# Supplementary material for: Mathematical Modeling Unveils Optimization Strategies for Targeted Radionuclide Therapy of Blood Cancers
Source: bioRxiv. 2024 May 23:2024.05.22.595377. Preprint. [Version 1] doi: 10.1101/2024.05.22.595377 (PMC11142146; doi:10.1101/2024.05.22.595377)
Supplement: Supplement 2 [file media-2.zip]

Archive with 5 entries (5 files):
- 01-Fitting-data.nb
- 02-Pure-drug.nb
- 03-Impure-drug.nb
- 04-Impure-drug-Hetero.nb
- 05-Multi-dose.nb
