# Supplementary material for: Mathematical Modeling Unveils Optimization Strategies for Targeted Radionuclide Therapy of Blood Cancers
Source: bioRxiv. 2024 May 23:2024.05.22.595377. Preprint. [Version 1] doi: 10.1101/2024.05.22.595377 (PMC11142146; doi:10.1101/2024.05.22.595377)
Supplement: Supplement 2 [file media-2.zip › 01-Fitting-data.nb]

(* Content-type: application/vnd.wolfram.mathematica *)

(*** Wolfram Notebook File ***)
(* http://www.wolfram.com/nb *)

(* CreatedBy='Mathematica 13.1' *)

(*CacheID: 234*)
(* Internal cache information:
NotebookFileLineBreakTest
NotebookFileLineBreakTest
NotebookDataPosition[       158,          7]
NotebookDataLength[   1586475,      32194]
NotebookOptionsPosition[   1581790,      32114]
NotebookOutlinePosition[   1582263,      32132]
CellTagsIndexPosition[   1582220,      32129]
WindowFrame->Normal*)

(* Beginning of Notebook Content *)
Notebook[{
Cell[BoxData[
 RowBox[{
  StyleBox[
   RowBox[{"(*", " ", 
    RowBox[{
     RowBox[{
     "This", " ", "file", " ", "contains", " ", "simulations", " ", "for", 
      " ", "the", " ", "paper", "\[IndentingNewLine]", 
      StyleBox[
       "\"\<Mathematical Modeling Unveils Optimization Strategies \nfor \
Targeted Radionuclide Therapy of Blood Cancers\>\"",
       FontWeight->"Bold"], 
      StyleBox["\[IndentingNewLine]",
       FontWeight->"Bold"], 
      StyleBox["by",
       FontSlant->"Italic"], 
      StyleBox[" ",
       FontSlant->"Italic"], 
      StyleBox["Maxim",
       FontSlant->"Italic"], 
      StyleBox[" ",
       FontSlant->"Italic"], 
      StyleBox["Kuznetsov",
       FontSlant->"Italic"]}], 
     StyleBox[",",
      FontSlant->"Italic"], 
     StyleBox[" ",
      FontSlant->"Italic"], 
     StyleBox[
      RowBox[{"Vikram", " ", "Adhikarla"}],
      FontSlant->"Italic"], 
     StyleBox[",",
      FontSlant->"Italic"], 
     StyleBox[" ",
      FontSlant->"Italic"], 
     StyleBox[
      RowBox[{"Enrico", " ", "Caserta"}],
      FontSlant->"Italic"], 
     StyleBox[",",
      FontSlant->"Italic"], 
     StyleBox["\[LineSeparator]",
      FontSlant->"Italic"], 
     StyleBox[
      RowBox[{"Xiuli", " ", "Wang"}],
      FontSlant->"Italic"], 
     StyleBox[",",
      FontSlant->"Italic"], 
     StyleBox[" ",
      FontSlant->"Italic"], 
     StyleBox[
      RowBox[{"John", " ", 
       RowBox[{"E", ".", "Shively"}]}],
      FontSlant->"Italic"], 
     StyleBox[",",
      FontSlant->"Italic"], 
     StyleBox[" ",
      FontSlant->"Italic"], 
     StyleBox[
      RowBox[{"Flavia", " ", "Pichiorri", " ", "and", " ", "Russell", " ", 
       RowBox[{"C", ".", "Rockne"}]}],
      FontSlant->"Italic"]}], 
    StyleBox[" ",
     FontWeight->"Bold"], 
    StyleBox["*)",
     FontWeight->"Plain"]}],
   FontSize->16,
   Background->RGBColor[0.88, 1, 0.88]], 
  StyleBox["\[IndentingNewLine]",
   FontWeight->"Plain"], 
  StyleBox["\[IndentingNewLine]",
   FontSize->16,
   FontWeight->"Plain",
   Background->RGBColor[0.88, 1, 0.88]], 
  StyleBox[
   RowBox[{
   "(*", "**************************************************************************************************)"}\
],
   FontSize->14]}]], "Input",
 Evaluatable->False,
 CellChangeTimes->{{3.89462963866527*^9, 3.8946296651421432`*^9}, {
   3.8946297973641634`*^9, 3.8946298268033338`*^9}, {3.8946299408681135`*^9, 
   3.894629951255574*^9}, {3.8946300263121967`*^9, 3.894630064343117*^9}, {
   3.8946301982574425`*^9, 3.894630333393464*^9}, {3.894632452627427*^9, 
   3.894632453037441*^9}, {3.8946326778806367`*^9, 3.894632688365075*^9}, {
   3.895234073718361*^9, 3.895234078163022*^9}, {3.8952341086562943`*^9, 
   3.895234134957939*^9}, {3.8952436278510656`*^9, 3.8952436776357203`*^9}, {
   3.895256168523116*^9, 3.8952561719864836`*^9}, {3.9133096190247183`*^9, 
   3.9133096858353615`*^9}, {3.913318577973604*^9, 3.9133185870908375`*^9}, {
   3.9214241580540967`*^9, 3.921424185877702*^9}, {3.921424589816944*^9, 
   3.9214245935558796`*^9}, {3.921425803013755*^9, 3.9214258738398275`*^9}, 
   3.921425912047385*^9, {3.925217948987641*^9, 3.925217956054139*^9}, {
   3.92521800391496*^9, 3.9252180051016483`*^9}},
 FontSize->10,ExpressionUUID->"a92b3a1d-1be9-47af-bfae-2c6b64ff49d9"],

Cell[BoxData[
 RowBox[{
  StyleBox[
   RowBox[{
    StyleBox["(*",
     FontWeight->"Plain"], 
    StyleBox[" ",
     FontWeight->"Plain"], 
    StyleBox[
     RowBox[{
     "Supplementary", " ", "S", ".1", ".1", " ", "Animal", " ", "studies"}],
     FontWeight->"Bold"], 
    StyleBox[" ",
     FontWeight->"Plain"], 
    StyleBox["*)",
     FontWeight->"Plain"]}],
   FontSize->16,
   Background->RGBColor[0.88, 1, 0.88]], 
  StyleBox["\[IndentingNewLine]",
   FontSize->14,
   Background->RGBColor[0.88, 1, 0.88]], 
  StyleBox[
   RowBox[{"(*", " ", 
    RowBox[{
     RowBox[{"Published", " ", "in", " ", "the", " ", "work", " ", "by", " ", 
      RowBox[{"M", ".", " ", "Minnix"}]}], ",", " ", 
     RowBox[{"V", ".", " ", "Adhikarla"}], ",", " ", 
     RowBox[{"E", ".", " ", "Caserta"}], ",", " ", 
     RowBox[{"E", ".", " ", "Poku"}], ",", " ", 
     RowBox[{"R", ".", " ", "Rockne"}], ",", " ", 
     RowBox[{
      RowBox[{
       RowBox[{
        RowBox[{"J", ".", "E", ".", " ", "Shively"}], " ", "&"}], " ", 
       RowBox[{"F", ".", " ", "Pichiorri"}], " ", "\[IndentingNewLine]", 
       StyleBox["Comparison",
        FontWeight->"Bold"], 
       StyleBox[" ",
        FontWeight->"Bold"], 
       StyleBox["of",
        FontWeight->"Bold"], 
       StyleBox[" ",
        FontWeight->"Bold"], 
       StyleBox["CD38",
        FontWeight->"Bold"]}], 
      StyleBox["-",
       FontWeight->"Bold"], 
      StyleBox[
       RowBox[{"targeted", " ", "\[Alpha]"}],
       FontWeight->"Bold"], 
      StyleBox["-",
       FontWeight->"Bold"], 
      StyleBox[
       RowBox[{"versus", " ", "\[Beta]"}],
       FontWeight->"Bold"], 
      StyleBox["-",
       FontWeight->"Bold"], 
      RowBox[{
       StyleBox["radionuclide",
        FontWeight->"Bold"], 
       StyleBox[" ",
        FontWeight->"Bold"], 
       StyleBox["therapy",
        FontWeight->"Bold"], 
       StyleBox[" ",
        FontWeight->"Bold"], 
       StyleBox["of",
        FontWeight->"Bold"], 
       StyleBox[" ",
        FontWeight->"Bold"], 
       StyleBox["disseminated",
        FontWeight->"Bold"], 
       StyleBox[" ",
        FontWeight->"Bold"], 
       StyleBox["multiple",
        FontWeight->"Bold"], 
       StyleBox[" ",
        FontWeight->"Bold"], 
       StyleBox["myeloma",
        FontWeight->"Bold"], 
       StyleBox[" ",
        FontWeight->"Bold"], 
       StyleBox["in",
        FontWeight->"Bold"], 
       StyleBox[" ",
        FontWeight->"Bold"], 
       StyleBox["an",
        FontWeight->"Bold"], 
       StyleBox[" ",
        FontWeight->"Bold"], 
       StyleBox["animal",
        FontWeight->"Bold"], 
       StyleBox[" ",
        FontWeight->"Bold"], 
       RowBox[{
        StyleBox["model",
         FontWeight->"Bold"], 
        StyleBox[".",
         FontWeight->"Bold"], "\[IndentingNewLine]", 
        StyleBox["Journal",
         FontSlant->"Italic"]}], 
       StyleBox[" ",
        FontSlant->"Italic"], 
       StyleBox["of",
        FontSlant->"Italic"], 
       StyleBox[" ",
        FontSlant->"Italic"], 
       StyleBox["Nuclear",
        FontSlant->"Italic"], 
       StyleBox[" ",
        FontSlant->"Italic"], 
       StyleBox["Medicine",
        FontSlant->"Italic"]}]}], ",", " ", 
     RowBox[{
      RowBox[{"62", 
       RowBox[{"(", "6", ")"}], "795"}], "-", 
      RowBox[{"801.", " ", 
       RowBox[{"(", "2021", ")"}]}]}]}], " ", "*)"}],
   FontSize->14], 
  StyleBox["   ",
   FontSize->14], 
  StyleBox["\[IndentingNewLine]",
   FontSize->12]}]], "Input",
 CellChangeTimes->{{3.8952558989721527`*^9, 3.895255945689094*^9}, {
  3.8964472277190228`*^9, 3.896447229536886*^9}, {3.913310041998847*^9, 
  3.9133100756380787`*^9}, {3.913312214841174*^9, 3.9133122360883894`*^9}, {
  3.92142598931588*^9, 3.9214259905404563`*^9}, {3.921426411067401*^9, 
  3.9214264132500286`*^9}, {3.9217793595093365`*^9, 3.9217793718472333`*^9}, {
  3.9217881718118687`*^9, 3.9217881720089445`*^9}, {3.9217882107428474`*^9, 
  3.921788219688018*^9}},ExpressionUUID->"524d0a80-f3f0-42af-8255-\
0ce02f5a7195"],

Cell[CellGroupData[{

Cell[BoxData[
 StyleBox[
  RowBox[{"(*", " ", 
   RowBox[{
   "Raw", " ", "experimental", " ", "data", " ", "is", " ", "hidden", " ", 
    "in", " ", "this", " ", 
    RowBox[{"cell", " ", "--"}], " ", "initialize", " ", "it", " ", "to", " ",
     "plot", " ", "the", " ", "following", " ", "figure"}], " ", "*)"}],
  Background->RGBColor[1, 0.925, 0.925]]], "Input",
 CellGroupingRules->{"GroupTogetherGrouping", 10000.},
 CellChangeTimes->{{3.921425298793884*^9, 3.9214253092571983`*^9}, {
  3.921425759946436*^9, 3.9214257793697023`*^9}},
 CellLabel->"In[1]:=",ExpressionUUID->"9b5b8b07-5228-4917-8329-a0eb3034c79e"],

Cell[BoxData[
 RowBox[{
  StyleBox[
   RowBox[{"(*", " ", 
    RowBox[{
     RowBox[{"1", " ", "--"}], " ", "V", "ehicle", " ", "control", " ", 
     RowBox[{"(", 
      RowBox[{"no", " ", "treatment"}], ")"}]}], " ", "*)"}],
   FontSlant->"Italic",
   Background->RGBColor[1, 0.925, 0.925]], 
  StyleBox["\[IndentingNewLine]",
   FontSlant->"Italic",
   Background->RGBColor[1, 0.925, 0.925]], 
  RowBox[{
   RowBox[{
    RowBox[{"ControlData", "=", 
     RowBox[{"(*", " ", 
      StyleBox[
       RowBox[{"{", 
        RowBox[{"days", ",", " ", 
         RowBox[{"BLI", " ", "signal"}]}], "}"}],
       FontSlant->"Italic"], " ", "*)"}], "\[IndentingNewLine]", 
     RowBox[{"{", 
      RowBox[{
       RowBox[{"{", 
        RowBox[{
         RowBox[{"{", 
          RowBox[{"0", ",", "6210000"}], "}"}], ",", 
         RowBox[{"{", 
          RowBox[{"7", ",", "64900000"}], "}"}], ",", 
         RowBox[{"{", 
          RowBox[{"22", ",", "7360000000"}], "}"}]}], "}"}], ",", 
       "\[IndentingNewLine]", 
       RowBox[{"{", 
        RowBox[{
         RowBox[{"{", 
          RowBox[{"0", ",", "5140000"}], "}"}], ",", 
         RowBox[{"{", 
          RowBox[{"7", ",", "62500000"}], "}"}], ",", 
         RowBox[{"{", 
          RowBox[{"22", ",", "7870000000"}], "}"}]}], "}"}], ",", 
       "\[IndentingNewLine]", 
       RowBox[{"{", 
        RowBox[{
         RowBox[{"{", 
          RowBox[{"0", ",", "8320000"}], "}"}], ",", 
         RowBox[{"{", 
          RowBox[{"7", ",", "89100000"}], "}"}], ",", 
         RowBox[{"{", 
          RowBox[{"22", ",", "14800000000"}], "}"}]}], "}"}], ",", 
       "\[IndentingNewLine]", 
       RowBox[{"{", 
        RowBox[{
         RowBox[{"{", 
          RowBox[{"0", ",", "4800000"}], "}"}], ",", 
         RowBox[{"{", 
          RowBox[{"7", ",", "34000000"}], "}"}], ",", 
         RowBox[{"{", 
          RowBox[{"22", ",", "5300000000"}], "}"}]}], "}"}], ",", 
       "\[IndentingNewLine]", 
       RowBox[{"{", 
        RowBox[{
         RowBox[{"{", 
          RowBox[{"0", ",", "3460000"}], "}"}], ",", 
         RowBox[{"{", 
          RowBox[{"7", ",", "23400000"}], "}"}], ",", 
         RowBox[{"{", 
          RowBox[{"22", ",", "5990000000"}], "}"}]}], "}"}], ",", 
       "\[IndentingNewLine]", 
       RowBox[{"{", 
        RowBox[{
         RowBox[{"{", 
          RowBox[{"0", ",", "3030000"}], "}"}], ",", 
         RowBox[{"{", 
          RowBox[{"7", ",", "45500000"}], "}"}], ",", 
         RowBox[{"{", 
          RowBox[{"22", ",", "13100000000"}], "}"}]}], "}"}], ",", 
       "\[IndentingNewLine]", 
       RowBox[{"{", 
        RowBox[{
         RowBox[{"{", 
          RowBox[{"0", ",", "7420000"}], "}"}], ",", 
         RowBox[{"{", 
          RowBox[{"7", ",", "97600000"}], "}"}], ",", 
         RowBox[{"{", 
          RowBox[{"22", ",", "7190000000"}], "}"}]}], "}"}], ",", 
       "\[IndentingNewLine]", 
       RowBox[{"{", 
        RowBox[{
         RowBox[{"{", 
          RowBox[{"0", ",", "3840000"}], "}"}], ",", 
         RowBox[{"{", 
          RowBox[{"7", ",", "56100000"}], "}"}], ",", 
         RowBox[{"{", 
          RowBox[{"22", ",", "5550000000"}], "}"}]}], "}"}]}], "}"}]}], ";"}],
    "\[IndentingNewLine]", 
   RowBox[{"(*", " ", 
    RowBox[{
     RowBox[{
     "Day", " ", "0", " ", "here", " ", "corresponds", " ", "to", " ", "day", 
      " ", "8", " ", "after", " ", "injection", " ", "of", " ", "cancer", " ",
       "cells"}], ",", " ", 
     RowBox[{
     "when", " ", "the", " ", "first", " ", "BLI", " ", "measurement", " ", 
      "was", " ", "performed", " ", "\[IndentingNewLine]", "note", " ", 
      "that", " ", "injection", " ", "of", " ", "antibodies", " ", "were", 
      " ", "performed", " ", "on", " ", "day", " ", "1", " ", "in", " ", 
      "current", " ", "notation", " ", 
      RowBox[{"(", 
       RowBox[{"day", " ", "9", " ", "of", " ", "experiment"}], ")"}]}]}], 
    " ", "*)"}], 
   StyleBox["\[IndentingNewLine]",
    Background->RGBColor[1, 0.925, 0.925]], "\[IndentingNewLine]", 
   RowBox[{"(*", " ", 
    RowBox[{
     RowBox[{
     "Logarithms", " ", "of", " ", "BLI", " ", "will", " ", "be", " ", "used",
       " ", "for", " ", "statistical", " ", 
      RowBox[{"processing", " ", "--"}], " ", "\[IndentingNewLine]", "to", 
      " ", "avoid", " ", "giving", " ", "much", " ", "weight", " ", "to", " ",
       "greater", " ", "values", " ", "due", " ", "to", " ", "the", " ", 
      "exponential", " ", "nature", " ", "of", " ", "tumor", " ", "cell", " ", 
      RowBox[{"proliferation", " ", "--"}], " ", "\[IndentingNewLine]", 
      RowBox[{"e", ".", "g", "."}]}], ",", " ", 
     RowBox[{"the", " ", "average", " ", "of", " ", 
      RowBox[{"10", "^", "7"}], " ", "and", " ", 
      RowBox[{"10", "^", "9"}], " ", "is", " ", 
      RowBox[{"5.05", "\[CenterDot]", 
       RowBox[{"10", "^", "8"}]}]}], ",", " ", 
     RowBox[{"but", " ", "for", " ", "fitting", " ", "purposes", " ", 
      RowBox[{"let", "'"}], "s", " ", "assume", " ", "that", " ", "on", " ", 
      "average", " ", "tumors", " ", "grew", " ", "to", " ", 
      RowBox[{"10", "^", "8"}], " ", "cells"}]}], " ", "*)"}], 
   "\[IndentingNewLine]", 
   RowBox[{
    RowBox[{
     RowBox[{"ControlData", "[", 
      RowBox[{"[", 
       RowBox[{"All", ",", "All", ",", 
        RowBox[{"{", "2", "}"}]}], "]"}], "]"}], "=", 
     RowBox[{"Log10", "[", 
      RowBox[{"ControlData", "[", 
       RowBox[{"[", 
        RowBox[{"All", ",", "All", ",", 
         RowBox[{"{", "2", "}"}]}], "]"}], "]"}], "]"}]}], ";"}], 
   "\[IndentingNewLine]", "\[IndentingNewLine]", 
   RowBox[{"(*", " ", 
    RowBox[{"Find", " ", "means", " ", "and", " ", "errors"}], " ", "*)"}], 
   "\[IndentingNewLine]", 
   RowBox[{
    RowBox[{"daysControl", "=", 
     RowBox[{"ControlData", "[", 
      RowBox[{"[", 
       RowBox[{"1", ",", "All", ",", "1"}], "]"}], "]"}]}], ";"}], 
   "\[IndentingNewLine]", 
   RowBox[{
    RowBox[{"meansControl", "=", 
     RowBox[{"Mean", "/@", 
      RowBox[{"Table", "[", 
       RowBox[{
        RowBox[{"ControlData", "[", 
         RowBox[{"[", 
          RowBox[{"All", ",", "k", ",", "2"}], "]"}], "]"}], ",", 
        RowBox[{"{", 
         RowBox[{"k", ",", "1", ",", 
          RowBox[{"Length", "[", "daysControl", "]"}]}], "}"}]}], "]"}]}]}], 
    ";"}], "\[IndentingNewLine]", 
   RowBox[{
    RowBox[{"errorsControl", "=", 
     RowBox[{"N", "[", 
      RowBox[{"StandardDeviation", "/@", 
       RowBox[{"Table", "[", 
        RowBox[{
         RowBox[{"ControlData", "[", 
          RowBox[{"[", 
           RowBox[{"All", ",", "k", ",", "2"}], "]"}], "]"}], ",", 
         RowBox[{"{", 
          RowBox[{"k", ",", "1", ",", 
           RowBox[{"Length", "[", "daysControl", "]"}]}], "}"}]}], "]"}]}], 
      "]"}]}], ";"}], "\[IndentingNewLine]", 
   RowBox[{
    RowBox[{"ControlErr", "=", 
     RowBox[{"Table", "[", 
      RowBox[{
       RowBox[{"{", 
        RowBox[{
         RowBox[{"daysControl", "[", 
          RowBox[{"[", "k", "]"}], "]"}], ",", 
         RowBox[{"Around", "[", 
          RowBox[{
           RowBox[{"meansControl", "[", 
            RowBox[{"[", "k", "]"}], "]"}], ",", 
           RowBox[{"errorsControl", "[", 
            RowBox[{"[", "k", "]"}], "]"}]}], "]"}]}], "}"}], ",", 
       RowBox[{"{", 
        RowBox[{"k", ",", "1", ",", 
         RowBox[{"Length", "[", "daysControl", "]"}]}], "}"}]}], "]"}]}], 
    ";"}], "\[IndentingNewLine]", 
   RowBox[{
    RowBox[{"ControlMean", "=", 
     RowBox[{"Table", "[", 
      RowBox[{
       RowBox[{"{", 
        RowBox[{
         RowBox[{"daysControl", "[", 
          RowBox[{"[", "k", "]"}], "]"}], ",", 
         RowBox[{"meansControl", "[", 
          RowBox[{"[", "k", "]"}], "]"}]}], "}"}], ",", 
       RowBox[{"{", 
        RowBox[{"k", ",", "1", ",", 
         RowBox[{"Length", "[", "daysControl", "]"}]}], "}"}]}], "]"}]}], 
    ";"}], 
   StyleBox["\[IndentingNewLine]",
    FontSlant->"Italic",
    Background->RGBColor[1, 0.925, 0.925]], "\[IndentingNewLine]", 
   StyleBox[
    RowBox[{"(*", " ", 
     RowBox[{
      RowBox[{
       RowBox[{
        RowBox[{"2", " ", "--"}], " ", "Treatment", " ", "by", " ", "600", 
        " ", "nCi", " ", "of", " ", 
        SuperscriptBox[
         StyleBox[
          RowBox[{"of", " "}],
          FontSlant->"Italic",
          Background->RGBColor[1, 0.925, 0.925]], "225"], 
        StyleBox["Ac",
         FontSlant->"Italic",
         Background->RGBColor[1, 0.925, 0.925]]}], "-", "DOTA", "-", 
       "trastumumab"}], ",", " ", 
      RowBox[{
      "which", " ", "does", " ", "not", " ", "bind", " ", "to", " ", 
       "multiple", " ", "myeloma", " ", "cells"}]}], " ", "*)"}],
    FontSlant->"Italic",
    Background->RGBColor[1, 0.925, 0.925]], 
   StyleBox["\[IndentingNewLine]",
    FontSize->14,
    Background->RGBColor[0.88, 1, 0.88]], 
   RowBox[{
    RowBox[{"TrasData", "=", "\[IndentingNewLine]", 
     RowBox[{"{", 
      RowBox[{
       RowBox[{"{", 
        RowBox[{
         RowBox[{"{", 
          RowBox[{"0", ",", "4620000"}], "}"}], ",", 
         RowBox[{"{", 
          RowBox[{"7", ",", "20200000"}], "}"}], ",", 
         RowBox[{"{", 
          RowBox[{"22", ",", "488000000"}], "}"}], ",", 
         RowBox[{"{", 
          RowBox[{"28", ",", "2440000000"}], "}"}]}], "}"}], ",", 
       "\[IndentingNewLine]", 
       RowBox[{"{", 
        RowBox[{
         RowBox[{"{", 
          RowBox[{"0", ",", "5540000"}], "}"}], ",", 
         RowBox[{"{", 
          RowBox[{"7", ",", "27500000"}], "}"}], ",", 
         RowBox[{"{", 
          RowBox[{"22", ",", "651000000"}], "}"}], ",", 
         RowBox[{"{", 
          RowBox[{"28", ",", "2920000000"}], "}"}]}], "}"}], ",", 
       "\[IndentingNewLine]", 
       RowBox[{"{", 
        RowBox[{
         RowBox[{"{", 
          RowBox[{"0", ",", "5050000"}], "}"}], ",", 
         RowBox[{"{", 
          RowBox[{"7", ",", "25700000"}], "}"}], ",", 
         RowBox[{"{", 
          RowBox[{"22", ",", "1240000000"}], "}"}], ",", 
         RowBox[{"{", 
          RowBox[{"28", ",", "6180000000"}], "}"}]}], "}"}], ",", 
       "\[IndentingNewLine]", 
       RowBox[{"{", 
        RowBox[{
         RowBox[{"{", 
          RowBox[{"0", ",", "5980000"}], "}"}], ",", 
         RowBox[{"{", 
          RowBox[{"7", ",", "29300000"}], "}"}], ",", 
         RowBox[{"{", 
          RowBox[{"22", ",", "1320000000"}], "}"}], ",", 
         RowBox[{"{", 
          RowBox[{"28", ",", "4550000000"}], "}"}]}], "\[IndentingNewLine]", 
        RowBox[{"(*", 
         RowBox[{",", 
          RowBox[{"{", 
           RowBox[{"35", ",", "9590000000"}], "}"}], ",", 
          RowBox[{
           RowBox[{
            RowBox[{"{", 
             RowBox[{"42", ",", "23500000000"}], "}"}], " ", "--"}], " ", 
           "this", " ", "mouse", " ", "survived", " ", "for", " ", "a", " ", 
           "longer", " ", "time"}], ",", " ", 
          RowBox[{
           RowBox[{"let", "'"}], "s", " ", "neglect", " ", "these", " ", 
           "data", " ", "points", " ", "for", " ", "processing"}]}], " ", 
         "*)"}], "}"}]}], "}"}]}], ";"}], "\[IndentingNewLine]", 
   "\[IndentingNewLine]", 
   RowBox[{
    RowBox[{
     RowBox[{"TrasData", "[", 
      RowBox[{"[", 
       RowBox[{"All", ",", "All", ",", 
        RowBox[{"{", "2", "}"}]}], "]"}], "]"}], "=", 
     RowBox[{"Log10", "[", 
      RowBox[{"TrasData", "[", 
       RowBox[{"[", 
        RowBox[{"All", ",", "All", ",", 
         RowBox[{"{", "2", "}"}]}], "]"}], "]"}], "]"}]}], ";"}], 
   "\[IndentingNewLine]", 
   RowBox[{
    RowBox[{"daysTras", "=", 
     RowBox[{"TrasData", "[", 
      RowBox[{"[", 
       RowBox[{"1", ",", "All", ",", "1"}], "]"}], "]"}]}], ";"}], 
   "\[IndentingNewLine]", 
   RowBox[{
    RowBox[{"meansTras", "=", 
     RowBox[{"Mean", "/@", 
      RowBox[{"Table", "[", 
       RowBox[{
        RowBox[{"TrasData", "[", 
         RowBox[{"[", 
          RowBox[{"All", ",", "k", ",", "2"}], "]"}], "]"}], ",", 
        RowBox[{"{", 
         RowBox[{"k", ",", "1", ",", 
          RowBox[{"Length", "[", "daysTras", "]"}]}], "}"}]}], "]"}]}]}], 
    ";"}], "\[IndentingNewLine]", 
   RowBox[{
    RowBox[{"errorsTras", "=", 
     RowBox[{"N", "[", 
      RowBox[{"StandardDeviation", "/@", 
       RowBox[{"Table", "[", 
        RowBox[{
         RowBox[{"TrasData", "[", 
          RowBox[{"[", 
           RowBox[{"All", ",", "k", ",", "2"}], "]"}], "]"}], ",", 
         RowBox[{"{", 
          RowBox[{"k", ",", "1", ",", 
           RowBox[{"Length", "[", "daysTras", "]"}]}], "}"}]}], "]"}]}], 
      "]"}]}], ";"}], "\[IndentingNewLine]", 
   RowBox[{
    RowBox[{"TrasErr", "=", 
     RowBox[{"Table", "[", 
      RowBox[{
       RowBox[{"{", 
        RowBox[{
         RowBox[{"daysTras", "[", 
          RowBox[{"[", "k", "]"}], "]"}], ",", 
         RowBox[{"Around", "[", 
          RowBox[{
           RowBox[{"meansTras", "[", 
            RowBox[{"[", "k", "]"}], "]"}], ",", 
           RowBox[{"errorsTras", "[", 
            RowBox[{"[", "k", "]"}], "]"}]}], "]"}]}], "}"}], ",", 
       RowBox[{"{", 
        RowBox[{"k", ",", "1", ",", 
         RowBox[{"Length", "[", "daysTras", "]"}]}], "}"}]}], "]"}]}], ";"}], 
   "\[IndentingNewLine]", 
   RowBox[{
    RowBox[{"TrasMean", "=", 
     RowBox[{"Table", "[", 
      RowBox[{
       RowBox[{"{", 
        RowBox[{
         RowBox[{"daysTras", "[", 
          RowBox[{"[", "k", "]"}], "]"}], ",", 
         RowBox[{"meansTras", "[", 
          RowBox[{"[", "k", "]"}], "]"}]}], "}"}], ",", 
       RowBox[{"{", 
        RowBox[{"k", ",", "1", ",", 
         RowBox[{"Length", "[", "daysTras", "]"}]}], "}"}]}], "]"}]}], ";"}], 
   StyleBox["\[IndentingNewLine]",
    FontSlant->"Italic",
    Background->RGBColor[1, 0.925, 0.925]], "\[IndentingNewLine]", 
   StyleBox[
    RowBox[{
     StyleBox["(*",
      FontSlant->"Italic"], 
     StyleBox[" ",
      FontSlant->"Italic"], 
     RowBox[{
      RowBox[{
       StyleBox[
        RowBox[{"3", " ", "--"}],
        FontSlant->"Italic"], 
       StyleBox[" ",
        FontSlant->"Italic"], 
       StyleBox["Treatment",
        FontSlant->"Italic"], 
       StyleBox[" ",
        FontSlant->"Italic"], 
       StyleBox["by",
        FontSlant->"Italic"], 
       StyleBox[" ",
        FontSlant->"Italic"], "25", 
       StyleBox[" ",
        FontSlant->"Italic"], 
       StyleBox["nCi",
        FontSlant->"Italic"], 
       StyleBox[" ",
        FontSlant->"Italic"], 
       SuperscriptBox[
        RowBox[{"of", " "}], "225"], 
       StyleBox["Ac",
        FontSlant->"Italic"]}], 
      StyleBox["-",
       FontSlant->"Italic"], 
      StyleBox["DOTA",
       FontSlant->"Italic"], 
      StyleBox["-",
       FontSlant->"Italic"], 
      StyleBox["daratumumab",
       FontSlant->"Italic"]}], 
     StyleBox[" ",
      FontSlant->"Italic"], 
     StyleBox["*)",
      FontSlant->"Italic"]}],
    Background->RGBColor[1, 0.925, 0.925]], 
   StyleBox["\[IndentingNewLine]",
    FontSlant->"Italic",
    Background->RGBColor[1, 0.925, 0.925]], 
   RowBox[{
    RowBox[{"Dara25Data", "=", "\[IndentingNewLine]", 
     RowBox[{"{", 
      RowBox[{
       RowBox[{"{", 
        RowBox[{
         RowBox[{"{", 
          RowBox[{"0", ",", "6280000"}], "}"}], ",", 
         RowBox[{"{", 
          RowBox[{"8", ",", "11235000"}], "}"}], ",", 
         RowBox[{"{", 
          RowBox[{"14", ",", "54750000"}], "}"}], ",", 
         RowBox[{"{", 
          RowBox[{"21", ",", "481000000"}], "}"}], ",", 
         RowBox[{"{", 
          RowBox[{"31", ",", "6695000000"}], "}"}], ",", 
         RowBox[{"{", 
          RowBox[{"37", ",", "37000000000"}], "}"}]}], "}"}], ",", 
       RowBox[{"{", 
        RowBox[{
         RowBox[{"{", 
          RowBox[{"0", ",", "5705000"}], "}"}], ",", 
         RowBox[{"{", 
          RowBox[{"8", ",", "11805000"}], "}"}], ",", 
         RowBox[{"{", 
          RowBox[{"14", ",", "73850000"}], "}"}], ",", 
         RowBox[{"{", 
          RowBox[{"21", ",", "608000000"}], "}"}], ",", 
         RowBox[{"{", 
          RowBox[{"31", ",", "5400000000"}], "}"}], ",", 
         RowBox[{"{", 
          RowBox[{"37", ",", "22650000000"}], "}"}]}], "}"}], ",", 
       RowBox[{"{", 
        RowBox[{
         RowBox[{"{", 
          RowBox[{"0", ",", "5515000"}], "}"}], ",", 
         RowBox[{"{", 
          RowBox[{"8", ",", "8595000"}], "}"}], ",", 
         RowBox[{"{", 
          RowBox[{"14", ",", "46550000"}], "}"}], ",", 
         RowBox[{"{", 
          RowBox[{"21", ",", "408000000"}], "}"}], ",", 
         RowBox[{"{", 
          RowBox[{"31", ",", "217500000"}], "}"}], ",", 
         RowBox[{"{", 
          RowBox[{"37", ",", "24050000000"}], "}"}]}], "}"}], ",", 
       RowBox[{"{", 
        RowBox[{
         RowBox[{"{", 
          RowBox[{"0", ",", "8370000"}], "}"}], ",", 
         RowBox[{"{", 
          RowBox[{"8", ",", "17750000"}], "}"}], ",", 
         RowBox[{"{", 
          RowBox[{"14", ",", "11630000"}], "}"}], ",", 
         RowBox[{"{", 
          RowBox[{"21", ",", "994000000"}], "}"}], ",", 
         RowBox[{"{", 
          RowBox[{"31", ",", "1465000000"}], "}"}], ",", 
         RowBox[{"{", 
          RowBox[{"37", ",", "32150000000"}], "}"}]}], "}"}], ",", 
       RowBox[{"{", 
        RowBox[{
         RowBox[{"{", 
          RowBox[{"0", ",", "4665000"}], "}"}], ",", 
         RowBox[{"{", 
          RowBox[{"8", ",", "9320000"}], "}"}], ",", 
         RowBox[{"{", 
          RowBox[{"14", ",", "65100000"}], "}"}], ",", 
         RowBox[{"{", 
          RowBox[{"21", ",", "559000000"}], "}"}], ",", 
         RowBox[{"{", 
          RowBox[{"31", ",", "3985000000"}], "}"}], ",", 
         RowBox[{"{", 
          RowBox[{"37", ",", "25200000000"}], "}"}]}], "}"}], ",", 
       RowBox[{"{", 
        RowBox[{
         RowBox[{"{", 
          RowBox[{"0", ",", "4875000"}], "}"}], ",", 
         RowBox[{"{", 
          RowBox[{"8", ",", "8445000"}], "}"}], ",", 
         RowBox[{"{", 
          RowBox[{"14", ",", "63500000"}], "}"}], ",", 
         RowBox[{"{", 
          RowBox[{"21", ",", "659500000"}], "}"}], ",", 
         RowBox[{"{", 
          RowBox[{"31", ",", "4735000000"}], "}"}], ",", 
         RowBox[{"{", 
          RowBox[{"37", ",", "\"\<\>\""}], "}"}]}], "}"}]}], "}"}]}], ";"}], 
   "\[IndentingNewLine]", "\[IndentingNewLine]", 
   RowBox[{
    RowBox[{
     RowBox[{"Dara25Data", "[", 
      RowBox[{"[", 
       RowBox[{"All", ",", "All", ",", 
        RowBox[{"{", "2", "}"}]}], "]"}], "]"}], "=", 
     RowBox[{"Log10", "[", 
      RowBox[{"Dara25Data", "[", 
       RowBox[{"[", 
        RowBox[{"All", ",", "All", ",", 
         RowBox[{"{", "2", "}"}]}], "]"}], "]"}], "]"}]}], ";"}], 
   "\[IndentingNewLine]", 
   RowBox[{
    RowBox[{"daysDara25", "=", 
     RowBox[{"Dara25Data", "[", 
      RowBox[{"[", 
       RowBox[{"1", ",", "All", ",", "1"}], "]"}], "]"}]}], ";"}], 
   "\[IndentingNewLine]", 
   RowBox[{
    RowBox[{"meansDara25", "=", 
     RowBox[{"Join", "[", 
      RowBox[{
       RowBox[{"N", "[", 
        RowBox[{"Mean", "/@", 
         RowBox[{"Table", "[", 
          RowBox[{
           RowBox[{"Dara25Data", "[", 
            RowBox[{"[", 
             RowBox[{"All", ",", "k", ",", "2"}], "]"}], "]"}], ",", 
           RowBox[{"{", 
            RowBox[{"k", ",", "1", ",", "5"}], "}"}]}], "]"}]}], "]"}], ",", 
       RowBox[{"N", "[", 
        RowBox[{"Mean", "/@", 
         RowBox[{"Table", "[", 
          RowBox[{
           RowBox[{"Dara25Data", "[", 
            RowBox[{"[", 
             RowBox[{
              RowBox[{"1", ";;", "5"}], ",", "k", ",", "2"}], "]"}], "]"}], 
           ",", 
           RowBox[{"{", 
            RowBox[{"k", ",", 
             RowBox[{"{", "6", "}"}]}], "}"}]}], "]"}]}], "]"}]}], "]"}]}], 
    ";", 
    RowBox[{"errorsDara25", "=", 
     RowBox[{"Join", "[", 
      RowBox[{
       RowBox[{"N", "[", 
        RowBox[{"StandardDeviation", "/@", 
         RowBox[{"Table", "[", 
          RowBox[{
           RowBox[{"Dara25Data", "[", 
            RowBox[{"[", 
             RowBox[{"All", ",", "k", ",", "2"}], "]"}], "]"}], ",", 
           RowBox[{"{", 
            RowBox[{"k", ",", "1", ",", "5"}], "}"}]}], "]"}]}], "]"}], ",", 
       "\[IndentingNewLine]", 
       RowBox[{"N", "[", 
        RowBox[{"StandardDeviation", "/@", 
         RowBox[{"Table", "[", 
          RowBox[{
           RowBox[{"Dara25Data", "[", 
            RowBox[{"[", 
             RowBox[{
              RowBox[{"1", ";;", "5"}], ",", "k", ",", "2"}], "]"}], "]"}], 
           ",", 
           RowBox[{"{", 
            RowBox[{"k", ",", 
             RowBox[{"{", "6", "}"}]}], "}"}]}], "]"}]}], "]"}]}], "]"}]}], 
    ";"}], "\[IndentingNewLine]", 
   RowBox[{
    RowBox[{"Dara25Err", "=", 
     RowBox[{"Table", "[", 
      RowBox[{
       RowBox[{"{", 
        RowBox[{
         RowBox[{"daysDara25", "[", 
          RowBox[{"[", "k", "]"}], "]"}], ",", 
         RowBox[{"Around", "[", 
          RowBox[{
           RowBox[{"meansDara25", "[", 
            RowBox[{"[", "k", "]"}], "]"}], ",", 
           RowBox[{"errorsDara25", "[", 
            RowBox[{"[", "k", "]"}], "]"}]}], "]"}]}], "}"}], ",", 
       RowBox[{"{", 
        RowBox[{"k", ",", "1", ",", 
         RowBox[{"Length", "[", "daysDara25", "]"}]}], "}"}]}], "]"}]}], 
    ";"}], "\[IndentingNewLine]", 
   RowBox[{
    RowBox[{"Dara25Mean", "=", 
     RowBox[{"Table", "[", 
      RowBox[{
       RowBox[{"{", 
        RowBox[{
         RowBox[{"daysDara25", "[", 
          RowBox[{"[", "k", "]"}], "]"}], ",", 
         RowBox[{"meansDara25", "[", 
          RowBox[{"[", "k", "]"}], "]"}]}], "}"}], ",", 
       RowBox[{"{", 
        RowBox[{"k", ",", "1", ",", 
         RowBox[{"Length", "[", "daysDara25", "]"}]}], "}"}]}], "]"}]}], 
    ";"}], "\[IndentingNewLine]", "\[IndentingNewLine]", 
   StyleBox[
    RowBox[{
     StyleBox["(*",
      FontSlant->"Italic"], 
     StyleBox[" ",
      FontSlant->"Italic"], 
     RowBox[{
      RowBox[{
       StyleBox[
        RowBox[{"4", " ", "--"}],
        FontSlant->"Italic"], 
       StyleBox[" ",
        FontSlant->"Italic"], 
       StyleBox["Treatment",
        FontSlant->"Italic"], 
       StyleBox[" ",
        FontSlant->"Italic"], 
       StyleBox["by",
        FontSlant->"Italic"], 
       StyleBox[" ",
        FontSlant->"Italic"], 
       StyleBox["50",
        FontSlant->"Italic"], 
       StyleBox[" ",
        FontSlant->"Italic"], 
       StyleBox["nCi",
        FontSlant->"Italic"], 
       StyleBox[" ",
        FontSlant->"Italic"], 
       SuperscriptBox[
        StyleBox[
         RowBox[{"of", " "}],
         FontSlant->"Italic",
         Background->RGBColor[1, 0.925, 0.925]], "225"], 
       StyleBox["Ac",
        FontSlant->"Italic"]}], 
      StyleBox["-",
       FontSlant->"Italic"], 
      StyleBox["DOTA",
       FontSlant->"Italic"], 
      StyleBox["-",
       FontSlant->"Italic"], 
      StyleBox["daratumumab",
       FontSlant->"Italic"]}], 
     StyleBox[" ",
      FontSlant->"Italic"], 
     StyleBox["*)",
      FontSlant->"Italic"]}],
    Background->RGBColor[1, 0.925, 0.925]], 
   StyleBox["\[IndentingNewLine]",
    FontSlant->"Italic",
    Background->RGBColor[1, 0.925, 0.925]], 
   RowBox[{
    RowBox[{"Dara50Data", "=", "\[IndentingNewLine]", 
     RowBox[{"{", 
      RowBox[{
       RowBox[{"{", 
        RowBox[{
         RowBox[{"{", 
          RowBox[{"0", ",", "9490000"}], "}"}], ",", 
         RowBox[{"{", 
          RowBox[{"8", ",", "14970000"}], "}"}], ",", 
         RowBox[{"{", 
          RowBox[{"14", ",", "89000000"}], "}"}], ",", 
         RowBox[{"{", 
          RowBox[{"21", ",", "787000000"}], "}"}], ",", 
         RowBox[{"{", 
          RowBox[{"31", ",", "6710000000"}], "}"}], ",", 
         RowBox[{"{", 
          RowBox[{"37", ",", "31050000000"}], "}"}]}], "}"}], ",", 
       RowBox[{"{", 
        RowBox[{
         RowBox[{"{", 
          RowBox[{"0", ",", "5590000"}], "}"}], ",", 
         RowBox[{"{", 
          RowBox[{"8", ",", "9435000"}], "}"}], ",", 
         RowBox[{"{", 
          RowBox[{"14", ",", "46550000"}], "}"}], ",", 
         RowBox[{"{", 
          RowBox[{"21", ",", "406000000"}], "}"}], ",", 
         RowBox[{"{", 
          RowBox[{"31", ",", "4265000000"}], "}"}], ",", 
         RowBox[{"{", 
          RowBox[{"37", ",", "12670000000"}], "}"}]}], "}"}], ",", 
       RowBox[{"{", 
        RowBox[{
         RowBox[{"{", 
          RowBox[{"0", ",", "6155000"}], "}"}], ",", 
         RowBox[{"{", 
          RowBox[{"8", ",", "13645000"}], "}"}], ",", 
         RowBox[{"{", 
          RowBox[{"14", ",", "51700000"}], "}"}], ",", 
         RowBox[{"{", 
          RowBox[{"21", ",", "316500000"}], "}"}], ",", 
         RowBox[{"{", 
          RowBox[{"31", ",", "3875000000"}], "}"}], ",", 
         RowBox[{"{", 
          RowBox[{"37", ",", "27900000000"}], "}"}]}], "}"}], ",", 
       RowBox[{"{", 
        RowBox[{
         RowBox[{"{", 
          RowBox[{"0", ",", "6650000"}], "}"}], ",", 
         RowBox[{"{", 
          RowBox[{"8", ",", "15530000"}], "}"}], ",", 
         RowBox[{"{", 
          RowBox[{"14", ",", "73350000"}], "}"}], ",", 
         RowBox[{"{", 
          RowBox[{"21", ",", "527000000"}], "}"}], ",", 
         RowBox[{"{", 
          RowBox[{"31", ",", "3120000000"}], "}"}], ",", 
         RowBox[{"{", 
          RowBox[{"37", ",", "18050000000"}], "}"}]}], "}"}], ",", 
       RowBox[{"{", 
        RowBox[{
         RowBox[{"{", 
          RowBox[{"0", ",", "6010000"}], "}"}], ",", 
         RowBox[{"{", 
          RowBox[{"8", ",", "15030000"}], "}"}], ",", 
         RowBox[{"{", 
          RowBox[{"14", ",", "55800000"}], "}"}], ",", 
         RowBox[{"{", 
          RowBox[{"21", ",", "554000000"}], "}"}], ",", 
         RowBox[{"{", 
          RowBox[{"31", ",", "5510000000"}], "}"}], ",", 
         RowBox[{"{", 
          RowBox[{"37", ",", "20800000000"}], "}"}]}], "}"}], ",", 
       RowBox[{"{", 
        RowBox[{
         RowBox[{"{", 
          RowBox[{"0", ",", "4670000"}], "}"}], ",", 
         RowBox[{"{", 
          RowBox[{"8", ",", "12650000"}], "}"}], ",", 
         RowBox[{"{", 
          RowBox[{"14", ",", "49000000"}], "}"}], ",", 
         RowBox[{"{", 
          RowBox[{"21", ",", "519500000"}], "}"}], ",", 
         RowBox[{"{", 
          RowBox[{"31", ",", "9415000000"}], "}"}], ",", 
         RowBox[{"{", 
          RowBox[{"37", ",", "34350000000"}], "}"}]}], "}"}]}], "}"}]}], 
    ";"}], "\[IndentingNewLine]", "\[IndentingNewLine]", 
   RowBox[{
    RowBox[{
     RowBox[{"Dara50Data", "[", 
      RowBox[{"[", 
       RowBox[{"All", ",", "All", ",", 
        RowBox[{"{", "2", "}"}]}], "]"}], "]"}], "=", 
     RowBox[{"Log10", "[", 
      RowBox[{"Dara50Data", "[", 
       RowBox[{"[", 
        RowBox[{"All", ",", "All", ",", 
         RowBox[{"{", "2", "}"}]}], "]"}], "]"}], "]"}]}], ";"}], 
   "\[IndentingNewLine]", 
   RowBox[{
    RowBox[{"daysDara50", "=", 
     RowBox[{"Dara50Data", "[", 
      RowBox[{"[", 
       RowBox[{"1", ",", "All", ",", "1"}], "]"}], "]"}]}], ";"}], 
   "\[IndentingNewLine]", 
   RowBox[{
    RowBox[{"meansDara50", "=", 
     RowBox[{"Mean", "/@", 
      RowBox[{"Table", "[", 
       RowBox[{
        RowBox[{"Dara50Data", "[", 
         RowBox[{"[", 
          RowBox[{"All", ",", "k", ",", "2"}], "]"}], "]"}], ",", 
        RowBox[{"{", 
         RowBox[{"k", ",", "1", ",", 
          RowBox[{"Length", "[", "daysDara50", "]"}]}], "}"}]}], "]"}]}]}], 
    ";"}], "\[IndentingNewLine]", 
   RowBox[{
    RowBox[{"errorsDara50", "=", 
     RowBox[{"N", "[", 
      RowBox[{"StandardDeviation", "/@", 
       RowBox[{"Table", "[", 
        RowBox[{
         RowBox[{"Dara50Data", "[", 
          RowBox[{"[", 
           RowBox[{"All", ",", "k", ",", "2"}], "]"}], "]"}], ",", 
         RowBox[{"{", 
          RowBox[{"k", ",", "1", ",", 
           RowBox[{"Length", "[", "daysDara50", "]"}]}], "}"}]}], "]"}]}], 
      "]"}]}], ";"}], "\[IndentingNewLine]", 
   RowBox[{
    RowBox[{"Dara50Err", "=", 
     RowBox[{"Table", "[", 
      RowBox[{
       RowBox[{"{", 
        RowBox[{
         RowBox[{"daysDara50", "[", 
          RowBox[{"[", "k", "]"}], "]"}], ",", 
         RowBox[{"Around", "[", 
          RowBox[{
           RowBox[{"meansDara50", "[", 
            RowBox[{"[", "k", "]"}], "]"}], ",", 
           RowBox[{"errorsDara50", "[", 
            RowBox[{"[", "k", "]"}], "]"}]}], "]"}]}], "}"}], ",", 
       RowBox[{"{", 
        RowBox[{"k", ",", "1", ",", 
         RowBox[{"Length", "[", "daysDara50", "]"}]}], "}"}]}], "]"}]}], 
    ";"}], "\[IndentingNewLine]", 
   RowBox[{
    RowBox[{"Dara50Mean", "=", 
     RowBox[{"Table", "[", 
      RowBox[{
       RowBox[{"{", 
        RowBox[{
         RowBox[{"daysDara50", "[", 
          RowBox[{"[", "k", "]"}], "]"}], ",", 
         RowBox[{"meansDara50", "[", 
          RowBox[{"[", "k", "]"}], "]"}]}], "}"}], ",", 
       RowBox[{"{", 
        RowBox[{"k", ",", "1", ",", 
         RowBox[{"Length", "[", "daysDara50", "]"}]}], "}"}]}], "]"}]}], 
    ";"}], "\[IndentingNewLine]", 
   StyleBox["\[IndentingNewLine]",
    FontSlant->"Italic",
    Background->RGBColor[1, 0.925, 0.925]], 
   StyleBox[
    RowBox[{"(*", " ", 
     RowBox[{
      RowBox[{
       RowBox[{"5", " ", "--"}], " ", "Treatment", " ", "by", " ", "100", " ",
        "nCi", " ", 
       SuperscriptBox[
        StyleBox[
         RowBox[{"of", " "}],
         FontSlant->"Italic",
         Background->RGBColor[1, 0.925, 0.925]], "225"], "Ac"}], "-", "DOTA", 
      "-", "daratumumab"}], " ", "*)"}],
    FontSlant->"Italic",
    Background->RGBColor[1, 0.925, 0.925]], "\[IndentingNewLine]", 
   RowBox[{
    RowBox[{"Dara100Data", "=", "\[IndentingNewLine]", 
     RowBox[{"{", 
      RowBox[{
       RowBox[{"{", 
        RowBox[{
         RowBox[{"{", 
          RowBox[{"0", ",", "4420000"}], "}"}], ",", 
         RowBox[{"{", 
          RowBox[{"8", ",", "5405000"}], "}"}], ",", 
         RowBox[{"{", 
          RowBox[{"14", ",", "4515000"}], "}"}], ",", 
         RowBox[{"{", 
          RowBox[{"21", ",", "8010000"}], "}"}], ",", 
         RowBox[{"{", 
          RowBox[{"31", ",", "36790000"}], "}"}], ",", 
         RowBox[{"{", 
          RowBox[{"37", ",", "108000000"}], "}"}], ",", 
         RowBox[{"{", 
          RowBox[{"44", ",", "766000000"}], "}"}], ",", 
         RowBox[{"{", 
          RowBox[{"51", ",", "3450000000"}], "}"}], ",", 
         RowBox[{"{", 
          RowBox[{"58", ",", "14930000000"}], "}"}]}], 
        RowBox[{"(*", 
         RowBox[{",", 
          RowBox[{"{", 
           RowBox[{"65", ",", "128250000000"}], "}"}]}], "*)"}], "}"}], ",", 
       "\[IndentingNewLine]", 
       RowBox[{"{", 
        RowBox[{
         RowBox[{"{", 
          RowBox[{"0", ",", "4545000"}], "}"}], ",", 
         RowBox[{"{", 
          RowBox[{"8", ",", "3295000"}], "}"}], ",", 
         RowBox[{"{", 
          RowBox[{"14", ",", "3910000"}], "}"}], ",", 
         RowBox[{"{", 
          RowBox[{"21", ",", "5695000"}], "}"}], ",", 
         RowBox[{"{", 
          RowBox[{"31", ",", "22150000"}], "}"}], ",", 
         RowBox[{"{", 
          RowBox[{"37", ",", "169850000"}], "}"}], ",", 
         RowBox[{"{", 
          RowBox[{"44", ",", "1431000000"}], "}"}], ",", 
         RowBox[{"{", 
          RowBox[{"51", ",", "9245000000"}], "}"}], ",", 
         RowBox[{"{", 
          RowBox[{"58", ",", "297000000"}], "}"}]}], 
        RowBox[{"(*", 
         RowBox[{",", 
          RowBox[{"{", 
           RowBox[{"65", ",", "117450000000"}], "}"}]}], "*)"}], "}"}], ",", 
       "\[IndentingNewLine]", 
       RowBox[{"{", 
        RowBox[{
         RowBox[{"{", 
          RowBox[{"0", ",", "3960000"}], "}"}], ",", 
         RowBox[{"{", 
          RowBox[{"8", ",", "4275000"}], "}"}], ",", 
         RowBox[{"{", 
          RowBox[{"14", ",", "3535000"}], "}"}], ",", 
         RowBox[{"{", 
          RowBox[{"21", ",", "8120000"}], "}"}], ",", 
         RowBox[{"{", 
          RowBox[{"31", ",", "72850000"}], "}"}], ",", 
         RowBox[{"{", 
          RowBox[{"37", ",", "84200000"}], "}"}], ",", 
         RowBox[{"{", 
          RowBox[{"44", ",", "1252000000"}], "}"}], ",", 
         RowBox[{"{", 
          RowBox[{"51", ",", "354500000"}], "}"}], ",", 
         RowBox[{"{", 
          RowBox[{"58", ",", "20300000000"}], "}"}]}], "}"}], ",", 
       "\[IndentingNewLine]", 
       RowBox[{"{", 
        RowBox[{
         RowBox[{"{", 
          RowBox[{"0", ",", "6855000"}], "}"}], ",", 
         RowBox[{"{", 
          RowBox[{"8", ",", "4545000"}], "}"}], ",", 
         RowBox[{"{", 
          RowBox[{"14", ",", "3235000"}], "}"}], ",", 
         RowBox[{"{", 
          RowBox[{"21", ",", "4925000"}], "}"}], ",", 
         RowBox[{"{", 
          RowBox[{"31", ",", "16815000"}], "}"}], ",", 
         RowBox[{"{", 
          RowBox[{"37", ",", "11445000"}], "}"}], ",", 
         RowBox[{"{", 
          RowBox[{"44", ",", "62950000"}], "}"}], ",", 
         RowBox[{"{", 
          RowBox[{"51", ",", "884000000"}], "}"}], ",", 
         RowBox[{"{", 
          RowBox[{"58", ",", "7670000000"}], "}"}]}], "}"}], ",", 
       "\[IndentingNewLine]", 
       RowBox[{"{", 
        RowBox[{
         RowBox[{"{", 
          RowBox[{"0", ",", "5425000"}], "}"}], ",", 
         RowBox[{"{", 
          RowBox[{"8", ",", "4215000"}], "}"}], ",", 
         RowBox[{"{", 
          RowBox[{"14", ",", "3595000"}], "}"}], ",", 
         RowBox[{"{", 
          RowBox[{"21", ",", "5430000"}], "}"}], ",", 
         RowBox[{"{", 
          RowBox[{"31", ",", "27350000"}], "}"}], ",", 
         RowBox[{"{", 
          RowBox[{"37", ",", "126500000"}], "}"}], ",", 
         RowBox[{"{", 
          RowBox[{"44", ",", "588500000"}], "}"}], ",", 
         RowBox[{"{", 
          RowBox[{"51", ",", "4660000000"}], "}"}], ",", 
         RowBox[{"{", 
          RowBox[{"58", ",", "\"\<\>\""}], "}"}]}], "}"}], ",", 
       "\[IndentingNewLine]", 
       RowBox[{"{", 
        RowBox[{
         RowBox[{"{", 
          RowBox[{"0", ",", "4920000"}], "}"}], ",", 
         RowBox[{"{", 
          RowBox[{"8", ",", "3370000"}], "}"}], ",", 
         RowBox[{"{", 
          RowBox[{"14", ",", "4420000"}], "}"}], ",", 
         RowBox[{"{", 
          RowBox[{"21", ",", "18880000"}], "}"}], ",", 
         RowBox[{"{", 
          RowBox[{"31", ",", "297300000"}], "}"}], ",", 
         RowBox[{"{", 
          RowBox[{"37", ",", "612000000"}], "}"}], ",", 
         RowBox[{"{", 
          RowBox[{"44", ",", "7435000000"}], "}"}], ",", 
         RowBox[{"{", 
          RowBox[{"51", ",", "\"\<\>\""}], "}"}], ",", 
         RowBox[{"{", 
          RowBox[{"58", ",", "\"\<\>\""}], "}"}]}], "}"}]}], "}"}]}], ";"}], 
   "\[IndentingNewLine]", "\[IndentingNewLine]", 
   RowBox[{
    RowBox[{
     RowBox[{"Dara100Data", "[", 
      RowBox[{"[", 
       RowBox[{"All", ",", "All", ",", 
        RowBox[{"{", "2", "}"}]}], "]"}], "]"}], "=", 
     RowBox[{"Log10", "[", 
      RowBox[{"Dara100Data", "[", 
       RowBox[{"[", 
        RowBox[{"All", ",", "All", ",", 
         RowBox[{"{", "2", "}"}]}], "]"}], "]"}], "]"}]}], ";"}], 
   "\[IndentingNewLine]", 
   RowBox[{
    RowBox[{"daysDara100", "=", 
     RowBox[{"Dara100Data", "[", 
      RowBox[{"[", 
       RowBox[{"1", ",", "All", ",", "1"}], "]"}], "]"}]}], ";"}], 
   "\[IndentingNewLine]", 
   RowBox[{
    RowBox[{"meansDara100", "=", 
     RowBox[{"Join", "[", 
      RowBox[{
       RowBox[{"N", "[", 
        RowBox[{"Mean", "/@", 
         RowBox[{"Table", "[", 
          RowBox[{
           RowBox[{"Dara100Data", "[", 
            RowBox[{"[", 
             RowBox[{"All", ",", "k", ",", "2"}], "]"}], "]"}], ",", 
           RowBox[{"{", 
            RowBox[{"k", ",", "1", ",", "7"}], "}"}]}], "]"}]}], "]"}], ",", 
       RowBox[{"N", "[", 
        RowBox[{"Mean", "/@", 
         RowBox[{"Table", "[", 
          RowBox[{
           RowBox[{"Dara100Data", "[", 
            RowBox[{"[", 
             RowBox[{
              RowBox[{"1", ";;", "5"}], ",", "k", ",", "2"}], "]"}], "]"}], 
           ",", 
           RowBox[{"{", 
            RowBox[{"k", ",", 
             RowBox[{"{", "8", "}"}]}], "}"}]}], "]"}]}], "]"}], ",", 
       RowBox[{"N", "[", 
        RowBox[{"Mean", "/@", 
         RowBox[{"Table", "[", 
          RowBox[{
           RowBox[{"Dara100Data", "[", 
            RowBox[{"[", 
             RowBox[{
              RowBox[{"1", ";;", "4"}], ",", "k", ",", "2"}], "]"}], "]"}], 
           ",", 
           RowBox[{"{", 
            RowBox[{"k", ",", 
             RowBox[{"{", "9", "}"}]}], "}"}]}], "]"}]}], "]"}]}], "]"}]}], 
    ";"}], "\[IndentingNewLine]", 
   RowBox[{
    RowBox[{"errorsDara100", "=", 
     RowBox[{"Join", "[", 
      RowBox[{
       RowBox[{"N", "[", 
        RowBox[{"StandardDeviation", "/@", 
         RowBox[{"Table", "[", 
          RowBox[{
           RowBox[{"Dara100Data", "[", 
            RowBox[{"[", 
             RowBox[{
              RowBox[{"All", ";;"}], ",", "k", ",", "2"}], "]"}], "]"}], ",", 
           RowBox[{"{", 
            RowBox[{"k", ",", "1", ",", "7"}], "}"}]}], "]"}]}], "]"}], ",", 
       RowBox[{"N", "[", 
        RowBox[{"StandardDeviation", "/@", 
         RowBox[{"Table", "[", 
          RowBox[{
           RowBox[{"Dara100Data", "[", 
            RowBox[{"[", 
             RowBox[{
              RowBox[{"1", ";;", "5"}], ",", "k", ",", "2"}], "]"}], "]"}], 
           ",", 
           RowBox[{"{", 
            RowBox[{"k", ",", 
             RowBox[{"{", "8", "}"}]}], "}"}]}], "]"}]}], "]"}], ",", 
       RowBox[{"N", "[", 
        RowBox[{"StandardDeviation", "/@", 
         RowBox[{"Table", "[", 
          RowBox[{
           RowBox[{"Dara100Data", "[", 
            RowBox[{"[", 
             RowBox[{
              RowBox[{"1", ";;", "4"}], ",", "k", ",", "2"}], "]"}], "]"}], 
           ",", 
           RowBox[{"{", 
            RowBox[{"k", ",", 
             RowBox[{"{", "9", "}"}]}], "}"}]}], "]"}]}], "]"}]}], "]"}]}], 
    ";"}], "\[IndentingNewLine]", 
   RowBox[{
    RowBox[{"Dara100Err", "=", 
     RowBox[{"Table", "[", 
      RowBox[{
       RowBox[{"{", 
        RowBox[{
         RowBox[{"daysDara100", "[", 
          RowBox[{"[", "k", "]"}], "]"}], ",", 
         RowBox[{"Around", "[", 
          RowBox[{
           RowBox[{"meansDara100", "[", 
            RowBox[{"[", "k", "]"}], "]"}], ",", 
           RowBox[{"errorsDara100", "[", 
            RowBox[{"[", "k", "]"}], "]"}]}], "]"}]}], "}"}], ",", 
       RowBox[{"{", 
        RowBox[{"k", ",", "1", ",", 
         RowBox[{"Length", "[", "daysDara100", "]"}]}], "}"}]}], "]"}]}], 
    ";"}], "\[IndentingNewLine]", 
   RowBox[{
    RowBox[{"Dara100Mean", "=", 
     RowBox[{"Table", "[", 
      RowBox[{
       RowBox[{"{", 
        RowBox[{
         RowBox[{"daysDara100", "[", 
          RowBox[{"[", "k", "]"}], "]"}], ",", 
         RowBox[{"meansDara100", "[", 
          RowBox[{"[", "k", "]"}], "]"}]}], "}"}], ",", 
       RowBox[{"{", 
        RowBox[{"k", ",", "1", ",", 
         RowBox[{"Length", "[", "daysDara100", "]"}]}], "}"}]}], "]"}]}], 
    ";"}], "\[IndentingNewLine]", 
   StyleBox["\[IndentingNewLine]",
    FontSlant->"Italic",
    Background->RGBColor[1, 0.925, 0.925]], 
   StyleBox[
    RowBox[{"(*", " ", 
     RowBox[{
      RowBox[{
       RowBox[{"6", " ", "--"}], " ", "Treatment", " ", "by", " ", "300", " ",
        "nCi", " ", 
       SuperscriptBox[
        StyleBox[
         RowBox[{"of", " "}],
         FontSlant->"Italic",
         Background->RGBColor[1, 0.925, 0.925]], "225"], "Ac"}], "-", "DOTA", 
      "-", "daratumumab"}], " ", "*)"}],
    FontSlant->"Italic",
    Background->RGBColor[1, 0.925, 0.925]], 
   StyleBox["\[IndentingNewLine]",
    FontSlant->"Italic",
    Background->RGBColor[1, 0.925, 0.925]], 
   RowBox[{
    RowBox[{"Dara300Data", "=", "\[IndentingNewLine]", 
     RowBox[{"{", 
      RowBox[{
       RowBox[{"{", 
        RowBox[{
         RowBox[{"{", 
          RowBox[{"0", ",", "3540000"}], "}"}], ",", 
         RowBox[{"{", 
          RowBox[{"7", ",", "3780000"}], "}"}], ",", 
         RowBox[{"{", 
          RowBox[{"22", ",", "5850000"}], "}"}], ",", 
         RowBox[{"{", 
          RowBox[{"28", ",", "13500000"}], "}"}], ",", 
         RowBox[{"{", 
          RowBox[{"35", ",", "69400000"}], "}"}], ",", 
         RowBox[{"{", 
          RowBox[{"42", ",", "455000000"}], "}"}], ",", 
         RowBox[{"{", 
          RowBox[{"56", ",", "18400000000"}], "}"}]}], "}"}], ",", 
       "\[IndentingNewLine]", 
       RowBox[{"{", 
        RowBox[{
         RowBox[{"{", 
          RowBox[{"0", ",", "4470000"}], "}"}], ",", 
         RowBox[{"{", 
          RowBox[{"7", ",", "4010000"}], "}"}], ",", 
         RowBox[{"{", 
          RowBox[{"22", ",", "7340000"}], "}"}], ",", 
         RowBox[{"{", 
          RowBox[{"28", ",", "4010000"}], "}"}], ",", 
         RowBox[{"{", 
          RowBox[{"35", ",", "6690000"}], "}"}], ",", 
         RowBox[{"{", 
          RowBox[{"42", ",", "53900000"}], "}"}], ",", 
         RowBox[{"{", 
          RowBox[{"56", ",", "6890000000"}], "}"}]}], "}"}], ",", 
       RowBox[{"{", 
        RowBox[{
         RowBox[{"{", 
          RowBox[{"0", ",", "7660000"}], "}"}], ",", 
         RowBox[{"{", 
          RowBox[{"7", ",", "4890000"}], "}"}], ",", 
         RowBox[{"{", 
          RowBox[{"22", ",", "19300000"}], "}"}], ",", 
         RowBox[{"{", 
          RowBox[{"28", ",", "4610000"}], "}"}], ",", 
         RowBox[{"{", 
          RowBox[{"35", ",", "129000000"}], "}"}], ",", 
         RowBox[{"{", 
          RowBox[{"42", ",", "1570000000"}], "}"}], ",", 
         RowBox[{"{", 
          RowBox[{"56", ",", "36700000000"}], "}"}]}], "}"}], ",", 
       RowBox[{"{", 
        RowBox[{
         RowBox[{"{", 
          RowBox[{"0", ",", "6340000"}], "}"}], ",", 
         RowBox[{"{", 
          RowBox[{"7", ",", "4570000"}], "}"}], ",", 
         RowBox[{"{", 
          RowBox[{"22", ",", "5840000"}], "}"}], ",", 
         RowBox[{"{", 
          RowBox[{"28", ",", "13800000"}], "}"}], ",", 
         RowBox[{"{", 
          RowBox[{"35", ",", "29000000"}], "}"}], ",", 
         RowBox[{"{", 
          RowBox[{"42", ",", "58300000"}], "}"}], ",", 
         RowBox[{"{", 
          RowBox[{"56", ",", "9860000000"}], "}"}]}], "}"}]}], "}"}]}], ";"}],
    "\[IndentingNewLine]", "\[IndentingNewLine]", 
   RowBox[{
    RowBox[{
     RowBox[{"Dara300Data", "[", 
      RowBox[{"[", 
       RowBox[{"All", ",", "All", ",", 
        RowBox[{"{", "2", "}"}]}], "]"}], "]"}], "=", 
     RowBox[{"Log10", "[", 
      RowBox[{"Dara300Data", "[", 
       RowBox[{"[", 
        RowBox[{"All", ",", "All", ",", 
         RowBox[{"{", "2", "}"}]}], "]"}], "]"}], "]"}]}], ";"}], 
   "\[IndentingNewLine]", 
   RowBox[{
    RowBox[{"daysDara300", "=", 
     RowBox[{"Dara300Data", "[", 
      RowBox[{"[", 
       RowBox[{"1", ",", "All", ",", "1"}], "]"}], "]"}]}], ";"}], 
   "\[IndentingNewLine]", 
   RowBox[{
    RowBox[{"meansDara300", "=", 
     RowBox[{"Mean", "/@", 
      RowBox[{"Table", "[", 
       RowBox[{
        RowBox[{"Dara300Data", "[", 
         RowBox[{"[", 
          RowBox[{"All", ",", "k", ",", "2"}], "]"}], "]"}], ",", 
        RowBox[{"{", 
         RowBox[{"k", ",", "1", ",", 
          RowBox[{"Length", "[", "daysDara300", "]"}]}], "}"}]}], "]"}]}]}], 
    ";"}], "\[IndentingNewLine]", 
   RowBox[{
    RowBox[{"errorsDara300", "=", 
     RowBox[{"N", "[", 
      RowBox[{"StandardDeviation", "/@", 
       RowBox[{"Table", "[", 
        RowBox[{
         RowBox[{"Dara300Data", "[", 
          RowBox[{"[", 
           RowBox[{"All", ",", "k", ",", "2"}], "]"}], "]"}], ",", 
         RowBox[{"{", 
          RowBox[{"k", ",", "1", ",", 
           RowBox[{"Length", "[", "daysDara300", "]"}]}], "}"}]}], "]"}]}], 
      "]"}]}], ";"}], "\[IndentingNewLine]", 
   RowBox[{
    RowBox[{"Dara300Err", "=", 
     RowBox[{"Table", "[", 
      RowBox[{
       RowBox[{"{", 
        RowBox[{
         RowBox[{"daysDara300", "[", 
          RowBox[{"[", "k", "]"}], "]"}], ",", 
         RowBox[{"Around", "[", 
          RowBox[{
           RowBox[{"meansDara300", "[", 
            RowBox[{"[", "k", "]"}], "]"}], ",", 
           RowBox[{"errorsDara300", "[", 
            RowBox[{"[", "k", "]"}], "]"}]}], "]"}]}], "}"}], ",", 
       RowBox[{"{", 
        RowBox[{"k", ",", "1", ",", 
         RowBox[{"Length", "[", "daysDara300", "]"}]}], "}"}]}], "]"}]}], 
    ";"}], "\[IndentingNewLine]", 
   RowBox[{
    RowBox[{"Dara300Mean", "=", 
     RowBox[{"Table", "[", 
      RowBox[{
       RowBox[{"{", 
        RowBox[{
         RowBox[{"daysDara300", "[", 
          RowBox[{"[", "k", "]"}], "]"}], ",", 
         RowBox[{"meansDara300", "[", 
          RowBox[{"[", "k", "]"}], "]"}]}], "}"}], ",", 
       RowBox[{"{", 
        RowBox[{"k", ",", "1", ",", 
         RowBox[{"Length", "[", "daysDara300", "]"}]}], "}"}]}], "]"}]}], 
    ";"}], "\[IndentingNewLine]", "\[IndentingNewLine]", 
   StyleBox[
    RowBox[{"(*", " ", 
     RowBox[{
      RowBox[{
       RowBox[{"7", " ", "--"}], " ", "Treatment", " ", "by", " ", "600", " ",
        "nCi", " ", 
       SuperscriptBox[
        StyleBox[
         RowBox[{"of", " "}],
         FontSlant->"Italic",
         Background->RGBColor[1, 0.925, 0.925]], "225"], "Ac"}], "-", "DOTA", 
      "-", "daratumumab"}], " ", "*)"}],
    FontSlant->"Italic",
    Background->RGBColor[1, 0.925, 0.925]], 
   StyleBox["\[IndentingNewLine]",
    FontSlant->"Italic",
    Background->RGBColor[1, 0.925, 0.925]], 
   RowBox[{
    RowBox[{"Dara600Data", "=", "\[IndentingNewLine]", 
     RowBox[{"{", 
      RowBox[{
       RowBox[{"{", 
        RowBox[{
         RowBox[{"{", 
          RowBox[{"0", ",", "7080000"}], "}"}], ",", 
         RowBox[{"{", 
          RowBox[{"7", ",", "2490000"}], "}"}], ",", 
         RowBox[{"{", 
          RowBox[{"22", ",", "3220000"}], "}"}], ",", 
         RowBox[{"{", 
          RowBox[{"28", ",", "2720000"}], "}"}], ",", 
         RowBox[{"{", 
          RowBox[{"35", ",", "2410000"}], "}"}], ",", 
         RowBox[{"{", 
          RowBox[{"42", ",", "\"\<\>\""}], "}"}], ",", 
         RowBox[{"{", 
          RowBox[{"56", ",", "\"\<\>\""}], "}"}]}], "}"}], ",", 
       RowBox[{"(*", " ", 
        RowBox[{
        "this", " ", "mouse", " ", "died", " ", "due", " ", "to", " ", 
         "toxicity"}], " ", "*)"}], 
       RowBox[{"{", 
        RowBox[{
         RowBox[{"{", 
          RowBox[{"0", ",", "4670000"}], "}"}], ",", 
         RowBox[{"{", 
          RowBox[{"7", ",", "2280000"}], "}"}], ",", 
         RowBox[{"{", 
          RowBox[{"22", ",", "2000000"}], "}"}], ",", 
         RowBox[{"{", 
          RowBox[{"28", ",", "2580000"}], "}"}], ",", 
         RowBox[{"{", 
          RowBox[{"35", ",", "3520000"}], "}"}], ",", 
         RowBox[{"{", 
          RowBox[{"42", ",", "14000000"}], "}"}], ",", 
         RowBox[{"{", 
          RowBox[{"56", ",", "102000000"}], "}"}]}], "}"}], ",", 
       RowBox[{"{", 
        RowBox[{
         RowBox[{"{", 
          RowBox[{"0", ",", "3860000"}], "}"}], ",", 
         RowBox[{"{", 
          RowBox[{"7", ",", "2820000"}], "}"}], ",", 
         RowBox[{"{", 
          RowBox[{"22", ",", "2960000"}], "}"}], ",", 
         RowBox[{"{", 
          RowBox[{"28", ",", "2960000"}], "}"}], ",", 
         RowBox[{"{", 
          RowBox[{"35", ",", "2980000"}], "}"}], ",", 
         RowBox[{"{", 
          RowBox[{"42", ",", "17100000"}], "}"}], ",", 
         RowBox[{"{", 
          RowBox[{"56", ",", "119000000"}], "}"}]}], "}"}], ",", 
       RowBox[{"{", 
        RowBox[{
         RowBox[{"{", 
          RowBox[{"0", ",", "6170000"}], "}"}], ",", 
         RowBox[{"{", 
          RowBox[{"7", ",", "3410000"}], "}"}], ",", 
         RowBox[{"{", 
          RowBox[{"22", ",", "3650000"}], "}"}], ",", 
         RowBox[{"{", 
          RowBox[{"28", ",", "3400000"}], "}"}], ",", 
         RowBox[{"{", 
          RowBox[{"35", ",", "4480000"}], "}"}], ",", 
         RowBox[{"{", 
          RowBox[{"42", ",", "179000000"}], "}"}], ",", 
         RowBox[{"{", 
          RowBox[{"56", ",", "257000000"}], "}"}]}], "}"}]}], "}"}]}], ";"}], 
   StyleBox["\[IndentingNewLine]",
    FontSlant->"Italic",
    Background->RGBColor[1, 0.925, 0.925]], "\[IndentingNewLine]", 
   RowBox[{
    RowBox[{
     RowBox[{"Dara600Data", "[", 
      RowBox[{"[", 
       RowBox[{"All", ",", "All", ",", 
        RowBox[{"{", "2", "}"}]}], "]"}], "]"}], "=", 
     RowBox[{"Log10", "[", 
      RowBox[{"Dara600Data", "[", 
       RowBox[{"[", 
        RowBox[{"All", ",", "All", ",", 
         RowBox[{"{", "2", "}"}]}], "]"}], "]"}], "]"}]}], ";"}], 
   "\[IndentingNewLine]", 
   RowBox[{
    RowBox[{"daysDara600", "=", 
     RowBox[{"Dara600Data", "[", 
      RowBox[{"[", 
       RowBox[{"1", ",", "All", ",", "1"}], "]"}], "]"}]}], ";"}], 
   "\[IndentingNewLine]", 
   RowBox[{
    RowBox[{"meansDara600", "=", 
     RowBox[{"Join", "[", 
      RowBox[{
       RowBox[{"N", "[", 
        RowBox[{"Mean", "/@", 
         RowBox[{"Table", "[", 
          RowBox[{
           RowBox[{"Dara600Data", "[", 
            RowBox[{"[", 
             RowBox[{"All", ",", "k", ",", "2"}], "]"}], "]"}], ",", 
           RowBox[{"{", 
            RowBox[{"k", ",", "1", ",", "5"}], "}"}]}], "]"}]}], "]"}], ",", 
       RowBox[{"N", "[", 
        RowBox[{"Mean", "/@", 
         RowBox[{"Table", "[", 
          RowBox[{
           RowBox[{"Dara600Data", "[", 
            RowBox[{"[", 
             RowBox[{
              RowBox[{"2", ";;"}], ",", "k", ",", "2"}], "]"}], "]"}], ",", 
           RowBox[{"{", 
            RowBox[{"k", ",", "6", ",", "7"}], "}"}]}], "]"}]}], "]"}]}], 
      "]"}]}], ";"}], "\[IndentingNewLine]", 
   RowBox[{
    RowBox[{"errorsDara600", "=", 
     RowBox[{"Join", "[", 
      RowBox[{
       RowBox[{"N", "[", 
        RowBox[{"StandardDeviation", "/@", 
         RowBox[{"Table", "[", 
          RowBox[{
           RowBox[{"Dara600Data", "[", 
            RowBox[{"[", 
             RowBox[{"All", ",", "k", ",", "2"}], "]"}], "]"}], ",", 
           RowBox[{"{", 
            RowBox[{"k", ",", "1", ",", "5"}], "}"}]}], "]"}]}], "]"}], ",", 
       RowBox[{"N", "[", 
        RowBox[{"StandardDeviation", "/@", 
         RowBox[{"Table", "[", 
          RowBox[{
           RowBox[{"Dara600Data", "[", 
            RowBox[{"[", 
             RowBox[{
              RowBox[{"2", ";;"}], ",", "k", ",", "2"}], "]"}], "]"}], ",", 
           RowBox[{"{", 
            RowBox[{"k", ",", "6", ",", "7"}], "}"}]}], "]"}]}], "]"}]}], 
      "]"}]}], ";"}], "\[IndentingNewLine]", 
   RowBox[{
    RowBox[{"Dara600Err", "=", 
     RowBox[{"Table", "[", 
      RowBox[{
       RowBox[{"{", 
        RowBox[{
         RowBox[{"daysDara600", "[", 
          RowBox[{"[", "k", "]"}], "]"}], ",", 
         RowBox[{"Around", "[", 
          RowBox[{
           RowBox[{"meansDara600", "[", 
            RowBox[{"[", "k", "]"}], "]"}], ",", 
           RowBox[{"errorsDara600", "[", 
            RowBox[{"[", "k", "]"}], "]"}]}], "]"}]}], "}"}], ",", 
       RowBox[{"{", 
        RowBox[{"k", ",", "1", ",", 
         RowBox[{"Length", "[", "daysDara600", "]"}]}], "}"}]}], "]"}]}], 
    ";"}], "\[IndentingNewLine]", 
   RowBox[{
    RowBox[{"Dara600Mean", "=", 
     RowBox[{"Table", "[", 
      RowBox[{
       RowBox[{"{", 
        RowBox[{
         RowBox[{"daysDara600", "[", 
          RowBox[{"[", "k", "]"}], "]"}], ",", 
         RowBox[{"meansDara600", "[", 
          RowBox[{"[", "k", "]"}], "]"}]}], "}"}], ",", 
       RowBox[{"{", 
        RowBox[{"k", ",", "1", ",", 
         RowBox[{"Length", "[", "daysDara600", "]"}]}], "}"}]}], "]"}]}], 
    ";"}], "\[IndentingNewLine]", "\[IndentingNewLine]", 
   StyleBox[
    RowBox[{"(*", " ", 
     RowBox[{
     "Setting", " ", "colorcode", " ", "corresponding", " ", "to", " ", "the",
       " ", "figures", " ", "in", " ", "experimental", " ", "paper"}], " ", 
     "*)"}],
    FontSlant->"Italic",
    Background->RGBColor[1, 0.925, 0.925]], "\[IndentingNewLine]", 
   RowBox[{
    RowBox[{"ControlColor", "=", 
     RowBox[{"RGBColor", "[", 
      RowBox[{
       RowBox[{"51", "/", "255"}], ",", 
       RowBox[{"75", "/", "255"}], ",", 
       RowBox[{"160", "/", "255"}]}], "]"}]}], ";"}], "\[IndentingNewLine]", 
   RowBox[{
    RowBox[{"TrasColor", "=", 
     RowBox[{"RGBColor", "[", 
      RowBox[{
       RowBox[{"13", "/", "255"}], ",", 
       RowBox[{"156", "/", "255"}], ",", 
       RowBox[{"72", "/", "255"}]}], "]"}]}], ";"}], "\[IndentingNewLine]", 
   RowBox[{
    RowBox[{"Dara25Color", "=", 
     RowBox[{"RGBColor", "[", 
      RowBox[{
       RowBox[{"98", "/", "255"}], ",", 
       RowBox[{"186", "/", "255"}], ",", 
       RowBox[{"70", "/", "255"}]}], "]"}]}], ";"}], "\[IndentingNewLine]", 
   RowBox[{
    RowBox[{"Dara50Color", "=", 
     RowBox[{"RGBColor", "[", 
      RowBox[{
       RowBox[{"170", "/", "255"}], ",", 
       RowBox[{"121", "/", "255"}], ",", 
       RowBox[{"181", "/", "255"}]}], "]"}]}], ";"}], "\[IndentingNewLine]", 
   RowBox[{
    RowBox[{"Dara100Color", "=", 
     RowBox[{"RGBColor", "[", 
      RowBox[{
       RowBox[{"235", "/", "255"}], ",", 
       RowBox[{"11", "/", "255"}], ",", 
       RowBox[{"124", "/", "255"}]}], "]"}]}], ";"}], "\[IndentingNewLine]", 
   RowBox[{
    RowBox[{"Dara300Color", "=", 
     RowBox[{"RGBColor", "[", 
      RowBox[{
       RowBox[{"127", "/", "255"}], ",", 
       RowBox[{"70", "/", "255"}], ",", 
       RowBox[{"154", "/", "255"}]}], "]"}]}], ";"}], "\[IndentingNewLine]", 
   RowBox[{
    RowBox[{"Dara600Color", "=", 
     RowBox[{"RGBColor", "[", 
      RowBox[{
       RowBox[{"238", "/", "255"}], ",", 
       RowBox[{"43", "/", "255"}], ",", 
       RowBox[{"36", "/", "255"}]}], "]"}]}], ";"}]}]}]], "Input",
 CellGroupingRules->{"GroupTogetherGrouping", 10000.},
 CellChangeTimes->{{3.894632672968112*^9, 3.8946327405654125`*^9}, {
   3.894635687698865*^9, 3.8946357274768133`*^9}, {3.894635760862379*^9, 
   3.894635792526443*^9}, {3.894635868295092*^9, 3.894635937474551*^9}, {
   3.89463602476068*^9, 3.8946361166273637`*^9}, {3.8946362099020147`*^9, 
   3.8946363086712723`*^9}, {3.8946363465377307`*^9, 3.894636436430895*^9}, {
   3.8946365056907473`*^9, 3.89463652249094*^9}, {3.8946365585595703`*^9, 
   3.8946367923902254`*^9}, {3.894636839575054*^9, 3.894636860955105*^9}, {
   3.894637196364059*^9, 3.894637226551984*^9}, 3.8946372809306145`*^9, {
   3.894637328913784*^9, 3.8946373638608665`*^9}, {3.894637395028581*^9, 
   3.8946376104588456`*^9}, {3.894637649065287*^9, 3.894637684790228*^9}, {
   3.894637791833974*^9, 3.8946377966226854`*^9}, {3.8946378526810646`*^9, 
   3.8946379057180586`*^9}, {3.8946411262038517`*^9, 3.894641238288539*^9}, {
   3.894641274486207*^9, 3.8946412803995094`*^9}, {3.894641334439588*^9, 
   3.8946413509171877`*^9}, {3.8946414195851297`*^9, 3.894641640083928*^9}, {
   3.894641703267189*^9, 3.8946418018757715`*^9}, {3.8946418499577503`*^9, 
   3.8946418511165843`*^9}, {3.8946551925916247`*^9, 
   3.8946552726854205`*^9}, {3.8946553332028975`*^9, 3.894655376133904*^9}, {
   3.894657523158433*^9, 3.8946575761530695`*^9}, {3.894657622316737*^9, 
   3.8946576383606577`*^9}, {3.894657687582059*^9, 3.894657722231897*^9}, {
   3.8946578054344463`*^9, 3.894657828397538*^9}, {3.894657887721203*^9, 
   3.894657893821041*^9}, {3.894657969268751*^9, 3.894658234019292*^9}, {
   3.894658347180138*^9, 3.894658402593853*^9}, {3.8946587728939204`*^9, 
   3.89465878189188*^9}, {3.8946588487096663`*^9, 3.8946588794903316`*^9}, 
   3.8946589654459705`*^9, {3.8946595796672025`*^9, 3.894659616919202*^9}, {
   3.894714433052164*^9, 3.8947144787869406`*^9}, {3.894714645077011*^9, 
   3.8947146687865114`*^9}, {3.894714724340082*^9, 3.894714803569262*^9}, {
   3.894714835098365*^9, 3.894714837380823*^9}, {3.8947148857565174`*^9, 
   3.894714910121628*^9}, {3.89471731633683*^9, 3.8947173196767645`*^9}, 
   3.894719447413749*^9, {3.8952558947175193`*^9, 3.895255898435766*^9}, {
   3.895255940024455*^9, 3.895255940633889*^9}, {3.9133100871567965`*^9, 
   3.9133100924557323`*^9}, {3.913310300841962*^9, 3.913310412752901*^9}, {
   3.913310490423072*^9, 3.9133104984869523`*^9}, {3.9133121968009768`*^9, 
   3.9133122049666934`*^9}, 3.9133195088891788`*^9, {3.9138226737457914`*^9, 
   3.913822685402995*^9}, {3.915063336234609*^9, 3.9150633364658422`*^9}, {
   3.921425703508374*^9, 3.921425759946436*^9}},
 CellLabel->"In[2]:=",ExpressionUUID->"dc58d8c3-aaf3-4430-8ff0-06b292996a3a"]
}, Closed]],

Cell[CellGroupData[{

Cell[BoxData[
 RowBox[{
  StyleBox[
   RowBox[{
    StyleBox["(*",
     FontSize->18], 
    StyleBox[" ",
     FontSize->18], 
    StyleBox[
     RowBox[{"Supplementary", " ", "Figure", " ", "S", ".1"}],
     FontSize->14], 
    StyleBox[" ",
     FontSize->18], 
    StyleBox["*)",
     FontSize->18]}],
   FontWeight->"Bold",
   Background->RGBColor[1, 1, 0.85]], "\[IndentingNewLine]", 
  "\[IndentingNewLine]", 
  RowBox[{"Show", "[", "\[IndentingNewLine]", 
   RowBox[{"(*", " ", 
    RowBox[{
     RowBox[{"1", " ", "--"}], " ", "Vehicle", " ", "control", " ", 
     RowBox[{"(", 
      RowBox[{"no", " ", "treatment"}], ")"}]}], " ", "*)"}], " ", 
   "\[IndentingNewLine]", 
   RowBox[{
    RowBox[{"ListPlot", "[", 
     RowBox[{"ControlData", ",", 
      RowBox[{"Joined", "->", "True"}], ",", 
      RowBox[{"PlotStyle", "->", 
       RowBox[{"Lighter", "[", 
        RowBox[{"Lighter", "[", 
         RowBox[{"Lighter", "[", 
          RowBox[{"Lighter", "[", "ControlColor", "]"}], "]"}], "]"}], 
        "]"}]}], ",", 
      RowBox[{"PlotRange", "->", 
       RowBox[{"{", 
        RowBox[{
         RowBox[{"{", 
          RowBox[{"0", ",", "60"}], "}"}], ",", 
         RowBox[{"{", 
          RowBox[{"6", ",", "10.7"}], "}"}]}], "}"}]}], ",", 
      RowBox[{"AxesLabel", "->", 
       RowBox[{"{", 
        RowBox[{"\"\<days\>\"", ",", "\"\<Log(Radiance)\>\""}], "}"}]}]}], 
     "]"}], ",", 
    RowBox[{"ListPlot", "[", 
     RowBox[{"ControlErr", ",", 
      RowBox[{"Joined", "->", "True"}], ",", 
      RowBox[{"PlotStyle", "->", 
       RowBox[{"Directive", "[", 
        RowBox[{"Thick", ",", "ControlColor"}], "]"}]}], ",", 
      RowBox[{"PlotLegends", "->", 
       RowBox[{"{", "\"\<Control\>\"", "}"}]}]}], "]"}], 
    "\[IndentingNewLine]", 
    RowBox[{"(*", " ", 
     RowBox[{
      RowBox[{
       RowBox[{
        SuperscriptBox[
         RowBox[{
          RowBox[{"2", " ", "--"}], " "}], "225"], "Ac"}], "-", "DOTA", "-", 
       "trastumumab"}], ",", " ", 
      RowBox[{"600", " ", "nCi"}]}], " ", "*)"}], " ", "\[IndentingNewLine]", 
    ",", 
    RowBox[{"ListPlot", "[", 
     RowBox[{"TrasData", ",", 
      RowBox[{"Joined", "->", "True"}], ",", 
      RowBox[{"PlotStyle", "->", 
       RowBox[{"Lighter", "[", 
        RowBox[{"Lighter", "[", 
         RowBox[{"Lighter", "[", 
          RowBox[{"Lighter", "[", "TrasColor", "]"}], "]"}], "]"}], "]"}]}]}],
      "]"}], ",", 
    RowBox[{"ListPlot", "[", 
     RowBox[{"TrasErr", ",", 
      RowBox[{"Joined", "->", "True"}], ",", 
      RowBox[{"PlotStyle", "->", 
       RowBox[{"Directive", "[", 
        RowBox[{"Thick", ",", "TrasColor"}], "]"}]}], ",", 
      RowBox[{"PlotLegends", "->", 
       RowBox[{"{", "\"\<Tras 600 nCi\>\"", "}"}]}]}], "]"}], 
    "\[IndentingNewLine]", 
    RowBox[{"(*", " ", 
     RowBox[{
      RowBox[{
       RowBox[{
        SuperscriptBox[
         RowBox[{
          RowBox[{"3", " ", "--"}], " "}], "225"], "Ac"}], "-", "DOTA", "-", 
       "daratumumab"}], ",", " ", 
      RowBox[{"25", " ", "nCi"}]}], " ", "*)"}], " ", "\[IndentingNewLine]", 
    ",", 
    RowBox[{"ListPlot", "[", 
     RowBox[{"Dara25Data", ",", 
      RowBox[{"Joined", "->", "True"}], ",", 
      RowBox[{"PlotStyle", "->", 
       RowBox[{"Lighter", "[", 
        RowBox[{"Lighter", "[", 
         RowBox[{"Lighter", "[", 
          RowBox[{"Lighter", "[", "Dara25Color", "]"}], "]"}], "]"}], 
        "]"}]}]}], "]"}], ",", 
    RowBox[{"ListPlot", "[", 
     RowBox[{"Dara25Err", ",", 
      RowBox[{"Joined", "->", "True"}], ",", 
      RowBox[{"PlotStyle", "->", 
       RowBox[{"Directive", "[", 
        RowBox[{"Thick", ",", "Dara25Color"}], "]"}]}], ",", 
      RowBox[{"PlotLegends", "->", 
       RowBox[{"{", "\"\<Dara 25 nCi\>\"", "}"}]}]}], "]"}], 
    "\[IndentingNewLine]", 
    RowBox[{"(*", " ", 
     RowBox[{
      RowBox[{
       RowBox[{
        SuperscriptBox[
         RowBox[{
          RowBox[{"4", " ", "--"}], " "}], "225"], "Ac"}], "-", "DOTA", "-", 
       "daratumumab"}], ",", " ", 
      RowBox[{"50", " ", "nCi"}]}], " ", "*)"}], " ", "\[IndentingNewLine]", 
    ",", 
    RowBox[{"ListPlot", "[", 
     RowBox[{"Dara50Data", ",", 
      RowBox[{"Joined", "->", "True"}], ",", 
      RowBox[{"PlotStyle", "->", 
       RowBox[{"Lighter", "[", 
        RowBox[{"Lighter", "[", 
         RowBox[{"Lighter", "[", 
          RowBox[{"Lighter", "[", "Dara50Color", "]"}], "]"}], "]"}], 
        "]"}]}]}], "]"}], ",", 
    RowBox[{"ListPlot", "[", 
     RowBox[{"Dara50Err", ",", 
      RowBox[{"Joined", "->", "True"}], ",", 
      RowBox[{"PlotStyle", "->", 
       RowBox[{"Directive", "[", 
        RowBox[{"Thick", ",", "Dara50Color"}], "]"}]}], ",", 
      RowBox[{"PlotLegends", "->", 
       RowBox[{"{", "\"\<Dara 50 nCi\>\"", "}"}]}]}], "]"}], 
    "\[IndentingNewLine]", 
    RowBox[{"(*", " ", 
     RowBox[{
      RowBox[{
       RowBox[{
        SuperscriptBox[
         RowBox[{
          RowBox[{"5", " ", "--"}], " "}], "225"], "Ac"}], "-", "DOTA", "-", 
       "daratumumab"}], ",", " ", 
      RowBox[{"100", " ", "nCi"}]}], " ", "*)"}], " ", "\[IndentingNewLine]", 
    ",", 
    RowBox[{"ListPlot", "[", 
     RowBox[{"Dara100Data", ",", 
      RowBox[{"Joined", "->", "True"}], ",", 
      RowBox[{"PlotStyle", "->", 
       RowBox[{"Lighter", "[", 
        RowBox[{"Lighter", "[", 
         RowBox[{"Lighter", "[", 
          RowBox[{"Lighter", "[", "Dara100Color", "]"}], "]"}], "]"}], 
        "]"}]}]}], "]"}], ",", 
    RowBox[{"ListPlot", "[", 
     RowBox[{"Dara100Err", ",", 
      RowBox[{"Joined", "->", "True"}], ",", 
      RowBox[{"PlotStyle", "->", 
       RowBox[{"Directive", "[", 
        RowBox[{"Thick", ",", "Dara100Color"}], "]"}]}], ",", 
      RowBox[{"PlotLegends", "->", 
       RowBox[{"{", "\"\<Dara 100 nCi\>\"", "}"}]}]}], "]"}], 
    "\[IndentingNewLine]", 
    RowBox[{"(*", " ", 
     RowBox[{
      RowBox[{
       RowBox[{
        SuperscriptBox[
         RowBox[{
          RowBox[{"6", " ", "--"}], " "}], "225"], "Ac"}], "-", "DOTA", "-", 
       "daratumumab"}], ",", " ", 
      RowBox[{"300", " ", "nCi"}]}], " ", "*)"}], " ", "\[IndentingNewLine]", 
    ",", 
    RowBox[{"ListPlot", "[", 
     RowBox[{"Dara300Data", ",", 
      RowBox[{"Joined", "->", "True"}], ",", 
      RowBox[{"PlotStyle", "->", 
       RowBox[{"Lighter", "[", 
        RowBox[{"Lighter", "[", 
         RowBox[{"Lighter", "[", 
          RowBox[{"Lighter", "[", "Dara300Color", "]"}], "]"}], "]"}], 
        "]"}]}]}], "]"}], ",", 
    RowBox[{"ListPlot", "[", 
     RowBox[{"Dara300Err", ",", 
      RowBox[{"Joined", "->", "True"}], ",", 
      RowBox[{"PlotStyle", "->", 
       RowBox[{"Directive", "[", 
        RowBox[{"Thick", ",", "Dara300Color"}], "]"}]}], ",", 
      RowBox[{"PlotLegends", "->", 
       RowBox[{"{", "\"\<Dara 300 nCi\>\"", "}"}]}]}], "]"}], 
    "\[IndentingNewLine]", 
    RowBox[{"(*", " ", 
     RowBox[{
      RowBox[{
       RowBox[{
        SuperscriptBox[
         RowBox[{
          RowBox[{"7", " ", "--"}], " "}], "225"], "Ac"}], "-", "DOTA", "-", 
       "daratumumab"}], ",", " ", 
      RowBox[{"600", " ", "nCi"}]}], " ", "*)"}], " ", "\[IndentingNewLine]", 
    ",", 
    RowBox[{"ListPlot", "[", 
     RowBox[{"Dara600Data", ",", 
      RowBox[{"Joined", "->", "True"}], ",", 
      RowBox[{"PlotStyle", "->", 
       RowBox[{"Lighter", "[", 
        RowBox[{"Lighter", "[", 
         RowBox[{"Lighter", "[", 
          RowBox[{"Lighter", "[", "Dara600Color", "]"}], "]"}], "]"}], 
        "]"}]}]}], "]"}], ",", 
    RowBox[{"ListPlot", "[", 
     RowBox[{"Dara600Err", ",", 
      RowBox[{"Joined", "->", "True"}], ",", 
      RowBox[{"PlotStyle", "->", 
       RowBox[{"Directive", "[", 
        RowBox[{"Thick", ",", "Dara600Color"}], "]"}]}], ",", 
      RowBox[{"PlotLegends", "->", 
       RowBox[{"{", "\"\<Dara 600 nCi\>\"", "}"}]}]}], "]"}], 
    "\[IndentingNewLine]", ",", 
    RowBox[{"ImageSize", "->", "500"}]}], "]"}]}]], "Input",
 CellChangeTimes->{{3.9214257916005206`*^9, 3.9214257982842464`*^9}, {
  3.92142607841934*^9, 3.9214260816327286`*^9}},
 CellLabel->"In[57]:=",ExpressionUUID->"9061dc0d-1820-4ddf-bfe2-15694a95b339"],

Cell[BoxData[
 TemplateBox[{
   GraphicsBox[{{{}, 
      InterpretationBox[{
        TagBox[{{}, {}, 
          TagBox[{
            RGBColor[
             NCache[
              Rational[341, 405], 0.8419753086419753], 
             NCache[
              Rational[395, 459], 0.8605664488017429], 
             NCache[
              Rational[3827, 4131], 0.9264100702009199]], 
            PointSize[0.012833333333333334`], 
            AbsoluteThickness[2], 
            
            LineBox[{{0., 6.79309160017658}, {7., 7.812244696800369}, {22., 
             9.8668778143375}}]}, Annotation[#, "Charting`Private`Tag#1"]& ], 
          TagBox[{
            RGBColor[
             NCache[
              Rational[341, 405], 0.8419753086419753], 
             NCache[
              Rational[395, 459], 0.8605664488017429], 
             NCache[
              Rational[3827, 4131], 0.9264100702009199]], 
            PointSize[0.012833333333333334`], 
            AbsoluteThickness[2], 
            
            LineBox[{{0., 6.710963118995275}, {7., 7.795880017344075}, {22., 
             9.895974732359065}}]}, 
           Annotation[#, "Charting`Private`Tag#2"]& ], 
          TagBox[{
            RGBColor[
             NCache[
              Rational[341, 405], 0.8419753086419753], 
             NCache[
              Rational[395, 459], 0.8605664488017429], 
             NCache[
              Rational[3827, 4131], 0.9264100702009199]], 
            PointSize[0.012833333333333334`], 
            AbsoluteThickness[2], 
            
            LineBox[{{0., 6.920123326290724}, {7., 7.949877704036875}, {22., 
             10.170261715394957`}}]}, 
           Annotation[#, "Charting`Private`Tag#3"]& ], 
          TagBox[{
            RGBColor[
             NCache[
              Rational[341, 405], 0.8419753086419753], 
             NCache[
              Rational[395, 459], 0.8605664488017429], 
             NCache[
              Rational[3827, 4131], 0.9264100702009199]], 
            PointSize[0.012833333333333334`], 
            AbsoluteThickness[2], 
            
            LineBox[{{0., 6.681241237375588}, {7., 7.531478917042255}, {22., 
             9.724275869600788}}]}, 
           Annotation[#, "Charting`Private`Tag#4"]& ], 
          TagBox[{
            RGBColor[
             NCache[
              Rational[341, 405], 0.8419753086419753], 
             NCache[
              Rational[395, 459], 0.8605664488017429], 
             NCache[
              Rational[3827, 4131], 0.9264100702009199]], 
            PointSize[0.012833333333333334`], 
            AbsoluteThickness[2], 
            
            LineBox[{{0., 6.539076098792776}, {7., 7.3692158574101425`}, {22.,
              9.77742682238931}}]}, 
           Annotation[#, "Charting`Private`Tag#5"]& ], 
          TagBox[{
            RGBColor[
             NCache[
              Rational[341, 405], 0.8419753086419753], 
             NCache[
              Rational[395, 459], 0.8605664488017429], 
             NCache[
              Rational[3827, 4131], 0.9264100702009199]], 
            PointSize[0.012833333333333334`], 
            AbsoluteThickness[2], 
            
            LineBox[{{0., 6.481442628502305}, {7., 7.658011396657113}, {22., 
             10.117271295655764`}}]}, 
           Annotation[#, "Charting`Private`Tag#6"]& ], 
          TagBox[{
            RGBColor[
             NCache[
              Rational[341, 405], 0.8419753086419753], 
             NCache[
              Rational[395, 459], 0.8605664488017429], 
             NCache[
              Rational[3827, 4131], 0.9264100702009199]], 
            PointSize[0.012833333333333334`], 
            AbsoluteThickness[2], 
            
            LineBox[{{0., 6.870403905279027}, {7., 7.989449817666692}, {22., 
             9.856728890382882}}]}, 
           Annotation[#, "Charting`Private`Tag#7"]& ], 
          TagBox[{
            RGBColor[
             NCache[
              Rational[341, 405], 0.8419753086419753], 
             NCache[
              Rational[395, 459], 0.8605664488017429], 
             NCache[
              Rational[3827, 4131], 0.9264100702009199]], 
            PointSize[0.012833333333333334`], 
            AbsoluteThickness[2], 
            
            LineBox[{{0., 6.5843312243675305`}, {7., 7.748962861256161}, {22.,
              9.744292983122676}}]}, 
           Annotation[#, "Charting`Private`Tag#8"]& ]}, {
         "WolframDynamicHighlight", <|
          "Label" -> {"XYLabel"}, "Ball" -> {"IndicatedBall"}|>}], 
        DynamicBox[
         (Charting`HighlightActionBox["DynamicHighlight", {}, 
          Slot["HighlightElements"], 
          Slot["LayoutOptions"], 
          Slot["Meta"], 
          Charting`HighlightActionFunction["DynamicHighlight", {{{}, {}, 
             Annotation[{
               Hue[0.67, 0.6, 0.6], 
               Directive[
                PointSize[0.012833333333333334`], 
                AbsoluteThickness[2], 
                RGBColor[
                 Rational[341, 405], 
                 Rational[395, 459], 
                 Rational[3827, 4131]]], 
               
               Line[{{0., 6.79309160017658}, {7., 7.812244696800369}, {22., 
                9.8668778143375}}]}, "Charting`Private`Tag#1"], 
             Annotation[{
               Hue[0.9060679774997897, 0.6, 0.6], 
               Directive[
                PointSize[0.012833333333333334`], 
                AbsoluteThickness[2], 
                RGBColor[
                 Rational[341, 405], 
                 Rational[395, 459], 
                 Rational[3827, 4131]]], 
               
               Line[{{0., 6.710963118995275}, {7., 7.795880017344075}, {22., 
                9.895974732359065}}]}, "Charting`Private`Tag#2"], 
             Annotation[{
               Hue[0.1421359549995791, 0.6, 0.6], 
               Directive[
                PointSize[0.012833333333333334`], 
                AbsoluteThickness[2], 
                RGBColor[
                 Rational[341, 405], 
                 Rational[395, 459], 
                 Rational[3827, 4131]]], 
               
               Line[{{0., 6.920123326290724}, {7., 7.949877704036875}, {22., 
                10.170261715394957`}}]}, "Charting`Private`Tag#3"], 
             Annotation[{
               Hue[0.37820393249936934`, 0.6, 0.6], 
               Directive[
                PointSize[0.012833333333333334`], 
                AbsoluteThickness[2], 
                RGBColor[
                 Rational[341, 405], 
                 Rational[395, 459], 
                 Rational[3827, 4131]]], 
               
               Line[{{0., 6.681241237375588}, {7., 7.531478917042255}, {22., 
                9.724275869600788}}]}, "Charting`Private`Tag#4"], 
             Annotation[{
               Hue[0.6142719099991583, 0.6, 0.6], 
               Directive[
                PointSize[0.012833333333333334`], 
                AbsoluteThickness[2], 
                RGBColor[
                 Rational[341, 405], 
                 Rational[395, 459], 
                 Rational[3827, 4131]]], 
               
               Line[{{0., 6.539076098792776}, {7., 7.3692158574101425`}, {22.,
                 9.77742682238931}}]}, "Charting`Private`Tag#5"], 
             Annotation[{
               Hue[0.8503398874989481, 0.6, 0.6], 
               Directive[
                PointSize[0.012833333333333334`], 
                AbsoluteThickness[2], 
                RGBColor[
                 Rational[341, 405], 
                 Rational[395, 459], 
                 Rational[3827, 4131]]], 
               
               Line[{{0., 6.481442628502305}, {7., 7.658011396657113}, {22., 
                10.117271295655764`}}]}, "Charting`Private`Tag#6"], 
             Annotation[{
               Hue[0.08640786499873876, 0.6, 0.6], 
               Directive[
                PointSize[0.012833333333333334`], 
                AbsoluteThickness[2], 
                RGBColor[
                 Rational[341, 405], 
                 Rational[395, 459], 
                 Rational[3827, 4131]]], 
               
               Line[{{0., 6.870403905279027}, {7., 7.989449817666692}, {22., 
                9.856728890382882}}]}, "Charting`Private`Tag#7"], 
             Annotation[{
               Hue[0.3224758424985268, 0.6, 0.6], 
               Directive[
                PointSize[0.012833333333333334`], 
                AbsoluteThickness[2], 
                RGBColor[
                 Rational[341, 405], 
                 Rational[395, 459], 
                 Rational[3827, 4131]]], 
               
               Line[{{0., 6.5843312243675305`}, {7., 7.748962861256161}, {22.,
                 9.744292983122676}}]}, "Charting`Private`Tag#8"]}}, <|
           "HighlightElements" -> <|
             "Label" -> {"XYLabel"}, "Ball" -> {"IndicatedBall"}|>, 
            "LayoutOptions" -> <|
             "PlotRange" -> {{0., 60.}, {6., 10.7}}, 
              "Frame" -> {{False, False}, {False, False}}, 
              "AxesOrigin" -> {0, 6.000000000000013}, 
              "ImageSize" -> {360, 360/GoldenRatio}, "Axes" -> {True, True}, 
              "LabelStyle" -> {}, "AspectRatio" -> GoldenRatio^(-1), 
              "DefaultStyle" -> {
                Directive[
                 PointSize[0.012833333333333334`], 
                 AbsoluteThickness[2], 
                 RGBColor[
                  Rational[341, 405], 
                  Rational[395, 459], 
                  Rational[3827, 4131]]], 
                Directive[
                 PointSize[0.012833333333333334`], 
                 AbsoluteThickness[2], 
                 RGBColor[
                  Rational[341, 405], 
                  Rational[395, 459], 
                  Rational[3827, 4131]]], 
                Directive[
                 PointSize[0.012833333333333334`], 
                 AbsoluteThickness[2], 
                 RGBColor[
                  Rational[341, 405], 
                  Rational[395, 459], 
                  Rational[3827, 4131]]], 
                Directive[
                 PointSize[0.012833333333333334`], 
                 AbsoluteThickness[2], 
                 RGBColor[
                  Rational[341, 405], 
                  Rational[395, 459], 
                  Rational[3827, 4131]]], 
                Directive[
                 PointSize[0.012833333333333334`], 
                 AbsoluteThickness[2], 
                 RGBColor[
                  Rational[341, 405], 
                  Rational[395, 459], 
                  Rational[3827, 4131]]], 
                Directive[
                 PointSize[0.012833333333333334`], 
                 AbsoluteThickness[2], 
                 RGBColor[
                  Rational[341, 405], 
                  Rational[395, 459], 
                  Rational[3827, 4131]]], 
                Directive[
                 PointSize[0.012833333333333334`], 
                 AbsoluteThickness[2], 
                 RGBColor[
                  Rational[341, 405], 
                  Rational[395, 459], 
                  Rational[3827, 4131]]], 
                Directive[
                 PointSize[0.012833333333333334`], 
                 AbsoluteThickness[2], 
                 RGBColor[
                  Rational[341, 405], 
                  Rational[395, 459], 
                  Rational[3827, 4131]]]}, 
              "HighlightLabelingFunctions" -> <|"CoordinatesToolOptions" -> ({
                  Identity[
                   Part[#, 1]], 
                  Identity[
                   Part[#, 2]]}& ), 
                "ScalingFunctions" -> {{Identity, Identity}, {
                  Identity, Identity}}|>, "Primitives" -> {}, "GCFlag" -> 
              False|>, 
            "Meta" -> <|
             "DefaultHighlight" -> {"Dynamic", None}, "Index" -> {}, 
              "Function" -> ListPlot, "GroupHighlight" -> False|>|>]]& )[<|
          "HighlightElements" -> <|
            "Label" -> {"XYLabel"}, "Ball" -> {"IndicatedBall"}|>, 
           "LayoutOptions" -> <|
            "PlotRange" -> {{0., 60.}, {6., 10.7}}, 
             "Frame" -> {{False, False}, {False, False}}, 
             "AxesOrigin" -> {0, 6.000000000000013}, 
             "ImageSize" -> {360, 360/GoldenRatio}, "Axes" -> {True, True}, 
             "LabelStyle" -> {}, "AspectRatio" -> GoldenRatio^(-1), 
             "DefaultStyle" -> {
               Directive[
                PointSize[0.012833333333333334`], 
                AbsoluteThickness[2], 
                RGBColor[
                 Rational[341, 405], 
                 Rational[395, 459], 
                 Rational[3827, 4131]]], 
               Directive[
                PointSize[0.012833333333333334`], 
                AbsoluteThickness[2], 
                RGBColor[
                 Rational[341, 405], 
                 Rational[395, 459], 
                 Rational[3827, 4131]]], 
               Directive[
                PointSize[0.012833333333333334`], 
                AbsoluteThickness[2], 
                RGBColor[
                 Rational[341, 405], 
                 Rational[395, 459], 
                 Rational[3827, 4131]]], 
               Directive[
                PointSize[0.012833333333333334`], 
                AbsoluteThickness[2], 
                RGBColor[
                 Rational[341, 405], 
                 Rational[395, 459], 
                 Rational[3827, 4131]]], 
               Directive[
                PointSize[0.012833333333333334`], 
                AbsoluteThickness[2], 
                RGBColor[
                 Rational[341, 405], 
                 Rational[395, 459], 
                 Rational[3827, 4131]]], 
               Directive[
                PointSize[0.012833333333333334`], 
                AbsoluteThickness[2], 
                RGBColor[
                 Rational[341, 405], 
                 Rational[395, 459], 
                 Rational[3827, 4131]]], 
               Directive[
                PointSize[0.012833333333333334`], 
                AbsoluteThickness[2], 
                RGBColor[
                 Rational[341, 405], 
                 Rational[395, 459], 
                 Rational[3827, 4131]]], 
               Directive[
                PointSize[0.012833333333333334`], 
                AbsoluteThickness[2], 
                RGBColor[
                 Rational[341, 405], 
                 Rational[395, 459], 
                 Rational[3827, 4131]]]}, 
             "HighlightLabelingFunctions" -> <|"CoordinatesToolOptions" -> ({
                 Identity[
                  Part[#, 1]], 
                 Identity[
                  Part[#, 2]]}& ), 
               "ScalingFunctions" -> {{Identity, Identity}, {
                 Identity, Identity}}|>, "Primitives" -> {}, "GCFlag" -> 
             False|>, 
           "Meta" -> <|
            "DefaultHighlight" -> {"Dynamic", None}, "Index" -> {}, 
             "Function" -> ListPlot, "GroupHighlight" -> False|>|>], 
         ImageSizeCache -> {{4.503599627370496*^15, -4.503599627370496*^15}, {
          4.503599627370496*^15, -4.503599627370496*^15}}]}, 
       Annotation[{{{}, {}, 
          Annotation[{
            Hue[0.67, 0.6, 0.6], 
            Directive[
             PointSize[0.012833333333333334`], 
             AbsoluteThickness[2], 
             RGBColor[
              Rational[341, 405], 
              Rational[395, 459], 
              Rational[3827, 4131]]], 
            
            Line[{{0., 6.79309160017658}, {7., 7.812244696800369}, {22., 
             9.8668778143375}}]}, "Charting`Private`Tag#1"], 
          Annotation[{
            Hue[0.9060679774997897, 0.6, 0.6], 
            Directive[
             PointSize[0.012833333333333334`], 
             AbsoluteThickness[2], 
             RGBColor[
              Rational[341, 405], 
              Rational[395, 459], 
              Rational[3827, 4131]]], 
            
            Line[{{0., 6.710963118995275}, {7., 7.795880017344075}, {22., 
             9.895974732359065}}]}, "Charting`Private`Tag#2"], 
          Annotation[{
            Hue[0.1421359549995791, 0.6, 0.6], 
            Directive[
             PointSize[0.012833333333333334`], 
             AbsoluteThickness[2], 
             RGBColor[
              Rational[341, 405], 
              Rational[395, 459], 
              Rational[3827, 4131]]], 
            
            Line[{{0., 6.920123326290724}, {7., 7.949877704036875}, {22., 
             10.170261715394957`}}]}, "Charting`Private`Tag#3"], 
          Annotation[{
            Hue[0.37820393249936934`, 0.6, 0.6], 
            Directive[
             PointSize[0.012833333333333334`], 
             AbsoluteThickness[2], 
             RGBColor[
              Rational[341, 405], 
              Rational[395, 459], 
              Rational[3827, 4131]]], 
            
            Line[{{0., 6.681241237375588}, {7., 7.531478917042255}, {22., 
             9.724275869600788}}]}, "Charting`Private`Tag#4"], 
          Annotation[{
            Hue[0.6142719099991583, 0.6, 0.6], 
            Directive[
             PointSize[0.012833333333333334`], 
             AbsoluteThickness[2], 
             RGBColor[
              Rational[341, 405], 
              Rational[395, 459], 
              Rational[3827, 4131]]], 
            
            Line[{{0., 6.539076098792776}, {7., 7.3692158574101425`}, {22., 
             9.77742682238931}}]}, "Charting`Private`Tag#5"], 
          Annotation[{
            Hue[0.8503398874989481, 0.6, 0.6], 
            Directive[
             PointSize[0.012833333333333334`], 
             AbsoluteThickness[2], 
             RGBColor[
              Rational[341, 405], 
              Rational[395, 459], 
              Rational[3827, 4131]]], 
            
            Line[{{0., 6.481442628502305}, {7., 7.658011396657113}, {22., 
             10.117271295655764`}}]}, "Charting`Private`Tag#6"], 
          Annotation[{
            Hue[0.08640786499873876, 0.6, 0.6], 
            Directive[
             PointSize[0.012833333333333334`], 
             AbsoluteThickness[2], 
             RGBColor[
              Rational[341, 405], 
              Rational[395, 459], 
              Rational[3827, 4131]]], 
            
            Line[{{0., 6.870403905279027}, {7., 7.989449817666692}, {22., 
             9.856728890382882}}]}, "Charting`Private`Tag#7"], 
          Annotation[{
            Hue[0.3224758424985268, 0.6, 0.6], 
            Directive[
             PointSize[0.012833333333333334`], 
             AbsoluteThickness[2], 
             RGBColor[
              Rational[341, 405], 
              Rational[395, 459], 
              Rational[3827, 4131]]], 
            
            Line[{{0., 6.5843312243675305`}, {7., 7.748962861256161}, {22., 
             9.744292983122676}}]}, "Charting`Private`Tag#8"]}}, <|
        "HighlightElements" -> <|
          "Label" -> {"XYLabel"}, "Ball" -> {"IndicatedBall"}|>, 
         "LayoutOptions" -> <|
          "PlotRange" -> {{0., 60.}, {6., 10.7}}, 
           "Frame" -> {{False, False}, {False, False}}, 
           "AxesOrigin" -> {0, 6.000000000000013}, 
           "ImageSize" -> {360, 360/GoldenRatio}, "Axes" -> {True, True}, 
           "LabelStyle" -> {}, "AspectRatio" -> GoldenRatio^(-1), 
           "DefaultStyle" -> {
             Directive[
              PointSize[0.012833333333333334`], 
              AbsoluteThickness[2], 
              RGBColor[
               Rational[341, 405], 
               Rational[395, 459], 
               Rational[3827, 4131]]], 
             Directive[
              PointSize[0.012833333333333334`], 
              AbsoluteThickness[2], 
              RGBColor[
               Rational[341, 405], 
               Rational[395, 459], 
               Rational[3827, 4131]]], 
             Directive[
              PointSize[0.012833333333333334`], 
              AbsoluteThickness[2], 
              RGBColor[
               Rational[341, 405], 
               Rational[395, 459], 
               Rational[3827, 4131]]], 
             Directive[
              PointSize[0.012833333333333334`], 
              AbsoluteThickness[2], 
              RGBColor[
               Rational[341, 405], 
               Rational[395, 459], 
               Rational[3827, 4131]]], 
             Directive[
              PointSize[0.012833333333333334`], 
              AbsoluteThickness[2], 
              RGBColor[
               Rational[341, 405], 
               Rational[395, 459], 
               Rational[3827, 4131]]], 
             Directive[
              PointSize[0.012833333333333334`], 
              AbsoluteThickness[2], 
              RGBColor[
               Rational[341, 405], 
               Rational[395, 459], 
               Rational[3827, 4131]]], 
             Directive[
              PointSize[0.012833333333333334`], 
              AbsoluteThickness[2], 
              RGBColor[
               Rational[341, 405], 
               Rational[395, 459], 
               Rational[3827, 4131]]], 
             Directive[
              PointSize[0.012833333333333334`], 
              AbsoluteThickness[2], 
              RGBColor[
               Rational[341, 405], 
               Rational[395, 459], 
               Rational[3827, 4131]]]}, 
           "HighlightLabelingFunctions" -> <|"CoordinatesToolOptions" -> ({
               Identity[
                Part[#, 1]], 
               Identity[
                Part[#, 2]]}& ), 
             "ScalingFunctions" -> {{Identity, Identity}, {
               Identity, Identity}}|>, "Primitives" -> {}, "GCFlag" -> 
           False|>, 
         "Meta" -> <|
          "DefaultHighlight" -> {"Dynamic", None}, "Index" -> {}, "Function" -> 
           ListPlot, "GroupHighlight" -> False|>|>, 
        "DynamicHighlight"]], {{}, {}}}, {{{{
         RGBColor[
          NCache[
           Rational[1, 5], 0.2], 
          NCache[
           Rational[5, 17], 0.29411764705882354`], 
          NCache[
           Rational[32, 51], 0.6274509803921569]], 
         Thickness[Large], 
         StyleBox[{{}, {
            LineBox[{{0., 6.5400920573109484`}, {0., 6.697584142472475}}], 
            LineBox[{{0., 6.697584142472475}, {0., 6.855076227634001}}]}}, 
          Antialiasing -> False]}, {
         RGBColor[
          NCache[
           Rational[1, 5], 0.2], 
          NCache[
           Rational[5, 17], 0.29411764705882354`], 
          NCache[
           Rational[32, 51], 0.6274509803921569]], 
         Thickness[Large], 
         StyleBox[{{}, {
            LineBox[{{7., 7.52423179730256}, {7., 7.731890158526709}}], 
            LineBox[{{7., 7.731890158526709}, {7., 7.939548519750858}}]}}, 
          Antialiasing -> False]}, {
         RGBColor[
          NCache[
           Rational[1, 5], 0.2], 
          NCache[
           Rational[5, 17], 0.29411764705882354`], 
          NCache[
           Rational[32, 51], 0.6274509803921569]], 
         Thickness[Large], 
         StyleBox[{{}, {
            LineBox[{{22., 9.728046330716776}, {22., 9.894138765405366}}], 
            LineBox[{{22., 9.894138765405366}, {22., 10.060231200093956`}}]}},
           Antialiasing -> False]}}, {{
         RGBColor[
          NCache[
           Rational[1, 5], 0.2], 
          NCache[
           Rational[5, 17], 0.29411764705882354`], 
          NCache[
           Rational[32, 51], 0.6274509803921569]], 
         Thickness[Large], 
         StyleBox[{
           GeometricTransformationBox[
            LineBox[{}], {{{1., 0.}, {0., 1.}}, {0., 0.}}], 
           GeometricTransformationBox[
            LineBox[{{{0., 6.855076227634001}, 
               Offset[{3, 0}, {0., 6.855076227634001}]}, {{0., 
               6.855076227634001}, 
               Offset[{-3, 0}, {0., 6.855076227634001}]}, {{0., 
               6.5400920573109484`}, 
               Offset[{3, 0}, {0., 6.5400920573109484`}]}, {{0., 
               6.5400920573109484`}, 
               Offset[{-3, 0}, {0., 6.5400920573109484`}]}}], {{{1., 0.}, {0.,
              1.}}, {0., 0.}}]}, Antialiasing -> False]}, {
         RGBColor[
          NCache[
           Rational[1, 5], 0.2], 
          NCache[
           Rational[5, 17], 0.29411764705882354`], 
          NCache[
           Rational[32, 51], 0.6274509803921569]], 
         Thickness[Large], 
         StyleBox[{
           GeometricTransformationBox[
            LineBox[{}], {{{1., 0.}, {0., 1.}}, {0., 0.}}], 
           GeometricTransformationBox[
            LineBox[{{{7., 7.939548519750858}, 
               Offset[{3, 0}, {7., 7.939548519750858}]}, {{7., 
               7.939548519750858}, 
               Offset[{-3, 0}, {7., 7.939548519750858}]}, {{7., 
               7.52423179730256}, 
               Offset[{3, 0}, {7., 7.52423179730256}]}, {{7., 
               7.52423179730256}, 
               Offset[{-3, 0}, {7., 7.52423179730256}]}}], {{{1., 0.}, {0., 
             1.}}, {0., 0.}}]}, Antialiasing -> False]}, {
         RGBColor[
          NCache[
           Rational[1, 5], 0.2], 
          NCache[
           Rational[5, 17], 0.29411764705882354`], 
          NCache[
           Rational[32, 51], 0.6274509803921569]], 
         Thickness[Large], 
         StyleBox[{
           GeometricTransformationBox[
            LineBox[{}], {{{1., 0.}, {0., 1.}}, {0., 0.}}], 
           GeometricTransformationBox[
            LineBox[{{{22., 10.060231200093956`}, 
               Offset[{3, 0}, {22., 10.060231200093956`}]}, {{22., 
               10.060231200093956`}, 
               Offset[{-3, 0}, {22., 10.060231200093956`}]}, {{22., 
               9.728046330716776}, 
               Offset[{3, 0}, {22., 9.728046330716776}]}, {{22., 
               9.728046330716776}, 
               Offset[{-3, 0}, {22., 9.728046330716776}]}}], {{{1., 0.}, {0., 
             1.}}, {0., 0.}}]}, Antialiasing -> False]}}}, 
      InterpretationBox[{
        TagBox[{{}, {}, 
          TagBox[{
            RGBColor[
             NCache[
              Rational[1, 5], 0.2], 
             NCache[
              Rational[5, 17], 0.29411764705882354`], 
             NCache[
              Rational[32, 51], 0.6274509803921569]], 
            PointSize[0.012833333333333334`], 
            Thickness[Large], 
            
            LineBox[{{0., 6.697584142472475}, {7., 7.731890158526709}, {22., 
             9.894138765405366}}]}, 
           Annotation[#, "Charting`Private`Tag#1"]& ]}, {
         "WolframDynamicHighlight", <|
          "Label" -> {"XYLabel"}, "Ball" -> {"IndicatedBall"}|>}], 
        DynamicBox[
         (Charting`HighlightActionBox["DynamicHighlight", {}, 
          Slot["HighlightElements"], 
          Slot["LayoutOptions"], 
          Slot["Meta"], 
          Charting`HighlightActionFunction["DynamicHighlight", {{{}, {}, 
             Annotation[{
               Hue[0.67, 0.6, 0.6], 
               Directive[
                PointSize[0.012833333333333334`], 
                AbsoluteThickness[2], 
                Thickness[Large], 
                RGBColor[
                 Rational[1, 5], 
                 Rational[5, 17], 
                 Rational[32, 51]]], 
               
               Line[{{0., 6.697584142472475}, {7., 7.731890158526709}, {22., 
                9.894138765405366}}]}, "Charting`Private`Tag#1"]}}, <|
           "HighlightElements" -> <|
             "Label" -> {"XYLabel"}, "Ball" -> {"IndicatedBall"}|>, 
            "LayoutOptions" -> <|
             "PlotRange" -> {{0, 22.}, {6.344528771600796, 
                10.060231200093956`}}, 
              "Frame" -> {{False, False}, {False, False}}, 
              "AxesOrigin" -> {0, 6.344528771600796}, 
              "ImageSize" -> {360, 360/GoldenRatio}, "Axes" -> {True, True}, 
              "LabelStyle" -> {}, "AspectRatio" -> GoldenRatio^(-1), 
              "DefaultStyle" -> {
                Directive[
                 PointSize[0.012833333333333334`], 
                 AbsoluteThickness[2], 
                 Thickness[Large], 
                 RGBColor[
                  Rational[1, 5], 
                  Rational[5, 17], 
                  Rational[32, 51]]]}, 
              "HighlightLabelingFunctions" -> <|"CoordinatesToolOptions" -> ({
                  Identity[
                   Part[#, 1]], 
                  Identity[
                   Part[#, 2]]}& ), 
                "ScalingFunctions" -> {{Identity, Identity}, {
                  Identity, Identity}}|>, "Primitives" -> {}, "GCFlag" -> 
              False|>, 
            "Meta" -> <|
             "DefaultHighlight" -> {"Dynamic", None}, "Index" -> {}, 
              "Function" -> ListPlot, "GroupHighlight" -> False|>|>]]& )[<|
          "HighlightElements" -> <|
            "Label" -> {"XYLabel"}, "Ball" -> {"IndicatedBall"}|>, 
           "LayoutOptions" -> <|
            "PlotRange" -> {{0, 22.}, {6.344528771600796, 
               10.060231200093956`}}, 
             "Frame" -> {{False, False}, {False, False}}, 
             "AxesOrigin" -> {0, 6.344528771600796}, 
             "ImageSize" -> {360, 360/GoldenRatio}, "Axes" -> {True, True}, 
             "LabelStyle" -> {}, "AspectRatio" -> GoldenRatio^(-1), 
             "DefaultStyle" -> {
               Directive[
                PointSize[0.012833333333333334`], 
                AbsoluteThickness[2], 
                Thickness[Large], 
                RGBColor[
                 Rational[1, 5], 
                 Rational[5, 17], 
                 Rational[32, 51]]]}, 
             "HighlightLabelingFunctions" -> <|"CoordinatesToolOptions" -> ({
                 Identity[
                  Part[#, 1]], 
                 Identity[
                  Part[#, 2]]}& ), 
               "ScalingFunctions" -> {{Identity, Identity}, {
                 Identity, Identity}}|>, "Primitives" -> {}, "GCFlag" -> 
             False|>, 
           "Meta" -> <|
            "DefaultHighlight" -> {"Dynamic", None}, "Index" -> {}, 
             "Function" -> ListPlot, "GroupHighlight" -> False|>|>], 
         ImageSizeCache -> {{4.503599627370496*^15, -4.503599627370496*^15}, {
          4.503599627370496*^15, -4.503599627370496*^15}}]}, 
       Annotation[{{{}, {}, 
          Annotation[{
            Hue[0.67, 0.6, 0.6], 
            Directive[
             PointSize[0.012833333333333334`], 
             AbsoluteThickness[2], 
             Thickness[Large], 
             RGBColor[
              Rational[1, 5], 
              Rational[5, 17], 
              Rational[32, 51]]], 
            
            Line[{{0., 6.697584142472475}, {7., 7.731890158526709}, {22., 
             9.894138765405366}}]}, "Charting`Private`Tag#1"]}}, <|
        "HighlightElements" -> <|
          "Label" -> {"XYLabel"}, "Ball" -> {"IndicatedBall"}|>, 
         "LayoutOptions" -> <|
          "PlotRange" -> {{0, 22.}, {6.344528771600796, 10.060231200093956`}},
            "Frame" -> {{False, False}, {False, False}}, 
           "AxesOrigin" -> {0, 6.344528771600796}, 
           "ImageSize" -> {360, 360/GoldenRatio}, "Axes" -> {True, True}, 
           "LabelStyle" -> {}, "AspectRatio" -> GoldenRatio^(-1), 
           "DefaultStyle" -> {
             Directive[
              PointSize[0.012833333333333334`], 
              AbsoluteThickness[2], 
              Thickness[Large], 
              RGBColor[
               Rational[1, 5], 
               Rational[5, 17], 
               Rational[32, 51]]]}, 
           "HighlightLabelingFunctions" -> <|"CoordinatesToolOptions" -> ({
               Identity[
                Part[#, 1]], 
               Identity[
                Part[#, 2]]}& ), 
             "ScalingFunctions" -> {{Identity, Identity}, {
               Identity, Identity}}|>, "Primitives" -> {}, "GCFlag" -> 
           False|>, 
         "Meta" -> <|
          "DefaultHighlight" -> {"Dynamic", None}, "Index" -> {}, "Function" -> 
           ListPlot, "GroupHighlight" -> False|>|>, 
        "DynamicHighlight"]], {{}, {}}}, {{}, 
      InterpretationBox[{
        TagBox[{{}, {}, 
          TagBox[{
            RGBColor[
             NCache[
              Rational[16783, 20655], 0.8125393367223432], 
             NCache[
              Rational[2119, 2295], 0.9233115468409586], 
             NCache[
              Rational[5909, 6885], 0.8582425562817719]], 
            PointSize[0.012833333333333334`], 
            AbsoluteThickness[2], 
            
            LineBox[{{0., 6.664641975556125}, {7., 7.305351369446623}, {22., 
             8.688419822002711}, {28., 9.38738982633873}}]}, 
           Annotation[#, "Charting`Private`Tag#1"]& ], 
          TagBox[{
            RGBColor[
             NCache[
              Rational[16783, 20655], 0.8125393367223432], 
             NCache[
              Rational[2119, 2295], 0.9233115468409586], 
             NCache[
              Rational[5909, 6885], 0.8582425562817719]], 
            PointSize[0.012833333333333334`], 
            AbsoluteThickness[2], 
            
            LineBox[{{0., 6.7435097647284294`}, {7., 7.439332693830263}, {22.,
              8.813580988568193}, {28., 9.465382851448418}}]}, 
           Annotation[#, "Charting`Private`Tag#2"]& ], 
          TagBox[{
            RGBColor[
             NCache[
              Rational[16783, 20655], 0.8125393367223432], 
             NCache[
              Rational[2119, 2295], 0.9233115468409586], 
             NCache[
              Rational[5909, 6885], 0.8582425562817719]], 
            PointSize[0.012833333333333334`], 
            AbsoluteThickness[2], 
            
            LineBox[{{0., 6.703291378118661}, {7., 7.409933123331294}, {22., 
             9.093421685162236}, {28., 9.790988475088815}}]}, 
           Annotation[#, "Charting`Private`Tag#3"]& ], 
          TagBox[{
            RGBColor[
             NCache[
              Rational[16783, 20655], 0.8125393367223432], 
             NCache[
              Rational[2119, 2295], 0.9233115468409586], 
             NCache[
              Rational[5909, 6885], 0.8582425562817719]], 
            PointSize[0.012833333333333334`], 
            AbsoluteThickness[2], 
            
            LineBox[{{0., 6.776701183988411}, {7., 7.466867620354109}, {22., 
             9.12057393120585}, {28., 9.658011396657113}}]}, 
           Annotation[#, "Charting`Private`Tag#4"]& ]}, {
         "WolframDynamicHighlight", <|
          "Label" -> {"XYLabel"}, "Ball" -> {"IndicatedBall"}|>}], 
        DynamicBox[
         (Charting`HighlightActionBox["DynamicHighlight", {}, 
          Slot["HighlightElements"], 
          Slot["LayoutOptions"], 
          Slot["Meta"], 
          Charting`HighlightActionFunction["DynamicHighlight", {{{}, {}, 
             Annotation[{
               Hue[0.67, 0.6, 0.6], 
               Directive[
                PointSize[0.012833333333333334`], 
                AbsoluteThickness[2], 
                RGBColor[
                 Rational[16783, 20655], 
                 Rational[2119, 2295], 
                 Rational[5909, 6885]]], 
               
               Line[{{0., 6.664641975556125}, {7., 7.305351369446623}, {22., 
                8.688419822002711}, {28., 9.38738982633873}}]}, 
              "Charting`Private`Tag#1"], 
             Annotation[{
               Hue[0.9060679774997897, 0.6, 0.6], 
               Directive[
                PointSize[0.012833333333333334`], 
                AbsoluteThickness[2], 
                RGBColor[
                 Rational[16783, 20655], 
                 Rational[2119, 2295], 
                 Rational[5909, 6885]]], 
               
               Line[{{0., 6.7435097647284294`}, {7., 7.439332693830263}, {22.,
                 8.813580988568193}, {28., 9.465382851448418}}]}, 
              "Charting`Private`Tag#2"], 
             Annotation[{
               Hue[0.1421359549995791, 0.6, 0.6], 
               Directive[
                PointSize[0.012833333333333334`], 
                AbsoluteThickness[2], 
                RGBColor[
                 Rational[16783, 20655], 
                 Rational[2119, 2295], 
                 Rational[5909, 6885]]], 
               
               Line[{{0., 6.703291378118661}, {7., 7.409933123331294}, {22., 
                9.093421685162236}, {28., 9.790988475088815}}]}, 
              "Charting`Private`Tag#3"], 
             Annotation[{
               Hue[0.37820393249936934`, 0.6, 0.6], 
               Directive[
                PointSize[0.012833333333333334`], 
                AbsoluteThickness[2], 
                RGBColor[
                 Rational[16783, 20655], 
                 Rational[2119, 2295], 
                 Rational[5909, 6885]]], 
               
               Line[{{0., 6.776701183988411}, {7., 7.466867620354109}, {22., 
                9.12057393120585}, {28., 9.658011396657113}}]}, 
              "Charting`Private`Tag#4"]}}, <|
           "HighlightElements" -> <|
             "Label" -> {"XYLabel"}, "Ball" -> {"IndicatedBall"}|>, 
            "LayoutOptions" -> <|
             "PlotRange" -> {{0, 28.}, {6.490956058915435, 
                9.790988475088815}}, 
              "Frame" -> {{False, False}, {False, False}}, 
              "AxesOrigin" -> {0, 6.490956058915435}, 
              "ImageSize" -> {360, 360/GoldenRatio}, "Axes" -> {True, True}, 
              "LabelStyle" -> {}, "AspectRatio" -> GoldenRatio^(-1), 
              "DefaultStyle" -> {
                Directive[
                 PointSize[0.012833333333333334`], 
                 AbsoluteThickness[2], 
                 RGBColor[
                  Rational[16783, 20655], 
                  Rational[2119, 2295], 
                  Rational[5909, 6885]]], 
                Directive[
                 PointSize[0.012833333333333334`], 
                 AbsoluteThickness[2], 
                 RGBColor[
                  Rational[16783, 20655], 
                  Rational[2119, 2295], 
                  Rational[5909, 6885]]], 
                Directive[
                 PointSize[0.012833333333333334`], 
                 AbsoluteThickness[2], 
                 RGBColor[
                  Rational[16783, 20655], 
                  Rational[2119, 2295], 
                  Rational[5909, 6885]]], 
                Directive[
                 PointSize[0.012833333333333334`], 
                 AbsoluteThickness[2], 
                 RGBColor[
                  Rational[16783, 20655], 
                  Rational[2119, 2295], 
                  Rational[5909, 6885]]]}, 
              "HighlightLabelingFunctions" -> <|"CoordinatesToolOptions" -> ({
                  Identity[
                   Part[#, 1]], 
                  Identity[
                   Part[#, 2]]}& ), 
                "ScalingFunctions" -> {{Identity, Identity}, {
                  Identity, Identity}}|>, "Primitives" -> {}, "GCFlag" -> 
              False|>, 
            "Meta" -> <|
             "DefaultHighlight" -> {"Dynamic", None}, "Index" -> {}, 
              "Function" -> ListPlot, "GroupHighlight" -> False|>|>]]& )[<|
          "HighlightElements" -> <|
            "Label" -> {"XYLabel"}, "Ball" -> {"IndicatedBall"}|>, 
           "LayoutOptions" -> <|
            "PlotRange" -> {{0, 28.}, {6.490956058915435, 9.790988475088815}},
              "Frame" -> {{False, False}, {False, False}}, 
             "AxesOrigin" -> {0, 6.490956058915435}, 
             "ImageSize" -> {360, 360/GoldenRatio}, "Axes" -> {True, True}, 
             "LabelStyle" -> {}, "AspectRatio" -> GoldenRatio^(-1), 
             "DefaultStyle" -> {
               Directive[
                PointSize[0.012833333333333334`], 
                AbsoluteThickness[2], 
                RGBColor[
                 Rational[16783, 20655], 
                 Rational[2119, 2295], 
                 Rational[5909, 6885]]], 
               Directive[
                PointSize[0.012833333333333334`], 
                AbsoluteThickness[2], 
                RGBColor[
                 Rational[16783, 20655], 
                 Rational[2119, 2295], 
                 Rational[5909, 6885]]], 
               Directive[
                PointSize[0.012833333333333334`], 
                AbsoluteThickness[2], 
                RGBColor[
                 Rational[16783, 20655], 
                 Rational[2119, 2295], 
                 Rational[5909, 6885]]], 
               Directive[
                PointSize[0.012833333333333334`], 
                AbsoluteThickness[2], 
                RGBColor[
                 Rational[16783, 20655], 
                 Rational[2119, 2295], 
                 Rational[5909, 6885]]]}, 
             "HighlightLabelingFunctions" -> <|"CoordinatesToolOptions" -> ({
                 Identity[
                  Part[#, 1]], 
                 Identity[
                  Part[#, 2]]}& ), 
               "ScalingFunctions" -> {{Identity, Identity}, {
                 Identity, Identity}}|>, "Primitives" -> {}, "GCFlag" -> 
             False|>, 
           "Meta" -> <|
            "DefaultHighlight" -> {"Dynamic", None}, "Index" -> {}, 
             "Function" -> ListPlot, "GroupHighlight" -> False|>|>], 
         ImageSizeCache -> {{4.503599627370496*^15, -4.503599627370496*^15}, {
          4.503599627370496*^15, -4.503599627370496*^15}}]}, 
       Annotation[{{{}, {}, 
          Annotation[{
            Hue[0.67, 0.6, 0.6], 
            Directive[
             PointSize[0.012833333333333334`], 
             AbsoluteThickness[2], 
             RGBColor[
              Rational[16783, 20655], 
              Rational[2119, 2295], 
              Rational[5909, 6885]]], 
            
            Line[{{0., 6.664641975556125}, {7., 7.305351369446623}, {22., 
             8.688419822002711}, {28., 9.38738982633873}}]}, 
           "Charting`Private`Tag#1"], 
          Annotation[{
            Hue[0.9060679774997897, 0.6, 0.6], 
            Directive[
             PointSize[0.012833333333333334`], 
             AbsoluteThickness[2], 
             RGBColor[
              Rational[16783, 20655], 
              Rational[2119, 2295], 
              Rational[5909, 6885]]], 
            
            Line[{{0., 6.7435097647284294`}, {7., 7.439332693830263}, {22., 
             8.813580988568193}, {28., 9.465382851448418}}]}, 
           "Charting`Private`Tag#2"], 
          Annotation[{
            Hue[0.1421359549995791, 0.6, 0.6], 
            Directive[
             PointSize[0.012833333333333334`], 
             AbsoluteThickness[2], 
             RGBColor[
              Rational[16783, 20655], 
              Rational[2119, 2295], 
              Rational[5909, 6885]]], 
            
            Line[{{0., 6.703291378118661}, {7., 7.409933123331294}, {22., 
             9.093421685162236}, {28., 9.790988475088815}}]}, 
           "Charting`Private`Tag#3"], 
          Annotation[{
            Hue[0.37820393249936934`, 0.6, 0.6], 
            Directive[
             PointSize[0.012833333333333334`], 
             AbsoluteThickness[2], 
             RGBColor[
              Rational[16783, 20655], 
              Rational[2119, 2295], 
              Rational[5909, 6885]]], 
            
            Line[{{0., 6.776701183988411}, {7., 7.466867620354109}, {22., 
             9.12057393120585}, {28., 9.658011396657113}}]}, 
           "Charting`Private`Tag#4"]}}, <|
        "HighlightElements" -> <|
          "Label" -> {"XYLabel"}, "Ball" -> {"IndicatedBall"}|>, 
         "LayoutOptions" -> <|
          "PlotRange" -> {{0, 28.}, {6.490956058915435, 9.790988475088815}}, 
           "Frame" -> {{False, False}, {False, False}}, 
           "AxesOrigin" -> {0, 6.490956058915435}, 
           "ImageSize" -> {360, 360/GoldenRatio}, "Axes" -> {True, True}, 
           "LabelStyle" -> {}, "AspectRatio" -> GoldenRatio^(-1), 
           "DefaultStyle" -> {
             Directive[
              PointSize[0.012833333333333334`], 
              AbsoluteThickness[2], 
              RGBColor[
               Rational[16783, 20655], 
               Rational[2119, 2295], 
               Rational[5909, 6885]]], 
             Directive[
              PointSize[0.012833333333333334`], 
              AbsoluteThickness[2], 
              RGBColor[
               Rational[16783, 20655], 
               Rational[2119, 2295], 
               Rational[5909, 6885]]], 
             Directive[
              PointSize[0.012833333333333334`], 
              AbsoluteThickness[2], 
              RGBColor[
               Rational[16783, 20655], 
               Rational[2119, 2295], 
               Rational[5909, 6885]]], 
             Directive[
              PointSize[0.012833333333333334`], 
              AbsoluteThickness[2], 
              RGBColor[
               Rational[16783, 20655], 
               Rational[2119, 2295], 
               Rational[5909, 6885]]]}, 
           "HighlightLabelingFunctions" -> <|"CoordinatesToolOptions" -> ({
               Identity[
                Part[#, 1]], 
               Identity[
                Part[#, 2]]}& ), 
             "ScalingFunctions" -> {{Identity, Identity}, {
               Identity, Identity}}|>, "Primitives" -> {}, "GCFlag" -> 
           False|>, 
         "Meta" -> <|
          "DefaultHighlight" -> {"Dynamic", None}, "Index" -> {}, "Function" -> 
           ListPlot, "GroupHighlight" -> False|>|>, 
        "DynamicHighlight"]], {{}, {}}}, {{{{
         RGBColor[
          NCache[
           Rational[13, 255], 0.050980392156862744`], 
          NCache[
           Rational[52, 85], 0.611764705882353], 
          NCache[
           Rational[24, 85], 0.2823529411764706]], 
         Thickness[Large], 
         StyleBox[{{}, {
            LineBox[{{0., 6.673405358955663}, {0., 6.722036075597906}}], 
            LineBox[{{0., 6.722036075597906}, {0., 6.7706667922401484`}}]}}, 
          Antialiasing -> False]}, {
         RGBColor[
          NCache[
           Rational[13, 255], 0.050980392156862744`], 
          NCache[
           Rational[52, 85], 0.611764705882353], 
          NCache[
           Rational[24, 85], 0.2823529411764706]], 
         Thickness[Large], 
         StyleBox[{{}, {
            LineBox[{{7., 7.334754937259082}, {7., 7.4053712017405715`}}], 
            LineBox[{{7., 7.4053712017405715`}, {7., 7.475987466222061}}]}}, 
          Antialiasing -> False]}, {
         RGBColor[
          NCache[
           Rational[13, 255], 0.050980392156862744`], 
          NCache[
           Rational[52, 85], 0.611764705882353], 
          NCache[
           Rational[24, 85], 0.2823529411764706]], 
         Thickness[Large], 
         StyleBox[{{}, {
            LineBox[{{22., 8.71691780792761}, {22., 8.928999106734745}}], 
            LineBox[{{22., 8.928999106734745}, {22., 9.14108040554188}}]}}, 
          Antialiasing -> False]}, {
         RGBColor[
          NCache[
           Rational[13, 255], 0.050980392156862744`], 
          NCache[
           Rational[52, 85], 0.611764705882353], 
          NCache[
           Rational[24, 85], 0.2823529411764706]], 
         Thickness[Large], 
         StyleBox[{{}, {
            LineBox[{{28., 9.392181371611837}, {28., 9.575443137383267}}], 
            LineBox[{{28., 9.575443137383267}, {28., 9.758704903154698}}]}}, 
          Antialiasing -> False]}}, {{
         RGBColor[
          NCache[
           Rational[13, 255], 0.050980392156862744`], 
          NCache[
           Rational[52, 85], 0.611764705882353], 
          NCache[
           Rational[24, 85], 0.2823529411764706]], 
         Thickness[Large], 
         StyleBox[{
           GeometricTransformationBox[
            LineBox[{}], {{{1., 0.}, {0., 1.}}, {0., 0.}}], 
           GeometricTransformationBox[
            LineBox[{{{0., 6.7706667922401484`}, 
               Offset[{3, 0}, {0., 6.7706667922401484`}]}, {{0., 
               6.7706667922401484`}, 
               Offset[{-3, 0}, {0., 6.7706667922401484`}]}, {{0., 
               6.673405358955663}, 
               Offset[{3, 0}, {0., 6.673405358955663}]}, {{0., 
               6.673405358955663}, 
               Offset[{-3, 0}, {0., 6.673405358955663}]}}], {{{1., 0.}, {0., 
             1.}}, {0., 0.}}]}, Antialiasing -> False]}, {
         RGBColor[
          NCache[
           Rational[13, 255], 0.050980392156862744`], 
          NCache[
           Rational[52, 85], 0.611764705882353], 
          NCache[
           Rational[24, 85], 0.2823529411764706]], 
         Thickness[Large], 
         StyleBox[{
           GeometricTransformationBox[
            LineBox[{}], {{{1., 0.}, {0., 1.}}, {0., 0.}}], 
           GeometricTransformationBox[
            LineBox[{{{7., 7.475987466222061}, 
               Offset[{3, 0}, {7., 7.475987466222061}]}, {{7., 
               7.475987466222061}, 
               Offset[{-3, 0}, {7., 7.475987466222061}]}, {{7., 
               7.334754937259082}, 
               Offset[{3, 0}, {7., 7.334754937259082}]}, {{7., 
               7.334754937259082}, 
               Offset[{-3, 0}, {7., 7.334754937259082}]}}], {{{1., 0.}, {0., 
             1.}}, {0., 0.}}]}, Antialiasing -> False]}, {
         RGBColor[
          NCache[
           Rational[13, 255], 0.050980392156862744`], 
          NCache[
           Rational[52, 85], 0.611764705882353], 
          NCache[
           Rational[24, 85], 0.2823529411764706]], 
         Thickness[Large], 
         StyleBox[{
           GeometricTransformationBox[
            LineBox[{}], {{{1., 0.}, {0., 1.}}, {0., 0.}}], 
           GeometricTransformationBox[
            LineBox[{{{22., 9.14108040554188}, 
               Offset[{3, 0}, {22., 9.14108040554188}]}, {{22., 
               9.14108040554188}, 
               Offset[{-3, 0}, {22., 9.14108040554188}]}, {{22., 
               8.71691780792761}, 
               Offset[{3, 0}, {22., 8.71691780792761}]}, {{22., 
               8.71691780792761}, 
               Offset[{-3, 0}, {22., 8.71691780792761}]}}], {{{1., 0.}, {0., 
             1.}}, {0., 0.}}]}, Antialiasing -> False]}, {
         RGBColor[
          NCache[
           Rational[13, 255], 0.050980392156862744`], 
          NCache[
           Rational[52, 85], 0.611764705882353], 
          NCache[
           Rational[24, 85], 0.2823529411764706]], 
         Thickness[Large], 
         StyleBox[{
           GeometricTransformationBox[
            LineBox[{}], {{{1., 0.}, {0., 1.}}, {0., 0.}}], 
           GeometricTransformationBox[
            LineBox[{{{28., 9.758704903154698}, 
               Offset[{3, 0}, {28., 9.758704903154698}]}, {{28., 
               9.758704903154698}, 
               Offset[{-3, 0}, {28., 9.758704903154698}]}, {{28., 
               9.392181371611837}, 
               Offset[{3, 0}, {28., 9.392181371611837}]}, {{28., 
               9.392181371611837}, 
               Offset[{-3, 0}, {28., 9.392181371611837}]}}], {{{1., 0.}, {0., 
             1.}}, {0., 0.}}]}, Antialiasing -> False]}}}, 
      InterpretationBox[{
        TagBox[{{}, {}, 
          TagBox[{
            RGBColor[
             NCache[
              Rational[13, 255], 0.050980392156862744`], 
             NCache[
              Rational[52, 85], 0.611764705882353], 
             NCache[
              Rational[24, 85], 0.2823529411764706]], 
            PointSize[0.012833333333333334`], 
            Thickness[Large], 
            
            LineBox[{{0., 6.722036075597906}, {7., 7.4053712017405715`}, {22.,
              8.928999106734745}, {28., 9.575443137383267}}]}, 
           Annotation[#, "Charting`Private`Tag#1"]& ]}, {
         "WolframDynamicHighlight", <|
          "Label" -> {"XYLabel"}, "Ball" -> {"IndicatedBall"}|>}], 
        DynamicBox[
         (Charting`HighlightActionBox["DynamicHighlight", {}, 
          Slot["HighlightElements"], 
          Slot["LayoutOptions"], 
          Slot["Meta"], 
          Charting`HighlightActionFunction["DynamicHighlight", {{{}, {}, 
             Annotation[{
               Hue[0.67, 0.6, 0.6], 
               Directive[
                PointSize[0.012833333333333334`], 
                AbsoluteThickness[2], 
                Thickness[Large], 
                RGBColor[
                 Rational[13, 255], 
                 Rational[52, 85], 
                 Rational[24, 85]]], 
               
               Line[{{0., 6.722036075597906}, {7., 7.4053712017405715`}, {22.,
                 8.928999106734745}, {28., 9.575443137383267}}]}, 
              "Charting`Private`Tag#1"]}}, <|
           "HighlightElements" -> <|
             "Label" -> {"XYLabel"}, "Ball" -> {"IndicatedBall"}|>, 
            "LayoutOptions" -> <|
             "PlotRange" -> {{0, 28.}, {6.501999828722398, 
                9.758704903154698}}, 
              "Frame" -> {{False, False}, {False, False}}, 
              "AxesOrigin" -> {0, 6.501999828722398}, 
              "ImageSize" -> {360, 360/GoldenRatio}, "Axes" -> {True, True}, 
              "LabelStyle" -> {}, "AspectRatio" -> GoldenRatio^(-1), 
              "DefaultStyle" -> {
                Directive[
                 PointSize[0.012833333333333334`], 
                 AbsoluteThickness[2], 
                 Thickness[Large], 
                 RGBColor[
                  Rational[13, 255], 
                  Rational[52, 85], 
                  Rational[24, 85]]]}, 
              "HighlightLabelingFunctions" -> <|"CoordinatesToolOptions" -> ({
                  Identity[
                   Part[#, 1]], 
                  Identity[
                   Part[#, 2]]}& ), 
                "ScalingFunctions" -> {{Identity, Identity}, {
                  Identity, Identity}}|>, "Primitives" -> {}, "GCFlag" -> 
              False|>, 
            "Meta" -> <|
             "DefaultHighlight" -> {"Dynamic", None}, "Index" -> {}, 
              "Function" -> ListPlot, "GroupHighlight" -> False|>|>]]& )[<|
          "HighlightElements" -> <|
            "Label" -> {"XYLabel"}, "Ball" -> {"IndicatedBall"}|>, 
           "LayoutOptions" -> <|
            "PlotRange" -> {{0, 28.}, {6.501999828722398, 9.758704903154698}},
              "Frame" -> {{False, False}, {False, False}}, 
             "AxesOrigin" -> {0, 6.501999828722398}, 
             "ImageSize" -> {360, 360/GoldenRatio}, "Axes" -> {True, True}, 
             "LabelStyle" -> {}, "AspectRatio" -> GoldenRatio^(-1), 
             "DefaultStyle" -> {
               Directive[
                PointSize[0.012833333333333334`], 
                AbsoluteThickness[2], 
                Thickness[Large], 
                RGBColor[
                 Rational[13, 255], 
                 Rational[52, 85], 
                 Rational[24, 85]]]}, 
             "HighlightLabelingFunctions" -> <|"CoordinatesToolOptions" -> ({
                 Identity[
                  Part[#, 1]], 
                 Identity[
                  Part[#, 2]]}& ), 
               "ScalingFunctions" -> {{Identity, Identity}, {
                 Identity, Identity}}|>, "Primitives" -> {}, "GCFlag" -> 
             False|>, 
           "Meta" -> <|
            "DefaultHighlight" -> {"Dynamic", None}, "Index" -> {}, 
             "Function" -> ListPlot, "GroupHighlight" -> False|>|>], 
         ImageSizeCache -> {{4.503599627370496*^15, -4.503599627370496*^15}, {
          4.503599627370496*^15, -4.503599627370496*^15}}]}, 
       Annotation[{{{}, {}, 
          Annotation[{
            Hue[0.67, 0.6, 0.6], 
            Directive[
             PointSize[0.012833333333333334`], 
             AbsoluteThickness[2], 
             Thickness[Large], 
             RGBColor[
              Rational[13, 255], 
              Rational[52, 85], 
              Rational[24, 85]]], 
            
            Line[{{0., 6.722036075597906}, {7., 7.4053712017405715`}, {22., 
             8.928999106734745}, {28., 9.575443137383267}}]}, 
           "Charting`Private`Tag#1"]}}, <|
        "HighlightElements" -> <|
          "Label" -> {"XYLabel"}, "Ball" -> {"IndicatedBall"}|>, 
         "LayoutOptions" -> <|
          "PlotRange" -> {{0, 28.}, {6.501999828722398, 9.758704903154698}}, 
           "Frame" -> {{False, False}, {False, False}}, 
           "AxesOrigin" -> {0, 6.501999828722398}, 
           "ImageSize" -> {360, 360/GoldenRatio}, "Axes" -> {True, True}, 
           "LabelStyle" -> {}, "AspectRatio" -> GoldenRatio^(-1), 
           "DefaultStyle" -> {
             Directive[
              PointSize[0.012833333333333334`], 
              AbsoluteThickness[2], 
              Thickness[Large], 
              RGBColor[
               Rational[13, 255], 
               Rational[52, 85], 
               Rational[24, 85]]]}, 
           "HighlightLabelingFunctions" -> <|"CoordinatesToolOptions" -> ({
               Identity[
                Part[#, 1]], 
               Identity[
                Part[#, 2]]}& ), 
             "ScalingFunctions" -> {{Identity, Identity}, {
               Identity, Identity}}|>, "Primitives" -> {}, "GCFlag" -> 
           False|>, 
         "Meta" -> <|
          "DefaultHighlight" -> {"Dynamic", None}, "Index" -> {}, "Function" -> 
           ListPlot, "GroupHighlight" -> False|>|>, 
        "DynamicHighlight"]], {{}, {}}}, {{}, 
      InterpretationBox[{
        TagBox[{{}, {}, 
          TagBox[{
            RGBColor[
             NCache[
              Rational[18143, 20655], 0.8783829581215202], 
             NCache[
              Rational[6517, 6885], 0.9465504720406681], 
             NCache[
              Rational[3539, 4131], 0.8566932946017913]], 
            PointSize[0.012833333333333334`], 
            AbsoluteThickness[2], 
            
            LineBox[{{0., 6.7979596437371965`}, {8., 7.050573076755148}, {14.,
              7.738384123512156}, {21., 8.682145076373832}, {31., 
             9.825750581348029}, {37., 10.568201724066995`}}]}, 
           Annotation[#, "Charting`Private`Tag#1"]& ], 
          TagBox[{
            RGBColor[
             NCache[
              Rational[18143, 20655], 0.8783829581215202], 
             NCache[
              Rational[6517, 6885], 0.9465504720406681], 
             NCache[
              Rational[3539, 4131], 0.8566932946017913]], 
            PointSize[0.012833333333333334`], 
            AbsoluteThickness[2], 
            
            LineBox[{{0., 6.756255648754234}, {8., 7.072065991414746}, {14., 
             7.868350499647969}, {21., 8.783903579272735}, {31., 
             9.732393759822969}, {37., 10.35506820634885}}]}, 
           Annotation[#, "Charting`Private`Tag#2"]& ], 
          TagBox[{
            RGBColor[
             NCache[
              Rational[18143, 20655], 0.8783829581215202], 
             NCache[
              Rational[6517, 6885], 0.9465504720406681], 
             NCache[
              Rational[3539, 4131], 0.8566932946017913]], 
            PointSize[0.012833333333333334`], 
            AbsoluteThickness[2], 
            
            LineBox[{{0., 6.74154551677621}, {8., 6.934245881023071}, {14., 
             7.6679196853173615`}, {21., 8.61066016308988}, {31., 
             8.337459261290656}, {37., 10.38111508070985}}]}, 
           Annotation[#, "Charting`Private`Tag#3"]& ], 
          TagBox[{
            RGBColor[
             NCache[
              Rational[18143, 20655], 0.8783829581215202], 
             NCache[
              Rational[6517, 6885], 0.9465504720406681], 
             NCache[
              Rational[3539, 4131], 0.8566932946017913]], 
            PointSize[0.012833333333333334`], 
            AbsoluteThickness[2], 
            
            LineBox[{{0., 6.92272545799326}, {8., 7.249198357391113}, {14., 
             7.0655797147284485`}, {21., 8.997386384397313}, {31., 
             9.165837624690129}, {37., 10.50718097726024}}]}, 
           Annotation[#, "Charting`Private`Tag#4"]& ], 
          TagBox[{
            RGBColor[
             NCache[
              Rational[18143, 20655], 0.8783829581215202], 
             NCache[
              Rational[6517, 6885], 0.9465504720406681], 
             NCache[
              Rational[3539, 4131], 0.8566932946017913]], 
            PointSize[0.012833333333333334`], 
            AbsoluteThickness[2], 
            
            LineBox[{{0., 6.668851648082518}, {8., 6.969415912353981}, {14., 
             7.813580988568192}, {21., 8.747411807886424}, {31., 
             9.600428325732132}, {37., 10.401400540781545`}}]}, 
           Annotation[#, "Charting`Private`Tag#5"]& ], 
          TagBox[{
            RGBColor[
             NCache[
              Rational[18143, 20655], 0.8783829581215202], 
             NCache[
              Rational[6517, 6885], 0.9465504720406681], 
             NCache[
              Rational[3539, 4131], 0.8566932946017913]], 
            PointSize[0.012833333333333334`], 
            AbsoluteThickness[2], 
            
            LineBox[{{0., 6.687974620034556}, {8., 6.926599653907028}, {14., 
             7.802773725291976}, {21., 8.819214799882385}, {31., 
             9.675319983339293}}]}, 
           Annotation[#, "Charting`Private`Tag#6"]& ]}, {
         "WolframDynamicHighlight", <|
          "Label" -> {"XYLabel"}, "Ball" -> {"IndicatedBall"}|>}], 
        DynamicBox[
         (Charting`HighlightActionBox["DynamicHighlight", {}, 
          Slot["HighlightElements"], 
          Slot["LayoutOptions"], 
          Slot["Meta"], 
          Charting`HighlightActionFunction["DynamicHighlight", {{{}, {}, 
             Annotation[{
               Hue[0.67, 0.6, 0.6], 
               Directive[
                PointSize[0.012833333333333334`], 
                AbsoluteThickness[2], 
                RGBColor[
                 Rational[18143, 20655], 
                 Rational[6517, 6885], 
                 Rational[3539, 4131]]], 
               
               Line[{{0., 6.7979596437371965`}, {8., 7.050573076755148}, {14.,
                 7.738384123512156}, {21., 8.682145076373832}, {31., 
                9.825750581348029}, {37., 10.568201724066995`}}]}, 
              "Charting`Private`Tag#1"], 
             Annotation[{
               Hue[0.9060679774997897, 0.6, 0.6], 
               Directive[
                PointSize[0.012833333333333334`], 
                AbsoluteThickness[2], 
                RGBColor[
                 Rational[18143, 20655], 
                 Rational[6517, 6885], 
                 Rational[3539, 4131]]], 
               
               Line[{{0., 6.756255648754234}, {8., 7.072065991414746}, {14., 
                7.868350499647969}, {21., 8.783903579272735}, {31., 
                9.732393759822969}, {37., 10.35506820634885}}]}, 
              "Charting`Private`Tag#2"], 
             Annotation[{
               Hue[0.1421359549995791, 0.6, 0.6], 
               Directive[
                PointSize[0.012833333333333334`], 
                AbsoluteThickness[2], 
                RGBColor[
                 Rational[18143, 20655], 
                 Rational[6517, 6885], 
                 Rational[3539, 4131]]], 
               
               Line[{{0., 6.74154551677621}, {8., 6.934245881023071}, {14., 
                7.6679196853173615`}, {21., 8.61066016308988}, {31., 
                8.337459261290656}, {37., 10.38111508070985}}]}, 
              "Charting`Private`Tag#3"], 
             Annotation[{
               Hue[0.37820393249936934`, 0.6, 0.6], 
               Directive[
                PointSize[0.012833333333333334`], 
                AbsoluteThickness[2], 
                RGBColor[
                 Rational[18143, 20655], 
                 Rational[6517, 6885], 
                 Rational[3539, 4131]]], 
               
               Line[{{0., 6.92272545799326}, {8., 7.249198357391113}, {14., 
                7.0655797147284485`}, {21., 8.997386384397313}, {31., 
                9.165837624690129}, {37., 10.50718097726024}}]}, 
              "Charting`Private`Tag#4"], 
             Annotation[{
               Hue[0.6142719099991583, 0.6, 0.6], 
               Directive[
                PointSize[0.012833333333333334`], 
                AbsoluteThickness[2], 
                RGBColor[
                 Rational[18143, 20655], 
                 Rational[6517, 6885], 
                 Rational[3539, 4131]]], 
               
               Line[{{0., 6.668851648082518}, {8., 6.969415912353981}, {14., 
                7.813580988568192}, {21., 8.747411807886424}, {31., 
                9.600428325732132}, {37., 10.401400540781545`}}]}, 
              "Charting`Private`Tag#5"], 
             Annotation[{
               Hue[0.8503398874989481, 0.6, 0.6], 
               Directive[
                PointSize[0.012833333333333334`], 
                AbsoluteThickness[2], 
                RGBColor[
                 Rational[18143, 20655], 
                 Rational[6517, 6885], 
                 Rational[3539, 4131]]], 
               
               Line[{{0., 6.687974620034556}, {8., 6.926599653907028}, {14., 
                7.802773725291976}, {21., 8.819214799882385}, {31., 
                9.675319983339293}}]}, "Charting`Private`Tag#6"]}}, <|
           "HighlightElements" -> <|
             "Label" -> {"XYLabel"}, "Ball" -> {"IndicatedBall"}|>, 
            "LayoutOptions" -> <|
             "PlotRange" -> {{0, 37.`16.}, {
                6.452221088305619, 
                 10.56820172406699499680845068953912944797`16.}}, 
              "Frame" -> {{False, False}, {False, False}}, 
              "AxesOrigin" -> {0, 6.452221088305619}, 
              "ImageSize" -> {360, 360/GoldenRatio}, "Axes" -> {True, True}, 
              "LabelStyle" -> {}, "AspectRatio" -> GoldenRatio^(-1), 
              "DefaultStyle" -> {
                Directive[
                 PointSize[0.012833333333333334`], 
                 AbsoluteThickness[2], 
                 RGBColor[
                  Rational[18143, 20655], 
                  Rational[6517, 6885], 
                  Rational[3539, 4131]]], 
                Directive[
                 PointSize[0.012833333333333334`], 
                 AbsoluteThickness[2], 
                 RGBColor[
                  Rational[18143, 20655], 
                  Rational[6517, 6885], 
                  Rational[3539, 4131]]], 
                Directive[
                 PointSize[0.012833333333333334`], 
                 AbsoluteThickness[2], 
                 RGBColor[
                  Rational[18143, 20655], 
                  Rational[6517, 6885], 
                  Rational[3539, 4131]]], 
                Directive[
                 PointSize[0.012833333333333334`], 
                 AbsoluteThickness[2], 
                 RGBColor[
                  Rational[18143, 20655], 
                  Rational[6517, 6885], 
                  Rational[3539, 4131]]], 
                Directive[
                 PointSize[0.012833333333333334`], 
                 AbsoluteThickness[2], 
                 RGBColor[
                  Rational[18143, 20655], 
                  Rational[6517, 6885], 
                  Rational[3539, 4131]]], 
                Directive[
                 PointSize[0.012833333333333334`], 
                 AbsoluteThickness[2], 
                 RGBColor[
                  Rational[18143, 20655], 
                  Rational[6517, 6885], 
                  Rational[3539, 4131]]]}, 
              "HighlightLabelingFunctions" -> <|"CoordinatesToolOptions" -> ({
                  Identity[
                   Part[#, 1]], 
                  Identity[
                   Part[#, 2]]}& ), 
                "ScalingFunctions" -> {{Identity, Identity}, {
                  Identity, Identity}}|>, "Primitives" -> {}, "GCFlag" -> 
              False|>, 
            "Meta" -> <|
             "DefaultHighlight" -> {"Dynamic", None}, "Index" -> {}, 
              "Function" -> ListPlot, "GroupHighlight" -> False|>|>]]& )[<|
          "HighlightElements" -> <|
            "Label" -> {"XYLabel"}, "Ball" -> {"IndicatedBall"}|>, 
           "LayoutOptions" -> <|
            "PlotRange" -> {{0, 37.`16.}, {
               6.452221088305619, 
                10.56820172406699499680845068953912944797`16.}}, 
             "Frame" -> {{False, False}, {False, False}}, 
             "AxesOrigin" -> {0, 6.452221088305619}, 
             "ImageSize" -> {360, 360/GoldenRatio}, "Axes" -> {True, True}, 
             "LabelStyle" -> {}, "AspectRatio" -> GoldenRatio^(-1), 
             "DefaultStyle" -> {
               Directive[
                PointSize[0.012833333333333334`], 
                AbsoluteThickness[2], 
                RGBColor[
                 Rational[18143, 20655], 
                 Rational[6517, 6885], 
                 Rational[3539, 4131]]], 
               Directive[
                PointSize[0.012833333333333334`], 
                AbsoluteThickness[2], 
                RGBColor[
                 Rational[18143, 20655], 
                 Rational[6517, 6885], 
                 Rational[3539, 4131]]], 
               Directive[
                PointSize[0.012833333333333334`], 
                AbsoluteThickness[2], 
                RGBColor[
                 Rational[18143, 20655], 
                 Rational[6517, 6885], 
                 Rational[3539, 4131]]], 
               Directive[
                PointSize[0.012833333333333334`], 
                AbsoluteThickness[2], 
                RGBColor[
                 Rational[18143, 20655], 
                 Rational[6517, 6885], 
                 Rational[3539, 4131]]], 
               Directive[
                PointSize[0.012833333333333334`], 
                AbsoluteThickness[2], 
                RGBColor[
                 Rational[18143, 20655], 
                 Rational[6517, 6885], 
                 Rational[3539, 4131]]], 
               Directive[
                PointSize[0.012833333333333334`], 
                AbsoluteThickness[2], 
                RGBColor[
                 Rational[18143, 20655], 
                 Rational[6517, 6885], 
                 Rational[3539, 4131]]]}, 
             "HighlightLabelingFunctions" -> <|"CoordinatesToolOptions" -> ({
                 Identity[
                  Part[#, 1]], 
                 Identity[
                  Part[#, 2]]}& ), 
               "ScalingFunctions" -> {{Identity, Identity}, {
                 Identity, Identity}}|>, "Primitives" -> {}, "GCFlag" -> 
             False|>, 
           "Meta" -> <|
            "DefaultHighlight" -> {"Dynamic", None}, "Index" -> {}, 
             "Function" -> ListPlot, "GroupHighlight" -> False|>|>], 
         ImageSizeCache -> {{4.503599627370496*^15, -4.503599627370496*^15}, {
          4.503599627370496*^15, -4.503599627370496*^15}}]}, 
       Annotation[{{{}, {}, 
          Annotation[{
            Hue[0.67, 0.6, 0.6], 
            Directive[
             PointSize[0.012833333333333334`], 
             AbsoluteThickness[2], 
             RGBColor[
              Rational[18143, 20655], 
              Rational[6517, 6885], 
              Rational[3539, 4131]]], 
            
            Line[{{0., 6.7979596437371965`}, {8., 7.050573076755148}, {14., 
             7.738384123512156}, {21., 8.682145076373832}, {31., 
             9.825750581348029}, {37., 10.568201724066995`}}]}, 
           "Charting`Private`Tag#1"], 
          Annotation[{
            Hue[0.9060679774997897, 0.6, 0.6], 
            Directive[
             PointSize[0.012833333333333334`], 
             AbsoluteThickness[2], 
             RGBColor[
              Rational[18143, 20655], 
              Rational[6517, 6885], 
              Rational[3539, 4131]]], 
            
            Line[{{0., 6.756255648754234}, {8., 7.072065991414746}, {14., 
             7.868350499647969}, {21., 8.783903579272735}, {31., 
             9.732393759822969}, {37., 10.35506820634885}}]}, 
           "Charting`Private`Tag#2"], 
          Annotation[{
            Hue[0.1421359549995791, 0.6, 0.6], 
            Directive[
             PointSize[0.012833333333333334`], 
             AbsoluteThickness[2], 
             RGBColor[
              Rational[18143, 20655], 
              Rational[6517, 6885], 
              Rational[3539, 4131]]], 
            
            Line[{{0., 6.74154551677621}, {8., 6.934245881023071}, {14., 
             7.6679196853173615`}, {21., 8.61066016308988}, {31., 
             8.337459261290656}, {37., 10.38111508070985}}]}, 
           "Charting`Private`Tag#3"], 
          Annotation[{
            Hue[0.37820393249936934`, 0.6, 0.6], 
            Directive[
             PointSize[0.012833333333333334`], 
             AbsoluteThickness[2], 
             RGBColor[
              Rational[18143, 20655], 
              Rational[6517, 6885], 
              Rational[3539, 4131]]], 
            
            Line[{{0., 6.92272545799326}, {8., 7.249198357391113}, {14., 
             7.0655797147284485`}, {21., 8.997386384397313}, {31., 
             9.165837624690129}, {37., 10.50718097726024}}]}, 
           "Charting`Private`Tag#4"], 
          Annotation[{
            Hue[0.6142719099991583, 0.6, 0.6], 
            Directive[
             PointSize[0.012833333333333334`], 
             AbsoluteThickness[2], 
             RGBColor[
              Rational[18143, 20655], 
              Rational[6517, 6885], 
              Rational[3539, 4131]]], 
            
            Line[{{0., 6.668851648082518}, {8., 6.969415912353981}, {14., 
             7.813580988568192}, {21., 8.747411807886424}, {31., 
             9.600428325732132}, {37., 10.401400540781545`}}]}, 
           "Charting`Private`Tag#5"], 
          Annotation[{
            Hue[0.8503398874989481, 0.6, 0.6], 
            Directive[
             PointSize[0.012833333333333334`], 
             AbsoluteThickness[2], 
             RGBColor[
              Rational[18143, 20655], 
              Rational[6517, 6885], 
              Rational[3539, 4131]]], 
            
            Line[{{0., 6.687974620034556}, {8., 6.926599653907028}, {14., 
             7.802773725291976}, {21., 8.819214799882385}, {31., 
             9.675319983339293}}]}, "Charting`Private`Tag#6"]}}, <|
        "HighlightElements" -> <|
          "Label" -> {"XYLabel"}, "Ball" -> {"IndicatedBall"}|>, 
         "LayoutOptions" -> <|
          "PlotRange" -> {{0, 37.`16.}, {
             6.452221088305619, 
              10.56820172406699499680845068953912944797`16.}}, 
           "Frame" -> {{False, False}, {False, False}}, 
           "AxesOrigin" -> {0, 6.452221088305619}, 
           "ImageSize" -> {360, 360/GoldenRatio}, "Axes" -> {True, True}, 
           "LabelStyle" -> {}, "AspectRatio" -> GoldenRatio^(-1), 
           "DefaultStyle" -> {
             Directive[
              PointSize[0.012833333333333334`], 
              AbsoluteThickness[2], 
              RGBColor[
               Rational[18143, 20655], 
               Rational[6517, 6885], 
               Rational[3539, 4131]]], 
             Directive[
              PointSize[0.012833333333333334`], 
              AbsoluteThickness[2], 
              RGBColor[
               Rational[18143, 20655], 
               Rational[6517, 6885], 
               Rational[3539, 4131]]], 
             Directive[
              PointSize[0.012833333333333334`], 
              AbsoluteThickness[2], 
              RGBColor[
               Rational[18143, 20655], 
               Rational[6517, 6885], 
               Rational[3539, 4131]]], 
             Directive[
              PointSize[0.012833333333333334`], 
              AbsoluteThickness[2], 
              RGBColor[
               Rational[18143, 20655], 
               Rational[6517, 6885], 
               Rational[3539, 4131]]], 
             Directive[
              PointSize[0.012833333333333334`], 
              AbsoluteThickness[2], 
              RGBColor[
               Rational[18143, 20655], 
               Rational[6517, 6885], 
               Rational[3539, 4131]]], 
             Directive[
              PointSize[0.012833333333333334`], 
              AbsoluteThickness[2], 
              RGBColor[
               Rational[18143, 20655], 
               Rational[6517, 6885], 
               Rational[3539, 4131]]]}, 
           "HighlightLabelingFunctions" -> <|"CoordinatesToolOptions" -> ({
               Identity[
                Part[#, 1]], 
               Identity[
                Part[#, 2]]}& ), 
             "ScalingFunctions" -> {{Identity, Identity}, {
               Identity, Identity}}|>, "Primitives" -> {}, "GCFlag" -> 
           False|>, 
         "Meta" -> <|
          "DefaultHighlight" -> {"Dynamic", None}, "Index" -> {}, "Function" -> 
           ListPlot, "GroupHighlight" -> False|>|>, 
        "DynamicHighlight"]], {{}, {}}}, {{{{
         RGBColor[
          NCache[
           Rational[98, 255], 0.3843137254901961], 
          NCache[
           Rational[62, 85], 0.7294117647058823], 
          NCache[
           Rational[14, 51], 0.27450980392156865`]], 
         Thickness[Large], 
         StyleBox[{{}, {
            LineBox[{{0., 6.67119378822871}, {0., 6.762552089229661}}], 
            LineBox[{{0., 6.762552089229661}, {0., 6.853910390230613}}]}}, 
          Antialiasing -> False]}, {
         RGBColor[
          NCache[
           Rational[98, 255], 0.3843137254901961], 
          NCache[
           Rational[62, 85], 0.7294117647058823], 
          NCache[
           Rational[14, 51], 0.27450980392156865`]], 
         Thickness[Large], 
         StyleBox[{{}, {
            LineBox[{{8., 6.912282782880461}, {8., 7.033683145474179}}], 
            LineBox[{{8., 7.033683145474179}, {8., 7.155083508067897}}]}}, 
          Antialiasing -> False]}, {
         RGBColor[
          NCache[
           Rational[98, 255], 0.3843137254901961], 
          NCache[
           Rational[62, 85], 0.7294117647058823], 
          NCache[
           Rational[14, 51], 0.27450980392156865`]], 
         Thickness[Large], 
         StyleBox[{{}, {
            LineBox[{{14., 7.360459311752478}, {14., 7.659431456177683}}], 
            LineBox[{{14., 7.659431456177683}, {14., 7.958403600602888}}]}}, 
          Antialiasing -> False]}, {
         RGBColor[
          NCache[
           Rational[98, 255], 0.3843137254901961], 
          NCache[
           Rational[62, 85], 0.7294117647058823], 
          NCache[
           Rational[14, 51], 0.27450980392156865`]], 
         Thickness[Large], 
         StyleBox[{{}, {
            LineBox[{{21., 8.64088945753544}, {21., 8.773453635150426}}], 
            LineBox[{{21., 8.773453635150426}, {21., 8.906017812765413}}]}}, 
          Antialiasing -> False]}, {
         RGBColor[
          NCache[
           Rational[98, 255], 0.3843137254901961], 
          NCache[
           Rational[62, 85], 0.7294117647058823], 
          NCache[
           Rational[14, 51], 0.27450980392156865`]], 
         Thickness[Large], 
         StyleBox[{{}, {
            LineBox[{{31., 8.82545906038684}, {31., 9.389531589370531}}], 
            LineBox[{{31., 9.389531589370531}, {31., 9.953604118354221}}]}}, 
          Antialiasing -> False]}, {
         RGBColor[
          NCache[
           Rational[98, 255], 0.3843137254901961], 
          NCache[
           Rational[62, 85], 0.7294117647058823], 
          NCache[
           Rational[14, 51], 0.27450980392156865`]], 
         Thickness[Large], 
         StyleBox[{{}, {
            LineBox[{{37., 10.351645379622632`}, {37., 10.442593305833496`}}], 
            LineBox[{{37., 10.442593305833496`}, {37., 10.53354123204436}}]}},
           Antialiasing -> False]}}, {{
         RGBColor[
          NCache[
           Rational[98, 255], 0.3843137254901961], 
          NCache[
           Rational[62, 85], 0.7294117647058823], 
          NCache[
           Rational[14, 51], 0.27450980392156865`]], 
         Thickness[Large], 
         StyleBox[{
           GeometricTransformationBox[
            LineBox[{}], {{{1., 0.}, {0., 1.}}, {0., 0.}}], 
           GeometricTransformationBox[
            LineBox[{{{0., 6.853910390230613}, 
               Offset[{3, 0}, {0., 6.853910390230613}]}, {{0., 
               6.853910390230613}, 
               Offset[{-3, 0}, {0., 6.853910390230613}]}, {{0., 
               6.67119378822871}, 
               Offset[{3, 0}, {0., 6.67119378822871}]}, {{0., 
               6.67119378822871}, 
               Offset[{-3, 0}, {0., 6.67119378822871}]}}], {{{1., 0.}, {0., 
             1.}}, {0., 0.}}]}, Antialiasing -> False]}, {
         RGBColor[
          NCache[
           Rational[98, 255], 0.3843137254901961], 
          NCache[
           Rational[62, 85], 0.7294117647058823], 
          NCache[
           Rational[14, 51], 0.27450980392156865`]], 
         Thickness[Large], 
         StyleBox[{
           GeometricTransformationBox[
            LineBox[{}], {{{1., 0.}, {0., 1.}}, {0., 0.}}], 
           GeometricTransformationBox[
            LineBox[{{{8., 7.155083508067897}, 
               Offset[{3, 0}, {8., 7.155083508067897}]}, {{8., 
               7.155083508067897}, 
               Offset[{-3, 0}, {8., 7.155083508067897}]}, {{8., 
               6.912282782880461}, 
               Offset[{3, 0}, {8., 6.912282782880461}]}, {{8., 
               6.912282782880461}, 
               Offset[{-3, 0}, {8., 6.912282782880461}]}}], {{{1., 0.}, {0., 
             1.}}, {0., 0.}}]}, Antialiasing -> False]}, {
         RGBColor[
          NCache[
           Rational[98, 255], 0.3843137254901961], 
          NCache[
           Rational[62, 85], 0.7294117647058823], 
          NCache[
           Rational[14, 51], 0.27450980392156865`]], 
         Thickness[Large], 
         StyleBox[{
           GeometricTransformationBox[
            LineBox[{}], {{{1., 0.}, {0., 1.}}, {0., 0.}}], 
           GeometricTransformationBox[
            LineBox[{{{14., 7.958403600602888}, 
               Offset[{3, 0}, {14., 7.958403600602888}]}, {{14., 
               7.958403600602888}, 
               Offset[{-3, 0}, {14., 7.958403600602888}]}, {{14., 
               7.360459311752478}, 
               Offset[{3, 0}, {14., 7.360459311752478}]}, {{14., 
               7.360459311752478}, 
               Offset[{-3, 0}, {14., 7.360459311752478}]}}], {{{1., 0.}, {0., 
             1.}}, {0., 0.}}]}, Antialiasing -> False]}, {
         RGBColor[
          NCache[
           Rational[98, 255], 0.3843137254901961], 
          NCache[
           Rational[62, 85], 0.7294117647058823], 
          NCache[
           Rational[14, 51], 0.27450980392156865`]], 
         Thickness[Large], 
         StyleBox[{
           GeometricTransformationBox[
            LineBox[{}], {{{1., 0.}, {0., 1.}}, {0., 0.}}], 
           GeometricTransformationBox[
            LineBox[{{{21., 8.906017812765413}, 
               Offset[{3, 0}, {21., 8.906017812765413}]}, {{21., 
               8.906017812765413}, 
               Offset[{-3, 0}, {21., 8.906017812765413}]}, {{21., 
               8.64088945753544}, 
               Offset[{3, 0}, {21., 8.64088945753544}]}, {{21., 
               8.64088945753544}, 
               Offset[{-3, 0}, {21., 8.64088945753544}]}}], {{{1., 0.}, {0., 
             1.}}, {0., 0.}}]}, Antialiasing -> False]}, {
         RGBColor[
          NCache[
           Rational[98, 255], 0.3843137254901961], 
          NCache[
           Rational[62, 85], 0.7294117647058823], 
          NCache[
           Rational[14, 51], 0.27450980392156865`]], 
         Thickness[Large], 
         StyleBox[{
           GeometricTransformationBox[
            LineBox[{}], {{{1., 0.}, {0., 1.}}, {0., 0.}}], 
           GeometricTransformationBox[
            LineBox[{{{31., 9.953604118354221}, 
               Offset[{3, 0}, {31., 9.953604118354221}]}, {{31., 
               9.953604118354221}, 
               Offset[{-3, 0}, {31., 9.953604118354221}]}, {{31., 
               8.82545906038684}, 
               Offset[{3, 0}, {31., 8.82545906038684}]}, {{31., 
               8.82545906038684}, 
               Offset[{-3, 0}, {31., 8.82545906038684}]}}], {{{1., 0.}, {0., 
             1.}}, {0., 0.}}]}, Antialiasing -> False]}, {
         RGBColor[
          NCache[
           Rational[98, 255], 0.3843137254901961], 
          NCache[
           Rational[62, 85], 0.7294117647058823], 
          NCache[
           Rational[14, 51], 0.27450980392156865`]], 
         Thickness[Large], 
         StyleBox[{
           GeometricTransformationBox[
            LineBox[{}], {{{1., 0.}, {0., 1.}}, {0., 0.}}], 
           GeometricTransformationBox[
            LineBox[{{{37., 10.53354123204436}, 
               Offset[{3, 0}, {37., 10.53354123204436}]}, {{37., 
               10.53354123204436}, 
               Offset[{-3, 0}, {37., 10.53354123204436}]}, {{37., 
               10.351645379622632`}, 
               Offset[{3, 0}, {37., 10.351645379622632`}]}, {{37., 
               10.351645379622632`}, 
               Offset[{-3, 0}, {37., 10.351645379622632`}]}}], {{{1., 0.}, {
             0., 1.}}, {0., 0.}}]}, Antialiasing -> False]}}}, 
      InterpretationBox[{
        TagBox[{{}, {}, 
          TagBox[{
            RGBColor[
             NCache[
              Rational[98, 255], 0.3843137254901961], 
             NCache[
              Rational[62, 85], 0.7294117647058823], 
             NCache[
              Rational[14, 51], 0.27450980392156865`]], 
            PointSize[0.012833333333333334`], 
            Thickness[Large], 
            
            LineBox[{{0., 6.762552089229661}, {8., 7.033683145474179}, {14., 
             7.659431456177683}, {21., 8.773453635150426}, {31., 
             9.389531589370531}, {37., 10.442593305833496`}}]}, 
           Annotation[#, "Charting`Private`Tag#1"]& ]}, {
         "WolframDynamicHighlight", <|
          "Label" -> {"XYLabel"}, "Ball" -> {"IndicatedBall"}|>}], 
        DynamicBox[
         (Charting`HighlightActionBox["DynamicHighlight", {}, 
          Slot["HighlightElements"], 
          Slot["LayoutOptions"], 
          Slot["Meta"], 
          Charting`HighlightActionFunction["DynamicHighlight", {{{}, {}, 
             Annotation[{
               Hue[0.67, 0.6, 0.6], 
               Directive[
                PointSize[0.012833333333333334`], 
                AbsoluteThickness[2], 
                Thickness[Large], 
                RGBColor[
                 Rational[98, 255], 
                 Rational[62, 85], 
                 Rational[14, 51]]], 
               
               Line[{{0., 6.762552089229661}, {8., 7.033683145474179}, {14., 
                7.659431456177683}, {21., 8.773453635150426}, {31., 
                9.389531589370531}, {37., 10.442593305833496`}}]}, 
              "Charting`Private`Tag#1"]}}, <|
           "HighlightElements" -> <|
             "Label" -> {"XYLabel"}, "Ball" -> {"IndicatedBall"}|>, 
            "LayoutOptions" -> <|
             "PlotRange" -> {{0, 37.}, {6.456618930238966, 
                10.53354123204436}}, 
              "Frame" -> {{False, False}, {False, False}}, 
              "AxesOrigin" -> {0, 6.456618930238966}, 
              "ImageSize" -> {360, 360/GoldenRatio}, "Axes" -> {True, True}, 
              "LabelStyle" -> {}, "AspectRatio" -> GoldenRatio^(-1), 
              "DefaultStyle" -> {
                Directive[
                 PointSize[0.012833333333333334`], 
                 AbsoluteThickness[2], 
                 Thickness[Large], 
                 RGBColor[
                  Rational[98, 255], 
                  Rational[62, 85], 
                  Rational[14, 51]]]}, 
              "HighlightLabelingFunctions" -> <|"CoordinatesToolOptions" -> ({
                  Identity[
                   Part[#, 1]], 
                  Identity[
                   Part[#, 2]]}& ), 
                "ScalingFunctions" -> {{Identity, Identity}, {
                  Identity, Identity}}|>, "Primitives" -> {}, "GCFlag" -> 
              False|>, 
            "Meta" -> <|
             "DefaultHighlight" -> {"Dynamic", None}, "Index" -> {}, 
              "Function" -> ListPlot, "GroupHighlight" -> False|>|>]]& )[<|
          "HighlightElements" -> <|
            "Label" -> {"XYLabel"}, "Ball" -> {"IndicatedBall"}|>, 
           "LayoutOptions" -> <|
            "PlotRange" -> {{0, 37.}, {6.456618930238966, 10.53354123204436}},
              "Frame" -> {{False, False}, {False, False}}, 
             "AxesOrigin" -> {0, 6.456618930238966}, 
             "ImageSize" -> {360, 360/GoldenRatio}, "Axes" -> {True, True}, 
             "LabelStyle" -> {}, "AspectRatio" -> GoldenRatio^(-1), 
             "DefaultStyle" -> {
               Directive[
                PointSize[0.012833333333333334`], 
                AbsoluteThickness[2], 
                Thickness[Large], 
                RGBColor[
                 Rational[98, 255], 
                 Rational[62, 85], 
                 Rational[14, 51]]]}, 
             "HighlightLabelingFunctions" -> <|"CoordinatesToolOptions" -> ({
                 Identity[
                  Part[#, 1]], 
                 Identity[
                  Part[#, 2]]}& ), 
               "ScalingFunctions" -> {{Identity, Identity}, {
                 Identity, Identity}}|>, "Primitives" -> {}, "GCFlag" -> 
             False|>, 
           "Meta" -> <|
            "DefaultHighlight" -> {"Dynamic", None}, "Index" -> {}, 
             "Function" -> ListPlot, "GroupHighlight" -> False|>|>], 
         ImageSizeCache -> {{4.503599627370496*^15, -4.503599627370496*^15}, {
          4.503599627370496*^15, -4.503599627370496*^15}}]}, 
       Annotation[{{{}, {}, 
          Annotation[{
            Hue[0.67, 0.6, 0.6], 
            Directive[
             PointSize[0.012833333333333334`], 
             AbsoluteThickness[2], 
             Thickness[Large], 
             RGBColor[
              Rational[98, 255], 
              Rational[62, 85], 
              Rational[14, 51]]], 
            
            Line[{{0., 6.762552089229661}, {8., 7.033683145474179}, {14., 
             7.659431456177683}, {21., 8.773453635150426}, {31., 
             9.389531589370531}, {37., 10.442593305833496`}}]}, 
           "Charting`Private`Tag#1"]}}, <|
        "HighlightElements" -> <|
          "Label" -> {"XYLabel"}, "Ball" -> {"IndicatedBall"}|>, 
         "LayoutOptions" -> <|
          "PlotRange" -> {{0, 37.}, {6.456618930238966, 10.53354123204436}}, 
           "Frame" -> {{False, False}, {False, False}}, 
           "AxesOrigin" -> {0, 6.456618930238966}, 
           "ImageSize" -> {360, 360/GoldenRatio}, "Axes" -> {True, True}, 
           "LabelStyle" -> {}, "AspectRatio" -> GoldenRatio^(-1), 
           "DefaultStyle" -> {
             Directive[
              PointSize[0.012833333333333334`], 
              AbsoluteThickness[2], 
              Thickness[Large], 
              RGBColor[
               Rational[98, 255], 
               Rational[62, 85], 
               Rational[14, 51]]]}, 
           "HighlightLabelingFunctions" -> <|"CoordinatesToolOptions" -> ({
               Identity[
                Part[#, 1]], 
               Identity[
                Part[#, 2]]}& ), 
             "ScalingFunctions" -> {{Identity, Identity}, {
               Identity, Identity}}|>, "Primitives" -> {}, "GCFlag" -> 
           False|>, 
         "Meta" -> <|
          "DefaultHighlight" -> {"Dynamic", None}, "Index" -> {}, "Function" -> 
           ListPlot, "GroupHighlight" -> False|>|>, 
        "DynamicHighlight"]], {{}, {}}}, {{}, 
      InterpretationBox[{
        TagBox[{{}, {}, 
          TagBox[{
            RGBColor[
             NCache[
              Rational[227, 243], 0.934156378600823], 
             NCache[
              Rational[18511, 20655], 0.8961994674412975], 
             NCache[
              Rational[19471, 20655], 0.9426773178407165]], 
            PointSize[0.012833333333333334`], 
            AbsoluteThickness[2], 
            
            LineBox[{{0., 6.977266212427293}, {8., 7.175221800343053}, {14., 
             7.949390006644912}, {21., 8.895974732359065}, {31., 
             9.826722520168993}, {37., 10.4920616045126}}]}, 
           Annotation[#, "Charting`Private`Tag#1"]& ], 
          TagBox[{
            RGBColor[
             NCache[
              Rational[227, 243], 0.934156378600823], 
             NCache[
              Rational[18511, 20655], 0.8961994674412975], 
             NCache[
              Rational[19471, 20655], 0.9426773178407165]], 
            PointSize[0.012833333333333334`], 
            AbsoluteThickness[2], 
            
            LineBox[{{0., 6.747411807886423}, {8., 6.97474190450095}, {14., 
             7.6679196853173615`}, {21., 8.608526033577194}, {31., 
             9.629919035503542}, {37., 10.10277661488344}}]}, 
           Annotation[#, "Charting`Private`Tag#2"]& ], 
          TagBox[{
            RGBColor[
             NCache[
              Rational[227, 243], 0.934156378600823], 
             NCache[
              Rational[18511, 20655], 0.8961994674412975], 
             NCache[
              Rational[19471, 20655], 0.9426773178407165]], 
            PointSize[0.012833333333333334`], 
            AbsoluteThickness[2], 
            
            LineBox[{{0., 6.789228057267335}, {8., 7.134973540005915}, {14., 
             7.713490543093942}, {21., 8.500373714353374}, {31., 
             9.58827170684233}, {37., 10.445604203273598`}}]}, 
           Annotation[#, "Charting`Private`Tag#3"]& ], 
          TagBox[{
            RGBColor[
             NCache[
              Rational[227, 243], 0.934156378600823], 
             NCache[
              Rational[18511, 20655], 0.8961994674412975], 
             NCache[
              Rational[19471, 20655], 0.9426773178407165]], 
            PointSize[0.012833333333333334`], 
            AbsoluteThickness[2], 
            
            LineBox[{{0., 6.8228216453031045`}, {8., 7.191171455728559}, {14.,
              7.865400118179301}, {21., 8.721810615212547}, {31., 
             9.494154594018443}, {37., 10.256477206241676`}}]}, 
           Annotation[#, "Charting`Private`Tag#4"]& ], 
          TagBox[{
            RGBColor[
             NCache[
              Rational[227, 243], 0.934156378600823], 
             NCache[
              Rational[18511, 20655], 0.8961994674412975], 
             NCache[
              Rational[19471, 20655], 0.9426773178407165]], 
            PointSize[0.012833333333333334`], 
            AbsoluteThickness[2], 
            
            LineBox[{{0., 6.778874472002739}, {8., 7.1769589805869085`}, {14.,
              7.746634198937579}, {21., 8.74350976472843}, {31., 
             9.741151598851784}, {37., 10.318063334962762`}}]}, 
           Annotation[#, "Charting`Private`Tag#5"]& ], 
          TagBox[{
            RGBColor[
             NCache[
              Rational[227, 243], 0.934156378600823], 
             NCache[
              Rational[18511, 20655], 0.8961994674412975], 
             NCache[
              Rational[19471, 20655], 0.9426773178407165]], 
            PointSize[0.012833333333333334`], 
            AbsoluteThickness[2], 
            
            LineBox[{{0., 6.669316880566112}, {8., 7.102090525511836}, {14., 
             7.690196080028514}, {21., 8.715585551893197}, {31., 
             9.973820324352683}, {37., 10.535926741395569`}}]}, 
           Annotation[#, "Charting`Private`Tag#6"]& ]}, {
         "WolframDynamicHighlight", <|
          "Label" -> {"XYLabel"}, "Ball" -> {"IndicatedBall"}|>}], 
        DynamicBox[
         (Charting`HighlightActionBox["DynamicHighlight", {}, 
          Slot["HighlightElements"], 
          Slot["LayoutOptions"], 
          Slot["Meta"], 
          Charting`HighlightActionFunction["DynamicHighlight", {{{}, {}, 
             Annotation[{
               Hue[0.67, 0.6, 0.6], 
               Directive[
                PointSize[0.012833333333333334`], 
                AbsoluteThickness[2], 
                RGBColor[
                 Rational[227, 243], 
                 Rational[18511, 20655], 
                 Rational[19471, 20655]]], 
               
               Line[{{0., 6.977266212427293}, {8., 7.175221800343053}, {14., 
                7.949390006644912}, {21., 8.895974732359065}, {31., 
                9.826722520168993}, {37., 10.4920616045126}}]}, 
              "Charting`Private`Tag#1"], 
             Annotation[{
               Hue[0.9060679774997897, 0.6, 0.6], 
               Directive[
                PointSize[0.012833333333333334`], 
                AbsoluteThickness[2], 
                RGBColor[
                 Rational[227, 243], 
                 Rational[18511, 20655], 
                 Rational[19471, 20655]]], 
               
               Line[{{0., 6.747411807886423}, {8., 6.97474190450095}, {14., 
                7.6679196853173615`}, {21., 8.608526033577194}, {31., 
                9.629919035503542}, {37., 10.10277661488344}}]}, 
              "Charting`Private`Tag#2"], 
             Annotation[{
               Hue[0.1421359549995791, 0.6, 0.6], 
               Directive[
                PointSize[0.012833333333333334`], 
                AbsoluteThickness[2], 
                RGBColor[
                 Rational[227, 243], 
                 Rational[18511, 20655], 
                 Rational[19471, 20655]]], 
               
               Line[{{0., 6.789228057267335}, {8., 7.134973540005915}, {14., 
                7.713490543093942}, {21., 8.500373714353374}, {31., 
                9.58827170684233}, {37., 10.445604203273598`}}]}, 
              "Charting`Private`Tag#3"], 
             Annotation[{
               Hue[0.37820393249936934`, 0.6, 0.6], 
               Directive[
                PointSize[0.012833333333333334`], 
                AbsoluteThickness[2], 
                RGBColor[
                 Rational[227, 243], 
                 Rational[18511, 20655], 
                 Rational[19471, 20655]]], 
               
               Line[{{0., 6.8228216453031045`}, {8., 7.191171455728559}, {14.,
                 7.865400118179301}, {21., 8.721810615212547}, {31., 
                9.494154594018443}, {37., 10.256477206241676`}}]}, 
              "Charting`Private`Tag#4"], 
             Annotation[{
               Hue[0.6142719099991583, 0.6, 0.6], 
               Directive[
                PointSize[0.012833333333333334`], 
                AbsoluteThickness[2], 
                RGBColor[
                 Rational[227, 243], 
                 Rational[18511, 20655], 
                 Rational[19471, 20655]]], 
               
               Line[{{0., 6.778874472002739}, {8., 7.1769589805869085`}, {14.,
                 7.746634198937579}, {21., 8.74350976472843}, {31., 
                9.741151598851784}, {37., 10.318063334962762`}}]}, 
              "Charting`Private`Tag#5"], 
             Annotation[{
               Hue[0.8503398874989481, 0.6, 0.6], 
               Directive[
                PointSize[0.012833333333333334`], 
                AbsoluteThickness[2], 
                RGBColor[
                 Rational[227, 243], 
                 Rational[18511, 20655], 
                 Rational[19471, 20655]]], 
               
               Line[{{0., 6.669316880566112}, {8., 7.102090525511836}, {14., 
                7.690196080028514}, {21., 8.715585551893197}, {31., 
                9.973820324352683}, {37., 10.535926741395569`}}]}, 
              "Charting`Private`Tag#6"]}}, <|
           "HighlightElements" -> <|
             "Label" -> {"XYLabel"}, "Ball" -> {"IndicatedBall"}|>, 
            "LayoutOptions" -> <|
             "PlotRange" -> {{0, 37.}, {6.454505221631157, 
                10.535926741395569`}}, 
              "Frame" -> {{False, False}, {False, False}}, 
              "AxesOrigin" -> {0, 6.454505221631157}, 
              "ImageSize" -> {360, 360/GoldenRatio}, "Axes" -> {True, True}, 
              "LabelStyle" -> {}, "AspectRatio" -> GoldenRatio^(-1), 
              "DefaultStyle" -> {
                Directive[
                 PointSize[0.012833333333333334`], 
                 AbsoluteThickness[2], 
                 RGBColor[
                  Rational[227, 243], 
                  Rational[18511, 20655], 
                  Rational[19471, 20655]]], 
                Directive[
                 PointSize[0.012833333333333334`], 
                 AbsoluteThickness[2], 
                 RGBColor[
                  Rational[227, 243], 
                  Rational[18511, 20655], 
                  Rational[19471, 20655]]], 
                Directive[
                 PointSize[0.012833333333333334`], 
                 AbsoluteThickness[2], 
                 RGBColor[
                  Rational[227, 243], 
                  Rational[18511, 20655], 
                  Rational[19471, 20655]]], 
                Directive[
                 PointSize[0.012833333333333334`], 
                 AbsoluteThickness[2], 
                 RGBColor[
                  Rational[227, 243], 
                  Rational[18511, 20655], 
                  Rational[19471, 20655]]], 
                Directive[
                 PointSize[0.012833333333333334`], 
                 AbsoluteThickness[2], 
                 RGBColor[
                  Rational[227, 243], 
                  Rational[18511, 20655], 
                  Rational[19471, 20655]]], 
                Directive[
                 PointSize[0.012833333333333334`], 
                 AbsoluteThickness[2], 
                 RGBColor[
                  Rational[227, 243], 
                  Rational[18511, 20655], 
                  Rational[19471, 20655]]]}, 
              "HighlightLabelingFunctions" -> <|"CoordinatesToolOptions" -> ({
                  Identity[
                   Part[#, 1]], 
                  Identity[
                   Part[#, 2]]}& ), 
                "ScalingFunctions" -> {{Identity, Identity}, {
                  Identity, Identity}}|>, "Primitives" -> {}, "GCFlag" -> 
              False|>, 
            "Meta" -> <|
             "DefaultHighlight" -> {"Dynamic", None}, "Index" -> {}, 
              "Function" -> ListPlot, "GroupHighlight" -> False|>|>]]& )[<|
          "HighlightElements" -> <|
            "Label" -> {"XYLabel"}, "Ball" -> {"IndicatedBall"}|>, 
           "LayoutOptions" -> <|
            "PlotRange" -> {{0, 37.}, {6.454505221631157, 
               10.535926741395569`}}, 
             "Frame" -> {{False, False}, {False, False}}, 
             "AxesOrigin" -> {0, 6.454505221631157}, 
             "ImageSize" -> {360, 360/GoldenRatio}, "Axes" -> {True, True}, 
             "LabelStyle" -> {}, "AspectRatio" -> GoldenRatio^(-1), 
             "DefaultStyle" -> {
               Directive[
                PointSize[0.012833333333333334`], 
                AbsoluteThickness[2], 
                RGBColor[
                 Rational[227, 243], 
                 Rational[18511, 20655], 
                 Rational[19471, 20655]]], 
               Directive[
                PointSize[0.012833333333333334`], 
                AbsoluteThickness[2], 
                RGBColor[
                 Rational[227, 243], 
                 Rational[18511, 20655], 
                 Rational[19471, 20655]]], 
               Directive[
                PointSize[0.012833333333333334`], 
                AbsoluteThickness[2], 
                RGBColor[
                 Rational[227, 243], 
                 Rational[18511, 20655], 
                 Rational[19471, 20655]]], 
               Directive[
                PointSize[0.012833333333333334`], 
                AbsoluteThickness[2], 
                RGBColor[
                 Rational[227, 243], 
                 Rational[18511, 20655], 
                 Rational[19471, 20655]]], 
               Directive[
                PointSize[0.012833333333333334`], 
                AbsoluteThickness[2], 
                RGBColor[
                 Rational[227, 243], 
                 Rational[18511, 20655], 
                 Rational[19471, 20655]]], 
               Directive[
                PointSize[0.012833333333333334`], 
                AbsoluteThickness[2], 
                RGBColor[
                 Rational[227, 243], 
                 Rational[18511, 20655], 
                 Rational[19471, 20655]]]}, 
             "HighlightLabelingFunctions" -> <|"CoordinatesToolOptions" -> ({
                 Identity[
                  Part[#, 1]], 
                 Identity[
                  Part[#, 2]]}& ), 
               "ScalingFunctions" -> {{Identity, Identity}, {
                 Identity, Identity}}|>, "Primitives" -> {}, "GCFlag" -> 
             False|>, 
           "Meta" -> <|
            "DefaultHighlight" -> {"Dynamic", None}, "Index" -> {}, 
             "Function" -> ListPlot, "GroupHighlight" -> False|>|>], 
         ImageSizeCache -> {{4.503599627370496*^15, -4.503599627370496*^15}, {
          4.503599627370496*^15, -4.503599627370496*^15}}]}, 
       Annotation[{{{}, {}, 
          Annotation[{
            Hue[0.67, 0.6, 0.6], 
            Directive[
             PointSize[0.012833333333333334`], 
             AbsoluteThickness[2], 
             RGBColor[
              Rational[227, 243], 
              Rational[18511, 20655], 
              Rational[19471, 20655]]], 
            
            Line[{{0., 6.977266212427293}, {8., 7.175221800343053}, {14., 
             7.949390006644912}, {21., 8.895974732359065}, {31., 
             9.826722520168993}, {37., 10.4920616045126}}]}, 
           "Charting`Private`Tag#1"], 
          Annotation[{
            Hue[0.9060679774997897, 0.6, 0.6], 
            Directive[
             PointSize[0.012833333333333334`], 
             AbsoluteThickness[2], 
             RGBColor[
              Rational[227, 243], 
              Rational[18511, 20655], 
              Rational[19471, 20655]]], 
            
            Line[{{0., 6.747411807886423}, {8., 6.97474190450095}, {14., 
             7.6679196853173615`}, {21., 8.608526033577194}, {31., 
             9.629919035503542}, {37., 10.10277661488344}}]}, 
           "Charting`Private`Tag#2"], 
          Annotation[{
            Hue[0.1421359549995791, 0.6, 0.6], 
            Directive[
             PointSize[0.012833333333333334`], 
             AbsoluteThickness[2], 
             RGBColor[
              Rational[227, 243], 
              Rational[18511, 20655], 
              Rational[19471, 20655]]], 
            
            Line[{{0., 6.789228057267335}, {8., 7.134973540005915}, {14., 
             7.713490543093942}, {21., 8.500373714353374}, {31., 
             9.58827170684233}, {37., 10.445604203273598`}}]}, 
           "Charting`Private`Tag#3"], 
          Annotation[{
            Hue[0.37820393249936934`, 0.6, 0.6], 
            Directive[
             PointSize[0.012833333333333334`], 
             AbsoluteThickness[2], 
             RGBColor[
              Rational[227, 243], 
              Rational[18511, 20655], 
              Rational[19471, 20655]]], 
            
            Line[{{0., 6.8228216453031045`}, {8., 7.191171455728559}, {14., 
             7.865400118179301}, {21., 8.721810615212547}, {31., 
             9.494154594018443}, {37., 10.256477206241676`}}]}, 
           "Charting`Private`Tag#4"], 
          Annotation[{
            Hue[0.6142719099991583, 0.6, 0.6], 
            Directive[
             PointSize[0.012833333333333334`], 
             AbsoluteThickness[2], 
             RGBColor[
              Rational[227, 243], 
              Rational[18511, 20655], 
              Rational[19471, 20655]]], 
            
            Line[{{0., 6.778874472002739}, {8., 7.1769589805869085`}, {14., 
             7.746634198937579}, {21., 8.74350976472843}, {31., 
             9.741151598851784}, {37., 10.318063334962762`}}]}, 
           "Charting`Private`Tag#5"], 
          Annotation[{
            Hue[0.8503398874989481, 0.6, 0.6], 
            Directive[
             PointSize[0.012833333333333334`], 
             AbsoluteThickness[2], 
             RGBColor[
              Rational[227, 243], 
              Rational[18511, 20655], 
              Rational[19471, 20655]]], 
            
            Line[{{0., 6.669316880566112}, {8., 7.102090525511836}, {14., 
             7.690196080028514}, {21., 8.715585551893197}, {31., 
             9.973820324352683}, {37., 10.535926741395569`}}]}, 
           "Charting`Private`Tag#6"]}}, <|
        "HighlightElements" -> <|
          "Label" -> {"XYLabel"}, "Ball" -> {"IndicatedBall"}|>, 
         "LayoutOptions" -> <|
          "PlotRange" -> {{0, 37.}, {6.454505221631157, 10.535926741395569`}},
            "Frame" -> {{False, False}, {False, False}}, 
           "AxesOrigin" -> {0, 6.454505221631157}, 
           "ImageSize" -> {360, 360/GoldenRatio}, "Axes" -> {True, True}, 
           "LabelStyle" -> {}, "AspectRatio" -> GoldenRatio^(-1), 
           "DefaultStyle" -> {
             Directive[
              PointSize[0.012833333333333334`], 
              AbsoluteThickness[2], 
              RGBColor[
               Rational[227, 243], 
               Rational[18511, 20655], 
               Rational[19471, 20655]]], 
             Directive[
              PointSize[0.012833333333333334`], 
              AbsoluteThickness[2], 
              RGBColor[
               Rational[227, 243], 
               Rational[18511, 20655], 
               Rational[19471, 20655]]], 
             Directive[
              PointSize[0.012833333333333334`], 
              AbsoluteThickness[2], 
              RGBColor[
               Rational[227, 243], 
               Rational[18511, 20655], 
               Rational[19471, 20655]]], 
             Directive[
              PointSize[0.012833333333333334`], 
              AbsoluteThickness[2], 
              RGBColor[
               Rational[227, 243], 
               Rational[18511, 20655], 
               Rational[19471, 20655]]], 
             Directive[
              PointSize[0.012833333333333334`], 
              AbsoluteThickness[2], 
              RGBColor[
               Rational[227, 243], 
               Rational[18511, 20655], 
               Rational[19471, 20655]]], 
             Directive[
              PointSize[0.012833333333333334`], 
              AbsoluteThickness[2], 
              RGBColor[
               Rational[227, 243], 
               Rational[18511, 20655], 
               Rational[19471, 20655]]]}, 
           "HighlightLabelingFunctions" -> <|"CoordinatesToolOptions" -> ({
               Identity[
                Part[#, 1]], 
               Identity[
                Part[#, 2]]}& ), 
             "ScalingFunctions" -> {{Identity, Identity}, {
               Identity, Identity}}|>, "Primitives" -> {}, "GCFlag" -> 
           False|>, 
         "Meta" -> <|
          "DefaultHighlight" -> {"Dynamic", None}, "Index" -> {}, "Function" -> 
           ListPlot, "GroupHighlight" -> False|>|>, 
        "DynamicHighlight"]], {{}, {}}}, {{{{
         RGBColor[
          NCache[
           Rational[2, 3], 0.6666666666666666], 
          NCache[
           Rational[121, 255], 0.4745098039215686], 
          NCache[
           Rational[181, 255], 0.7098039215686275]], 
         Thickness[Large], 
         StyleBox[{{}, {
            LineBox[{{0., 6.695200491842846}, {0., 6.7974865125755}}], 
            LineBox[{{0., 6.7974865125755}, {0., 6.8997725333081545`}}]}}, 
          Antialiasing -> False]}, {
         RGBColor[
          NCache[
           Rational[2, 3], 0.6666666666666666], 
          NCache[
           Rational[121, 255], 0.4745098039215686], 
          NCache[
           Rational[181, 255], 0.7098039215686275]], 
         Thickness[Large], 
         StyleBox[{{}, {
            LineBox[{{8., 7.044868340196882}, {8., 7.12585970111287}}], 
            LineBox[{{8., 7.12585970111287}, {8., 7.206851062028858}}]}}, 
          Antialiasing -> False]}, {
         RGBColor[
          NCache[
           Rational[2, 3], 0.6666666666666666], 
          NCache[
           Rational[121, 255], 0.4745098039215686], 
          NCache[
           Rational[181, 255], 0.7098039215686275]], 
         Thickness[Large], 
         StyleBox[{{}, {
            LineBox[{{14., 7.66101243312074}, {14., 7.772171772033599}}], 
            LineBox[{{14., 7.772171772033599}, {14., 7.883331110946458}}]}}, 
          Antialiasing -> False]}, {
         RGBColor[
          NCache[
           Rational[2, 3], 0.6666666666666666], 
          NCache[
           Rational[121, 255], 0.4745098039215686], 
          NCache[
           Rational[181, 255], 0.7098039215686275]], 
         Thickness[Large], 
         StyleBox[{{}, {
            LineBox[{{21., 8.564061922244127}, {21., 8.697630068687298}}], 
            LineBox[{{21., 8.697630068687298}, {21., 8.831198215130469}}]}}, 
          Antialiasing -> False]}, {
         RGBColor[
          NCache[
           Rational[2, 3], 0.6666666666666666], 
          NCache[
           Rational[121, 255], 0.4745098039215686], 
          NCache[
           Rational[181, 255], 0.7098039215686275]], 
         Thickness[Large], 
         StyleBox[{{}, {
            LineBox[{{31., 9.534645057827557}, {31., 9.709006629956294}}], 
            LineBox[{{31., 9.709006629956294}, {31., 9.88336820208503}}]}}, 
          Antialiasing -> False]}, {
         RGBColor[
          NCache[
           Rational[2, 3], 0.6666666666666666], 
          NCache[
           Rational[121, 255], 0.4745098039215686], 
          NCache[
           Rational[181, 255], 0.7098039215686275]], 
         Thickness[Large], 
         StyleBox[{{}, {
            LineBox[{{37., 10.194567706115947`}, {37., 10.358484950878273`}}], 
            
            LineBox[{{37., 10.358484950878273`}, {37., 
             10.522402195640598`}}]}}, Antialiasing -> False]}}, {{
         RGBColor[
          NCache[
           Rational[2, 3], 0.6666666666666666], 
          NCache[
           Rational[121, 255], 0.4745098039215686], 
          NCache[
           Rational[181, 255], 0.7098039215686275]], 
         Thickness[Large], 
         StyleBox[{
           GeometricTransformationBox[
            LineBox[{}], {{{1., 0.}, {0., 1.}}, {0., 0.}}], 
           GeometricTransformationBox[
            LineBox[{{{0., 6.8997725333081545`}, 
               Offset[{3, 0}, {0., 6.8997725333081545`}]}, {{0., 
               6.8997725333081545`}, 
               Offset[{-3, 0}, {0., 6.8997725333081545`}]}, {{0., 
               6.695200491842846}, 
               Offset[{3, 0}, {0., 6.695200491842846}]}, {{0., 
               6.695200491842846}, 
               Offset[{-3, 0}, {0., 6.695200491842846}]}}], {{{1., 0.}, {0., 
             1.}}, {0., 0.}}]}, Antialiasing -> False]}, {
         RGBColor[
          NCache[
           Rational[2, 3], 0.6666666666666666], 
          NCache[
           Rational[121, 255], 0.4745098039215686], 
          NCache[
           Rational[181, 255], 0.7098039215686275]], 
         Thickness[Large], 
         StyleBox[{
           GeometricTransformationBox[
            LineBox[{}], {{{1., 0.}, {0., 1.}}, {0., 0.}}], 
           GeometricTransformationBox[
            LineBox[{{{8., 7.206851062028858}, 
               Offset[{3, 0}, {8., 7.206851062028858}]}, {{8., 
               7.206851062028858}, 
               Offset[{-3, 0}, {8., 7.206851062028858}]}, {{8., 
               7.044868340196882}, 
               Offset[{3, 0}, {8., 7.044868340196882}]}, {{8., 
               7.044868340196882}, 
               Offset[{-3, 0}, {8., 7.044868340196882}]}}], {{{1., 0.}, {0., 
             1.}}, {0., 0.}}]}, Antialiasing -> False]}, {
         RGBColor[
          NCache[
           Rational[2, 3], 0.6666666666666666], 
          NCache[
           Rational[121, 255], 0.4745098039215686], 
          NCache[
           Rational[181, 255], 0.7098039215686275]], 
         Thickness[Large], 
         StyleBox[{
           GeometricTransformationBox[
            LineBox[{}], {{{1., 0.}, {0., 1.}}, {0., 0.}}], 
           GeometricTransformationBox[
            LineBox[{{{14., 7.883331110946458}, 
               Offset[{3, 0}, {14., 7.883331110946458}]}, {{14., 
               7.883331110946458}, 
               Offset[{-3, 0}, {14., 7.883331110946458}]}, {{14., 
               7.66101243312074}, 
               Offset[{3, 0}, {14., 7.66101243312074}]}, {{14., 
               7.66101243312074}, 
               Offset[{-3, 0}, {14., 7.66101243312074}]}}], {{{1., 0.}, {0., 
             1.}}, {0., 0.}}]}, Antialiasing -> False]}, {
         RGBColor[
          NCache[
           Rational[2, 3], 0.6666666666666666], 
          NCache[
           Rational[121, 255], 0.4745098039215686], 
          NCache[
           Rational[181, 255], 0.7098039215686275]], 
         Thickness[Large], 
         StyleBox[{
           GeometricTransformationBox[
            LineBox[{}], {{{1., 0.}, {0., 1.}}, {0., 0.}}], 
           GeometricTransformationBox[
            LineBox[{{{21., 8.831198215130469}, 
               Offset[{3, 0}, {21., 8.831198215130469}]}, {{21., 
               8.831198215130469}, 
               Offset[{-3, 0}, {21., 8.831198215130469}]}, {{21., 
               8.564061922244127}, 
               Offset[{3, 0}, {21., 8.564061922244127}]}, {{21., 
               8.564061922244127}, 
               Offset[{-3, 0}, {21., 8.564061922244127}]}}], {{{1., 0.}, {0., 
             1.}}, {0., 0.}}]}, Antialiasing -> False]}, {
         RGBColor[
          NCache[
           Rational[2, 3], 0.6666666666666666], 
          NCache[
           Rational[121, 255], 0.4745098039215686], 
          NCache[
           Rational[181, 255], 0.7098039215686275]], 
         Thickness[Large], 
         StyleBox[{
           GeometricTransformationBox[
            LineBox[{}], {{{1., 0.}, {0., 1.}}, {0., 0.}}], 
           GeometricTransformationBox[
            LineBox[{{{31., 9.88336820208503}, 
               Offset[{3, 0}, {31., 9.88336820208503}]}, {{31., 
               9.88336820208503}, 
               Offset[{-3, 0}, {31., 9.88336820208503}]}, {{31., 
               9.534645057827557}, 
               Offset[{3, 0}, {31., 9.534645057827557}]}, {{31., 
               9.534645057827557}, 
               Offset[{-3, 0}, {31., 9.534645057827557}]}}], {{{1., 0.}, {0., 
             1.}}, {0., 0.}}]}, Antialiasing -> False]}, {
         RGBColor[
          NCache[
           Rational[2, 3], 0.6666666666666666], 
          NCache[
           Rational[121, 255], 0.4745098039215686], 
          NCache[
           Rational[181, 255], 0.7098039215686275]], 
         Thickness[Large], 
         StyleBox[{
           GeometricTransformationBox[
            LineBox[{}], {{{1., 0.}, {0., 1.}}, {0., 0.}}], 
           GeometricTransformationBox[
            LineBox[{{{37., 10.522402195640598`}, 
               Offset[{3, 0}, {37., 10.522402195640598`}]}, {{37., 
               10.522402195640598`}, 
               Offset[{-3, 0}, {37., 10.522402195640598`}]}, {{37., 
               10.194567706115947`}, 
               Offset[{3, 0}, {37., 10.194567706115947`}]}, {{37., 
               10.194567706115947`}, 
               Offset[{-3, 0}, {37., 10.194567706115947`}]}}], {{{1., 0.}, {
             0., 1.}}, {0., 0.}}]}, Antialiasing -> False]}}}, 
      InterpretationBox[{
        TagBox[{{}, {}, 
          TagBox[{
            RGBColor[
             NCache[
              Rational[2, 3], 0.6666666666666666], 
             NCache[
              Rational[121, 255], 0.4745098039215686], 
             NCache[
              Rational[181, 255], 0.7098039215686275]], 
            PointSize[0.012833333333333334`], 
            Thickness[Large], 
            
            LineBox[{{0., 6.7974865125755}, {8., 7.12585970111287}, {14., 
             7.772171772033599}, {21., 8.697630068687298}, {31., 
             9.709006629956294}, {37., 10.358484950878273`}}]}, 
           Annotation[#, "Charting`Private`Tag#1"]& ]}, {
         "WolframDynamicHighlight", <|
          "Label" -> {"XYLabel"}, "Ball" -> {"IndicatedBall"}|>}], 
        DynamicBox[
         (Charting`HighlightActionBox["DynamicHighlight", {}, 
          Slot["HighlightElements"], 
          Slot["LayoutOptions"], 
          Slot["Meta"], 
          Charting`HighlightActionFunction["DynamicHighlight", {{{}, {}, 
             Annotation[{
               Hue[0.67, 0.6, 0.6], 
               Directive[
                PointSize[0.012833333333333334`], 
                AbsoluteThickness[2], 
                Thickness[Large], 
                RGBColor[
                 Rational[2, 3], 
                 Rational[121, 255], 
                 Rational[181, 255]]], 
               
               Line[{{0., 6.7974865125755}, {8., 7.12585970111287}, {14., 
                7.772171772033599}, {21., 8.697630068687298}, {31., 
                9.709006629956294}, {37., 10.358484950878273`}}]}, 
              "Charting`Private`Tag#1"]}}, <|
           "HighlightElements" -> <|
             "Label" -> {"XYLabel"}, "Ball" -> {"IndicatedBall"}|>, 
            "LayoutOptions" -> <|
             "PlotRange" -> {{0, 37.}, {6.482578174965207, 
                10.522402195640598`}}, 
              "Frame" -> {{False, False}, {False, False}}, 
              "AxesOrigin" -> {0, 6.482578174965207}, 
              "ImageSize" -> {360, 360/GoldenRatio}, "Axes" -> {True, True}, 
              "LabelStyle" -> {}, "AspectRatio" -> GoldenRatio^(-1), 
              "DefaultStyle" -> {
                Directive[
                 PointSize[0.012833333333333334`], 
                 AbsoluteThickness[2], 
                 Thickness[Large], 
                 RGBColor[
                  Rational[2, 3], 
                  Rational[121, 255], 
                  Rational[181, 255]]]}, 
              "HighlightLabelingFunctions" -> <|"CoordinatesToolOptions" -> ({
                  Identity[
                   Part[#, 1]], 
                  Identity[
                   Part[#, 2]]}& ), 
                "ScalingFunctions" -> {{Identity, Identity}, {
                  Identity, Identity}}|>, "Primitives" -> {}, "GCFlag" -> 
              False|>, 
            "Meta" -> <|
             "DefaultHighlight" -> {"Dynamic", None}, "Index" -> {}, 
              "Function" -> ListPlot, "GroupHighlight" -> False|>|>]]& )[<|
          "HighlightElements" -> <|
            "Label" -> {"XYLabel"}, "Ball" -> {"IndicatedBall"}|>, 
           "LayoutOptions" -> <|
            "PlotRange" -> {{0, 37.}, {6.482578174965207, 
               10.522402195640598`}}, 
             "Frame" -> {{False, False}, {False, False}}, 
             "AxesOrigin" -> {0, 6.482578174965207}, 
             "ImageSize" -> {360, 360/GoldenRatio}, "Axes" -> {True, True}, 
             "LabelStyle" -> {}, "AspectRatio" -> GoldenRatio^(-1), 
             "DefaultStyle" -> {
               Directive[
                PointSize[0.012833333333333334`], 
                AbsoluteThickness[2], 
                Thickness[Large], 
                RGBColor[
                 Rational[2, 3], 
                 Rational[121, 255], 
                 Rational[181, 255]]]}, 
             "HighlightLabelingFunctions" -> <|"CoordinatesToolOptions" -> ({
                 Identity[
                  Part[#, 1]], 
                 Identity[
                  Part[#, 2]]}& ), 
               "ScalingFunctions" -> {{Identity, Identity}, {
                 Identity, Identity}}|>, "Primitives" -> {}, "GCFlag" -> 
             False|>, 
           "Meta" -> <|
            "DefaultHighlight" -> {"Dynamic", None}, "Index" -> {}, 
             "Function" -> ListPlot, "GroupHighlight" -> False|>|>], 
         ImageSizeCache -> {{4.503599627370496*^15, -4.503599627370496*^15}, {
          4.503599627370496*^15, -4.503599627370496*^15}}]}, 
       Annotation[{{{}, {}, 
          Annotation[{
            Hue[0.67, 0.6, 0.6], 
            Directive[
             PointSize[0.012833333333333334`], 
             AbsoluteThickness[2], 
             Thickness[Large], 
             RGBColor[
              Rational[2, 3], 
              Rational[121, 255], 
              Rational[181, 255]]], 
            
            Line[{{0., 6.7974865125755}, {8., 7.12585970111287}, {14., 
             7.772171772033599}, {21., 8.697630068687298}, {31., 
             9.709006629956294}, {37., 10.358484950878273`}}]}, 
           "Charting`Private`Tag#1"]}}, <|
        "HighlightElements" -> <|
          "Label" -> {"XYLabel"}, "Ball" -> {"IndicatedBall"}|>, 
         "LayoutOptions" -> <|
          "PlotRange" -> {{0, 37.}, {6.482578174965207, 10.522402195640598`}},
            "Frame" -> {{False, False}, {False, False}}, 
           "AxesOrigin" -> {0, 6.482578174965207}, 
           "ImageSize" -> {360, 360/GoldenRatio}, "Axes" -> {True, True}, 
           "LabelStyle" -> {}, "AspectRatio" -> GoldenRatio^(-1), 
           "DefaultStyle" -> {
             Directive[
              PointSize[0.012833333333333334`], 
              AbsoluteThickness[2], 
              Thickness[Large], 
              RGBColor[
               Rational[2, 3], 
               Rational[121, 255], 
               Rational[181, 255]]]}, 
           "HighlightLabelingFunctions" -> <|"CoordinatesToolOptions" -> ({
               Identity[
                Part[#, 1]], 
               Identity[
                Part[#, 2]]}& ), 
             "ScalingFunctions" -> {{Identity, Identity}, {
               Identity, Identity}}|>, "Primitives" -> {}, "GCFlag" -> 
           False|>, 
         "Meta" -> <|
          "DefaultHighlight" -> {"Dynamic", None}, "Index" -> {}, "Function" -> 
           ListPlot, "GroupHighlight" -> False|>|>, 
        "DynamicHighlight"]], {{}, {}}}, {{}, 
      InterpretationBox[{
        TagBox[{{}, {}, 
          TagBox[{
            RGBColor[
             NCache[
              Rational[4067, 4131], 0.9845073832001937], 
             NCache[
              Rational[16751, 20655], 0.8109900750423626], 
             NCache[
              Rational[18559, 20655], 0.8985233599612684]], 
            PointSize[0.011000000000000001`], 
            AbsoluteThickness[2], 
            
            LineBox[{{0., 6.645422269349092}, {8., 6.732795698289329}, {14., 
             6.6546577546495245`}, {21., 6.903632516084238}, {31., 
             7.565729787831127}, {37., 8.03342375548695}, {44., 
             8.884228769632603}, {51., 9.537819095073274}, {58., 
             10.174059807725026`}}]}, 
           Annotation[#, "Charting`Private`Tag#1"]& ], 
          TagBox[{
            RGBColor[
             NCache[
              Rational[4067, 4131], 0.9845073832001937], 
             NCache[
              Rational[16751, 20655], 0.8109900750423626], 
             NCache[
              Rational[18559, 20655], 0.8985233599612684]], 
            PointSize[0.011000000000000001`], 
            AbsoluteThickness[2], 
            
            LineBox[{{0., 6.657533887557986}, {8., 6.517855418930028}, {14., 
             6.592176757395867}, {21., 6.755493728415119}, {31., 
             7.345373730559088}, {37., 8.230065551206046}, {44., 
             9.155639633759776}, {51., 9.965906915495191}, {58., 
             8.472756449317213}}]}, 
           Annotation[#, "Charting`Private`Tag#2"]& ], 
          TagBox[{
            RGBColor[
             NCache[
              Rational[4067, 4131], 0.9845073832001937], 
             NCache[
              Rational[16751, 20655], 0.8109900750423626], 
             NCache[
              Rational[18559, 20655], 0.8985233599612684]], 
            PointSize[0.011000000000000001`], 
            AbsoluteThickness[2], 
            
            LineBox[{{0., 6.597695185925512}, {8., 6.630936119064192}, {14., 
             6.548389418132918}, {21., 6.909556029241175}, {31., 
             7.862429556106009}, {37., 7.9253120914996495`}, {44., 
             9.09760432887441}, {51., 8.549616239519086}, {58., 
             10.307496037913213`}}]}, 
           Annotation[#, "Charting`Private`Tag#3"]& ], 
          TagBox[{
            RGBColor[
             NCache[
              Rational[4067, 4131], 0.9845073832001937], 
             NCache[
              Rational[16751, 20655], 0.8109900750423626], 
             NCache[
              Rational[18559, 20655], 0.8985233599612684]], 
            PointSize[0.011000000000000001`], 
            AbsoluteThickness[2], 
            
            LineBox[{{0., 6.836007459125532}, {8., 6.657533887557986}, {14., 
             6.509874285004719}, {21., 6.692406234833631}, {31., 
             7.225696871650654}, {37., 7.058615797010562}, {44., 
             7.798995734443881}, {51., 8.946452265013074}, {58., 
             9.884795363948982}}]}, 
           Annotation[#, "Charting`Private`Tag#4"]& ], 
          TagBox[{
            RGBColor[
             NCache[
              Rational[4067, 4131], 0.9845073832001937], 
             NCache[
              Rational[16751, 20655], 0.8109900750423626], 
             NCache[
              Rational[18559, 20655], 0.8985233599612684]], 
            PointSize[0.011000000000000001`], 
            AbsoluteThickness[2], 
            
            LineBox[{{0., 6.7343997425205675`}, {8., 6.624797578960761}, {14.,
              6.555698894718901}, {21., 6.734799829588847}, {31., 
             7.43695733066945}, {37., 8.102090525511837}, {44., 
             8.769746467179454}, {51., 9.668385916690001}}]}, 
           Annotation[#, "Charting`Private`Tag#5"]& ], 
          TagBox[{
            RGBColor[
             NCache[
              Rational[4067, 4131], 0.9845073832001937], 
             NCache[
              Rational[16751, 20655], 0.8109900750423626], 
             NCache[
              Rational[18559, 20655], 0.8985233599612684]], 
            PointSize[0.011000000000000001`], 
            AbsoluteThickness[2], 
            
            LineBox[{{0., 6.691965102767361}, {8., 6.5276299008713385`}, {14.,
              6.645422269349092}, {21., 7.27600198996205}, {31., 
             8.473194909204938}, {37., 8.786751422145562}, {44., 
             9.871280972857972}}]}, 
           Annotation[#, "Charting`Private`Tag#6"]& ]}, {
         "WolframDynamicHighlight", <|
          "Label" -> {"XYLabel"}, "Ball" -> {"IndicatedBall"}|>}], 
        DynamicBox[
         (Charting`HighlightActionBox["DynamicHighlight", {}, 
          Slot["HighlightElements"], 
          Slot["LayoutOptions"], 
          Slot["Meta"], 
          Charting`HighlightActionFunction["DynamicHighlight", {{{}, {}, 
             Annotation[{
               Hue[0.67, 0.6, 0.6], 
               Directive[
                PointSize[0.011000000000000001`], 
                AbsoluteThickness[2], 
                RGBColor[
                 Rational[4067, 4131], 
                 Rational[16751, 20655], 
                 Rational[18559, 20655]]], 
               
               Line[{{0., 6.645422269349092}, {8., 6.732795698289329}, {14., 
                6.6546577546495245`}, {21., 6.903632516084238}, {31., 
                7.565729787831127}, {37., 8.03342375548695}, {44., 
                8.884228769632603}, {51., 9.537819095073274}, {58., 
                10.174059807725026`}}]}, "Charting`Private`Tag#1"], 
             Annotation[{
               Hue[0.9060679774997897, 0.6, 0.6], 
               Directive[
                PointSize[0.011000000000000001`], 
                AbsoluteThickness[2], 
                RGBColor[
                 Rational[4067, 4131], 
                 Rational[16751, 20655], 
                 Rational[18559, 20655]]], 
               
               Line[{{0., 6.657533887557986}, {8., 6.517855418930028}, {14., 
                6.592176757395867}, {21., 6.755493728415119}, {31., 
                7.345373730559088}, {37., 8.230065551206046}, {44., 
                9.155639633759776}, {51., 9.965906915495191}, {58., 
                8.472756449317213}}]}, "Charting`Private`Tag#2"], 
             Annotation[{
               Hue[0.1421359549995791, 0.6, 0.6], 
               Directive[
                PointSize[0.011000000000000001`], 
                AbsoluteThickness[2], 
                RGBColor[
                 Rational[4067, 4131], 
                 Rational[16751, 20655], 
                 Rational[18559, 20655]]], 
               
               Line[{{0., 6.597695185925512}, {8., 6.630936119064192}, {14., 
                6.548389418132918}, {21., 6.909556029241175}, {31., 
                7.862429556106009}, {37., 7.9253120914996495`}, {44., 
                9.09760432887441}, {51., 8.549616239519086}, {58., 
                10.307496037913213`}}]}, "Charting`Private`Tag#3"], 
             Annotation[{
               Hue[0.37820393249936934`, 0.6, 0.6], 
               Directive[
                PointSize[0.011000000000000001`], 
                AbsoluteThickness[2], 
                RGBColor[
                 Rational[4067, 4131], 
                 Rational[16751, 20655], 
                 Rational[18559, 20655]]], 
               Line[{{0., 6.836007459125532}, {8., 6.657533887557986}, {14., 
                6.509874285004719}, {21., 6.692406234833631}, {31., 
                7.225696871650654}, {37., 7.058615797010562}, {44., 
                7.798995734443881}, {51., 8.946452265013074}, {58., 
                9.884795363948982}}]}, "Charting`Private`Tag#4"], 
             Annotation[{
               Hue[0.6142719099991583, 0.6, 0.6], 
               Directive[
                PointSize[0.011000000000000001`], 
                AbsoluteThickness[2], 
                RGBColor[
                 Rational[4067, 4131], 
                 Rational[16751, 20655], 
                 Rational[18559, 20655]]], 
               
               Line[{{0., 6.7343997425205675`}, {8., 6.624797578960761}, {14.,
                 6.555698894718901}, {21., 6.734799829588847}, {31., 
                7.43695733066945}, {37., 8.102090525511837}, {44., 
                8.769746467179454}, {51., 9.668385916690001}}]}, 
              "Charting`Private`Tag#5"], 
             Annotation[{
               Hue[0.8503398874989481, 0.6, 0.6], 
               Directive[
                PointSize[0.011000000000000001`], 
                AbsoluteThickness[2], 
                RGBColor[
                 Rational[4067, 4131], 
                 Rational[16751, 20655], 
                 Rational[18559, 20655]]], 
               
               Line[{{0., 6.691965102767361}, {8., 6.5276299008713385`}, {14.,
                 6.645422269349092}, {21., 7.27600198996205}, {31., 
                8.473194909204938}, {37., 8.786751422145562}, {44., 
                9.871280972857972}}]}, "Charting`Private`Tag#6"]}}, <|
           "HighlightElements" -> <|
             "Label" -> {"XYLabel"}, "Ball" -> {"IndicatedBall"}|>, 
            "LayoutOptions" -> <|
             "PlotRange" -> {{0, 58.`16.}, {
                6.29889529873204, 
                 10.30749603791321291804506302156189118472`16.}}, 
              "Frame" -> {{False, False}, {False, False}}, 
              "AxesOrigin" -> {0, 6.29889529873204}, 
              "ImageSize" -> {360, 360/GoldenRatio}, "Axes" -> {True, True}, 
              "LabelStyle" -> {}, "AspectRatio" -> GoldenRatio^(-1), 
              "DefaultStyle" -> {
                Directive[
                 PointSize[0.011000000000000001`], 
                 AbsoluteThickness[2], 
                 RGBColor[
                  Rational[4067, 4131], 
                  Rational[16751, 20655], 
                  Rational[18559, 20655]]], 
                Directive[
                 PointSize[0.011000000000000001`], 
                 AbsoluteThickness[2], 
                 RGBColor[
                  Rational[4067, 4131], 
                  Rational[16751, 20655], 
                  Rational[18559, 20655]]], 
                Directive[
                 PointSize[0.011000000000000001`], 
                 AbsoluteThickness[2], 
                 RGBColor[
                  Rational[4067, 4131], 
                  Rational[16751, 20655], 
                  Rational[18559, 20655]]], 
                Directive[
                 PointSize[0.011000000000000001`], 
                 AbsoluteThickness[2], 
                 RGBColor[
                  Rational[4067, 4131], 
                  Rational[16751, 20655], 
                  Rational[18559, 20655]]], 
                Directive[
                 PointSize[0.011000000000000001`], 
                 AbsoluteThickness[2], 
                 RGBColor[
                  Rational[4067, 4131], 
                  Rational[16751, 20655], 
                  Rational[18559, 20655]]], 
                Directive[
                 PointSize[0.011000000000000001`], 
                 AbsoluteThickness[2], 
                 RGBColor[
                  Rational[4067, 4131], 
                  Rational[16751, 20655], 
                  Rational[18559, 20655]]]}, 
              "HighlightLabelingFunctions" -> <|"CoordinatesToolOptions" -> ({
                  Identity[
                   Part[#, 1]], 
                  Identity[
                   Part[#, 2]]}& ), 
                "ScalingFunctions" -> {{Identity, Identity}, {
                  Identity, Identity}}|>, "Primitives" -> {}, "GCFlag" -> 
              False|>, 
            "Meta" -> <|
             "DefaultHighlight" -> {"Dynamic", None}, "Index" -> {}, 
              "Function" -> ListPlot, "GroupHighlight" -> False|>|>]]& )[<|
          "HighlightElements" -> <|
            "Label" -> {"XYLabel"}, "Ball" -> {"IndicatedBall"}|>, 
           "LayoutOptions" -> <|
            "PlotRange" -> {{0, 58.`16.}, {
               6.29889529873204, 
                10.30749603791321291804506302156189118472`16.}}, 
             "Frame" -> {{False, False}, {False, False}}, 
             "AxesOrigin" -> {0, 6.29889529873204}, 
             "ImageSize" -> {360, 360/GoldenRatio}, "Axes" -> {True, True}, 
             "LabelStyle" -> {}, "AspectRatio" -> GoldenRatio^(-1), 
             "DefaultStyle" -> {
               Directive[
                PointSize[0.011000000000000001`], 
                AbsoluteThickness[2], 
                RGBColor[
                 Rational[4067, 4131], 
                 Rational[16751, 20655], 
                 Rational[18559, 20655]]], 
               Directive[
                PointSize[0.011000000000000001`], 
                AbsoluteThickness[2], 
                RGBColor[
                 Rational[4067, 4131], 
                 Rational[16751, 20655], 
                 Rational[18559, 20655]]], 
               Directive[
                PointSize[0.011000000000000001`], 
                AbsoluteThickness[2], 
                RGBColor[
                 Rational[4067, 4131], 
                 Rational[16751, 20655], 
                 Rational[18559, 20655]]], 
               Directive[
                PointSize[0.011000000000000001`], 
                AbsoluteThickness[2], 
                RGBColor[
                 Rational[4067, 4131], 
                 Rational[16751, 20655], 
                 Rational[18559, 20655]]], 
               Directive[
                PointSize[0.011000000000000001`], 
                AbsoluteThickness[2], 
                RGBColor[
                 Rational[4067, 4131], 
                 Rational[16751, 20655], 
                 Rational[18559, 20655]]], 
               Directive[
                PointSize[0.011000000000000001`], 
                AbsoluteThickness[2], 
                RGBColor[
                 Rational[4067, 4131], 
                 Rational[16751, 20655], 
                 Rational[18559, 20655]]]}, 
             "HighlightLabelingFunctions" -> <|"CoordinatesToolOptions" -> ({
                 Identity[
                  Part[#, 1]], 
                 Identity[
                  Part[#, 2]]}& ), 
               "ScalingFunctions" -> {{Identity, Identity}, {
                 Identity, Identity}}|>, "Primitives" -> {}, "GCFlag" -> 
             False|>, 
           "Meta" -> <|
            "DefaultHighlight" -> {"Dynamic", None}, "Index" -> {}, 
             "Function" -> ListPlot, "GroupHighlight" -> False|>|>], 
         ImageSizeCache -> {{4.503599627370496*^15, -4.503599627370496*^15}, {
          4.503599627370496*^15, -4.503599627370496*^15}}]}, 
       Annotation[{{{}, {}, 
          Annotation[{
            Hue[0.67, 0.6, 0.6], 
            Directive[
             PointSize[0.011000000000000001`], 
             AbsoluteThickness[2], 
             RGBColor[
              Rational[4067, 4131], 
              Rational[16751, 20655], 
              Rational[18559, 20655]]], 
            
            Line[{{0., 6.645422269349092}, {8., 6.732795698289329}, {14., 
             6.6546577546495245`}, {21., 6.903632516084238}, {31., 
             7.565729787831127}, {37., 8.03342375548695}, {44., 
             8.884228769632603}, {51., 9.537819095073274}, {58., 
             10.174059807725026`}}]}, "Charting`Private`Tag#1"], 
          Annotation[{
            Hue[0.9060679774997897, 0.6, 0.6], 
            Directive[
             PointSize[0.011000000000000001`], 
             AbsoluteThickness[2], 
             RGBColor[
              Rational[4067, 4131], 
              Rational[16751, 20655], 
              Rational[18559, 20655]]], 
            
            Line[{{0., 6.657533887557986}, {8., 6.517855418930028}, {14., 
             6.592176757395867}, {21., 6.755493728415119}, {31., 
             7.345373730559088}, {37., 8.230065551206046}, {44., 
             9.155639633759776}, {51., 9.965906915495191}, {58., 
             8.472756449317213}}]}, "Charting`Private`Tag#2"], 
          Annotation[{
            Hue[0.1421359549995791, 0.6, 0.6], 
            Directive[
             PointSize[0.011000000000000001`], 
             AbsoluteThickness[2], 
             RGBColor[
              Rational[4067, 4131], 
              Rational[16751, 20655], 
              Rational[18559, 20655]]], 
            
            Line[{{0., 6.597695185925512}, {8., 6.630936119064192}, {14., 
             6.548389418132918}, {21., 6.909556029241175}, {31., 
             7.862429556106009}, {37., 7.9253120914996495`}, {44., 
             9.09760432887441}, {51., 8.549616239519086}, {58., 
             10.307496037913213`}}]}, "Charting`Private`Tag#3"], 
          Annotation[{
            Hue[0.37820393249936934`, 0.6, 0.6], 
            Directive[
             PointSize[0.011000000000000001`], 
             AbsoluteThickness[2], 
             RGBColor[
              Rational[4067, 4131], 
              Rational[16751, 20655], 
              Rational[18559, 20655]]], 
            
            Line[{{0., 6.836007459125532}, {8., 6.657533887557986}, {14., 
             6.509874285004719}, {21., 6.692406234833631}, {31., 
             7.225696871650654}, {37., 7.058615797010562}, {44., 
             7.798995734443881}, {51., 8.946452265013074}, {58., 
             9.884795363948982}}]}, "Charting`Private`Tag#4"], 
          Annotation[{
            Hue[0.6142719099991583, 0.6, 0.6], 
            Directive[
             PointSize[0.011000000000000001`], 
             AbsoluteThickness[2], 
             RGBColor[
              Rational[4067, 4131], 
              Rational[16751, 20655], 
              Rational[18559, 20655]]], 
            
            Line[{{0., 6.7343997425205675`}, {8., 6.624797578960761}, {14., 
             6.555698894718901}, {21., 6.734799829588847}, {31., 
             7.43695733066945}, {37., 8.102090525511837}, {44., 
             8.769746467179454}, {51., 9.668385916690001}}]}, 
           "Charting`Private`Tag#5"], 
          Annotation[{
            Hue[0.8503398874989481, 0.6, 0.6], 
            Directive[
             PointSize[0.011000000000000001`], 
             AbsoluteThickness[2], 
             RGBColor[
              Rational[4067, 4131], 
              Rational[16751, 20655], 
              Rational[18559, 20655]]], 
            
            Line[{{0., 6.691965102767361}, {8., 6.5276299008713385`}, {14., 
             6.645422269349092}, {21., 7.27600198996205}, {31., 
             8.473194909204938}, {37., 8.786751422145562}, {44., 
             9.871280972857972}}]}, "Charting`Private`Tag#6"]}}, <|
        "HighlightElements" -> <|
          "Label" -> {"XYLabel"}, "Ball" -> {"IndicatedBall"}|>, 
         "LayoutOptions" -> <|
          "PlotRange" -> {{0, 58.`16.}, {
             6.29889529873204, 
              10.30749603791321291804506302156189118472`16.}}, 
           "Frame" -> {{False, False}, {False, False}}, 
           "AxesOrigin" -> {0, 6.29889529873204}, 
           "ImageSize" -> {360, 360/GoldenRatio}, "Axes" -> {True, True}, 
           "LabelStyle" -> {}, "AspectRatio" -> GoldenRatio^(-1), 
           "DefaultStyle" -> {
             Directive[
              PointSize[0.011000000000000001`], 
              AbsoluteThickness[2], 
              RGBColor[
               Rational[4067, 4131], 
               Rational[16751, 20655], 
               Rational[18559, 20655]]], 
             Directive[
              PointSize[0.011000000000000001`], 
              AbsoluteThickness[2], 
              RGBColor[
               Rational[4067, 4131], 
               Rational[16751, 20655], 
               Rational[18559, 20655]]], 
             Directive[
              PointSize[0.011000000000000001`], 
              AbsoluteThickness[2], 
              RGBColor[
               Rational[4067, 4131], 
               Rational[16751, 20655], 
               Rational[18559, 20655]]], 
             Directive[
              PointSize[0.011000000000000001`], 
              AbsoluteThickness[2], 
              RGBColor[
               Rational[4067, 4131], 
               Rational[16751, 20655], 
               Rational[18559, 20655]]], 
             Directive[
              PointSize[0.011000000000000001`], 
              AbsoluteThickness[2], 
              RGBColor[
               Rational[4067, 4131], 
               Rational[16751, 20655], 
               Rational[18559, 20655]]], 
             Directive[
              PointSize[0.011000000000000001`], 
              AbsoluteThickness[2], 
              RGBColor[
               Rational[4067, 4131], 
               Rational[16751, 20655], 
               Rational[18559, 20655]]]}, 
           "HighlightLabelingFunctions" -> <|"CoordinatesToolOptions" -> ({
               Identity[
                Part[#, 1]], 
               Identity[
                Part[#, 2]]}& ), 
             "ScalingFunctions" -> {{Identity, Identity}, {
               Identity, Identity}}|>, "Primitives" -> {}, "GCFlag" -> 
           False|>, 
         "Meta" -> <|
          "DefaultHighlight" -> {"Dynamic", None}, "Index" -> {}, "Function" -> 
           ListPlot, "GroupHighlight" -> False|>|>, 
        "DynamicHighlight"]], {{}, {}}}, {{{{
         RGBColor[
          NCache[
           Rational[47, 51], 0.9215686274509803], 
          NCache[
           Rational[11, 255], 0.043137254901960784`], 
          NCache[
           Rational[124, 255], 0.48627450980392156`]], 
         Thickness[Large], 
         StyleBox[{{}, {
            LineBox[{{0., 6.6104509086793595`}, {0., 6.693837274541007}}], 
            LineBox[{{0., 6.693837274541007}, {0., 6.777223640402655}}]}}, 
          Antialiasing -> False]}, {
         RGBColor[
          NCache[
           Rational[47, 51], 0.9215686274509803], 
          NCache[
           Rational[11, 255], 0.043137254901960784`], 
          NCache[
           Rational[124, 255], 0.48627450980392156`]], 
         Thickness[Large], 
         StyleBox[{{}, {
            LineBox[{{8., 6.533888432150317}, {8., 6.615258100612271}}], 
            LineBox[{{8., 6.615258100612271}, {8., 6.696627769074226}}]}}, 
          Antialiasing -> False]}, {
         RGBColor[
          NCache[
           Rational[47, 51], 0.9215686274509803], 
          NCache[
           Rational[11, 255], 0.043137254901960784`], 
          NCache[
           Rational[124, 255], 0.48627450980392156`]], 
         Thickness[Large], 
         StyleBox[{{}, {
            LineBox[{{14., 6.527107448795496}, {14., 6.584369896541835}}], 
            LineBox[{{14., 6.584369896541835}, {14., 6.641632344288174}}]}}, 
          Antialiasing -> False]}, {
         RGBColor[
          NCache[
           Rational[47, 51], 0.9215686274509803], 
          NCache[
           Rational[11, 255], 0.043137254901960784`], 
          NCache[
           Rational[124, 255], 0.48627450980392156`]], 
         Thickness[Large], 
         StyleBox[{{}, {
            LineBox[{{21., 6.664165292423116}, {21., 6.878648388020842}}], 
            LineBox[{{21., 6.878648388020842}, {21., 7.093131483618569}}]}}, 
          Antialiasing -> False]}, {
         RGBColor[
          NCache[
           Rational[47, 51], 0.9215686274509803], 
          NCache[
           Rational[11, 255], 0.043137254901960784`], 
          NCache[
           Rational[124, 255], 0.48627450980392156`]], 
         Thickness[Large], 
         StyleBox[{{}, {
            LineBox[{{31., 7.193725197689943}, {31., 7.651563697670209}}], 
            LineBox[{{31., 7.651563697670209}, {31., 8.109402197650475}}]}}, 
          Antialiasing -> False]}, {
         RGBColor[
          NCache[
           Rational[47, 51], 0.9215686274509803], 
          NCache[
           Rational[11, 255], 0.043137254901960784`], 
          NCache[
           Rational[124, 255], 0.48627450980392156`]], 
         Thickness[Large], 
         StyleBox[{{}, {
            LineBox[{{37., 7.461971833361327}, {37., 8.022709857143433}}], 
            LineBox[{{37., 8.022709857143433}, {37., 8.583447880925538}}]}}, 
          Antialiasing -> False]}, {
         RGBColor[
          NCache[
           Rational[47, 51], 0.9215686274509803], 
          NCache[
           Rational[11, 255], 0.043137254901960784`], 
          NCache[
           Rational[124, 255], 0.48627450980392156`]], 
         Thickness[Large], 
         StyleBox[{{}, {
            LineBox[{{44., 8.255496584041019}, {44., 8.92958265112468}}], 
            LineBox[{{44., 8.92958265112468}, {44., 9.60366871820834}}]}}, 
          Antialiasing -> False]}, {
         RGBColor[
          NCache[
           Rational[47, 51], 0.9215686274509803], 
          NCache[
           Rational[11, 255], 0.043137254901960784`], 
          NCache[
           Rational[124, 255], 0.48627450980392156`]], 
         Thickness[Large], 
         StyleBox[{{}, {
            LineBox[{{51., 8.759590577909158}, {51., 9.333636086358124}}], 
            LineBox[{{51., 9.333636086358124}, {51., 9.90768159480709}}]}}, 
          Antialiasing -> False]}, {
         RGBColor[
          NCache[
           Rational[47, 51], 0.9215686274509803], 
          NCache[
           Rational[11, 255], 0.043137254901960784`], 
          NCache[
           Rational[124, 255], 0.48627450980392156`]], 
         Thickness[Large], 
         StyleBox[{{}, {
            LineBox[{{58., 8.866434784792308}, {58., 9.709776914726106}}], 
            LineBox[{{58., 9.709776914726106}, {58., 10.553119044659905`}}]}},
           Antialiasing -> False]}}, {{
         RGBColor[
          NCache[
           Rational[47, 51], 0.9215686274509803], 
          NCache[
           Rational[11, 255], 0.043137254901960784`], 
          NCache[
           Rational[124, 255], 0.48627450980392156`]], 
         Thickness[Large], 
         StyleBox[{
           GeometricTransformationBox[
            LineBox[{}], {{{1., 0.}, {0., 1.}}, {0., 0.}}], 
           GeometricTransformationBox[
            LineBox[{{{0., 6.777223640402655}, 
               Offset[{3, 0}, {0., 6.777223640402655}]}, {{0., 
               6.777223640402655}, 
               Offset[{-3, 0}, {0., 6.777223640402655}]}, {{0., 
               6.6104509086793595`}, 
               Offset[{3, 0}, {0., 6.6104509086793595`}]}, {{0., 
               6.6104509086793595`}, 
               Offset[{-3, 0}, {0., 6.6104509086793595`}]}}], {{{1., 0.}, {0.,
              1.}}, {0., 0.}}]}, Antialiasing -> False]}, {
         RGBColor[
          NCache[
           Rational[47, 51], 0.9215686274509803], 
          NCache[
           Rational[11, 255], 0.043137254901960784`], 
          NCache[
           Rational[124, 255], 0.48627450980392156`]], 
         Thickness[Large], 
         StyleBox[{
           GeometricTransformationBox[
            LineBox[{}], {{{1., 0.}, {0., 1.}}, {0., 0.}}], 
           GeometricTransformationBox[
            LineBox[{{{8., 6.696627769074226}, 
               Offset[{3, 0}, {8., 6.696627769074226}]}, {{8., 
               6.696627769074226}, 
               Offset[{-3, 0}, {8., 6.696627769074226}]}, {{8., 
               6.533888432150317}, 
               Offset[{3, 0}, {8., 6.533888432150317}]}, {{8., 
               6.533888432150317}, 
               Offset[{-3, 0}, {8., 6.533888432150317}]}}], {{{1., 0.}, {0., 
             1.}}, {0., 0.}}]}, Antialiasing -> False]}, {
         RGBColor[
          NCache[
           Rational[47, 51], 0.9215686274509803], 
          NCache[
           Rational[11, 255], 0.043137254901960784`], 
          NCache[
           Rational[124, 255], 0.48627450980392156`]], 
         Thickness[Large], 
         StyleBox[{
           GeometricTransformationBox[
            LineBox[{}], {{{1., 0.}, {0., 1.}}, {0., 0.}}], 
           GeometricTransformationBox[
            LineBox[{{{14., 6.641632344288174}, 
               Offset[{3, 0}, {14., 6.641632344288174}]}, {{14., 
               6.641632344288174}, 
               Offset[{-3, 0}, {14., 6.641632344288174}]}, {{14., 
               6.527107448795496}, 
               Offset[{3, 0}, {14., 6.527107448795496}]}, {{14., 
               6.527107448795496}, 
               Offset[{-3, 0}, {14., 6.527107448795496}]}}], {{{1., 0.}, {0., 
             1.}}, {0., 0.}}]}, Antialiasing -> False]}, {
         RGBColor[
          NCache[
           Rational[47, 51], 0.9215686274509803], 
          NCache[
           Rational[11, 255], 0.043137254901960784`], 
          NCache[
           Rational[124, 255], 0.48627450980392156`]], 
         Thickness[Large], 
         StyleBox[{
           GeometricTransformationBox[
            LineBox[{}], {{{1., 0.}, {0., 1.}}, {0., 0.}}], 
           GeometricTransformationBox[
            LineBox[{{{21., 7.093131483618569}, 
               Offset[{3, 0}, {21., 7.093131483618569}]}, {{21., 
               7.093131483618569}, 
               Offset[{-3, 0}, {21., 7.093131483618569}]}, {{21., 
               6.664165292423116}, 
               Offset[{3, 0}, {21., 6.664165292423116}]}, {{21., 
               6.664165292423116}, 
               Offset[{-3, 0}, {21., 6.664165292423116}]}}], {{{1., 0.}, {0., 
             1.}}, {0., 0.}}]}, Antialiasing -> False]}, {
         RGBColor[
          NCache[
           Rational[47, 51], 0.9215686274509803], 
          NCache[
           Rational[11, 255], 0.043137254901960784`], 
          NCache[
           Rational[124, 255], 0.48627450980392156`]], 
         Thickness[Large], 
         StyleBox[{
           GeometricTransformationBox[
            LineBox[{}], {{{1., 0.}, {0., 1.}}, {0., 0.}}], 
           GeometricTransformationBox[
            LineBox[{{{31., 8.109402197650475}, 
               Offset[{3, 0}, {31., 8.109402197650475}]}, {{31., 
               8.109402197650475}, 
               Offset[{-3, 0}, {31., 8.109402197650475}]}, {{31., 
               7.193725197689943}, 
               Offset[{3, 0}, {31., 7.193725197689943}]}, {{31., 
               7.193725197689943}, 
               Offset[{-3, 0}, {31., 7.193725197689943}]}}], {{{1., 0.}, {0., 
             1.}}, {0., 0.}}]}, Antialiasing -> False]}, {
         RGBColor[
          NCache[
           Rational[47, 51], 0.9215686274509803], 
          NCache[
           Rational[11, 255], 0.043137254901960784`], 
          NCache[
           Rational[124, 255], 0.48627450980392156`]], 
         Thickness[Large], 
         StyleBox[{
           GeometricTransformationBox[
            LineBox[{}], {{{1., 0.}, {0., 1.}}, {0., 0.}}], 
           GeometricTransformationBox[
            LineBox[{{{37., 8.583447880925538}, 
               Offset[{3, 0}, {37., 8.583447880925538}]}, {{37., 
               8.583447880925538}, 
               Offset[{-3, 0}, {37., 8.583447880925538}]}, {{37., 
               7.461971833361327}, 
               Offset[{3, 0}, {37., 7.461971833361327}]}, {{37., 
               7.461971833361327}, 
               Offset[{-3, 0}, {37., 7.461971833361327}]}}], {{{1., 0.}, {0., 
             1.}}, {0., 0.}}]}, Antialiasing -> False]}, {
         RGBColor[
          NCache[
           Rational[47, 51], 0.9215686274509803], 
          NCache[
           Rational[11, 255], 0.043137254901960784`], 
          NCache[
           Rational[124, 255], 0.48627450980392156`]], 
         Thickness[Large], 
         StyleBox[{
           GeometricTransformationBox[
            LineBox[{}], {{{1., 0.}, {0., 1.}}, {0., 0.}}], 
           GeometricTransformationBox[
            LineBox[{{{44., 9.60366871820834}, 
               Offset[{3, 0}, {44., 9.60366871820834}]}, {{44., 
               9.60366871820834}, 
               Offset[{-3, 0}, {44., 9.60366871820834}]}, {{44., 
               8.255496584041019}, 
               Offset[{3, 0}, {44., 8.255496584041019}]}, {{44., 
               8.255496584041019}, 
               Offset[{-3, 0}, {44., 8.255496584041019}]}}], {{{1., 0.}, {0., 
             1.}}, {0., 0.}}]}, Antialiasing -> False]}, {
         RGBColor[
          NCache[
           Rational[47, 51], 0.9215686274509803], 
          NCache[
           Rational[11, 255], 0.043137254901960784`], 
          NCache[
           Rational[124, 255], 0.48627450980392156`]], 
         Thickness[Large], 
         StyleBox[{
           GeometricTransformationBox[
            LineBox[{}], {{{1., 0.}, {0., 1.}}, {0., 0.}}], 
           GeometricTransformationBox[
            LineBox[{{{51., 9.90768159480709}, 
               Offset[{3, 0}, {51., 9.90768159480709}]}, {{51., 
               9.90768159480709}, 
               Offset[{-3, 0}, {51., 9.90768159480709}]}, {{51., 
               8.759590577909158}, 
               Offset[{3, 0}, {51., 8.759590577909158}]}, {{51., 
               8.759590577909158}, 
               Offset[{-3, 0}, {51., 8.759590577909158}]}}], {{{1., 0.}, {0., 
             1.}}, {0., 0.}}]}, Antialiasing -> False]}, {
         RGBColor[
          NCache[
           Rational[47, 51], 0.9215686274509803], 
          NCache[
           Rational[11, 255], 0.043137254901960784`], 
          NCache[
           Rational[124, 255], 0.48627450980392156`]], 
         Thickness[Large], 
         StyleBox[{
           GeometricTransformationBox[
            LineBox[{}], {{{1., 0.}, {0., 1.}}, {0., 0.}}], 
           GeometricTransformationBox[
            LineBox[{{{58., 10.553119044659905`}, 
               Offset[{3, 0}, {58., 10.553119044659905`}]}, {{58., 
               10.553119044659905`}, 
               Offset[{-3, 0}, {58., 10.553119044659905`}]}, {{58., 
               8.866434784792308}, 
               Offset[{3, 0}, {58., 8.866434784792308}]}, {{58., 
               8.866434784792308}, 
               Offset[{-3, 0}, {58., 8.866434784792308}]}}], {{{1., 0.}, {0., 
             1.}}, {0., 0.}}]}, Antialiasing -> False]}}}, 
      InterpretationBox[{
        TagBox[{{}, {}, 
          TagBox[{
            RGBColor[
             NCache[
              Rational[47, 51], 0.9215686274509803], 
             NCache[
              Rational[11, 255], 0.043137254901960784`], 
             NCache[
              Rational[124, 255], 0.48627450980392156`]], 
            PointSize[0.012833333333333334`], 
            Thickness[Large], 
            
            LineBox[{{0., 6.693837274541007}, {8., 6.615258100612271}, {14., 
             6.584369896541835}, {21., 6.878648388020842}, {31., 
             7.651563697670209}, {37., 8.022709857143433}, {44., 
             8.92958265112468}, {51., 9.333636086358124}, {58., 
             9.709776914726106}}]}, 
           Annotation[#, "Charting`Private`Tag#1"]& ]}, {
         "WolframDynamicHighlight", <|
          "Label" -> {"XYLabel"}, "Ball" -> {"IndicatedBall"}|>}], 
        DynamicBox[
         (Charting`HighlightActionBox["DynamicHighlight", {}, 
          Slot["HighlightElements"], 
          Slot["LayoutOptions"], 
          Slot["Meta"], 
          Charting`HighlightActionFunction["DynamicHighlight", {{{}, {}, 
             Annotation[{
               Hue[0.67, 0.6, 0.6], 
               Directive[
                PointSize[0.012833333333333334`], 
                AbsoluteThickness[2], 
                Thickness[Large], 
                RGBColor[
                 Rational[47, 51], 
                 Rational[11, 255], 
                 Rational[124, 255]]], 
               
               Line[{{0., 6.693837274541007}, {8., 6.615258100612271}, {14., 
                6.584369896541835}, {21., 6.878648388020842}, {31., 
                7.651563697670209}, {37., 8.022709857143433}, {44., 
                8.92958265112468}, {51., 9.333636086358124}, {58., 
                9.709776914726106}}]}, "Charting`Private`Tag#1"]}}, <|
           "HighlightElements" -> <|
             "Label" -> {"XYLabel"}, "Ball" -> {"IndicatedBall"}|>, 
            "LayoutOptions" -> <|
             "PlotRange" -> {{0, 58.}, {6.303440137914155, 
                10.553119044659905`}}, 
              "Frame" -> {{False, False}, {False, False}}, 
              "AxesOrigin" -> {0, 6.303440137914155}, 
              "ImageSize" -> {360, 360/GoldenRatio}, "Axes" -> {True, True}, 
              "LabelStyle" -> {}, "AspectRatio" -> GoldenRatio^(-1), 
              "DefaultStyle" -> {
                Directive[
                 PointSize[0.012833333333333334`], 
                 AbsoluteThickness[2], 
                 Thickness[Large], 
                 RGBColor[
                  Rational[47, 51], 
                  Rational[11, 255], 
                  Rational[124, 255]]]}, 
              "HighlightLabelingFunctions" -> <|"CoordinatesToolOptions" -> ({
                  Identity[
                   Part[#, 1]], 
                  Identity[
                   Part[#, 2]]}& ), 
                "ScalingFunctions" -> {{Identity, Identity}, {
                  Identity, Identity}}|>, "Primitives" -> {}, "GCFlag" -> 
              False|>, 
            "Meta" -> <|
             "DefaultHighlight" -> {"Dynamic", None}, "Index" -> {}, 
              "Function" -> ListPlot, "GroupHighlight" -> False|>|>]]& )[<|
          "HighlightElements" -> <|
            "Label" -> {"XYLabel"}, "Ball" -> {"IndicatedBall"}|>, 
           "LayoutOptions" -> <|
            "PlotRange" -> {{0, 58.}, {6.303440137914155, 
               10.553119044659905`}}, 
             "Frame" -> {{False, False}, {False, False}}, 
             "AxesOrigin" -> {0, 6.303440137914155}, 
             "ImageSize" -> {360, 360/GoldenRatio}, "Axes" -> {True, True}, 
             "LabelStyle" -> {}, "AspectRatio" -> GoldenRatio^(-1), 
             "DefaultStyle" -> {
               Directive[
                PointSize[0.012833333333333334`], 
                AbsoluteThickness[2], 
                Thickness[Large], 
                RGBColor[
                 Rational[47, 51], 
                 Rational[11, 255], 
                 Rational[124, 255]]]}, 
             "HighlightLabelingFunctions" -> <|"CoordinatesToolOptions" -> ({
                 Identity[
                  Part[#, 1]], 
                 Identity[
                  Part[#, 2]]}& ), 
               "ScalingFunctions" -> {{Identity, Identity}, {
                 Identity, Identity}}|>, "Primitives" -> {}, "GCFlag" -> 
             False|>, 
           "Meta" -> <|
            "DefaultHighlight" -> {"Dynamic", None}, "Index" -> {}, 
             "Function" -> ListPlot, "GroupHighlight" -> False|>|>], 
         ImageSizeCache -> {{4.503599627370496*^15, -4.503599627370496*^15}, {
          4.503599627370496*^15, -4.503599627370496*^15}}]}, 
       Annotation[{{{}, {}, 
          Annotation[{
            Hue[0.67, 0.6, 0.6], 
            Directive[
             PointSize[0.012833333333333334`], 
             AbsoluteThickness[2], 
             Thickness[Large], 
             RGBColor[
              Rational[47, 51], 
              Rational[11, 255], 
              Rational[124, 255]]], 
            
            Line[{{0., 6.693837274541007}, {8., 6.615258100612271}, {14., 
             6.584369896541835}, {21., 6.878648388020842}, {31., 
             7.651563697670209}, {37., 8.022709857143433}, {44., 
             8.92958265112468}, {51., 9.333636086358124}, {58., 
             9.709776914726106}}]}, "Charting`Private`Tag#1"]}}, <|
        "HighlightElements" -> <|
          "Label" -> {"XYLabel"}, "Ball" -> {"IndicatedBall"}|>, 
         "LayoutOptions" -> <|
          "PlotRange" -> {{0, 58.}, {6.303440137914155, 10.553119044659905`}},
            "Frame" -> {{False, False}, {False, False}}, 
           "AxesOrigin" -> {0, 6.303440137914155}, 
           "ImageSize" -> {360, 360/GoldenRatio}, "Axes" -> {True, True}, 
           "LabelStyle" -> {}, "AspectRatio" -> GoldenRatio^(-1), 
           "DefaultStyle" -> {
             Directive[
              PointSize[0.012833333333333334`], 
              AbsoluteThickness[2], 
              Thickness[Large], 
              RGBColor[
               Rational[47, 51], 
               Rational[11, 255], 
               Rational[124, 255]]]}, 
           "HighlightLabelingFunctions" -> <|"CoordinatesToolOptions" -> ({
               Identity[
                Part[#, 1]], 
               Identity[
                Part[#, 2]]}& ), 
             "ScalingFunctions" -> {{Identity, Identity}, {
               Identity, Identity}}|>, "Primitives" -> {}, "GCFlag" -> 
           False|>, 
         "Meta" -> <|
          "DefaultHighlight" -> {"Dynamic", None}, "Index" -> {}, "Function" -> 
           ListPlot, "GroupHighlight" -> False|>|>, 
        "DynamicHighlight"]], {{}, {}}}, {{}, 
      InterpretationBox[{
        TagBox[{{}, {}, 
          TagBox[{
            RGBColor[
             NCache[
              Rational[18607, 20655], 0.9008472524812394], 
             NCache[
              Rational[3539, 4131], 0.8566932946017913], 
             NCache[
              Rational[19039, 20655], 0.921762285160978]], 
            PointSize[0.012833333333333334`], 
            AbsoluteThickness[2], 
            
            LineBox[{{0., 6.549003262025788}, {7., 6.577491799837225}, {22., 
             6.76715586608218}, {28., 7.1303337684950066`}, {35., 
             7.841359470454855}, {42., 8.658011396657113}, {56., 
             10.264817823009537`}}]}, 
           Annotation[#, "Charting`Private`Tag#1"]& ], 
          TagBox[{
            RGBColor[
             NCache[
              Rational[18607, 20655], 0.9008472524812394], 
             NCache[
              Rational[3539, 4131], 0.8566932946017913], 
             NCache[
              Rational[19039, 20655], 0.921762285160978]], 
            PointSize[0.012833333333333334`], 
            AbsoluteThickness[2], 
            
            LineBox[{{0., 6.650307523131937}, {7., 6.603144372620182}, {22., 
             6.86569605991607}, {28., 6.603144372620182}, {35., 
             6.825426117767823}, {42., 7.731588765186738}, {56., 
             9.838219221907625}}]}, 
           Annotation[#, "Charting`Private`Tag#2"]& ], 
          TagBox[{
            RGBColor[
             NCache[
              Rational[18607, 20655], 0.9008472524812394], 
             NCache[
              Rational[3539, 4131], 0.8566932946017913], 
             NCache[
              Rational[19039, 20655], 0.921762285160978]], 
            PointSize[0.012833333333333334`], 
            AbsoluteThickness[2], 
            
            LineBox[{{0., 6.884228769632604}, {7., 6.68930885912362}, {22., 
             7.285557309007774}, {28., 6.663700925389648}, {35., 
             8.11058971029925}, {42., 9.195899652409233}, {56., 
             10.564666064252089`}}]}, 
           Annotation[#, "Charting`Private`Tag#3"]& ], 
          TagBox[{
            RGBColor[
             NCache[
              Rational[18607, 20655], 0.9008472524812394], 
             NCache[
              Rational[3539, 4131], 0.8566932946017913], 
             NCache[
              Rational[19039, 20655], 0.921762285160978]], 
            PointSize[0.012833333333333334`], 
            AbsoluteThickness[2], 
            
            LineBox[{{0., 6.8020892578817325`}, {7., 6.65991620006985}, {22., 
             6.7664128471124}, {28., 7.139879086401237}, {35., 
             7.4623979978989565`}, {42., 7.7656685547590145`}, {56., 
             9.993876914941211}}]}, 
           Annotation[#, "Charting`Private`Tag#4"]& ]}, {
         "WolframDynamicHighlight", <|
          "Label" -> {"XYLabel"}, "Ball" -> {"IndicatedBall"}|>}], 
        DynamicBox[
         (Charting`HighlightActionBox["DynamicHighlight", {}, 
          Slot["HighlightElements"], 
          Slot["LayoutOptions"], 
          Slot["Meta"], 
          Charting`HighlightActionFunction["DynamicHighlight", {{{}, {}, 
             Annotation[{
               Hue[0.67, 0.6, 0.6], 
               Directive[
                PointSize[0.012833333333333334`], 
                AbsoluteThickness[2], 
                RGBColor[
                 Rational[18607, 20655], 
                 Rational[3539, 4131], 
                 Rational[19039, 20655]]], 
               
               Line[{{0., 6.549003262025788}, {7., 6.577491799837225}, {22., 
                6.76715586608218}, {28., 7.1303337684950066`}, {35., 
                7.841359470454855}, {42., 8.658011396657113}, {56., 
                10.264817823009537`}}]}, "Charting`Private`Tag#1"], 
             Annotation[{
               Hue[0.9060679774997897, 0.6, 0.6], 
               Directive[
                PointSize[0.012833333333333334`], 
                AbsoluteThickness[2], 
                RGBColor[
                 Rational[18607, 20655], 
                 Rational[3539, 4131], 
                 Rational[19039, 20655]]], 
               
               Line[{{0., 6.650307523131937}, {7., 6.603144372620182}, {22., 
                6.86569605991607}, {28., 6.603144372620182}, {35., 
                6.825426117767823}, {42., 7.731588765186738}, {56., 
                9.838219221907625}}]}, "Charting`Private`Tag#2"], 
             Annotation[{
               Hue[0.1421359549995791, 0.6, 0.6], 
               Directive[
                PointSize[0.012833333333333334`], 
                AbsoluteThickness[2], 
                RGBColor[
                 Rational[18607, 20655], 
                 Rational[3539, 4131], 
                 Rational[19039, 20655]]], 
               
               Line[{{0., 6.884228769632604}, {7., 6.68930885912362}, {22., 
                7.285557309007774}, {28., 6.663700925389648}, {35., 
                8.11058971029925}, {42., 9.195899652409233}, {56., 
                10.564666064252089`}}]}, "Charting`Private`Tag#3"], 
             Annotation[{
               Hue[0.37820393249936934`, 0.6, 0.6], 
               Directive[
                PointSize[0.012833333333333334`], 
                AbsoluteThickness[2], 
                RGBColor[
                 Rational[18607, 20655], 
                 Rational[3539, 4131], 
                 Rational[19039, 20655]]], 
               
               Line[{{0., 6.8020892578817325`}, {7., 6.65991620006985}, {22., 
                6.7664128471124}, {28., 7.139879086401237}, {35., 
                7.4623979978989565`}, {42., 7.7656685547590145`}, {56., 
                9.993876914941211}}]}, "Charting`Private`Tag#4"]}}, <|
           "HighlightElements" -> <|
             "Label" -> {"XYLabel"}, "Ball" -> {"IndicatedBall"}|>, 
            "LayoutOptions" -> <|
             "PlotRange" -> {{0, 56.}, {6.32591088412434, 
                10.564666064252089`}}, 
              "Frame" -> {{False, False}, {False, False}}, 
              "AxesOrigin" -> {0, 6.32591088412434}, 
              "ImageSize" -> {360, 360/GoldenRatio}, "Axes" -> {True, True}, 
              "LabelStyle" -> {}, "AspectRatio" -> GoldenRatio^(-1), 
              "DefaultStyle" -> {
                Directive[
                 PointSize[0.012833333333333334`], 
                 AbsoluteThickness[2], 
                 RGBColor[
                  Rational[18607, 20655], 
                  Rational[3539, 4131], 
                  Rational[19039, 20655]]], 
                Directive[
                 PointSize[0.012833333333333334`], 
                 AbsoluteThickness[2], 
                 RGBColor[
                  Rational[18607, 20655], 
                  Rational[3539, 4131], 
                  Rational[19039, 20655]]], 
                Directive[
                 PointSize[0.012833333333333334`], 
                 AbsoluteThickness[2], 
                 RGBColor[
                  Rational[18607, 20655], 
                  Rational[3539, 4131], 
                  Rational[19039, 20655]]], 
                Directive[
                 PointSize[0.012833333333333334`], 
                 AbsoluteThickness[2], 
                 RGBColor[
                  Rational[18607, 20655], 
                  Rational[3539, 4131], 
                  Rational[19039, 20655]]]}, 
              "HighlightLabelingFunctions" -> <|"CoordinatesToolOptions" -> ({
                  Identity[
                   Part[#, 1]], 
                  Identity[
                   Part[#, 2]]}& ), 
                "ScalingFunctions" -> {{Identity, Identity}, {
                  Identity, Identity}}|>, "Primitives" -> {}, "GCFlag" -> 
              False|>, 
            "Meta" -> <|
             "DefaultHighlight" -> {"Dynamic", None}, "Index" -> {}, 
              "Function" -> ListPlot, "GroupHighlight" -> False|>|>]]& )[<|
          "HighlightElements" -> <|
            "Label" -> {"XYLabel"}, "Ball" -> {"IndicatedBall"}|>, 
           "LayoutOptions" -> <|
            "PlotRange" -> {{0, 56.}, {6.32591088412434, 
               10.564666064252089`}}, 
             "Frame" -> {{False, False}, {False, False}}, 
             "AxesOrigin" -> {0, 6.32591088412434}, 
             "ImageSize" -> {360, 360/GoldenRatio}, "Axes" -> {True, True}, 
             "LabelStyle" -> {}, "AspectRatio" -> GoldenRatio^(-1), 
             "DefaultStyle" -> {
               Directive[
                PointSize[0.012833333333333334`], 
                AbsoluteThickness[2], 
                RGBColor[
                 Rational[18607, 20655], 
                 Rational[3539, 4131], 
                 Rational[19039, 20655]]], 
               Directive[
                PointSize[0.012833333333333334`], 
                AbsoluteThickness[2], 
                RGBColor[
                 Rational[18607, 20655], 
                 Rational[3539, 4131], 
                 Rational[19039, 20655]]], 
               Directive[
                PointSize[0.012833333333333334`], 
                AbsoluteThickness[2], 
                RGBColor[
                 Rational[18607, 20655], 
                 Rational[3539, 4131], 
                 Rational[19039, 20655]]], 
               Directive[
                PointSize[0.012833333333333334`], 
                AbsoluteThickness[2], 
                RGBColor[
                 Rational[18607, 20655], 
                 Rational[3539, 4131], 
                 Rational[19039, 20655]]]}, 
             "HighlightLabelingFunctions" -> <|"CoordinatesToolOptions" -> ({
                 Identity[
                  Part[#, 1]], 
                 Identity[
                  Part[#, 2]]}& ), 
               "ScalingFunctions" -> {{Identity, Identity}, {
                 Identity, Identity}}|>, "Primitives" -> {}, "GCFlag" -> 
             False|>, 
           "Meta" -> <|
            "DefaultHighlight" -> {"Dynamic", None}, "Index" -> {}, 
             "Function" -> ListPlot, "GroupHighlight" -> False|>|>], 
         ImageSizeCache -> {{4.503599627370496*^15, -4.503599627370496*^15}, {
          4.503599627370496*^15, -4.503599627370496*^15}}]}, 
       Annotation[{{{}, {}, 
          Annotation[{
            Hue[0.67, 0.6, 0.6], 
            Directive[
             PointSize[0.012833333333333334`], 
             AbsoluteThickness[2], 
             RGBColor[
              Rational[18607, 20655], 
              Rational[3539, 4131], 
              Rational[19039, 20655]]], 
            
            Line[{{0., 6.549003262025788}, {7., 6.577491799837225}, {22., 
             6.76715586608218}, {28., 7.1303337684950066`}, {35., 
             7.841359470454855}, {42., 8.658011396657113}, {56., 
             10.264817823009537`}}]}, "Charting`Private`Tag#1"], 
          Annotation[{
            Hue[0.9060679774997897, 0.6, 0.6], 
            Directive[
             PointSize[0.012833333333333334`], 
             AbsoluteThickness[2], 
             RGBColor[
              Rational[18607, 20655], 
              Rational[3539, 4131], 
              Rational[19039, 20655]]], 
            
            Line[{{0., 6.650307523131937}, {7., 6.603144372620182}, {22., 
             6.86569605991607}, {28., 6.603144372620182}, {35., 
             6.825426117767823}, {42., 7.731588765186738}, {56., 
             9.838219221907625}}]}, "Charting`Private`Tag#2"], 
          Annotation[{
            Hue[0.1421359549995791, 0.6, 0.6], 
            Directive[
             PointSize[0.012833333333333334`], 
             AbsoluteThickness[2], 
             RGBColor[
              Rational[18607, 20655], 
              Rational[3539, 4131], 
              Rational[19039, 20655]]], 
            
            Line[{{0., 6.884228769632604}, {7., 6.68930885912362}, {22., 
             7.285557309007774}, {28., 6.663700925389648}, {35., 
             8.11058971029925}, {42., 9.195899652409233}, {56., 
             10.564666064252089`}}]}, "Charting`Private`Tag#3"], 
          Annotation[{
            Hue[0.37820393249936934`, 0.6, 0.6], 
            Directive[
             PointSize[0.012833333333333334`], 
             AbsoluteThickness[2], 
             RGBColor[
              Rational[18607, 20655], 
              Rational[3539, 4131], 
              Rational[19039, 20655]]], 
            
            Line[{{0., 6.8020892578817325`}, {7., 6.65991620006985}, {22., 
             6.7664128471124}, {28., 7.139879086401237}, {35., 
             7.4623979978989565`}, {42., 7.7656685547590145`}, {56., 
             9.993876914941211}}]}, "Charting`Private`Tag#4"]}}, <|
        "HighlightElements" -> <|
          "Label" -> {"XYLabel"}, "Ball" -> {"IndicatedBall"}|>, 
         "LayoutOptions" -> <|
          "PlotRange" -> {{0, 56.}, {6.32591088412434, 10.564666064252089`}}, 
           "Frame" -> {{False, False}, {False, False}}, 
           "AxesOrigin" -> {0, 6.32591088412434}, 
           "ImageSize" -> {360, 360/GoldenRatio}, "Axes" -> {True, True}, 
           "LabelStyle" -> {}, "AspectRatio" -> GoldenRatio^(-1), 
           "DefaultStyle" -> {
             Directive[
              PointSize[0.012833333333333334`], 
              AbsoluteThickness[2], 
              RGBColor[
               Rational[18607, 20655], 
               Rational[3539, 4131], 
               Rational[19039, 20655]]], 
             Directive[
              PointSize[0.012833333333333334`], 
              AbsoluteThickness[2], 
              RGBColor[
               Rational[18607, 20655], 
               Rational[3539, 4131], 
               Rational[19039, 20655]]], 
             Directive[
              PointSize[0.012833333333333334`], 
              AbsoluteThickness[2], 
              RGBColor[
               Rational[18607, 20655], 
               Rational[3539, 4131], 
               Rational[19039, 20655]]], 
             Directive[
              PointSize[0.012833333333333334`], 
              AbsoluteThickness[2], 
              RGBColor[
               Rational[18607, 20655], 
               Rational[3539, 4131], 
               Rational[19039, 20655]]]}, 
           "HighlightLabelingFunctions" -> <|"CoordinatesToolOptions" -> ({
               Identity[
                Part[#, 1]], 
               Identity[
                Part[#, 2]]}& ), 
             "ScalingFunctions" -> {{Identity, Identity}, {
               Identity, Identity}}|>, "Primitives" -> {}, "GCFlag" -> 
           False|>, 
         "Meta" -> <|
          "DefaultHighlight" -> {"Dynamic", None}, "Index" -> {}, "Function" -> 
           ListPlot, "GroupHighlight" -> False|>|>, 
        "DynamicHighlight"]], {{}, {}}}, {{{{
         RGBColor[
          NCache[
           Rational[127, 255], 0.4980392156862745], 
          NCache[
           Rational[14, 51], 0.27450980392156865`], 
          NCache[
           Rational[154, 255], 0.6039215686274509]], 
         Thickness[Large], 
         StyleBox[{{}, {
            LineBox[{{0., 6.571075636421465}, {0., 6.721407203168013}}], 
            LineBox[{{0., 6.721407203168013}, {0., 6.871738769914561}}]}}, 
          Antialiasing -> False]}, {
         RGBColor[
          NCache[
           Rational[127, 255], 0.4980392156862745], 
          NCache[
           Rational[14, 51], 0.27450980392156865`], 
          NCache[
           Rational[154, 255], 0.6039215686274509]], 
         Thickness[Large], 
         StyleBox[{{}, {
            LineBox[{{7., 6.581258066787254}, {7., 6.632465307912718}}], 
            LineBox[{{7., 6.632465307912718}, {7., 6.6836725490381825`}}]}}, 
          Antialiasing -> False]}, {
         RGBColor[
          NCache[
           Rational[127, 255], 0.4980392156862745], 
          NCache[
           Rational[14, 51], 0.27450980392156865`], 
          NCache[
           Rational[154, 255], 0.6039215686274509]], 
         Thickness[Large], 
         StyleBox[{{}, {
            LineBox[{{22., 6.673869316302873}, {22., 6.921205520529605}}], 
            LineBox[{{22., 6.921205520529605}, {22., 7.168541724756337}}]}}, 
          Antialiasing -> False]}, {
         RGBColor[
          NCache[
           Rational[127, 255], 0.4980392156862745], 
          NCache[
           Rational[14, 51], 0.27450980392156865`], 
          NCache[
           Rational[154, 255], 0.6039215686274509]], 
         Thickness[Large], 
         StyleBox[{{}, {
            LineBox[{{28., 6.593538024046565}, {28., 6.8842645382265175`}}], 
            LineBox[{{28., 6.8842645382265175`}, {28., 7.17499105240647}}]}}, 
          Antialiasing -> False]}, {
         RGBColor[
          NCache[
           Rational[127, 255], 0.4980392156862745], 
          NCache[
           Rational[14, 51], 0.27450980392156865`], 
          NCache[
           Rational[154, 255], 0.6039215686274509]], 
         Thickness[Large], 
         StyleBox[{{}, {
            LineBox[{{35., 7.002736867117865}, {35., 7.55994332410522}}], 
            LineBox[{{35., 7.55994332410522}, {35., 8.117149781092575}}]}}, 
          Antialiasing -> False]}, {
         RGBColor[
          NCache[
           Rational[127, 255], 0.4980392156862745], 
          NCache[
           Rational[14, 51], 0.27450980392156865`], 
          NCache[
           Rational[154, 255], 0.6039215686274509]], 
         Thickness[Large], 
         StyleBox[{{}, {
            LineBox[{{42., 7.62278700984424}, {42., 8.337792092253023}}], 
            LineBox[{{42., 8.337792092253023}, {42., 9.052797174661807}}]}}, 
          Antialiasing -> False]}, {
         RGBColor[
          NCache[
           Rational[127, 255], 0.4980392156862745], 
          NCache[
           Rational[14, 51], 0.27450980392156865`], 
          NCache[
           Rational[154, 255], 0.6039215686274509]], 
         Thickness[Large], 
         StyleBox[{{}, {
            LineBox[{{56., 9.84614342093274}, {56., 10.165395006027614`}}], 
            
            LineBox[{{56., 10.165395006027614`}, {56., 
             10.484646591122488`}}]}}, Antialiasing -> False]}}, {{
         RGBColor[
          NCache[
           Rational[127, 255], 0.4980392156862745], 
          NCache[
           Rational[14, 51], 0.27450980392156865`], 
          NCache[
           Rational[154, 255], 0.6039215686274509]], 
         Thickness[Large], 
         StyleBox[{
           GeometricTransformationBox[
            LineBox[{}], {{{1., 0.}, {0., 1.}}, {0., 0.}}], 
           GeometricTransformationBox[
            LineBox[{{{0., 6.871738769914561}, 
               Offset[{3, 0}, {0., 6.871738769914561}]}, {{0., 
               6.871738769914561}, 
               Offset[{-3, 0}, {0., 6.871738769914561}]}, {{0., 
               6.571075636421465}, 
               Offset[{3, 0}, {0., 6.571075636421465}]}, {{0., 
               6.571075636421465}, 
               Offset[{-3, 0}, {0., 6.571075636421465}]}}], {{{1., 0.}, {0., 
             1.}}, {0., 0.}}]}, Antialiasing -> False]}, {
         RGBColor[
          NCache[
           Rational[127, 255], 0.4980392156862745], 
          NCache[
           Rational[14, 51], 0.27450980392156865`], 
          NCache[
           Rational[154, 255], 0.6039215686274509]], 
         Thickness[Large], 
         StyleBox[{
           GeometricTransformationBox[
            LineBox[{}], {{{1., 0.}, {0., 1.}}, {0., 0.}}], 
           GeometricTransformationBox[
            LineBox[{{{7., 6.6836725490381825`}, 
               Offset[{3, 0}, {7., 6.6836725490381825`}]}, {{7., 
               6.6836725490381825`}, 
               Offset[{-3, 0}, {7., 6.6836725490381825`}]}, {{7., 
               6.581258066787254}, 
               Offset[{3, 0}, {7., 6.581258066787254}]}, {{7., 
               6.581258066787254}, 
               Offset[{-3, 0}, {7., 6.581258066787254}]}}], {{{1., 0.}, {0., 
             1.}}, {0., 0.}}]}, Antialiasing -> False]}, {
         RGBColor[
          NCache[
           Rational[127, 255], 0.4980392156862745], 
          NCache[
           Rational[14, 51], 0.27450980392156865`], 
          NCache[
           Rational[154, 255], 0.6039215686274509]], 
         Thickness[Large], 
         StyleBox[{
           GeometricTransformationBox[
            LineBox[{}], {{{1., 0.}, {0., 1.}}, {0., 0.}}], 
           GeometricTransformationBox[
            LineBox[{{{22., 7.168541724756337}, 
               Offset[{3, 0}, {22., 7.168541724756337}]}, {{22., 
               7.168541724756337}, 
               Offset[{-3, 0}, {22., 7.168541724756337}]}, {{22., 
               6.673869316302873}, 
               Offset[{3, 0}, {22., 6.673869316302873}]}, {{22., 
               6.673869316302873}, 
               Offset[{-3, 0}, {22., 6.673869316302873}]}}], {{{1., 0.}, {0., 
             1.}}, {0., 0.}}]}, Antialiasing -> False]}, {
         RGBColor[
          NCache[
           Rational[127, 255], 0.4980392156862745], 
          NCache[
           Rational[14, 51], 0.27450980392156865`], 
          NCache[
           Rational[154, 255], 0.6039215686274509]], 
         Thickness[Large], 
         StyleBox[{
           GeometricTransformationBox[
            LineBox[{}], {{{1., 0.}, {0., 1.}}, {0., 0.}}], 
           GeometricTransformationBox[
            LineBox[{{{28., 7.17499105240647}, 
               Offset[{3, 0}, {28., 7.17499105240647}]}, {{28., 
               7.17499105240647}, 
               Offset[{-3, 0}, {28., 7.17499105240647}]}, {{28., 
               6.593538024046565}, 
               Offset[{3, 0}, {28., 6.593538024046565}]}, {{28., 
               6.593538024046565}, 
               Offset[{-3, 0}, {28., 6.593538024046565}]}}], {{{1., 0.}, {0., 
             1.}}, {0., 0.}}]}, Antialiasing -> False]}, {
         RGBColor[
          NCache[
           Rational[127, 255], 0.4980392156862745], 
          NCache[
           Rational[14, 51], 0.27450980392156865`], 
          NCache[
           Rational[154, 255], 0.6039215686274509]], 
         Thickness[Large], 
         StyleBox[{
           GeometricTransformationBox[
            LineBox[{}], {{{1., 0.}, {0., 1.}}, {0., 0.}}], 
           GeometricTransformationBox[
            LineBox[{{{35., 8.117149781092575}, 
               Offset[{3, 0}, {35., 8.117149781092575}]}, {{35., 
               8.117149781092575}, 
               Offset[{-3, 0}, {35., 8.117149781092575}]}, {{35., 
               7.002736867117865}, 
               Offset[{3, 0}, {35., 7.002736867117865}]}, {{35., 
               7.002736867117865}, 
               Offset[{-3, 0}, {35., 7.002736867117865}]}}], {{{1., 0.}, {0., 
             1.}}, {0., 0.}}]}, Antialiasing -> False]}, {
         RGBColor[
          NCache[
           Rational[127, 255], 0.4980392156862745], 
          NCache[
           Rational[14, 51], 0.27450980392156865`], 
          NCache[
           Rational[154, 255], 0.6039215686274509]], 
         Thickness[Large], 
         StyleBox[{
           GeometricTransformationBox[
            LineBox[{}], {{{1., 0.}, {0., 1.}}, {0., 0.}}], 
           GeometricTransformationBox[
            LineBox[{{{42., 9.052797174661807}, 
               Offset[{3, 0}, {42., 9.052797174661807}]}, {{42., 
               9.052797174661807}, 
               Offset[{-3, 0}, {42., 9.052797174661807}]}, {{42., 
               7.62278700984424}, 
               Offset[{3, 0}, {42., 7.62278700984424}]}, {{42., 
               7.62278700984424}, 
               Offset[{-3, 0}, {42., 7.62278700984424}]}}], {{{1., 0.}, {0., 
             1.}}, {0., 0.}}]}, Antialiasing -> False]}, {
         RGBColor[
          NCache[
           Rational[127, 255], 0.4980392156862745], 
          NCache[
           Rational[14, 51], 0.27450980392156865`], 
          NCache[
           Rational[154, 255], 0.6039215686274509]], 
         Thickness[Large], 
         StyleBox[{
           GeometricTransformationBox[
            LineBox[{}], {{{1., 0.}, {0., 1.}}, {0., 0.}}], 
           GeometricTransformationBox[
            LineBox[{{{56., 10.484646591122488`}, 
               Offset[{3, 0}, {56., 10.484646591122488`}]}, {{56., 
               10.484646591122488`}, 
               Offset[{-3, 0}, {56., 10.484646591122488`}]}, {{56., 
               9.84614342093274}, 
               Offset[{3, 0}, {56., 9.84614342093274}]}, {{56., 
               9.84614342093274}, 
               Offset[{-3, 0}, {56., 9.84614342093274}]}}], {{{1., 0.}, {0., 
             1.}}, {0., 0.}}]}, Antialiasing -> False]}}}, 
      InterpretationBox[{
        TagBox[{{}, {}, 
          TagBox[{
            RGBColor[
             NCache[
              Rational[127, 255], 0.4980392156862745], 
             NCache[
              Rational[14, 51], 0.27450980392156865`], 
             NCache[
              Rational[154, 255], 0.6039215686274509]], 
            PointSize[0.012833333333333334`], 
            Thickness[Large], 
            
            LineBox[{{0., 6.721407203168013}, {7., 6.632465307912718}, {22., 
             6.921205520529605}, {28., 6.8842645382265175`}, {35., 
             7.55994332410522}, {42., 8.337792092253023}, {56., 
             10.165395006027614`}}]}, 
           Annotation[#, "Charting`Private`Tag#1"]& ]}, {
         "WolframDynamicHighlight", <|
          "Label" -> {"XYLabel"}, "Ball" -> {"IndicatedBall"}|>}], 
        DynamicBox[
         (Charting`HighlightActionBox["DynamicHighlight", {}, 
          Slot["HighlightElements"], 
          Slot["LayoutOptions"], 
          Slot["Meta"], 
          Charting`HighlightActionFunction["DynamicHighlight", {{{}, {}, 
             Annotation[{
               Hue[0.67, 0.6, 0.6], 
               Directive[
                PointSize[0.012833333333333334`], 
                AbsoluteThickness[2], 
                Thickness[Large], 
                RGBColor[
                 Rational[127, 255], 
                 Rational[14, 51], 
                 Rational[154, 255]]], 
               
               Line[{{0., 6.721407203168013}, {7., 6.632465307912718}, {22., 
                6.921205520529605}, {28., 6.8842645382265175`}, {35., 
                7.55994332410522}, {42., 8.337792092253023}, {56., 
                10.165395006027614`}}]}, "Charting`Private`Tag#1"]}}, <|
           "HighlightElements" -> <|
             "Label" -> {"XYLabel"}, "Ball" -> {"IndicatedBall"}|>, 
            "LayoutOptions" -> <|
             "PlotRange" -> {{0, 56.}, {6.353655027826979, 
                10.484646591122488`}}, 
              "Frame" -> {{False, False}, {False, False}}, 
              "AxesOrigin" -> {0, 6.353655027826979}, 
              "ImageSize" -> {360, 360/GoldenRatio}, "Axes" -> {True, True}, 
              "LabelStyle" -> {}, "AspectRatio" -> GoldenRatio^(-1), 
              "DefaultStyle" -> {
                Directive[
                 PointSize[0.012833333333333334`], 
                 AbsoluteThickness[2], 
                 Thickness[Large], 
                 RGBColor[
                  Rational[127, 255], 
                  Rational[14, 51], 
                  Rational[154, 255]]]}, 
              "HighlightLabelingFunctions" -> <|"CoordinatesToolOptions" -> ({
                  Identity[
                   Part[#, 1]], 
                  Identity[
                   Part[#, 2]]}& ), 
                "ScalingFunctions" -> {{Identity, Identity}, {
                  Identity, Identity}}|>, "Primitives" -> {}, "GCFlag" -> 
              False|>, 
            "Meta" -> <|
             "DefaultHighlight" -> {"Dynamic", None}, "Index" -> {}, 
              "Function" -> ListPlot, "GroupHighlight" -> False|>|>]]& )[<|
          "HighlightElements" -> <|
            "Label" -> {"XYLabel"}, "Ball" -> {"IndicatedBall"}|>, 
           "LayoutOptions" -> <|
            "PlotRange" -> {{0, 56.}, {6.353655027826979, 
               10.484646591122488`}}, 
             "Frame" -> {{False, False}, {False, False}}, 
             "AxesOrigin" -> {0, 6.353655027826979}, 
             "ImageSize" -> {360, 360/GoldenRatio}, "Axes" -> {True, True}, 
             "LabelStyle" -> {}, "AspectRatio" -> GoldenRatio^(-1), 
             "DefaultStyle" -> {
               Directive[
                PointSize[0.012833333333333334`], 
                AbsoluteThickness[2], 
                Thickness[Large], 
                RGBColor[
                 Rational[127, 255], 
                 Rational[14, 51], 
                 Rational[154, 255]]]}, 
             "HighlightLabelingFunctions" -> <|"CoordinatesToolOptions" -> ({
                 Identity[
                  Part[#, 1]], 
                 Identity[
                  Part[#, 2]]}& ), 
               "ScalingFunctions" -> {{Identity, Identity}, {
                 Identity, Identity}}|>, "Primitives" -> {}, "GCFlag" -> 
             False|>, 
           "Meta" -> <|
            "DefaultHighlight" -> {"Dynamic", None}, "Index" -> {}, 
             "Function" -> ListPlot, "GroupHighlight" -> False|>|>], 
         ImageSizeCache -> {{4.503599627370496*^15, -4.503599627370496*^15}, {
          4.503599627370496*^15, -4.503599627370496*^15}}]}, 
       Annotation[{{{}, {}, 
          Annotation[{
            Hue[0.67, 0.6, 0.6], 
            Directive[
             PointSize[0.012833333333333334`], 
             AbsoluteThickness[2], 
             Thickness[Large], 
             RGBColor[
              Rational[127, 255], 
              Rational[14, 51], 
              Rational[154, 255]]], 
            
            Line[{{0., 6.721407203168013}, {7., 6.632465307912718}, {22., 
             6.921205520529605}, {28., 6.8842645382265175`}, {35., 
             7.55994332410522}, {42., 8.337792092253023}, {56., 
             10.165395006027614`}}]}, "Charting`Private`Tag#1"]}}, <|
        "HighlightElements" -> <|
          "Label" -> {"XYLabel"}, "Ball" -> {"IndicatedBall"}|>, 
         "LayoutOptions" -> <|
          "PlotRange" -> {{0, 56.}, {6.353655027826979, 10.484646591122488`}},
            "Frame" -> {{False, False}, {False, False}}, 
           "AxesOrigin" -> {0, 6.353655027826979}, 
           "ImageSize" -> {360, 360/GoldenRatio}, "Axes" -> {True, True}, 
           "LabelStyle" -> {}, "AspectRatio" -> GoldenRatio^(-1), 
           "DefaultStyle" -> {
             Directive[
              PointSize[0.012833333333333334`], 
              AbsoluteThickness[2], 
              Thickness[Large], 
              RGBColor[
               Rational[127, 255], 
               Rational[14, 51], 
               Rational[154, 255]]]}, 
           "HighlightLabelingFunctions" -> <|"CoordinatesToolOptions" -> ({
               Identity[
                Part[#, 1]], 
               Identity[
                Part[#, 2]]}& ), 
             "ScalingFunctions" -> {{Identity, Identity}, {
               Identity, Identity}}|>, "Primitives" -> {}, "GCFlag" -> 
           False|>, 
         "Meta" -> <|
          "DefaultHighlight" -> {"Dynamic", None}, "Index" -> {}, "Function" -> 
           ListPlot, "GroupHighlight" -> False|>|>, 
        "DynamicHighlight"]], {{}, {}}}, {{}, 
      InterpretationBox[{
        TagBox[{{}, {}, 
          TagBox[{
            RGBColor[
             NCache[
              Rational[1199, 1215], 0.9868312757201646], 
             NCache[
              Rational[17263, 20655], 0.8357782619220527], 
             NCache[
              Rational[5717, 6885], 0.8303558460421205]], 
            PointSize[0.012833333333333334`], 
            AbsoluteThickness[2], 
            
            LineBox[{{0., 6.850033257689769}, {7., 6.396199347095736}, {22., 
             6.507855871695831}, {28., 6.434568904034199}, {35., 
             6.382017042574868}}]}, 
           Annotation[#, "Charting`Private`Tag#1"]& ], 
          TagBox[{
            RGBColor[
             NCache[
              Rational[1199, 1215], 0.9868312757201646], 
             NCache[
              Rational[17263, 20655], 0.8357782619220527], 
             NCache[
              Rational[5717, 6885], 0.8303558460421205]], 
            PointSize[0.012833333333333334`], 
            AbsoluteThickness[2], 
            
            LineBox[{{0., 6.669316880566112}, {7., 6.357934847000454}, {22., 
             6.301029995663981}, {28., 6.41161970596323}, {35., 
             6.546542663478131}, {42., 7.146128035678238}, {56., 
             8.008600171761918}}]}, 
           Annotation[#, "Charting`Private`Tag#2"]& ], 
          TagBox[{
            RGBColor[
             NCache[
              Rational[1199, 1215], 0.9868312757201646], 
             NCache[
              Rational[17263, 20655], 0.8357782619220527], 
             NCache[
              Rational[5717, 6885], 0.8303558460421205]], 
            PointSize[0.012833333333333334`], 
            AbsoluteThickness[2], 
            
            LineBox[{{0., 6.586587304671755}, {7., 6.450249108319361}, {22., 
             6.471291711058939}, {28., 6.471291711058939}, {35., 
             6.474216264076255}, {42., 7.232996110392154}, {56., 
             8.075546961392531}}]}, 
           Annotation[#, "Charting`Private`Tag#3"]& ], 
          TagBox[{
            RGBColor[
             NCache[
              Rational[1199, 1215], 0.9868312757201646], 
             NCache[
              Rational[17263, 20655], 0.8357782619220527], 
             NCache[
              Rational[5717, 6885], 0.8303558460421205]], 
            PointSize[0.012833333333333334`], 
            AbsoluteThickness[2], 
            
            LineBox[{{0., 6.790285164033242}, {7., 6.532754378992498}, {22., 
             6.562292864456475}, {28., 6.531478917042255}, {35., 
             6.6512780139981444`}, {42., 8.252853030979892}, {56., 
             8.409933123331294}}]}, 
           Annotation[#, "Charting`Private`Tag#4"]& ]}, {
         "WolframDynamicHighlight", <|
          "Label" -> {"XYLabel"}, "Ball" -> {"IndicatedBall"}|>}], 
        DynamicBox[
         (Charting`HighlightActionBox["DynamicHighlight", {}, 
          Slot["HighlightElements"], 
          Slot["LayoutOptions"], 
          Slot["Meta"], 
          Charting`HighlightActionFunction["DynamicHighlight", {{{}, {}, 
             Annotation[{
               Hue[0.67, 0.6, 0.6], 
               Directive[
                PointSize[0.012833333333333334`], 
                AbsoluteThickness[2], 
                RGBColor[
                 Rational[1199, 1215], 
                 Rational[17263, 20655], 
                 Rational[5717, 6885]]], 
               
               Line[{{0., 6.850033257689769}, {7., 6.396199347095736}, {22., 
                6.507855871695831}, {28., 6.434568904034199}, {35., 
                6.382017042574868}}]}, "Charting`Private`Tag#1"], 
             Annotation[{
               Hue[0.9060679774997897, 0.6, 0.6], 
               Directive[
                PointSize[0.012833333333333334`], 
                AbsoluteThickness[2], 
                RGBColor[
                 Rational[1199, 1215], 
                 Rational[17263, 20655], 
                 Rational[5717, 6885]]], 
               
               Line[{{0., 6.669316880566112}, {7., 6.357934847000454}, {22., 
                6.301029995663981}, {28., 6.41161970596323}, {35., 
                6.546542663478131}, {42., 7.146128035678238}, {56., 
                8.008600171761918}}]}, "Charting`Private`Tag#2"], 
             Annotation[{
               Hue[0.1421359549995791, 0.6, 0.6], 
               Directive[
                PointSize[0.012833333333333334`], 
                AbsoluteThickness[2], 
                RGBColor[
                 Rational[1199, 1215], 
                 Rational[17263, 20655], 
                 Rational[5717, 6885]]], 
               
               Line[{{0., 6.586587304671755}, {7., 6.450249108319361}, {22., 
                6.471291711058939}, {28., 6.471291711058939}, {35., 
                6.474216264076255}, {42., 7.232996110392154}, {56., 
                8.075546961392531}}]}, "Charting`Private`Tag#3"], 
             Annotation[{
               Hue[0.37820393249936934`, 0.6, 0.6], 
               Directive[
                PointSize[0.012833333333333334`], 
                AbsoluteThickness[2], 
                RGBColor[
                 Rational[1199, 1215], 
                 Rational[17263, 20655], 
                 Rational[5717, 6885]]], 
               
               Line[{{0., 6.790285164033242}, {7., 6.532754378992498}, {22., 
                6.562292864456475}, {28., 6.531478917042255}, {35., 
                6.6512780139981444`}, {42., 8.252853030979892}, {56., 
                8.409933123331294}}]}, "Charting`Private`Tag#4"]}}, <|
           "HighlightElements" -> <|
             "Label" -> {"XYLabel"}, "Ball" -> {"IndicatedBall"}|>, 
            "LayoutOptions" -> <|
             "PlotRange" -> {{0, 56.`16.}, {
                6.183868710793589, 
                 8.40993312333129453716289546591963183092`16.}}, 
              "Frame" -> {{False, False}, {False, False}}, 
              "AxesOrigin" -> {0, 6.183868710793589}, 
              "ImageSize" -> {360, 360/GoldenRatio}, "Axes" -> {True, True}, 
              "LabelStyle" -> {}, "AspectRatio" -> GoldenRatio^(-1), 
              "DefaultStyle" -> {
                Directive[
                 PointSize[0.012833333333333334`], 
                 AbsoluteThickness[2], 
                 RGBColor[
                  Rational[1199, 1215], 
                  Rational[17263, 20655], 
                  Rational[5717, 6885]]], 
                Directive[
                 PointSize[0.012833333333333334`], 
                 AbsoluteThickness[2], 
                 RGBColor[
                  Rational[1199, 1215], 
                  Rational[17263, 20655], 
                  Rational[5717, 6885]]], 
                Directive[
                 PointSize[0.012833333333333334`], 
                 AbsoluteThickness[2], 
                 RGBColor[
                  Rational[1199, 1215], 
                  Rational[17263, 20655], 
                  Rational[5717, 6885]]], 
                Directive[
                 PointSize[0.012833333333333334`], 
                 AbsoluteThickness[2], 
                 RGBColor[
                  Rational[1199, 1215], 
                  Rational[17263, 20655], 
                  Rational[5717, 6885]]]}, 
              "HighlightLabelingFunctions" -> <|"CoordinatesToolOptions" -> ({
                  Identity[
                   Part[#, 1]], 
                  Identity[
                   Part[#, 2]]}& ), 
                "ScalingFunctions" -> {{Identity, Identity}, {
                  Identity, Identity}}|>, "Primitives" -> {}, "GCFlag" -> 
              False|>, 
            "Meta" -> <|
             "DefaultHighlight" -> {"Dynamic", None}, "Index" -> {}, 
              "Function" -> ListPlot, "GroupHighlight" -> False|>|>]]& )[<|
          "HighlightElements" -> <|
            "Label" -> {"XYLabel"}, "Ball" -> {"IndicatedBall"}|>, 
           "LayoutOptions" -> <|
            "PlotRange" -> {{0, 56.`16.}, {
               6.183868710793589, 
                8.40993312333129453716289546591963183092`16.}}, 
             "Frame" -> {{False, False}, {False, False}}, 
             "AxesOrigin" -> {0, 6.183868710793589}, 
             "ImageSize" -> {360, 360/GoldenRatio}, "Axes" -> {True, True}, 
             "LabelStyle" -> {}, "AspectRatio" -> GoldenRatio^(-1), 
             "DefaultStyle" -> {
               Directive[
                PointSize[0.012833333333333334`], 
                AbsoluteThickness[2], 
                RGBColor[
                 Rational[1199, 1215], 
                 Rational[17263, 20655], 
                 Rational[5717, 6885]]], 
               Directive[
                PointSize[0.012833333333333334`], 
                AbsoluteThickness[2], 
                RGBColor[
                 Rational[1199, 1215], 
                 Rational[17263, 20655], 
                 Rational[5717, 6885]]], 
               Directive[
                PointSize[0.012833333333333334`], 
                AbsoluteThickness[2], 
                RGBColor[
                 Rational[1199, 1215], 
                 Rational[17263, 20655], 
                 Rational[5717, 6885]]], 
               Directive[
                PointSize[0.012833333333333334`], 
                AbsoluteThickness[2], 
                RGBColor[
                 Rational[1199, 1215], 
                 Rational[17263, 20655], 
                 Rational[5717, 6885]]]}, 
             "HighlightLabelingFunctions" -> <|"CoordinatesToolOptions" -> ({
                 Identity[
                  Part[#, 1]], 
                 Identity[
                  Part[#, 2]]}& ), 
               "ScalingFunctions" -> {{Identity, Identity}, {
                 Identity, Identity}}|>, "Primitives" -> {}, "GCFlag" -> 
             False|>, 
           "Meta" -> <|
            "DefaultHighlight" -> {"Dynamic", None}, "Index" -> {}, 
             "Function" -> ListPlot, "GroupHighlight" -> False|>|>], 
         ImageSizeCache -> {{4.503599627370496*^15, -4.503599627370496*^15}, {
          4.503599627370496*^15, -4.503599627370496*^15}}]}, 
       Annotation[{{{}, {}, 
          Annotation[{
            Hue[0.67, 0.6, 0.6], 
            Directive[
             PointSize[0.012833333333333334`], 
             AbsoluteThickness[2], 
             RGBColor[
              Rational[1199, 1215], 
              Rational[17263, 20655], 
              Rational[5717, 6885]]], 
            
            Line[{{0., 6.850033257689769}, {7., 6.396199347095736}, {22., 
             6.507855871695831}, {28., 6.434568904034199}, {35., 
             6.382017042574868}}]}, "Charting`Private`Tag#1"], 
          Annotation[{
            Hue[0.9060679774997897, 0.6, 0.6], 
            Directive[
             PointSize[0.012833333333333334`], 
             AbsoluteThickness[2], 
             RGBColor[
              Rational[1199, 1215], 
              Rational[17263, 20655], 
              Rational[5717, 6885]]], 
            
            Line[{{0., 6.669316880566112}, {7., 6.357934847000454}, {22., 
             6.301029995663981}, {28., 6.41161970596323}, {35., 
             6.546542663478131}, {42., 7.146128035678238}, {56., 
             8.008600171761918}}]}, "Charting`Private`Tag#2"], 
          Annotation[{
            Hue[0.1421359549995791, 0.6, 0.6], 
            Directive[
             PointSize[0.012833333333333334`], 
             AbsoluteThickness[2], 
             RGBColor[
              Rational[1199, 1215], 
              Rational[17263, 20655], 
              Rational[5717, 6885]]], 
            
            Line[{{0., 6.586587304671755}, {7., 6.450249108319361}, {22., 
             6.471291711058939}, {28., 6.471291711058939}, {35., 
             6.474216264076255}, {42., 7.232996110392154}, {56., 
             8.075546961392531}}]}, "Charting`Private`Tag#3"], 
          Annotation[{
            Hue[0.37820393249936934`, 0.6, 0.6], 
            Directive[
             PointSize[0.012833333333333334`], 
             AbsoluteThickness[2], 
             RGBColor[
              Rational[1199, 1215], 
              Rational[17263, 20655], 
              Rational[5717, 6885]]], 
            
            Line[{{0., 6.790285164033242}, {7., 6.532754378992498}, {22., 
             6.562292864456475}, {28., 6.531478917042255}, {35., 
             6.6512780139981444`}, {42., 8.252853030979892}, {56., 
             8.409933123331294}}]}, "Charting`Private`Tag#4"]}}, <|
        "HighlightElements" -> <|
          "Label" -> {"XYLabel"}, "Ball" -> {"IndicatedBall"}|>, 
         "LayoutOptions" -> <|
          "PlotRange" -> {{0, 56.`16.}, {
             6.183868710793589, 
              8.40993312333129453716289546591963183092`16.}}, 
           "Frame" -> {{False, False}, {False, False}}, 
           "AxesOrigin" -> {0, 6.183868710793589}, 
           "ImageSize" -> {360, 360/GoldenRatio}, "Axes" -> {True, True}, 
           "LabelStyle" -> {}, "AspectRatio" -> GoldenRatio^(-1), 
           "DefaultStyle" -> {
             Directive[
              PointSize[0.012833333333333334`], 
              AbsoluteThickness[2], 
              RGBColor[
               Rational[1199, 1215], 
               Rational[17263, 20655], 
               Rational[5717, 6885]]], 
             Directive[
              PointSize[0.012833333333333334`], 
              AbsoluteThickness[2], 
              RGBColor[
               Rational[1199, 1215], 
               Rational[17263, 20655], 
               Rational[5717, 6885]]], 
             Directive[
              PointSize[0.012833333333333334`], 
              AbsoluteThickness[2], 
              RGBColor[
               Rational[1199, 1215], 
               Rational[17263, 20655], 
               Rational[5717, 6885]]], 
             Directive[
              PointSize[0.012833333333333334`], 
              AbsoluteThickness[2], 
              RGBColor[
               Rational[1199, 1215], 
               Rational[17263, 20655], 
               Rational[5717, 6885]]]}, 
           "HighlightLabelingFunctions" -> <|"CoordinatesToolOptions" -> ({
               Identity[
                Part[#, 1]], 
               Identity[
                Part[#, 2]]}& ), 
             "ScalingFunctions" -> {{Identity, Identity}, {
               Identity, Identity}}|>, "Primitives" -> {}, "GCFlag" -> 
           False|>, 
         "Meta" -> <|
          "DefaultHighlight" -> {"Dynamic", None}, "Index" -> {}, "Function" -> 
           ListPlot, "GroupHighlight" -> False|>|>, 
        "DynamicHighlight"]], {{}, {}}}, {{{{
         RGBColor[
          NCache[
           Rational[14, 15], 0.9333333333333333], 
          NCache[
           Rational[43, 255], 0.16862745098039217`], 
          NCache[
           Rational[12, 85], 0.1411764705882353]], 
         Thickness[Large], 
         StyleBox[{{}, {
            LineBox[{{0., 6.6055221332531975`}, {0., 6.724055651740218}}], 
            LineBox[{{0., 6.724055651740218}, {0., 6.842589170227239}}]}}, 
          Antialiasing -> False]}, {
         RGBColor[
          NCache[
           Rational[14, 15], 0.9333333333333333], 
          NCache[
           Rational[43, 255], 0.16862745098039217`], 
          NCache[
           Rational[12, 85], 0.1411764705882353]], 
         Thickness[Large], 
         StyleBox[{{}, {
            LineBox[{{7., 6.358497582945034}, {7., 6.434284420352011}}], 
            LineBox[{{7., 6.434284420352011}, {7., 6.510071257758987}}]}}, 
          Antialiasing -> False]}, {
         RGBColor[
          NCache[
           Rational[14, 15], 0.9333333333333333], 
          NCache[
           Rational[43, 255], 0.16862745098039217`], 
          NCache[
           Rational[12, 85], 0.1411764705882353]], 
         Thickness[Large], 
         StyleBox[{{}, {
            LineBox[{{22., 6.3478472632278224`}, {22., 6.460617610718805}}], 
            LineBox[{{22., 6.460617610718805}, {22., 6.573387958209788}}]}}, 
          Antialiasing -> False]}, {
         RGBColor[
          NCache[
           Rational[14, 15], 0.9333333333333333], 
          NCache[
           Rational[43, 255], 0.16862745098039217`], 
          NCache[
           Rational[12, 85], 0.1411764705882353]], 
         Thickness[Large], 
         StyleBox[{{}, {
            LineBox[{{28., 6.409945562465501}, {28., 6.462239809524655}}], 
            LineBox[{{28., 6.462239809524655}, {28., 6.514534056583808}}]}}, 
          Antialiasing -> False]}, {
         RGBColor[
          NCache[
           Rational[14, 15], 0.9333333333333333], 
          NCache[
           Rational[43, 255], 0.16862745098039217`], 
          NCache[
           Rational[12, 85], 0.1411764705882353]], 
         Thickness[Large], 
         StyleBox[{{}, {
            LineBox[{{35., 6.3996340597497055`}, {35., 6.513513496031848}}], 
            LineBox[{{35., 6.513513496031848}, {35., 6.627392932313991}}]}}, 
          Antialiasing -> False]}, {
         RGBColor[
          NCache[
           Rational[14, 15], 0.9333333333333333], 
          NCache[
           Rational[43, 255], 0.16862745098039217`], 
          NCache[
           Rational[12, 85], 0.1411764705882353]], 
         Thickness[Large], 
         StyleBox[{{}, {
            LineBox[{{42., 6.928566467197349}, {42., 7.543992392350093}}], 
            LineBox[{{42., 7.543992392350093}, {42., 8.159418317502837}}]}}, 
          Antialiasing -> False]}, {
         RGBColor[
          NCache[
           Rational[14, 15], 0.9333333333333333], 
          NCache[
           Rational[43, 255], 0.16862745098039217`], 
          NCache[
           Rational[12, 85], 0.1411764705882353]], 
         Thickness[Large], 
         StyleBox[{{}, {
            LineBox[{{56., 7.949687947598438}, {56., 8.164693418828579}}], 
            LineBox[{{56., 8.164693418828579}, {56., 8.37969889005872}}]}}, 
          Antialiasing -> False]}}, {{
         RGBColor[
          NCache[
           Rational[14, 15], 0.9333333333333333], 
          NCache[
           Rational[43, 255], 0.16862745098039217`], 
          NCache[
           Rational[12, 85], 0.1411764705882353]], 
         Thickness[Large], 
         StyleBox[{
           GeometricTransformationBox[
            LineBox[{}], {{{1., 0.}, {0., 1.}}, {0., 0.}}], 
           GeometricTransformationBox[
            LineBox[{{{0., 6.842589170227239}, 
               Offset[{3, 0}, {0., 6.842589170227239}]}, {{0., 
               6.842589170227239}, 
               Offset[{-3, 0}, {0., 6.842589170227239}]}, {{0., 
               6.6055221332531975`}, 
               Offset[{3, 0}, {0., 6.6055221332531975`}]}, {{0., 
               6.6055221332531975`}, 
               Offset[{-3, 0}, {0., 6.6055221332531975`}]}}], {{{1., 0.}, {0.,
              1.}}, {0., 0.}}]}, Antialiasing -> False]}, {
         RGBColor[
          NCache[
           Rational[14, 15], 0.9333333333333333], 
          NCache[
           Rational[43, 255], 0.16862745098039217`], 
          NCache[
           Rational[12, 85], 0.1411764705882353]], 
         Thickness[Large], 
         StyleBox[{
           GeometricTransformationBox[
            LineBox[{}], {{{1., 0.}, {0., 1.}}, {0., 0.}}], 
           GeometricTransformationBox[
            LineBox[{{{7., 6.510071257758987}, 
               Offset[{3, 0}, {7., 6.510071257758987}]}, {{7., 
               6.510071257758987}, 
               Offset[{-3, 0}, {7., 6.510071257758987}]}, {{7., 
               6.358497582945034}, 
               Offset[{3, 0}, {7., 6.358497582945034}]}, {{7., 
               6.358497582945034}, 
               Offset[{-3, 0}, {7., 6.358497582945034}]}}], {{{1., 0.}, {0., 
             1.}}, {0., 0.}}]}, Antialiasing -> False]}, {
         RGBColor[
          NCache[
           Rational[14, 15], 0.9333333333333333], 
          NCache[
           Rational[43, 255], 0.16862745098039217`], 
          NCache[
           Rational[12, 85], 0.1411764705882353]], 
         Thickness[Large], 
         StyleBox[{
           GeometricTransformationBox[
            LineBox[{}], {{{1., 0.}, {0., 1.}}, {0., 0.}}], 
           GeometricTransformationBox[
            LineBox[{{{22., 6.573387958209788}, 
               Offset[{3, 0}, {22., 6.573387958209788}]}, {{22., 
               6.573387958209788}, 
               Offset[{-3, 0}, {22., 6.573387958209788}]}, {{22., 
               6.3478472632278224`}, 
               Offset[{3, 0}, {22., 6.3478472632278224`}]}, {{22., 
               6.3478472632278224`}, 
               Offset[{-3, 0}, {22., 6.3478472632278224`}]}}], {{{1., 0.}, {
             0., 1.}}, {0., 0.}}]}, Antialiasing -> False]}, {
         RGBColor[
          NCache[
           Rational[14, 15], 0.9333333333333333], 
          NCache[
           Rational[43, 255], 0.16862745098039217`], 
          NCache[
           Rational[12, 85], 0.1411764705882353]], 
         Thickness[Large], 
         StyleBox[{
           GeometricTransformationBox[
            LineBox[{}], {{{1., 0.}, {0., 1.}}, {0., 0.}}], 
           GeometricTransformationBox[
            LineBox[{{{28., 6.514534056583808}, 
               Offset[{3, 0}, {28., 6.514534056583808}]}, {{28., 
               6.514534056583808}, 
               Offset[{-3, 0}, {28., 6.514534056583808}]}, {{28., 
               6.409945562465501}, 
               Offset[{3, 0}, {28., 6.409945562465501}]}, {{28., 
               6.409945562465501}, 
               Offset[{-3, 0}, {28., 6.409945562465501}]}}], {{{1., 0.}, {0., 
             1.}}, {0., 0.}}]}, Antialiasing -> False]}, {
         RGBColor[
          NCache[
           Rational[14, 15], 0.9333333333333333], 
          NCache[
           Rational[43, 255], 0.16862745098039217`], 
          NCache[
           Rational[12, 85], 0.1411764705882353]], 
         Thickness[Large], 
         StyleBox[{
           GeometricTransformationBox[
            LineBox[{}], {{{1., 0.}, {0., 1.}}, {0., 0.}}], 
           GeometricTransformationBox[
            LineBox[{{{35., 6.627392932313991}, 
               Offset[{3, 0}, {35., 6.627392932313991}]}, {{35., 
               6.627392932313991}, 
               Offset[{-3, 0}, {35., 6.627392932313991}]}, {{35., 
               6.3996340597497055`}, 
               Offset[{3, 0}, {35., 6.3996340597497055`}]}, {{35., 
               6.3996340597497055`}, 
               Offset[{-3, 0}, {35., 6.3996340597497055`}]}}], {{{1., 0.}, {
             0., 1.}}, {0., 0.}}]}, Antialiasing -> False]}, {
         RGBColor[
          NCache[
           Rational[14, 15], 0.9333333333333333], 
          NCache[
           Rational[43, 255], 0.16862745098039217`], 
          NCache[
           Rational[12, 85], 0.1411764705882353]], 
         Thickness[Large], 
         StyleBox[{
           GeometricTransformationBox[
            LineBox[{}], {{{1., 0.}, {0., 1.}}, {0., 0.}}], 
           GeometricTransformationBox[
            LineBox[{{{42., 8.159418317502837}, 
               Offset[{3, 0}, {42., 8.159418317502837}]}, {{42., 
               8.159418317502837}, 
               Offset[{-3, 0}, {42., 8.159418317502837}]}, {{42., 
               6.928566467197349}, 
               Offset[{3, 0}, {42., 6.928566467197349}]}, {{42., 
               6.928566467197349}, 
               Offset[{-3, 0}, {42., 6.928566467197349}]}}], {{{1., 0.}, {0., 
             1.}}, {0., 0.}}]}, Antialiasing -> False]}, {
         RGBColor[
          NCache[
           Rational[14, 15], 0.9333333333333333], 
          NCache[
           Rational[43, 255], 0.16862745098039217`], 
          NCache[
           Rational[12, 85], 0.1411764705882353]], 
         Thickness[Large], 
         StyleBox[{
           GeometricTransformationBox[
            LineBox[{}], {{{1., 0.}, {0., 1.}}, {0., 0.}}], 
           GeometricTransformationBox[
            LineBox[{{{56., 8.37969889005872}, 
               Offset[{3, 0}, {56., 8.37969889005872}]}, {{56., 
               8.37969889005872}, 
               Offset[{-3, 0}, {56., 8.37969889005872}]}, {{56., 
               7.949687947598438}, 
               Offset[{3, 0}, {56., 7.949687947598438}]}, {{56., 
               7.949687947598438}, 
               Offset[{-3, 0}, {56., 7.949687947598438}]}}], {{{1., 0.}, {0., 
             1.}}, {0., 0.}}]}, Antialiasing -> False]}}}, 
      InterpretationBox[{
        TagBox[{{}, {}, 
          TagBox[{
            RGBColor[
             NCache[
              Rational[14, 15], 0.9333333333333333], 
             NCache[
              Rational[43, 255], 0.16862745098039217`], 
             NCache[
              Rational[12, 85], 0.1411764705882353]], 
            PointSize[0.012833333333333334`], 
            Thickness[Large], 
            
            LineBox[{{0., 6.724055651740218}, {7., 6.434284420352011}, {22., 
             6.460617610718805}, {28., 6.462239809524655}, {35., 
             6.513513496031848}, {42., 7.543992392350093}, {56., 
             8.164693418828579}}]}, 
           Annotation[#, "Charting`Private`Tag#1"]& ]}, {
         "WolframDynamicHighlight", <|
          "Label" -> {"XYLabel"}, "Ball" -> {"IndicatedBall"}|>}], 
        DynamicBox[
         (Charting`HighlightActionBox["DynamicHighlight", {}, 
          Slot["HighlightElements"], 
          Slot["LayoutOptions"], 
          Slot["Meta"], 
          Charting`HighlightActionFunction["DynamicHighlight", {{{}, {}, 
             Annotation[{
               Hue[0.67, 0.6, 0.6], 
               Directive[
                PointSize[0.012833333333333334`], 
                AbsoluteThickness[2], 
                Thickness[Large], 
                RGBColor[
                 Rational[14, 15], 
                 Rational[43, 255], 
                 Rational[12, 85]]], 
               
               Line[{{0., 6.724055651740218}, {7., 6.434284420352011}, {22., 
                6.460617610718805}, {28., 6.462239809524655}, {35., 
                6.513513496031848}, {42., 7.543992392350093}, {56., 
                8.164693418828579}}]}, "Charting`Private`Tag#1"]}}, <|
           "HighlightElements" -> <|
             "Label" -> {"XYLabel"}, "Ball" -> {"IndicatedBall"}|>, 
            "LayoutOptions" -> <|
             "PlotRange" -> {{0, 56.}, {6.234966617292787, 8.37969889005872}},
               "Frame" -> {{False, False}, {False, False}}, 
              "AxesOrigin" -> {0, 6.234966617292787}, 
              "ImageSize" -> {360, 360/GoldenRatio}, "Axes" -> {True, True}, 
              "LabelStyle" -> {}, "AspectRatio" -> GoldenRatio^(-1), 
              "DefaultStyle" -> {
                Directive[
                 PointSize[0.012833333333333334`], 
                 AbsoluteThickness[2], 
                 Thickness[Large], 
                 RGBColor[
                  Rational[14, 15], 
                  Rational[43, 255], 
                  Rational[12, 85]]]}, 
              "HighlightLabelingFunctions" -> <|"CoordinatesToolOptions" -> ({
                  Identity[
                   Part[#, 1]], 
                  Identity[
                   Part[#, 2]]}& ), 
                "ScalingFunctions" -> {{Identity, Identity}, {
                  Identity, Identity}}|>, "Primitives" -> {}, "GCFlag" -> 
              False|>, 
            "Meta" -> <|
             "DefaultHighlight" -> {"Dynamic", None}, "Index" -> {}, 
              "Function" -> ListPlot, "GroupHighlight" -> False|>|>]]& )[<|
          "HighlightElements" -> <|
            "Label" -> {"XYLabel"}, "Ball" -> {"IndicatedBall"}|>, 
           "LayoutOptions" -> <|
            "PlotRange" -> {{0, 56.}, {6.234966617292787, 8.37969889005872}}, 
             "Frame" -> {{False, False}, {False, False}}, 
             "AxesOrigin" -> {0, 6.234966617292787}, 
             "ImageSize" -> {360, 360/GoldenRatio}, "Axes" -> {True, True}, 
             "LabelStyle" -> {}, "AspectRatio" -> GoldenRatio^(-1), 
             "DefaultStyle" -> {
               Directive[
                PointSize[0.012833333333333334`], 
                AbsoluteThickness[2], 
                Thickness[Large], 
                RGBColor[
                 Rational[14, 15], 
                 Rational[43, 255], 
                 Rational[12, 85]]]}, 
             "HighlightLabelingFunctions" -> <|"CoordinatesToolOptions" -> ({
                 Identity[
                  Part[#, 1]], 
                 Identity[
                  Part[#, 2]]}& ), 
               "ScalingFunctions" -> {{Identity, Identity}, {
                 Identity, Identity}}|>, "Primitives" -> {}, "GCFlag" -> 
             False|>, 
           "Meta" -> <|
            "DefaultHighlight" -> {"Dynamic", None}, "Index" -> {}, 
             "Function" -> ListPlot, "GroupHighlight" -> False|>|>], 
         ImageSizeCache -> {{4.503599627370496*^15, -4.503599627370496*^15}, {
          4.503599627370496*^15, -4.503599627370496*^15}}]}, 
       Annotation[{{{}, {}, 
          Annotation[{
            Hue[0.67, 0.6, 0.6], 
            Directive[
             PointSize[0.012833333333333334`], 
             AbsoluteThickness[2], 
             Thickness[Large], 
             RGBColor[
              Rational[14, 15], 
              Rational[43, 255], 
              Rational[12, 85]]], 
            
            Line[{{0., 6.724055651740218}, {7., 6.434284420352011}, {22., 
             6.460617610718805}, {28., 6.462239809524655}, {35., 
             6.513513496031848}, {42., 7.543992392350093}, {56., 
             8.164693418828579}}]}, "Charting`Private`Tag#1"]}}, <|
        "HighlightElements" -> <|
          "Label" -> {"XYLabel"}, "Ball" -> {"IndicatedBall"}|>, 
         "LayoutOptions" -> <|
          "PlotRange" -> {{0, 56.}, {6.234966617292787, 8.37969889005872}}, 
           "Frame" -> {{False, False}, {False, False}}, 
           "AxesOrigin" -> {0, 6.234966617292787}, 
           "ImageSize" -> {360, 360/GoldenRatio}, "Axes" -> {True, True}, 
           "LabelStyle" -> {}, "AspectRatio" -> GoldenRatio^(-1), 
           "DefaultStyle" -> {
             Directive[
              PointSize[0.012833333333333334`], 
              AbsoluteThickness[2], 
              Thickness[Large], 
              RGBColor[
               Rational[14, 15], 
               Rational[43, 255], 
               Rational[12, 85]]]}, 
           "HighlightLabelingFunctions" -> <|"CoordinatesToolOptions" -> ({
               Identity[
                Part[#, 1]], 
               Identity[
                Part[#, 2]]}& ), 
             "ScalingFunctions" -> {{Identity, Identity}, {
               Identity, Identity}}|>, "Primitives" -> {}, "GCFlag" -> 
           False|>, 
         "Meta" -> <|
          "DefaultHighlight" -> {"Dynamic", None}, "Index" -> {}, "Function" -> 
           ListPlot, "GroupHighlight" -> False|>|>, 
        "DynamicHighlight"]], {{}, {}}}}, AspectRatio -> 
    NCache[GoldenRatio^(-1), 0.6180339887498948], Axes -> {True, True}, 
    AxesLabel -> {
      FormBox[
       TagBox["\"days\"", HoldForm], TraditionalForm], 
      FormBox[
       TagBox["\"Log(Radiance)\"", HoldForm], TraditionalForm]}, 
    AxesOrigin -> {0, 6.000000000000013}, DisplayFunction -> Identity, 
    Frame -> {{False, False}, {False, False}}, 
    FrameLabel -> {{None, None}, {None, None}}, 
    FrameTicks -> {{Automatic, Automatic}, {Automatic, Automatic}}, 
    GridLines -> {None, None}, GridLinesStyle -> Directive[
      GrayLevel[0.5, 0.4]], ImageSize -> 500, 
    Method -> {
     "AxisPadding" -> Scaled[0.02], "DefaultBoundaryStyle" -> Automatic, 
      "DefaultGraphicsInteraction" -> {
       "Version" -> 1.2, "TrackMousePosition" -> {True, False}, 
        "Effects" -> {
         "Highlight" -> {"ratio" -> 2}, "HighlightPoint" -> {"ratio" -> 2}, 
          "Droplines" -> {
           "freeformCursorMode" -> True, 
            "placement" -> {"x" -> "All", "y" -> "None"}}}}, 
      "DefaultMeshStyle" -> AbsolutePointSize[6], "DefaultPlotStyle" -> {
        Directive[
         RGBColor[0.368417, 0.506779, 0.709798], 
         AbsoluteThickness[2]], 
        Directive[
         RGBColor[0.880722, 0.611041, 0.142051], 
         AbsoluteThickness[2]], 
        Directive[
         RGBColor[0.560181, 0.691569, 0.194885], 
         AbsoluteThickness[2]], 
        Directive[
         RGBColor[0.922526, 0.385626, 0.209179], 
         AbsoluteThickness[2]], 
        Directive[
         RGBColor[0.528488, 0.470624, 0.701351], 
         AbsoluteThickness[2]], 
        Directive[
         RGBColor[0.772079, 0.431554, 0.102387], 
         AbsoluteThickness[2]], 
        Directive[
         RGBColor[0.363898, 0.618501, 0.782349], 
         AbsoluteThickness[2]], 
        Directive[
         RGBColor[1, 0.75, 0], 
         AbsoluteThickness[2]], 
        Directive[
         RGBColor[0.647624, 0.37816, 0.614037], 
         AbsoluteThickness[2]], 
        Directive[
         RGBColor[0.571589, 0.586483, 0.], 
         AbsoluteThickness[2]], 
        Directive[
         RGBColor[0.915, 0.3325, 0.2125], 
         AbsoluteThickness[2]], 
        Directive[
         RGBColor[0.40082222609352647`, 0.5220066643438841, 0.85], 
         AbsoluteThickness[2]], 
        Directive[
         RGBColor[0.9728288904374106, 0.621644452187053, 0.07336199581899142], 
         AbsoluteThickness[2]], 
        Directive[
         RGBColor[0.736782672705901, 0.358, 0.5030266573755369], 
         AbsoluteThickness[2]], 
        Directive[
         RGBColor[0.28026441037696703`, 0.715, 0.4292089322474965], 
         AbsoluteThickness[2]]}, "DomainPadding" -> Scaled[0.02], 
      "PointSizeFunction" -> "SmallPointSize", "RangePadding" -> Scaled[0.05],
       "OptimizePlotMarkers" -> True, "IncludeHighlighting" -> "CurrentSet", 
      "HighlightStyle" -> Automatic, "OptimizePlotMarkers" -> True, 
      "CoordinatesToolOptions" -> {"DisplayFunction" -> ({
          Identity[
           Part[#, 1]], 
          Identity[
           Part[#, 2]]}& ), "CopiedValueFunction" -> ({
          Identity[
           Part[#, 1]], 
          Identity[
           Part[#, 2]]}& )}}, PlotRange -> {{0., 60.}, {6., 10.7}}, 
    PlotRangeClipping -> True, PlotRangePadding -> {{0, 0}, {0, 0}}, 
    Ticks -> {Automatic, Automatic}], 
   FormBox[
    TagBox[
     GridBox[{{
        FormBox[
         TemplateBox[{"\"Control\""}, "PointLegend", 
          DisplayFunction -> (StyleBox[
            StyleBox[
             PaneBox[
              TagBox[
               GridBox[{{
                  TagBox[
                   GridBox[{{
                    GraphicsBox[{{
                    Directive[
                    EdgeForm[
                    Directive[
                    Opacity[0.3], 
                    GrayLevel[0]]], 
                    PointSize[0.5], 
                    AbsoluteThickness[2], 
                    Thickness[Large], 
                    RGBColor[
                    NCache[
                    Rational[1, 5], 0.2], 
                    NCache[
                    Rational[5, 17], 0.29411764705882354`], 
                    NCache[
                    Rational[32, 51], 0.6274509803921569]]], {
                    LineBox[{{0, 12.5}, {20, 12.5}}]}}, {
                    Directive[
                    EdgeForm[
                    Directive[
                    Opacity[0.3], 
                    GrayLevel[0]]], 
                    PointSize[0.5], 
                    AbsoluteThickness[2], 
                    Thickness[Large], 
                    RGBColor[
                    NCache[
                    Rational[1, 5], 0.2], 
                    NCache[
                    Rational[5, 17], 0.29411764705882354`], 
                    NCache[
                    Rational[32, 51], 0.6274509803921569]]], {}}}, 
                    AspectRatio -> Full, ImageSize -> {20, 12.5}, 
                    PlotRangePadding -> None, ImagePadding -> Automatic, 
                    BaselinePosition -> (Scaled[0.18000000000000002`] -> 
                    Baseline)], #}}, 
                    GridBoxAlignment -> {
                    "Columns" -> {Center, Left}, "Rows" -> {{Baseline}}}, 
                    AutoDelete -> False, 
                    GridBoxDividers -> {
                    "Columns" -> {{False}}, "Rows" -> {{False}}}, 
                    GridBoxItemSize -> {
                    "Columns" -> {{All}}, "Rows" -> {{All}}}, 
                    GridBoxSpacings -> {
                    "Columns" -> {{0.5}}, "Rows" -> {{0.8}}}], "Grid"]}}, 
                GridBoxAlignment -> {
                 "Columns" -> {{Left}}, "Rows" -> {{Top}}}, AutoDelete -> 
                False, GridBoxItemSize -> {
                 "Columns" -> {{Automatic}}, "Rows" -> {{Automatic}}}, 
                GridBoxSpacings -> {"Columns" -> {{1}}, "Rows" -> {{0}}}], 
               "Grid"], Alignment -> Left, AppearanceElements -> None, 
              ImageMargins -> {{5, 5}, {5, 5}}, ImageSizeAction -> 
              "ResizeToFit"], LineIndent -> 0, StripOnInput -> False], {
            FontFamily -> "Arial"}, Background -> Automatic, StripOnInput -> 
            False]& ), InterpretationFunction :> (RowBox[{"PointLegend", "[", 
             RowBox[{
               RowBox[{"{", 
                 RowBox[{"Directive", "[", 
                   RowBox[{
                    RowBox[{"PointSize", "[", "0.012833333333333334`", "]"}], 
                    ",", 
                    RowBox[{"AbsoluteThickness", "[", "2", "]"}], ",", 
                    RowBox[{"Thickness", "[", "Large", "]"}], ",", 
                    TemplateBox[<|"color" -> RGBColor[
                    Rational[1, 5], 
                    Rational[5, 17], 
                    Rational[32, 51]]|>, "RGBColorSwatchTemplate"]}], "]"}], 
                 "}"}], ",", 
               RowBox[{"{", #, "}"}], ",", 
               RowBox[{"LegendMarkers", "\[Rule]", 
                 RowBox[{"{", 
                   RowBox[{"{", 
                    RowBox[{"False", ",", "Automatic"}], "}"}], "}"}]}], ",", 
               RowBox[{"Joined", "\[Rule]", 
                 RowBox[{"{", "True", "}"}]}], ",", 
               RowBox[{"LabelStyle", "\[Rule]", 
                 RowBox[{"{", "}"}]}], ",", 
               RowBox[{"LegendLayout", "\[Rule]", "\"Column\""}]}], "]"}]& ), 
          Editable -> True], TraditionalForm]}, {
        FormBox[
         TemplateBox[{"\"Tras 600 nCi\""}, "PointLegend", 
          DisplayFunction -> (StyleBox[
            StyleBox[
             PaneBox[
              TagBox[
               GridBox[{{
                  TagBox[
                   GridBox[{{
                    GraphicsBox[{{
                    Directive[
                    EdgeForm[
                    Directive[
                    Opacity[0.3], 
                    GrayLevel[0]]], 
                    PointSize[0.5], 
                    AbsoluteThickness[2], 
                    Thickness[Large], 
                    RGBColor[
                    NCache[
                    Rational[13, 255], 0.050980392156862744`], 
                    NCache[
                    Rational[52, 85], 0.611764705882353], 
                    NCache[
                    Rational[24, 85], 0.2823529411764706]]], {
                    LineBox[{{0, 12.5}, {20, 12.5}}]}}, {
                    Directive[
                    EdgeForm[
                    Directive[
                    Opacity[0.3], 
                    GrayLevel[0]]], 
                    PointSize[0.5], 
                    AbsoluteThickness[2], 
                    Thickness[Large], 
                    RGBColor[
                    NCache[
                    Rational[13, 255], 0.050980392156862744`], 
                    NCache[
                    Rational[52, 85], 0.611764705882353], 
                    NCache[
                    Rational[24, 85], 0.2823529411764706]]], {}}}, 
                    AspectRatio -> Full, ImageSize -> {20, 12.5}, 
                    PlotRangePadding -> None, ImagePadding -> Automatic, 
                    BaselinePosition -> (Scaled[0.18000000000000002`] -> 
                    Baseline)], #}}, 
                    GridBoxAlignment -> {
                    "Columns" -> {Center, Left}, "Rows" -> {{Baseline}}}, 
                    AutoDelete -> False, 
                    GridBoxDividers -> {
                    "Columns" -> {{False}}, "Rows" -> {{False}}}, 
                    GridBoxItemSize -> {
                    "Columns" -> {{All}}, "Rows" -> {{All}}}, 
                    GridBoxSpacings -> {
                    "Columns" -> {{0.5}}, "Rows" -> {{0.8}}}], "Grid"]}}, 
                GridBoxAlignment -> {
                 "Columns" -> {{Left}}, "Rows" -> {{Top}}}, AutoDelete -> 
                False, GridBoxItemSize -> {
                 "Columns" -> {{Automatic}}, "Rows" -> {{Automatic}}}, 
                GridBoxSpacings -> {"Columns" -> {{1}}, "Rows" -> {{0}}}], 
               "Grid"], Alignment -> Left, AppearanceElements -> None, 
              ImageMargins -> {{5, 5}, {5, 5}}, ImageSizeAction -> 
              "ResizeToFit"], LineIndent -> 0, StripOnInput -> False], {
            FontFamily -> "Arial"}, Background -> Automatic, StripOnInput -> 
            False]& ), InterpretationFunction :> (RowBox[{"PointLegend", "[", 
             RowBox[{
               RowBox[{"{", 
                 RowBox[{"Directive", "[", 
                   RowBox[{
                    RowBox[{"PointSize", "[", "0.012833333333333334`", "]"}], 
                    ",", 
                    RowBox[{"AbsoluteThickness", "[", "2", "]"}], ",", 
                    RowBox[{"Thickness", "[", "Large", "]"}], ",", 
                    TemplateBox[<|"color" -> RGBColor[
                    Rational[13, 255], 
                    Rational[52, 85], 
                    Rational[24, 85]]|>, "RGBColorSwatchTemplate"]}], "]"}], 
                 "}"}], ",", 
               RowBox[{"{", #, "}"}], ",", 
               RowBox[{"LegendMarkers", "\[Rule]", 
                 RowBox[{"{", 
                   RowBox[{"{", 
                    RowBox[{"False", ",", "Automatic"}], "}"}], "}"}]}], ",", 
               RowBox[{"Joined", "\[Rule]", 
                 RowBox[{"{", "True", "}"}]}], ",", 
               RowBox[{"LabelStyle", "\[Rule]", 
                 RowBox[{"{", "}"}]}], ",", 
               RowBox[{"LegendLayout", "\[Rule]", "\"Column\""}]}], "]"}]& ), 
          Editable -> True], TraditionalForm]}, {
        FormBox[
         TemplateBox[{"\"Dara 25 nCi\""}, "PointLegend", 
          DisplayFunction -> (StyleBox[
            StyleBox[
             PaneBox[
              TagBox[
               GridBox[{{
                  TagBox[
                   GridBox[{{
                    GraphicsBox[{{
                    Directive[
                    EdgeForm[
                    Directive[
                    Opacity[0.3], 
                    GrayLevel[0]]], 
                    PointSize[0.5], 
                    AbsoluteThickness[2], 
                    Thickness[Large], 
                    RGBColor[
                    NCache[
                    Rational[98, 255], 0.3843137254901961], 
                    NCache[
                    Rational[62, 85], 0.7294117647058823], 
                    NCache[
                    Rational[14, 51], 0.27450980392156865`]]], {
                    LineBox[{{0, 12.5}, {20, 12.5}}]}}, {
                    Directive[
                    EdgeForm[
                    Directive[
                    Opacity[0.3], 
                    GrayLevel[0]]], 
                    PointSize[0.5], 
                    AbsoluteThickness[2], 
                    Thickness[Large], 
                    RGBColor[
                    NCache[
                    Rational[98, 255], 0.3843137254901961], 
                    NCache[
                    Rational[62, 85], 0.7294117647058823], 
                    NCache[
                    Rational[14, 51], 0.27450980392156865`]]], {}}}, 
                    AspectRatio -> Full, ImageSize -> {20, 12.5}, 
                    PlotRangePadding -> None, ImagePadding -> Automatic, 
                    BaselinePosition -> (Scaled[0.18000000000000002`] -> 
                    Baseline)], #}}, 
                    GridBoxAlignment -> {
                    "Columns" -> {Center, Left}, "Rows" -> {{Baseline}}}, 
                    AutoDelete -> False, 
                    GridBoxDividers -> {
                    "Columns" -> {{False}}, "Rows" -> {{False}}}, 
                    GridBoxItemSize -> {
                    "Columns" -> {{All}}, "Rows" -> {{All}}}, 
                    GridBoxSpacings -> {
                    "Columns" -> {{0.5}}, "Rows" -> {{0.8}}}], "Grid"]}}, 
                GridBoxAlignment -> {
                 "Columns" -> {{Left}}, "Rows" -> {{Top}}}, AutoDelete -> 
                False, GridBoxItemSize -> {
                 "Columns" -> {{Automatic}}, "Rows" -> {{Automatic}}}, 
                GridBoxSpacings -> {"Columns" -> {{1}}, "Rows" -> {{0}}}], 
               "Grid"], Alignment -> Left, AppearanceElements -> None, 
              ImageMargins -> {{5, 5}, {5, 5}}, ImageSizeAction -> 
              "ResizeToFit"], LineIndent -> 0, StripOnInput -> False], {
            FontFamily -> "Arial"}, Background -> Automatic, StripOnInput -> 
            False]& ), InterpretationFunction :> (RowBox[{"PointLegend", "[", 
             RowBox[{
               RowBox[{"{", 
                 RowBox[{"Directive", "[", 
                   RowBox[{
                    RowBox[{"PointSize", "[", "0.012833333333333334`", "]"}], 
                    ",", 
                    RowBox[{"AbsoluteThickness", "[", "2", "]"}], ",", 
                    RowBox[{"Thickness", "[", "Large", "]"}], ",", 
                    TemplateBox[<|"color" -> RGBColor[
                    Rational[98, 255], 
                    Rational[62, 85], 
                    Rational[14, 51]]|>, "RGBColorSwatchTemplate"]}], "]"}], 
                 "}"}], ",", 
               RowBox[{"{", #, "}"}], ",", 
               RowBox[{"LegendMarkers", "\[Rule]", 
                 RowBox[{"{", 
                   RowBox[{"{", 
                    RowBox[{"False", ",", "Automatic"}], "}"}], "}"}]}], ",", 
               RowBox[{"Joined", "\[Rule]", 
                 RowBox[{"{", "True", "}"}]}], ",", 
               RowBox[{"LabelStyle", "\[Rule]", 
                 RowBox[{"{", "}"}]}], ",", 
               RowBox[{"LegendLayout", "\[Rule]", "\"Column\""}]}], "]"}]& ), 
          Editable -> True], TraditionalForm]}, {
        FormBox[
         TemplateBox[{"\"Dara 50 nCi\""}, "PointLegend", 
          DisplayFunction -> (StyleBox[
            StyleBox[
             PaneBox[
              TagBox[
               GridBox[{{
                  TagBox[
                   GridBox[{{
                    GraphicsBox[{{
                    Directive[
                    EdgeForm[
                    Directive[
                    Opacity[0.3], 
                    GrayLevel[0]]], 
                    PointSize[0.5], 
                    AbsoluteThickness[2], 
                    Thickness[Large], 
                    RGBColor[
                    NCache[
                    Rational[2, 3], 0.6666666666666666], 
                    NCache[
                    Rational[121, 255], 0.4745098039215686], 
                    NCache[
                    Rational[181, 255], 0.7098039215686275]]], {
                    LineBox[{{0, 12.5}, {20, 12.5}}]}}, {
                    Directive[
                    EdgeForm[
                    Directive[
                    Opacity[0.3], 
                    GrayLevel[0]]], 
                    PointSize[0.5], 
                    AbsoluteThickness[2], 
                    Thickness[Large], 
                    RGBColor[
                    NCache[
                    Rational[2, 3], 0.6666666666666666], 
                    NCache[
                    Rational[121, 255], 0.4745098039215686], 
                    NCache[
                    Rational[181, 255], 0.7098039215686275]]], {}}}, 
                    AspectRatio -> Full, ImageSize -> {20, 12.5}, 
                    PlotRangePadding -> None, ImagePadding -> Automatic, 
                    BaselinePosition -> (Scaled[0.18000000000000002`] -> 
                    Baseline)], #}}, 
                    GridBoxAlignment -> {
                    "Columns" -> {Center, Left}, "Rows" -> {{Baseline}}}, 
                    AutoDelete -> False, 
                    GridBoxDividers -> {
                    "Columns" -> {{False}}, "Rows" -> {{False}}}, 
                    GridBoxItemSize -> {
                    "Columns" -> {{All}}, "Rows" -> {{All}}}, 
                    GridBoxSpacings -> {
                    "Columns" -> {{0.5}}, "Rows" -> {{0.8}}}], "Grid"]}}, 
                GridBoxAlignment -> {
                 "Columns" -> {{Left}}, "Rows" -> {{Top}}}, AutoDelete -> 
                False, GridBoxItemSize -> {
                 "Columns" -> {{Automatic}}, "Rows" -> {{Automatic}}}, 
                GridBoxSpacings -> {"Columns" -> {{1}}, "Rows" -> {{0}}}], 
               "Grid"], Alignment -> Left, AppearanceElements -> None, 
              ImageMargins -> {{5, 5}, {5, 5}}, ImageSizeAction -> 
              "ResizeToFit"], LineIndent -> 0, StripOnInput -> False], {
            FontFamily -> "Arial"}, Background -> Automatic, StripOnInput -> 
            False]& ), InterpretationFunction :> (RowBox[{"PointLegend", "[", 
             RowBox[{
               RowBox[{"{", 
                 RowBox[{"Directive", "[", 
                   RowBox[{
                    RowBox[{"PointSize", "[", "0.012833333333333334`", "]"}], 
                    ",", 
                    RowBox[{"AbsoluteThickness", "[", "2", "]"}], ",", 
                    RowBox[{"Thickness", "[", "Large", "]"}], ",", 
                    TemplateBox[<|"color" -> RGBColor[
                    Rational[2, 3], 
                    Rational[121, 255], 
                    Rational[181, 255]]|>, "RGBColorSwatchTemplate"]}], "]"}],
                  "}"}], ",", 
               RowBox[{"{", #, "}"}], ",", 
               RowBox[{"LegendMarkers", "\[Rule]", 
                 RowBox[{"{", 
                   RowBox[{"{", 
                    RowBox[{"False", ",", "Automatic"}], "}"}], "}"}]}], ",", 
               RowBox[{"Joined", "\[Rule]", 
                 RowBox[{"{", "True", "}"}]}], ",", 
               RowBox[{"LabelStyle", "\[Rule]", 
                 RowBox[{"{", "}"}]}], ",", 
               RowBox[{"LegendLayout", "\[Rule]", "\"Column\""}]}], "]"}]& ), 
          Editable -> True], TraditionalForm]}, {
        FormBox[
         TemplateBox[{"\"Dara 100 nCi\""}, "PointLegend", 
          DisplayFunction -> (StyleBox[
            StyleBox[
             PaneBox[
              TagBox[
               GridBox[{{
                  TagBox[
                   GridBox[{{
                    GraphicsBox[{{
                    Directive[
                    EdgeForm[
                    Directive[
                    Opacity[0.3], 
                    GrayLevel[0]]], 
                    PointSize[0.5], 
                    AbsoluteThickness[2], 
                    Thickness[Large], 
                    RGBColor[
                    NCache[
                    Rational[47, 51], 0.9215686274509803], 
                    NCache[
                    Rational[11, 255], 0.043137254901960784`], 
                    NCache[
                    Rational[124, 255], 0.48627450980392156`]]], {
                    LineBox[{{0, 12.5}, {20, 12.5}}]}}, {
                    Directive[
                    EdgeForm[
                    Directive[
                    Opacity[0.3], 
                    GrayLevel[0]]], 
                    PointSize[0.5], 
                    AbsoluteThickness[2], 
                    Thickness[Large], 
                    RGBColor[
                    NCache[
                    Rational[47, 51], 0.9215686274509803], 
                    NCache[
                    Rational[11, 255], 0.043137254901960784`], 
                    NCache[
                    Rational[124, 255], 0.48627450980392156`]]], {}}}, 
                    AspectRatio -> Full, ImageSize -> {20, 12.5}, 
                    PlotRangePadding -> None, ImagePadding -> Automatic, 
                    BaselinePosition -> (Scaled[0.18000000000000002`] -> 
                    Baseline)], #}}, 
                    GridBoxAlignment -> {
                    "Columns" -> {Center, Left}, "Rows" -> {{Baseline}}}, 
                    AutoDelete -> False, 
                    GridBoxDividers -> {
                    "Columns" -> {{False}}, "Rows" -> {{False}}}, 
                    GridBoxItemSize -> {
                    "Columns" -> {{All}}, "Rows" -> {{All}}}, 
                    GridBoxSpacings -> {
                    "Columns" -> {{0.5}}, "Rows" -> {{0.8}}}], "Grid"]}}, 
                GridBoxAlignment -> {
                 "Columns" -> {{Left}}, "Rows" -> {{Top}}}, AutoDelete -> 
                False, GridBoxItemSize -> {
                 "Columns" -> {{Automatic}}, "Rows" -> {{Automatic}}}, 
                GridBoxSpacings -> {"Columns" -> {{1}}, "Rows" -> {{0}}}], 
               "Grid"], Alignment -> Left, AppearanceElements -> None, 
              ImageMargins -> {{5, 5}, {5, 5}}, ImageSizeAction -> 
              "ResizeToFit"], LineIndent -> 0, StripOnInput -> False], {
            FontFamily -> "Arial"}, Background -> Automatic, StripOnInput -> 
            False]& ), InterpretationFunction :> (RowBox[{"PointLegend", "[", 
             RowBox[{
               RowBox[{"{", 
                 RowBox[{"Directive", "[", 
                   RowBox[{
                    RowBox[{"PointSize", "[", "0.012833333333333334`", "]"}], 
                    ",", 
                    RowBox[{"AbsoluteThickness", "[", "2", "]"}], ",", 
                    RowBox[{"Thickness", "[", "Large", "]"}], ",", 
                    TemplateBox[<|"color" -> RGBColor[
                    Rational[47, 51], 
                    Rational[11, 255], 
                    Rational[124, 255]]|>, "RGBColorSwatchTemplate"]}], "]"}],
                  "}"}], ",", 
               RowBox[{"{", #, "}"}], ",", 
               RowBox[{"LegendMarkers", "\[Rule]", 
                 RowBox[{"{", 
                   RowBox[{"{", 
                    RowBox[{"False", ",", "Automatic"}], "}"}], "}"}]}], ",", 
               RowBox[{"Joined", "\[Rule]", 
                 RowBox[{"{", "True", "}"}]}], ",", 
               RowBox[{"LabelStyle", "\[Rule]", 
                 RowBox[{"{", "}"}]}], ",", 
               RowBox[{"LegendLayout", "\[Rule]", "\"Column\""}]}], "]"}]& ), 
          Editable -> True], TraditionalForm]}, {
        FormBox[
         TemplateBox[{"\"Dara 300 nCi\""}, "PointLegend", 
          DisplayFunction -> (StyleBox[
            StyleBox[
             PaneBox[
              TagBox[
               GridBox[{{
                  TagBox[
                   GridBox[{{
                    GraphicsBox[{{
                    Directive[
                    EdgeForm[
                    Directive[
                    Opacity[0.3], 
                    GrayLevel[0]]], 
                    PointSize[0.5], 
                    AbsoluteThickness[2], 
                    Thickness[Large], 
                    RGBColor[
                    NCache[
                    Rational[127, 255], 0.4980392156862745], 
                    NCache[
                    Rational[14, 51], 0.27450980392156865`], 
                    NCache[
                    Rational[154, 255], 0.6039215686274509]]], {
                    LineBox[{{0, 12.5}, {20, 12.5}}]}}, {
                    Directive[
                    EdgeForm[
                    Directive[
                    Opacity[0.3], 
                    GrayLevel[0]]], 
                    PointSize[0.5], 
                    AbsoluteThickness[2], 
                    Thickness[Large], 
                    RGBColor[
                    NCache[
                    Rational[127, 255], 0.4980392156862745], 
                    NCache[
                    Rational[14, 51], 0.27450980392156865`], 
                    NCache[
                    Rational[154, 255], 0.6039215686274509]]], {}}}, 
                    AspectRatio -> Full, ImageSize -> {20, 12.5}, 
                    PlotRangePadding -> None, ImagePadding -> Automatic, 
                    BaselinePosition -> (Scaled[0.18000000000000002`] -> 
                    Baseline)], #}}, 
                    GridBoxAlignment -> {
                    "Columns" -> {Center, Left}, "Rows" -> {{Baseline}}}, 
                    AutoDelete -> False, 
                    GridBoxDividers -> {
                    "Columns" -> {{False}}, "Rows" -> {{False}}}, 
                    GridBoxItemSize -> {
                    "Columns" -> {{All}}, "Rows" -> {{All}}}, 
                    GridBoxSpacings -> {
                    "Columns" -> {{0.5}}, "Rows" -> {{0.8}}}], "Grid"]}}, 
                GridBoxAlignment -> {
                 "Columns" -> {{Left}}, "Rows" -> {{Top}}}, AutoDelete -> 
                False, GridBoxItemSize -> {
                 "Columns" -> {{Automatic}}, "Rows" -> {{Automatic}}}, 
                GridBoxSpacings -> {"Columns" -> {{1}}, "Rows" -> {{0}}}], 
               "Grid"], Alignment -> Left, AppearanceElements -> None, 
              ImageMargins -> {{5, 5}, {5, 5}}, ImageSizeAction -> 
              "ResizeToFit"], LineIndent -> 0, StripOnInput -> False], {
            FontFamily -> "Arial"}, Background -> Automatic, StripOnInput -> 
            False]& ), InterpretationFunction :> (RowBox[{"PointLegend", "[", 
             RowBox[{
               RowBox[{"{", 
                 RowBox[{"Directive", "[", 
                   RowBox[{
                    RowBox[{"PointSize", "[", "0.012833333333333334`", "]"}], 
                    ",", 
                    RowBox[{"AbsoluteThickness", "[", "2", "]"}], ",", 
                    RowBox[{"Thickness", "[", "Large", "]"}], ",", 
                    TemplateBox[<|"color" -> RGBColor[
                    Rational[127, 255], 
                    Rational[14, 51], 
                    Rational[154, 255]]|>, "RGBColorSwatchTemplate"]}], "]"}],
                  "}"}], ",", 
               RowBox[{"{", #, "}"}], ",", 
               RowBox[{"LegendMarkers", "\[Rule]", 
                 RowBox[{"{", 
                   RowBox[{"{", 
                    RowBox[{"False", ",", "Automatic"}], "}"}], "}"}]}], ",", 
               RowBox[{"Joined", "\[Rule]", 
                 RowBox[{"{", "True", "}"}]}], ",", 
               RowBox[{"LabelStyle", "\[Rule]", 
                 RowBox[{"{", "}"}]}], ",", 
               RowBox[{"LegendLayout", "\[Rule]", "\"Column\""}]}], "]"}]& ), 
          Editable -> True], TraditionalForm]}, {
        FormBox[
         TemplateBox[{"\"Dara 600 nCi\""}, "PointLegend", 
          DisplayFunction -> (StyleBox[
            StyleBox[
             PaneBox[
              TagBox[
               GridBox[{{
                  TagBox[
                   GridBox[{{
                    GraphicsBox[{{
                    Directive[
                    EdgeForm[
                    Directive[
                    Opacity[0.3], 
                    GrayLevel[0]]], 
                    PointSize[0.5], 
                    AbsoluteThickness[2], 
                    Thickness[Large], 
                    RGBColor[
                    NCache[
                    Rational[14, 15], 0.9333333333333333], 
                    NCache[
                    Rational[43, 255], 0.16862745098039217`], 
                    NCache[
                    Rational[12, 85], 0.1411764705882353]]], {
                    LineBox[{{0, 12.5}, {20, 12.5}}]}}, {
                    Directive[
                    EdgeForm[
                    Directive[
                    Opacity[0.3], 
                    GrayLevel[0]]], 
                    PointSize[0.5], 
                    AbsoluteThickness[2], 
                    Thickness[Large], 
                    RGBColor[
                    NCache[
                    Rational[14, 15], 0.9333333333333333], 
                    NCache[
                    Rational[43, 255], 0.16862745098039217`], 
                    NCache[
                    Rational[12, 85], 0.1411764705882353]]], {}}}, 
                    AspectRatio -> Full, ImageSize -> {20, 12.5}, 
                    PlotRangePadding -> None, ImagePadding -> Automatic, 
                    BaselinePosition -> (Scaled[0.18000000000000002`] -> 
                    Baseline)], #}}, 
                    GridBoxAlignment -> {
                    "Columns" -> {Center, Left}, "Rows" -> {{Baseline}}}, 
                    AutoDelete -> False, 
                    GridBoxDividers -> {
                    "Columns" -> {{False}}, "Rows" -> {{False}}}, 
                    GridBoxItemSize -> {
                    "Columns" -> {{All}}, "Rows" -> {{All}}}, 
                    GridBoxSpacings -> {
                    "Columns" -> {{0.5}}, "Rows" -> {{0.8}}}], "Grid"]}}, 
                GridBoxAlignment -> {
                 "Columns" -> {{Left}}, "Rows" -> {{Top}}}, AutoDelete -> 
                False, GridBoxItemSize -> {
                 "Columns" -> {{Automatic}}, "Rows" -> {{Automatic}}}, 
                GridBoxSpacings -> {"Columns" -> {{1}}, "Rows" -> {{0}}}], 
               "Grid"], Alignment -> Left, AppearanceElements -> None, 
              ImageMargins -> {{5, 5}, {5, 5}}, ImageSizeAction -> 
              "ResizeToFit"], LineIndent -> 0, StripOnInput -> False], {
            FontFamily -> "Arial"}, Background -> Automatic, StripOnInput -> 
            False]& ), InterpretationFunction :> (RowBox[{"PointLegend", "[", 
             RowBox[{
               RowBox[{"{", 
                 RowBox[{"Directive", "[", 
                   RowBox[{
                    RowBox[{"PointSize", "[", "0.012833333333333334`", "]"}], 
                    ",", 
                    RowBox[{"AbsoluteThickness", "[", "2", "]"}], ",", 
                    RowBox[{"Thickness", "[", "Large", "]"}], ",", 
                    TemplateBox[<|"color" -> RGBColor[
                    Rational[14, 15], 
                    Rational[43, 255], 
                    Rational[12, 85]]|>, "RGBColorSwatchTemplate"]}], "]"}], 
                 "}"}], ",", 
               RowBox[{"{", #, "}"}], ",", 
               RowBox[{"LegendMarkers", "\[Rule]", 
                 RowBox[{"{", 
                   RowBox[{"{", 
                    RowBox[{"False", ",", "Automatic"}], "}"}], "}"}]}], ",", 
               RowBox[{"Joined", "\[Rule]", 
                 RowBox[{"{", "True", "}"}]}], ",", 
               RowBox[{"LabelStyle", "\[Rule]", 
                 RowBox[{"{", "}"}]}], ",", 
               RowBox[{"LegendLayout", "\[Rule]", "\"Column\""}]}], "]"}]& ), 
          Editable -> True], TraditionalForm]}}, 
      GridBoxAlignment -> {"Columns" -> {{Left}}}, AutoDelete -> False, 
      GridBoxItemSize -> {
       "Columns" -> {{Automatic}}, "Rows" -> {{Automatic}}}, 
      GridBoxSpacings -> {"Columns" -> {{0}}}], "Grid"], TraditionalForm]},
  "Legended",
  DisplayFunction->(GridBox[{{
      TagBox[
       ItemBox[
        PaneBox[
         TagBox[#, "SkipImageSizeLevel"], Alignment -> {Center, Baseline}, 
         BaselinePosition -> Baseline], DefaultBaseStyle -> "Labeled"], 
       "SkipImageSizeLevel"], 
      ItemBox[#2, DefaultBaseStyle -> "LabeledLabel"]}}, 
    GridBoxAlignment -> {"Columns" -> {{Center}}, "Rows" -> {{Center}}}, 
    AutoDelete -> False, GridBoxItemSize -> Automatic, 
    BaselinePosition -> {1, 1}]& ),
  Editable->True,
  InterpretationFunction->(RowBox[{"Legended", "[", 
     RowBox[{#, ",", 
       RowBox[{"Placed", "[", 
         RowBox[{#2, ",", "After"}], "]"}]}], "]"}]& )]], "Output",
 CellChangeTimes->{3.92142608668464*^9, 3.9217687936153765`*^9},
 CellLabel->"Out[57]=",ExpressionUUID->"d16749a1-1375-4f8b-bde1-87e668baadc8"]
}, Open  ]],

Cell[BoxData[
 StyleBox[
  RowBox[{
   StyleBox["(*",
    FontWeight->"Bold"], 
   StyleBox[" ",
    FontWeight->"Bold"], 
   StyleBox[
    RowBox[{
    "Supplementary", " ", "S", ".1", ".3", " ", "\[IndentingNewLine]", 
     "Fitting", " ", "of", " ", "experimental", " ", "data", " ", "and", " ", 
     "estimation", " ", "of", " ", "corresponding", " ", "parameters"}],
    FontWeight->"Bold"], 
   StyleBox[" ",
    FontWeight->"Bold"], "*)"}],
  FontSize->16,
  Background->RGBColor[0.88, 1, 0.88]]], "Input",
 CellChangeTimes->{{3.9133185818980913`*^9, 3.913318582650846*^9}, {
   3.9150633037528744`*^9, 3.915063304118251*^9}, {3.9155517097844706`*^9, 
   3.9155517099277477`*^9}, {3.921425880726403*^9, 3.9214259148608723`*^9}, 
   3.921779397888706*^9, {3.9217881806431913`*^9, 
   3.9217882237807474`*^9}},ExpressionUUID->"261be075-8d2a-432d-a816-\
cecfec912c42"],

Cell[BoxData[
 StyleBox[
  RowBox[{"(*", " ", 
   StyleBox[
    RowBox[{
    "S", ".1", ".3", ".3", " ", "Cancer", " ", "cells", " ", "proliferation", 
     " ", "rate"}],
    FontWeight->"Bold"], 
   StyleBox[" ",
    FontWeight->"Bold"], "*)"}],
  FontSize->16,
  Background->RGBColor[0.88, 1, 0.88]]], "Input",
 CellChangeTimes->{
  3.8952559661965466`*^9, 3.896447235966655*^9, {3.921426384008335*^9, 
   3.921426385683035*^9}, {3.9217794037937174`*^9, 
   3.9217794156234465`*^9}},ExpressionUUID->"4e6ec6d9-7a7a-4008-aafd-\
33bd53b91cd9"],

Cell[CellGroupData[{

Cell[BoxData[
 RowBox[{
  StyleBox[
   RowBox[{"(*", " ", 
    RowBox[{
    "Fitting", " ", "cancer", " ", "cells", " ", "proliferation", " ", 
     "rate"}], " ", "*)"}],
   Background->RGBColor[1, 0.925, 0.925]], 
  StyleBox["\[IndentingNewLine]",
   FontSlant->"Italic",
   Background->RGBColor[1, 0.925, 0.925]], 
  StyleBox["\[IndentingNewLine]",
   FontSlant->"Italic",
   Background->RGBColor[1, 0.925, 0.925]], 
  RowBox[{"(*", " ", 
   RowBox[{
   "Setting", " ", "boundaries", " ", "and", " ", "step", " ", "for", " ", 
    "variation"}], "*)"}], 
  StyleBox["\[IndentingNewLine]",
   Background->RGBColor[1, 1, 0]], 
  RowBox[{
   RowBox[{
    RowBox[{"rhomin", "=", "0.2"}], ";", 
    RowBox[{"rhomax", "=", "0.4"}], ";", 
    RowBox[{"rhostep", "=", "0.01"}], ";"}], "\[IndentingNewLine]", 
   "\[IndentingNewLine]", 
   RowBox[{"(*", " ", 
    RowBox[{
    "Table", " ", "which", " ", "will", " ", "contain", " ", "the", " ", 
     "deviations", " ", "of", " ", "simulations", " ", "from", " ", "the", 
     " ", "experimental", " ", "data"}], " ", "*)"}], "\[IndentingNewLine]", 
   RowBox[{
    RowBox[{"result", "=", 
     RowBox[{"Array", "[", 
      RowBox[{"f", ",", 
       RowBox[{"{", 
        RowBox[{
         RowBox[{
          RowBox[{"Round", "[", 
           RowBox[{
            RowBox[{
             RowBox[{"(", 
              RowBox[{"rhomax", "-", "rhomin"}], ")"}], "/", "rhostep"}], ",",
             "1"}], "]"}], "+", "2"}], ",", "2"}], "}"}]}], "]"}]}], ";"}], 
   "\[IndentingNewLine]", 
   RowBox[{
    RowBox[{
     RowBox[{"result", "[", 
      RowBox[{"[", 
       RowBox[{"1", ",", "1"}], "]"}], "]"}], "=", "\"\<rho\>\""}], ";"}], 
   "\[IndentingNewLine]", 
   RowBox[{
    RowBox[{
     RowBox[{"result", "[", 
      RowBox[{"[", 
       RowBox[{"1", ",", "2"}], "]"}], "]"}], "=", "\"\<SSD\>\""}], ";"}], 
   " ", 
   RowBox[{"(*", " ", 
    RowBox[{"sum", " ", "of", " ", "squared", " ", "deviations"}], " ", 
    "*)"}], "\[IndentingNewLine]", "\[IndentingNewLine]", 
   RowBox[{
    RowBox[{"N0", "=", 
     RowBox[{"10", "^", 
      RowBox[{"ControlMean", "[", 
       RowBox[{"[", 
        RowBox[{"1", ",", "2"}], "]"}], "]"}]}]}], ";"}], 
   RowBox[{"(*", " ", 
    RowBox[{
    "Initial", " ", "\"\<number of cancer cells\>\"", " ", 
     "\[IndentingNewLine]", 
     RowBox[{"(", 
      RowBox[{
       RowBox[{
       "coefficient", " ", "of", " ", "proportionality", " ", "between", " ", 
        "them", " ", "and", " ", "radiance", " ", "can", " ", "be", " ", 
        "set", " ", "to", " ", "1", " ", "for", " ", "now"}], ",", " ", 
       RowBox[{
       "since", " ", "it", " ", "does", " ", "not", " ", "affect", " ", "the",
         " ", "dynamics"}]}], ")"}]}], " ", "*)"}], "\[IndentingNewLine]", 
   "\[IndentingNewLine]", 
   RowBox[{
    RowBox[{"ii", "=", "2"}], ";"}], "\[IndentingNewLine]", 
   RowBox[{
    RowBox[{"For", "[", 
     RowBox[{
      RowBox[{"rho", "=", "rhomin"}], ",", 
      RowBox[{"rho", "<=", "rhomax"}], ",", 
      RowBox[{"rho", "=", 
       RowBox[{"rho", "+", "rhostep"}]}], ",", "\[IndentingNewLine]", 
      "\[IndentingNewLine]", 
      RowBox[{
       RowBox[{"NotebookDelete", "[", "pr", "]"}], ";", 
       RowBox[{"(*", " ", 
        RowBox[{"To", " ", "see", " ", "the", " ", "code", " ", "running"}], 
        " ", "*)"}], "\[IndentingNewLine]", 
       RowBox[{"pr", "=", 
        RowBox[{"PrintTemporary", "[", 
         RowBox[{"\"\<Current rho is \>\"", "<>", 
          RowBox[{"ToString", "[", "rho", "]"}], "<>", 
          "\"\<; max value is \>\"", "<>", 
          RowBox[{"ToString", "[", "rhomax", "]"}]}], "]"}]}], ";", 
       "\[IndentingNewLine]", "\[IndentingNewLine]", 
       RowBox[{"(*", " ", 
        RowBox[{
        "The", " ", "day", " ", "of", " ", "the", " ", "last", " ", 
         "experimental", " ", "value"}], " ", "*)"}], "\[IndentingNewLine]", 
       RowBox[{"tEnd", "=", 
        RowBox[{
         RowBox[{"ControlData", "[", 
          RowBox[{"[", 
           RowBox[{"1", ",", "All", ",", "1"}], "]"}], "]"}], "[", 
         RowBox[{"[", 
          RowBox[{"Length", "[", "daysControl", "]"}], "]"}], "]"}]}], ";", 
       "\[IndentingNewLine]", 
       RowBox[{"Clear", "[", "NN", "]"}], ";", "\[IndentingNewLine]", 
       "\[IndentingNewLine]", 
       RowBox[{"(*", " ", 
        RowBox[{
         RowBox[{
         "Straightforward", " ", "solution", " ", "of", " ", "highly", " ", 
          "reduced", " ", "model"}], ",", " ", 
         RowBox[{
         "which", " ", "is", " ", "now", " ", "boiled", " ", "down", " ", 
          "to", " ", "one", " ", "exponential", " ", "equation"}]}], " ", 
        "*)"}], "\[IndentingNewLine]", 
       RowBox[{"sol", "=", 
        RowBox[{"NDSolve", "[", 
         RowBox[{
          RowBox[{"{", "\[IndentingNewLine]", 
           RowBox[{"(*", " ", 
            RowBox[{"Initial", " ", "conditions"}], " ", "*)"}], 
           "\[IndentingNewLine]", 
           RowBox[{
            RowBox[{
             RowBox[{"NN", "[", "0", "]"}], "==", "N0"}], ",", 
            "\[IndentingNewLine]", 
            RowBox[{"(*", " ", 
             RowBox[{
              RowBox[{
              "We", " ", "need", " ", "only", " ", "the", " ", "equation", 
               " ", "for", " ", "the", " ", "number", " ", "of", " ", 
               "viable", " ", "cancer", " ", "cells"}], ",", " ", 
              RowBox[{
              "there", " ", "are", " ", "no", " ", "damaged", " ", "cells", 
               " ", "now"}]}], " ", "*)"}], "\[IndentingNewLine]", 
            RowBox[{
             RowBox[{
              RowBox[{"NN", "'"}], "[", "t", "]"}], "==", 
             RowBox[{"rho", "*", 
              RowBox[{"NN", "[", "t", "]"}]}]}]}], "}"}], 
          "\[IndentingNewLine]", ",", 
          RowBox[{"{", "NN", "}"}], ",", 
          RowBox[{"{", 
           RowBox[{"t", ",", "0", ",", "tEnd"}], "}"}]}], "]"}]}], ";", 
       "\[IndentingNewLine]", 
       RowBox[{"NN", "=", 
        RowBox[{"First", "[", 
         RowBox[{"NN", "/.", "\[VeryThinSpace]", "sol"}], "]"}]}], ";", 
       RowBox[{"(*", " ", 
        RowBox[{"Save", " ", "solution"}], " ", "*)"}], "\[IndentingNewLine]",
        "\[IndentingNewLine]", 
       RowBox[{"(*", " ", 
        RowBox[{
        "Save", " ", "sum", " ", "of", " ", "squared", " ", "deviations"}], 
        " ", "*)"}], " ", "\[IndentingNewLine]", 
       RowBox[{
        RowBox[{"result", "[", 
         RowBox[{"[", 
          RowBox[{"ii", ",", "1"}], "]"}], "]"}], "=", "rho"}], ";", 
       "\[IndentingNewLine]", 
       RowBox[{
        RowBox[{"result", "[", 
         RowBox[{"[", 
          RowBox[{"ii", ",", "2"}], "]"}], "]"}], "=", 
        RowBox[{"Sum", "[", 
         RowBox[{
          RowBox[{
           RowBox[{"(", 
            RowBox[{
             RowBox[{"Log10", "[", 
              RowBox[{"NN", "[", 
               RowBox[{"ControlMean", "[", 
                RowBox[{"[", 
                 RowBox[{"kk", ",", "1"}], "]"}], "]"}], "]"}], "]"}], "-", 
             RowBox[{"ControlMean", "[", 
              RowBox[{"[", 
               RowBox[{"kk", ",", "2"}], "]"}], "]"}]}], ")"}], "^", "2"}], 
          ",", 
          RowBox[{"{", 
           RowBox[{"kk", ",", "1", ",", 
            RowBox[{"Length", "[", "daysControl", "]"}]}], "}"}]}], "]"}]}], 
       ";", "\[IndentingNewLine]", "\[IndentingNewLine]", 
       RowBox[{"ii", "++"}], ";"}]}], "\[IndentingNewLine]", "]"}], ";"}], 
   "\[IndentingNewLine]", "\[IndentingNewLine]", 
   RowBox[{"(*", " ", 
    RowBox[{"Find", " ", "optimal", " ", "rho"}], " ", "*)"}], 
   "\[IndentingNewLine]", 
   RowBox[{
    RowBox[{"DevMin", "=", 
     RowBox[{"Min", "[", 
      RowBox[{
       RowBox[{"result", "[", 
        RowBox[{"[", 
         RowBox[{"All", ",", "2"}], "]"}], "]"}], "[", 
       RowBox[{"[", 
        RowBox[{"2", ";;"}], "]"}], "]"}], "]"}]}], ";"}], 
   "\[IndentingNewLine]", 
   RowBox[{
    RowBox[{"PosOpt", "=", 
     RowBox[{
      RowBox[{"Position", "[", 
       RowBox[{
        RowBox[{"result", "[", 
         RowBox[{"[", 
          RowBox[{"All", ",", "2"}], "]"}], "]"}], ",", "DevMin"}], "]"}], 
      "[", 
      RowBox[{"[", 
       RowBox[{"1", ",", "1"}], "]"}], "]"}]}], ";"}], "\[IndentingNewLine]", 
   RowBox[{
    RowBox[{"rhoOpt", "=", 
     RowBox[{"result", "[", 
      RowBox[{"[", 
       RowBox[{"PosOpt", ",", "1"}], "]"}], "]"}]}], ";"}], 
   "\[IndentingNewLine]", "\[IndentingNewLine]", 
   RowBox[{
    RowBox[{"IS", "=", "300"}], ";"}], "\[IndentingNewLine]", 
   RowBox[{"(*", " ", 
    RowBox[{"Visualize", " ", "results"}], " ", "*)"}], "\[IndentingNewLine]", 
   RowBox[{
    RowBox[{"PicVar", "=", 
     RowBox[{"ListLogPlot", "[", 
      RowBox[{"result", ",", 
       RowBox[{"AxesLabel", "->", 
        RowBox[{"{", 
         RowBox[{"\"\<\[Rho]\>\"", ",", "\"\<SSD\>\""}], "}"}]}], ",", 
       RowBox[{"PlotLabel", "->", 
        RowBox[{"\"\<Optimal \[Rho] is \>\"", "<>", 
         RowBox[{"ToString", "[", "rhoOpt", "]"}]}]}], ",", 
       RowBox[{"ImageSize", "->", "IS"}]}], "]"}]}], ";"}], 
   "\[IndentingNewLine]", "\[IndentingNewLine]", 
   RowBox[{"(*", " ", 
    RowBox[{"Run", " ", "simulation", " ", "with", " ", "it"}], " ", "*)"}], 
   "\[IndentingNewLine]", 
   RowBox[{
    RowBox[{"Clear", "[", "NN", "]"}], ";"}], "\[IndentingNewLine]", 
   RowBox[{
    RowBox[{"sol", "=", 
     RowBox[{"NDSolve", "[", 
      RowBox[{
       RowBox[{"{", "\[IndentingNewLine]", 
        RowBox[{
         RowBox[{
          RowBox[{"NN", "[", "0", "]"}], "==", "N0"}], ",", 
         "\[IndentingNewLine]", 
         RowBox[{
          RowBox[{
           RowBox[{"NN", "'"}], "[", "t", "]"}], "==", 
          RowBox[{"rhoOpt", "*", 
           RowBox[{"NN", "[", "t", "]"}]}]}]}], "}"}], "\[IndentingNewLine]", 
       ",", 
       RowBox[{"{", "NN", "}"}], ",", 
       RowBox[{"{", 
        RowBox[{"t", ",", "0", ",", "tEnd"}], "}"}]}], "]"}]}], ";"}], 
   "\[IndentingNewLine]", 
   RowBox[{
    RowBox[{"NN", "=", 
     RowBox[{"First", "[", 
      RowBox[{"NN", "/.", "\[VeryThinSpace]", "sol"}], "]"}]}], ";"}], 
   "\[IndentingNewLine]", "\[IndentingNewLine]", 
   RowBox[{"(*", " ", 
    RowBox[{
    "Plot", " ", "simulation", " ", "with", " ", "optimal", " ", "rho", " ", 
     "along", " ", "with", " ", "experimental", " ", "data"}], " ", "*)"}], 
   "\[IndentingNewLine]", 
   RowBox[{
    RowBox[{"PicOptSim", "=", 
     RowBox[{"Show", "[", 
      RowBox[{
       RowBox[{"Plot", "[", 
        RowBox[{
         RowBox[{"{", 
          RowBox[{"{", 
           RowBox[{"Log10", "[", 
            RowBox[{"NN", "[", "t", "]"}], "]"}], "}"}], "}"}], ",", 
         RowBox[{"{", 
          RowBox[{"t", ",", "0", ",", 
           RowBox[{"1.01", "*", "tEnd"}]}], "}"}], ",", 
         RowBox[{"Filling", "->", 
          RowBox[{"{", 
           RowBox[{"1", "->", "Axis"}], "}"}]}], ",", 
         RowBox[{"PlotStyle", "->", 
          RowBox[{"{", 
           RowBox[{"Directive", "[", 
            RowBox[{
             RowBox[{"Lighter", "[", "Gray", "]"}], ",", 
             RowBox[{"Thickness", "[", "0.002", "]"}]}], "]"}], "}"}]}], ",", 
         RowBox[{"PlotRange", "->", 
          RowBox[{"{", 
           RowBox[{
            RowBox[{"0.95", "*", 
             RowBox[{"Log10", "[", "N0", "]"}]}], ",", 
            RowBox[{"1.02", "*", 
             RowBox[{
              RowBox[{"NMaximize", "[", 
               RowBox[{
                RowBox[{"{", 
                 RowBox[{
                  RowBox[{"Log10", "[", 
                   RowBox[{"NN", "[", "t", "]"}], "]"}], ",", 
                  RowBox[{"t", ">", "0"}], ",", 
                  RowBox[{"t", "<", "tEnd"}]}], "}"}], ",", "t"}], "]"}], "[", 
              RowBox[{"[", "1", "]"}], "]"}]}]}], "}"}]}], ",", 
         RowBox[{"AxesLabel", "->", 
          RowBox[{"{", 
           RowBox[{"\"\<days\>\"", ",", "\"\<Log(Radiance)\>\""}], "}"}]}], 
         ",", "\[IndentingNewLine]", 
         RowBox[{"(*", 
          RowBox[{
           RowBox[{"PlotLegends", "->", 
            RowBox[{"Placed", "[", 
             RowBox[{
              RowBox[{"{", "\"\<N\>\"", "}"}], ",", "Above"}], "]"}]}], ","}],
           "*)"}], 
         RowBox[{"ImageSize", "->", "280"}]}], "]"}], ",", 
       RowBox[{"ListPlot", "[", "ControlErr", "]"}], ",", 
       RowBox[{"ImageSize", "->", "IS"}]}], "]"}]}], ";"}], 
   StyleBox["\[IndentingNewLine]",
    FontSize->18], "\[IndentingNewLine]", 
   StyleBox[
    RowBox[{
     StyleBox["(*",
      FontSize->18], 
     StyleBox[" ",
      FontSize->18], 
     StyleBox[
      RowBox[{"Supplementary", " ", "Figure", " ", "S", ".2"}],
      FontSize->14], 
     StyleBox[" ",
      FontSize->14], 
     StyleBox["*)",
      FontSize->18]}],
    FontWeight->"Bold",
    Background->RGBColor[1, 1, 0.85]], "\[IndentingNewLine]", 
   "\[IndentingNewLine]", 
   RowBox[{"GraphicsGrid", "[", 
    RowBox[{
     RowBox[{"{", 
      RowBox[{"{", 
       RowBox[{"PicVar", ",", "PicOptSim"}], "}"}], "}"}], ",", 
     RowBox[{"ImageSize", "->", 
      RowBox[{"{", 
       RowBox[{
        RowBox[{"2.2", "*", "IS"}], ",", "IS"}], "}"}]}]}], 
    "]"}]}]}]], "Input",
 CellChangeTimes->{{3.8846952560667562`*^9, 3.8846953080364003`*^9}, {
   3.8846957594229236`*^9, 3.8846957683721733`*^9}, {3.884697362451787*^9, 
   3.884697362600884*^9}, {3.8846974548183756`*^9, 3.884697470214612*^9}, 
   3.8846983417382536`*^9, 3.884709186617653*^9, {3.884709393272745*^9, 
   3.884709524915656*^9}, 3.8847184031153164`*^9, {3.884718522160025*^9, 
   3.884718525590535*^9}, {3.884718647397744*^9, 3.88471865068773*^9}, {
   3.8847741047296267`*^9, 3.8847741358219633`*^9}, {3.8847742633846865`*^9, 
   3.88477436887096*^9}, {3.8847749913283243`*^9, 3.8847750136958485`*^9}, {
   3.8947169676809196`*^9, 3.8947169965397654`*^9}, {3.894717684812791*^9, 
   3.894717685582328*^9}, {3.8947178507151175`*^9, 3.8947178644077306`*^9}, {
   3.894717930723363*^9, 3.894718013223517*^9}, {3.8947180483944187`*^9, 
   3.8947181148854556`*^9}, {3.894719067751836*^9, 3.8947190981722903`*^9}, {
   3.89471918280324*^9, 3.894719677881131*^9}, {3.8947197205716085`*^9, 
   3.894719722893158*^9}, {3.8947197932619247`*^9, 3.8947199946451235`*^9}, {
   3.894720047195073*^9, 3.8947200537452927`*^9}, {3.8947202501225367`*^9, 
   3.8947202793537292`*^9}, 3.894720315290188*^9, {3.8947204497257605`*^9, 
   3.894720452393587*^9}, {3.8950768535976553`*^9, 3.8950768560462766`*^9}, {
   3.8950773063193097`*^9, 3.895077307697068*^9}, {3.913312191398178*^9, 
   3.9133121934781685`*^9}, {3.913312265642434*^9, 3.913312322697652*^9}, 
   3.9133195116772385`*^9, {3.915063339731897*^9, 3.915063340008773*^9}, {
   3.9214263771040154`*^9, 3.921426377568199*^9}, {3.9214264260853243`*^9, 
   3.921426445581768*^9}, {3.9214268012894073`*^9, 3.9214268080334587`*^9}, 
   3.92142696005774*^9},
 CellLabel->"In[58]:=",ExpressionUUID->"43905794-25db-4f77-bf11-bfb586f08644"],

Cell[BoxData[
 GraphicsBox[{{}, {InsetBox[
     GraphicsBox[{{}, 
       InterpretationBox[{
         TagBox[
          TagBox[
           {RGBColor[0.368417, 0.506779, 0.709798], PointSize[
            0.012833333333333334`], AbsoluteThickness[2], 
            PointBox[CompressedData["
1:eJxTTMoPSmViYGAQBWIQPWsmCJy0n/5hxZ+g7Mf2j6pE1rk/PGX/sqXX/9i/
O/ZaMf2HvmqcsY/+ssP0Scgl+yJbruuLC87a/+ZQ9bE4vct+l1zr68Ad5+yv
uE4/tSllx35GBhC4YO/YpTTDO/DK/qUFIA0X7D8XZt6I1Xi03/MhyIKL9pOv
Fs595vN6/9vAHUATLto72Dx9L/Dn0/6JQNti+i/ZvwlaYlmd/HO/qTEIXLa3
Vved7LCZ4cDNxSADL9vPE75yLJGX7UAtyLlVV+wLWoL2TlLkO6AIco7cVfsI
vchnc7PFDxwFGXfoqv2fin8OzCvED2SmgcA1+x9yzI/n+/Id4L0ONtA+ryva
n1mD7cBGd5ADr9vb2FX0BBxjOBAKcl7gDfuLOZ5TNRp/7v8JMu7rDfurfyc9
ihb5vH8uOPxu2sdtPxHOWvZ6PwBsKawk
             "]]},
           Annotation[#, "Charting`Private`Tag#1"]& ],
          {
          "WolframDynamicHighlight", <|
           "Label" -> {"XYLabel"}, "Ball" -> {"IndicatedBall"}|>}], 
         DynamicBox[(Charting`HighlightActionBox["DynamicHighlight", {}, 
           Slot["HighlightElements"], 
           Slot["LayoutOptions"], 
           Slot["Meta"], 
           Charting`HighlightActionFunction["DynamicHighlight", {{
              Annotation[{
                Directive[
                 PointSize[0.012833333333333334`], 
                 RGBColor[0.368417, 0.506779, 0.709798], 
                 AbsoluteThickness[2]], 
                Point[CompressedData["
1:eJxTTMoPSmViYGAQBWIQPWsmCJy0n/5hxZ+g7Mf2j6pE1rk/PGX/sqXX/9i/
O/ZaMf2HvmqcsY/+ssP0Scgl+yJbruuLC87a/+ZQ9bE4vct+l1zr68Ad5+yv
uE4/tSllx35GBhC4YO/YpTTDO/DK/qUFIA0X7D8XZt6I1Xi03/MhyIKL9pOv
Fs595vN6/9vAHUATLto72Dx9L/Dn0/6JQNti+i/ZvwlaYlmd/HO/qTEIXLa3
Vved7LCZ4cDNxSADL9vPE75yLJGX7UAtyLlVV+wLWoL2TlLkO6AIco7cVfsI
vchnc7PFDxwFGXfoqv2fin8OzCvED2SmgcA1+x9yzI/n+/Id4L0ONtA+ryva
n1mD7cBGd5ADr9vb2FX0BBxjOBAKcl7gDfuLOZ5TNRp/7v8JMu7rDfurfyc9
ihb5vH8uOPxu2sdtPxHOWvZ6PwBsKawk
                 "]]}, "Charting`Private`Tag#1"]}}, <|
            "HighlightElements" -> <|
              "Label" -> {"XYLabel"}, "Ball" -> {"IndicatedBall"}|>, 
             "LayoutOptions" -> <|
              "PlotRange" -> {{0.19583333333333403`, 
                0.4000000000000002}, {-6.4243743790977685`, 
                0.6068510947002491}}, 
               "Frame" -> {{False, False}, {False, False}}, 
               "AxesOrigin" -> {0.19583333333333403`, -6.4243743790977685`}, 
               "ImageSize" -> {300, 300/GoldenRatio}, "Axes" -> {True, True}, 
               "LabelStyle" -> {}, "AspectRatio" -> GoldenRatio^(-1), 
               "DefaultStyle" -> {
                 Directive[
                  PointSize[0.012833333333333334`], 
                  RGBColor[0.368417, 0.506779, 0.709798], 
                  AbsoluteThickness[2]]}, 
               "HighlightLabelingFunctions" -> <|"CoordinatesToolOptions" -> ({
                   Identity[
                    Part[#, 1]], 
                   Exp[
                    Part[#, 2]]}& ), 
                 "ScalingFunctions" -> {{Identity, Identity}, {Log, Exp}}|>, 
               "Primitives" -> {}, "GCFlag" -> False|>, 
             "Meta" -> <|
              "DefaultHighlight" -> {"Dynamic", None}, "Index" -> {}, 
               "Function" -> ListLogPlot, "GroupHighlight" -> False|>|>]]& )[<|
           "HighlightElements" -> <|
             "Label" -> {"XYLabel"}, "Ball" -> {"IndicatedBall"}|>, 
            "LayoutOptions" -> <|
             "PlotRange" -> {{0.19583333333333403`, 
               0.4000000000000002}, {-6.4243743790977685`, 
               0.6068510947002491}}, 
              "Frame" -> {{False, False}, {False, False}}, 
              "AxesOrigin" -> {0.19583333333333403`, -6.4243743790977685`}, 
              "ImageSize" -> {300, 300/GoldenRatio}, "Axes" -> {True, True}, 
              "LabelStyle" -> {}, "AspectRatio" -> GoldenRatio^(-1), 
              "DefaultStyle" -> {
                Directive[
                 PointSize[0.012833333333333334`], 
                 RGBColor[0.368417, 0.506779, 0.709798], 
                 AbsoluteThickness[2]]}, 
              "HighlightLabelingFunctions" -> <|"CoordinatesToolOptions" -> ({
                  Identity[
                   Part[#, 1]], 
                  Exp[
                   Part[#, 2]]}& ), 
                "ScalingFunctions" -> {{Identity, Identity}, {Log, Exp}}|>, 
              "Primitives" -> {}, "GCFlag" -> False|>, 
            "Meta" -> <|
             "DefaultHighlight" -> {"Dynamic", None}, "Index" -> {}, 
              "Function" -> ListLogPlot, "GroupHighlight" -> False|>|>],
          
          ImageSizeCache->{{4.503599627370496*^15, -4.503599627370496*^15}, {
           4.503599627370496*^15, -4.503599627370496*^15}}]},
        Annotation[{{
           Annotation[{
             Directive[
              PointSize[0.012833333333333334`], 
              RGBColor[0.368417, 0.506779, 0.709798], 
              AbsoluteThickness[2]], 
             Point[CompressedData["
1:eJxTTMoPSmViYGAQBWIQPWsmCJy0n/5hxZ+g7Mf2j6pE1rk/PGX/sqXX/9i/
O/ZaMf2HvmqcsY/+ssP0Scgl+yJbruuLC87a/+ZQ9bE4vct+l1zr68Ad5+yv
uE4/tSllx35GBhC4YO/YpTTDO/DK/qUFIA0X7D8XZt6I1Xi03/MhyIKL9pOv
Fs595vN6/9vAHUATLto72Dx9L/Dn0/6JQNti+i/ZvwlaYlmd/HO/qTEIXLa3
Vved7LCZ4cDNxSADL9vPE75yLJGX7UAtyLlVV+wLWoL2TlLkO6AIco7cVfsI
vchnc7PFDxwFGXfoqv2fin8OzCvED2SmgcA1+x9yzI/n+/Id4L0ONtA+ryva
n1mD7cBGd5ADr9vb2FX0BBxjOBAKcl7gDfuLOZ5TNRp/7v8JMu7rDfurfyc9
ihb5vH8uOPxu2sdtPxHOWvZ6PwBsKawk
              "]]}, "Charting`Private`Tag#1"]}}, <|
         "HighlightElements" -> <|
           "Label" -> {"XYLabel"}, "Ball" -> {"IndicatedBall"}|>, 
          "LayoutOptions" -> <|
           "PlotRange" -> {{0.19583333333333403`, 
             0.4000000000000002}, {-6.4243743790977685`, 0.6068510947002491}},
             "Frame" -> {{False, False}, {False, False}}, 
            "AxesOrigin" -> {0.19583333333333403`, -6.4243743790977685`}, 
            "ImageSize" -> {300, 300/GoldenRatio}, "Axes" -> {True, True}, 
            "LabelStyle" -> {}, "AspectRatio" -> GoldenRatio^(-1), 
            "DefaultStyle" -> {
              Directive[
               PointSize[0.012833333333333334`], 
               RGBColor[0.368417, 0.506779, 0.709798], 
               AbsoluteThickness[2]]}, 
            "HighlightLabelingFunctions" -> <|"CoordinatesToolOptions" -> ({
                Identity[
                 Part[#, 1]], 
                Exp[
                 Part[#, 2]]}& ), 
              "ScalingFunctions" -> {{Identity, Identity}, {Log, Exp}}|>, 
            "Primitives" -> {}, "GCFlag" -> False|>, 
          "Meta" -> <|
           "DefaultHighlight" -> {"Dynamic", None}, "Index" -> {}, "Function" -> 
            ListLogPlot, "GroupHighlight" -> False|>|>, 
         "DynamicHighlight"]], {{}, {}}},
      AspectRatio->NCache[GoldenRatio^(-1), 0.6180339887498948],
      Axes->{True, True},
      AxesLabel->{
        FormBox[
         TagBox["\"\[Rho]\"", HoldForm], TraditionalForm], 
        FormBox[
         TagBox["\"SSD\"", HoldForm], TraditionalForm]},
      AxesOrigin->{0.19583333333333403`, -6.4243743790977685`},
      DisplayFunction->Identity,
      Frame->{{False, False}, {False, False}},
      FrameLabel->{{None, None}, {None, None}},
      FrameTicks->{{
         Charting`ScaledTicks[{Log, Exp}, {Log, Exp}, "Nice", 
          WorkingPrecision -> 15.954589770191003`, RotateLabel -> 0], 
         Charting`ScaledFrameTicks[{Log, Exp}]}, {Automatic, Automatic}},
      GridLines->{None, None},
      GridLinesStyle->Directive[
        GrayLevel[0.5, 0.4]],
      ImagePadding->{{22.759527975019495`, 13.99609395793891}, {
       14.171874999999432`, 17.171875}},
      ImageSize->300,
      Method->{
       "AxisPadding" -> Scaled[0.02], "DefaultBoundaryStyle" -> Automatic, 
        "DefaultGraphicsInteraction" -> {
         "Version" -> 1.2, "TrackMousePosition" -> {True, False}, 
          "Effects" -> {
           "Highlight" -> {"ratio" -> 2}, "HighlightPoint" -> {"ratio" -> 2}, 
            "Droplines" -> {
             "freeformCursorMode" -> True, 
              "placement" -> {"x" -> "All", "y" -> "None"}}}}, 
        "DefaultMeshStyle" -> AbsolutePointSize[6], "DefaultPlotStyle" -> {
          Directive[
           RGBColor[0.368417, 0.506779, 0.709798], 
           AbsoluteThickness[2]], 
          Directive[
           RGBColor[0.880722, 0.611041, 0.142051], 
           AbsoluteThickness[2]], 
          Directive[
           RGBColor[0.560181, 0.691569, 0.194885], 
           AbsoluteThickness[2]], 
          Directive[
           RGBColor[0.922526, 0.385626, 0.209179], 
           AbsoluteThickness[2]], 
          Directive[
           RGBColor[0.528488, 0.470624, 0.701351], 
           AbsoluteThickness[2]], 
          Directive[
           RGBColor[0.772079, 0.431554, 0.102387], 
           AbsoluteThickness[2]], 
          Directive[
           RGBColor[0.363898, 0.618501, 0.782349], 
           AbsoluteThickness[2]], 
          Directive[
           RGBColor[1, 0.75, 0], 
           AbsoluteThickness[2]], 
          Directive[
           RGBColor[0.647624, 0.37816, 0.614037], 
           AbsoluteThickness[2]], 
          Directive[
           RGBColor[0.571589, 0.586483, 0.], 
           AbsoluteThickness[2]], 
          Directive[
           RGBColor[0.915, 0.3325, 0.2125], 
           AbsoluteThickness[2]], 
          Directive[
           RGBColor[0.40082222609352647`, 0.5220066643438841, 0.85], 
           AbsoluteThickness[2]], 
          Directive[
           RGBColor[
           0.9728288904374106, 0.621644452187053, 0.07336199581899142], 
           AbsoluteThickness[2]], 
          Directive[
           RGBColor[0.736782672705901, 0.358, 0.5030266573755369], 
           AbsoluteThickness[2]], 
          Directive[
           RGBColor[0.28026441037696703`, 0.715, 0.4292089322474965], 
           AbsoluteThickness[2]]}, "DomainPadding" -> Scaled[0.02], 
        "PointSizeFunction" -> "SmallPointSize", "RangePadding" -> 
        Scaled[0.05], "OptimizePlotMarkers" -> True, "IncludeHighlighting" -> 
        "CurrentPoint", "HighlightStyle" -> Automatic, "OptimizePlotMarkers" -> 
        True, "CoordinatesToolOptions" -> {"DisplayFunction" -> ({
            Identity[
             Part[#, 1]], 
            Exp[
             Part[#, 2]]}& ), "CopiedValueFunction" -> ({
            Identity[
             Part[#, 1]], 
            Exp[
             Part[#, 2]]}& )}},
      PlotLabel->FormBox["\"Optimal \[Rho] is 0.34\"", TraditionalForm],
      PlotRange->{{0.19583333333333403`, 
       0.4000000000000002}, {-6.4243743790977685`, 0.6068510947002491}},
      PlotRangeClipping->True,
      PlotRangePadding->{{
         Scaled[0.02], 
         Scaled[0.02]}, {
         Scaled[0.02], 
         Scaled[0.05]}},
      Ticks->FrontEndValueCache[{Automatic, 
         Charting`ScaledTicks[{Log, Exp}, {Log, Exp}, "Nice", 
          WorkingPrecision -> 15.954589770191003`, RotateLabel -> 0]}, {
        Automatic, {{-5.298317366548036, 
           FormBox[
            TagBox[
             InterpretationBox[
              StyleBox["\"0.005\"", ShowStringCharacters -> False], 
              0.005`15.954589770191003, AutoDelete -> True], NumberForm[#, {
               DirectedInfinity[1], 3}]& ], TraditionalForm], {0.01, 
           0.}}, {-4.605170185988091, 
           FormBox[
            TagBox[
             InterpretationBox[
              StyleBox["\"0.010\"", ShowStringCharacters -> False], 
              0.01`15.954589770191003, AutoDelete -> True], NumberForm[#, {
               DirectedInfinity[1], 3}]& ], TraditionalForm], {0.01, 
           0.}}, {-2.995732273553991, 
           FormBox[
            TagBox[
             InterpretationBox[
              StyleBox["\"0.050\"", ShowStringCharacters -> False], 
              0.05`15.954589770191003, AutoDelete -> True], NumberForm[#, {
               DirectedInfinity[1], 3}]& ], TraditionalForm], {0.01, 
           0.}}, {-2.3025850929940455`, 
           FormBox[
            TagBox[
             InterpretationBox[
              StyleBox["\"0.100\"", ShowStringCharacters -> False], 
              0.1`15.954589770191003, AutoDelete -> True], NumberForm[#, {
               DirectedInfinity[1], 3}]& ], TraditionalForm], {0.01, 
           0.}}, {-0.6931471805599453, 
           FormBox[
            TagBox[
             InterpretationBox[
              StyleBox["\"0.500\"", ShowStringCharacters -> False], 
              0.5`15.954589770191003, AutoDelete -> True], NumberForm[#, {
               DirectedInfinity[1], 3}]& ], TraditionalForm], {0.01, 0.}}, {
          0., 
           FormBox["1", TraditionalForm], {0.01, 0.}}, {-7.600902459542082, 
           FormBox[
            TemplateBox[{0, 0}, "Spacer2"], TraditionalForm], {0.005, 
           0.}}, {-7.418580902748128, 
           FormBox[
            TemplateBox[{0, 0}, "Spacer2"], TraditionalForm], {0.005, 
           0.}}, {-7.264430222920869, 
           FormBox[
            TemplateBox[{0, 0}, "Spacer2"], TraditionalForm], {0.005, 
           0.}}, {-7.1308988302963465`, 
           FormBox[
            TemplateBox[{0, 0}, "Spacer2"], TraditionalForm], {0.005, 
           0.}}, {-7.013115794639964, 
           FormBox[
            TemplateBox[{0, 0}, "Spacer2"], TraditionalForm], {0.005, 
           0.}}, {-6.907755278982137, 
           FormBox[
            TemplateBox[{0, 0}, "Spacer2"], TraditionalForm], {0.005, 
           0.}}, {-6.214608098422191, 
           FormBox[
            TemplateBox[{0, 0}, "Spacer2"], TraditionalForm], {0.005, 
           0.}}, {-5.809142990314028, 
           FormBox[
            TemplateBox[{0, 0}, "Spacer2"], TraditionalForm], {0.005, 
           0.}}, {-5.521460917862246, 
           FormBox[
            TemplateBox[{0, 0}, "Spacer2"], TraditionalForm], {0.005, 
           0.}}, {-5.115995809754082, 
           FormBox[
            TemplateBox[{0, 0}, "Spacer2"], TraditionalForm], {0.005, 
           0.}}, {-4.961845129926823, 
           FormBox[
            TemplateBox[{0, 0}, "Spacer2"], TraditionalForm], {0.005, 
           0.}}, {-4.8283137373023015`, 
           FormBox[
            TemplateBox[{0, 0}, "Spacer2"], TraditionalForm], {0.005, 
           0.}}, {-4.710530701645918, 
           FormBox[
            TemplateBox[{0, 0}, "Spacer2"], TraditionalForm], {0.005, 
           0.}}, {-3.912023005428146, 
           FormBox[
            TemplateBox[{0, 0}, "Spacer2"], TraditionalForm], {0.005, 
           0.}}, {-3.506557897319982, 
           FormBox[
            TemplateBox[{0, 0}, "Spacer2"], TraditionalForm], {0.005, 
           0.}}, {-3.2188758248682006`, 
           FormBox[
            TemplateBox[{0, 0}, "Spacer2"], TraditionalForm], {0.005, 
           0.}}, {-2.8134107167600364`, 
           FormBox[
            TemplateBox[{0, 0}, "Spacer2"], TraditionalForm], {0.005, 
           0.}}, {-2.659260036932778, 
           FormBox[
            TemplateBox[{0, 0}, "Spacer2"], TraditionalForm], {0.005, 
           0.}}, {-2.5257286443082556`, 
           FormBox[
            TemplateBox[{0, 0}, "Spacer2"], TraditionalForm], {0.005, 
           0.}}, {-2.4079456086518722`, 
           FormBox[
            TemplateBox[{0, 0}, "Spacer2"], TraditionalForm], {0.005, 
           0.}}, {-1.6094379124341003`, 
           FormBox[
            TemplateBox[{0, 0}, "Spacer2"], TraditionalForm], {0.005, 
           0.}}, {-1.2039728043259361`, 
           FormBox[
            TemplateBox[{0, 0}, "Spacer2"], TraditionalForm], {0.005, 
           0.}}, {-0.916290731874155, 
           FormBox[
            TemplateBox[{0, 0}, "Spacer2"], TraditionalForm], {0.005, 
           0.}}, {-0.5108256237659907, 
           FormBox[
            TemplateBox[{0, 0}, "Spacer2"], TraditionalForm], {0.005, 
           0.}}, {-0.35667494393873245`, 
           FormBox[
            TemplateBox[{0, 0}, "Spacer2"], TraditionalForm], {0.005, 
           0.}}, {-0.2231435513142097, 
           FormBox[
            TemplateBox[{0, 0}, "Spacer2"], TraditionalForm], {0.005, 
           0.}}, {-0.10536051565782628`, 
           FormBox[
            TemplateBox[{0, 0}, "Spacer2"], TraditionalForm], {0.005, 0.}}, {
          0.6931471805599453, 
           FormBox[
            TemplateBox[{0, 0}, "Spacer2"], TraditionalForm], {0.005, 0.}}, {
          1.0986122886681098`, 
           FormBox[
            TemplateBox[{0, 0}, "Spacer2"], TraditionalForm], {0.005, 0.}}, {
          1.3862943611198906`, 
           FormBox[
            TemplateBox[{0, 0}, "Spacer2"], TraditionalForm], {0.005, 0.}}, {
          1.6094379124341003`, 
           FormBox[
            TemplateBox[{0, 0}, "Spacer2"], TraditionalForm], {0.005, 0.}}, {
          1.791759469228055, 
           FormBox[
            TemplateBox[{0, 0}, "Spacer2"], TraditionalForm], {0.005, 0.}}, {
          1.9459101490553132`, 
           FormBox[
            TemplateBox[{0, 0}, "Spacer2"], TraditionalForm], {0.005, 0.}}, {
          2.0794415416798357`, 
           FormBox[
            TemplateBox[{0, 0}, "Spacer2"], TraditionalForm], {0.005, 0.}}, {
          2.1972245773362196`, 
           FormBox[
            TemplateBox[{0, 0}, "Spacer2"], TraditionalForm], {0.005, 0.}}, {
          2.302585092994046, 
           FormBox[
            TemplateBox[{0, 0}, "Spacer2"], TraditionalForm], {0.005, 0.}}, {
          2.995732273553991, 
           FormBox[
            TemplateBox[{0, 0}, "Spacer2"], TraditionalForm], {0.005, 0.}}, {
          3.4011973816621555`, 
           FormBox[
            TemplateBox[{0, 0}, "Spacer2"], TraditionalForm], {0.005, 0.}}, {
          3.6888794541139363`, 
           FormBox[
            TemplateBox[{0, 0}, "Spacer2"], TraditionalForm], {0.005, 0.}}, {
          3.912023005428146, 
           FormBox[
            TemplateBox[{0, 0}, "Spacer2"], TraditionalForm], {0.005, 
           0.}}}}]], {160., -97.34035322810844}, ImageScaled[{0.5, 0.5}], {300, 185.41019662496845},
     BaseStyle->{Graphics3DBoxOptions -> {SphericalRegion -> False}}], 
    InsetBox[
     GraphicsBox[{
       InterpretationBox[{
         TagBox[{GraphicsComplexBox[CompressedData["
1:eJw9lHs01AkUx6XQiDZkZZgxv/kNgxDD/KSW+bZT9FgW4xTVSuRZqu0hmhXr
UdqpLTV6DZ1EWT2okQ2TjdgUqukhwqpG0aAXWmrJzp6zu3/cc8/9437O937v
PZcI3xQYqa2lpfWtJv7Jae/it0s2nvR60/k4XdRIR27N70871R0Cx03n9b0N
LMBs0v247svXgrbumvx6kQVuXeH+miP7ICjfczB49xELHBL/eT0la0wQu5B2
Z7TVApWfvrBt1dFGEac2ZIRpiewXF+O+3qODHiWd5rHWEh+4Se/uiWgIL+PW
6hZbgl0U0nVquiFO6Dl5Zb61RG7x2u7TC2fAq8vjobcLAxscHJN2c41hUMI7
IE1k4NIiT4OgPhMcD1KstlYw8GRshUhYaIrS2tuvosYYuBVGu1aXboatl4W7
3IRMzF41QTgJzbE5KnX+okwmRNr7iu1sLeDsW26samYizId86T2FAWWe3Zk5
JlZ4zp5g+NUwMed+wPKaICtIW+Z+NeTPQm3KEvYfMisMrpsZc8WFQNJJxhTP
LiuULVVwvKzZkIdIUmeasBCVEq0InkmifN60Z+EUC6KJcv+YIRIpZ5MbA1ew
UNByLwEvOejZKLgxVcyC44hEZthgjVPzuIvCclkojvY9sb7QBhGehN2Mahay
nNrtDkm5OH0xlr77GQv5oFVc3GaLvdoPjuRNIsAontyaHW2Hq4QtS2xNQBI2
Wam73B53plL6lxcTcI0407DZbTY4rRWpWbEEvK4Z+xdYO8DHOF/bZj+B9DB2
a6OuI26+324UWUKgSuQ+N73bES2jsh/H7hIIyjOzn/LQCdKBNeMhgwRseSfo
O+VzEHioTifEhI1L04d9Vwc6Y1xON2e6s6G2GzBMqHNGfWBzZUYwG7KBnnnB
PBfw9upfEyaxsWulz6WT51xw8ObU27dy2fj8erTwKZ2H5PrUiLfVGp7DDFWG
lIfxiW16nc/Z6DC23zc4zRWfvRYbEDokCpg55SvFrkjUepSvZ0MityWSyx12
hW7JMc8rS0jw5HtmvVnnBoHjjTjt9SQWUBcSkh+6YUAu/vSLhERaJMX4fhkf
RcO0bNNSEmFVRsI1Cj4KmiLkpJJEh1jdHTCXQlnc+E+0DySGdpTc7FI3Cbz0
ghu+6aeDKUs+3PaRj/V5Dl1HVCTye1KkKrVCcK/ztLWynY7r53z6Ze18KPpN
hN89IfGDpGy+qTmFhcGscGU/ibE6tnOf+rxAR7fvUfYDOg7KHY6ON/KRXNme
WPOIhO/hY70JNApFsT+fde0lcSH97oEyW40e11C9+HckynbFRH9UywSFC9ou
bLlLRyJlFe9Ux0dvg4fplgckKDNJddEkCloeW4QvX5CQ6tVGvmBR6PV3q2C+
IVE/0VGZ5kxhf6uNn2KQBDE81GLWJxFUbto5K6KZjg2Js9q8r/NxVFDVvfQ+
CfuQDNuacc08pTpGv3WTyFpSpRyz1Ohzer9/ZIBExYIWjsyBgozTO1v6noSy
WuUX50ahMrovXqW5+/Eu/bKgPrFAbRTgt6qJjijzHENRNR+ZZ/WXXdX4zfmk
Fdr8Fx85I4U77DX8tD5Kl2ZBQVnvPhqh4ctVASuL7CmYl786rqXhN4auyUjg
UTi1dlWXn4b/2DLKPJSisNX/ztj2YU3/v//MvdRxIGar+f/7/K/+G64cJhc=

            "], {{{}, 
              {RGBColor[
               0.6666666666666666, 0.6666666666666666, 0.6666666666666666], 
               Opacity[0.2], EdgeForm[None], 
               GraphicsGroupBox[
                PolygonBox[{{1, 78, 79, 50, 77, 70, 76, 64, 69, 75, 59, 63, 
                 68, 74, 55, 58, 62, 67, 73, 52, 54, 57, 61, 66, 72, 49, 48, 
                 47, 46, 45, 44, 43, 42, 41, 40, 39, 38, 37, 36, 35, 34, 33, 
                 32, 31, 30, 29, 28, 27, 26, 25, 24, 23, 22, 21, 20, 19, 18, 
                 17, 16, 15, 14, 13, 12, 11, 10, 9, 8, 7, 6, 5, 4, 3, 2, 51, 
                 53, 56, 60, 65, 71}}]]}, {}, {}}, {{}, {}, 
              TagBox[
               {RGBColor[
                0.6666666666666666, 0.6666666666666666, 0.6666666666666666], 
                Thickness[0.002], Opacity[1.], 
                LineBox[{1, 71, 65, 60, 56, 53, 51, 2, 3, 4, 5, 6, 7, 8, 9, 
                 10, 11, 12, 13, 14, 15, 16, 17, 18, 19, 20, 21, 22, 23, 24, 
                 25, 26, 27, 28, 29, 30, 31, 32, 33, 34, 35, 36, 37, 38, 39, 
                 40, 41, 42, 43, 44, 45, 46, 47, 48, 49, 72, 66, 61, 57, 54, 
                 52, 73, 67, 62, 58, 55, 74, 68, 63, 59, 75, 69, 64, 76, 70, 
                 77, 50}]},
               Annotation[#, "Charting`Private`Tag#1"]& ]}}], {}},
          {
          "WolframDynamicHighlight", <|
           "Label" -> {"XYLabel"}, "Ball" -> {"InterpolatedBall"}|>}], 
         DynamicBox[(Charting`HighlightActionBox["DynamicHighlight", {}, 
           Slot["HighlightElements"], 
           Slot["LayoutOptions"], 
           Slot["Meta"], 
           Charting`HighlightActionFunction["DynamicHighlight", {
             GraphicsComplex[CompressedData["
1:eJw9lHs01AkUx6XQiDZkZZgxv/kNgxDD/KSW+bZT9FgW4xTVSuRZqu0hmhXr
UdqpLTV6DZ1EWT2okQ2TjdgUqukhwqpG0aAXWmrJzp6zu3/cc8/9437O937v
PZcI3xQYqa2lpfWtJv7Jae/it0s2nvR60/k4XdRIR27N70871R0Cx03n9b0N
LMBs0v247svXgrbumvx6kQVuXeH+miP7ICjfczB49xELHBL/eT0la0wQu5B2
Z7TVApWfvrBt1dFGEac2ZIRpiewXF+O+3qODHiWd5rHWEh+4Se/uiWgIL+PW
6hZbgl0U0nVquiFO6Dl5Zb61RG7x2u7TC2fAq8vjobcLAxscHJN2c41hUMI7
IE1k4NIiT4OgPhMcD1KstlYw8GRshUhYaIrS2tuvosYYuBVGu1aXboatl4W7
3IRMzF41QTgJzbE5KnX+okwmRNr7iu1sLeDsW26samYizId86T2FAWWe3Zk5
JlZ4zp5g+NUwMed+wPKaICtIW+Z+NeTPQm3KEvYfMisMrpsZc8WFQNJJxhTP
LiuULVVwvKzZkIdIUmeasBCVEq0InkmifN60Z+EUC6KJcv+YIRIpZ5MbA1ew
UNByLwEvOejZKLgxVcyC44hEZthgjVPzuIvCclkojvY9sb7QBhGehN2Mahay
nNrtDkm5OH0xlr77GQv5oFVc3GaLvdoPjuRNIsAontyaHW2Hq4QtS2xNQBI2
Wam73B53plL6lxcTcI0407DZbTY4rRWpWbEEvK4Z+xdYO8DHOF/bZj+B9DB2
a6OuI26+324UWUKgSuQ+N73bES2jsh/H7hIIyjOzn/LQCdKBNeMhgwRseSfo
O+VzEHioTifEhI1L04d9Vwc6Y1xON2e6s6G2GzBMqHNGfWBzZUYwG7KBnnnB
PBfw9upfEyaxsWulz6WT51xw8ObU27dy2fj8erTwKZ2H5PrUiLfVGp7DDFWG
lIfxiW16nc/Z6DC23zc4zRWfvRYbEDokCpg55SvFrkjUepSvZ0MityWSyx12
hW7JMc8rS0jw5HtmvVnnBoHjjTjt9SQWUBcSkh+6YUAu/vSLhERaJMX4fhkf
RcO0bNNSEmFVRsI1Cj4KmiLkpJJEh1jdHTCXQlnc+E+0DySGdpTc7FI3Cbz0
ghu+6aeDKUs+3PaRj/V5Dl1HVCTye1KkKrVCcK/ztLWynY7r53z6Ze18KPpN
hN89IfGDpGy+qTmFhcGscGU/ibE6tnOf+rxAR7fvUfYDOg7KHY6ON/KRXNme
WPOIhO/hY70JNApFsT+fde0lcSH97oEyW40e11C9+HckynbFRH9UywSFC9ou
bLlLRyJlFe9Ux0dvg4fplgckKDNJddEkCloeW4QvX5CQ6tVGvmBR6PV3q2C+
IVE/0VGZ5kxhf6uNn2KQBDE81GLWJxFUbto5K6KZjg2Js9q8r/NxVFDVvfQ+
CfuQDNuacc08pTpGv3WTyFpSpRyz1Ohzer9/ZIBExYIWjsyBgozTO1v6noSy
WuUX50ahMrovXqW5+/Eu/bKgPrFAbRTgt6qJjijzHENRNR+ZZ/WXXdX4zfmk
Fdr8Fx85I4U77DX8tD5Kl2ZBQVnvPhqh4ctVASuL7CmYl786rqXhN4auyUjg
UTi1dlWXn4b/2DLKPJSisNX/ztj2YU3/v//MvdRxIGar+f/7/K/+G64cJhc=

              "], {{{}, {
                 EdgeForm[], 
                 Directive[
                  RGBColor[
                  0.6666666666666666, 0.6666666666666666, 0.6666666666666666], 
                  Opacity[0.2]], 
                 GraphicsGroup[{
                   
                   Polygon[{{1, 78, 79, 50, 77, 70, 76, 64, 69, 75, 59, 63, 
                    68, 74, 55, 58, 62, 67, 73, 52, 54, 57, 61, 66, 72, 49, 
                    48, 47, 46, 45, 44, 43, 42, 41, 40, 39, 38, 37, 36, 35, 
                    34, 33, 32, 31, 30, 29, 28, 27, 26, 25, 24, 23, 22, 21, 
                    20, 19, 18, 17, 16, 15, 14, 13, 12, 11, 10, 9, 8, 7, 6, 5,
                     4, 3, 2, 51, 53, 56, 60, 65, 71}}]}]}, {}, {}}, {{}, {}, 
                Annotation[{
                  Directive[
                   Opacity[1.], 
                   AbsoluteThickness[2], 
                   RGBColor[
                   0.6666666666666666, 0.6666666666666666, 
                    0.6666666666666666], 
                   Thickness[0.002]], 
                  
                  Line[{1, 71, 65, 60, 56, 53, 51, 2, 3, 4, 5, 6, 7, 8, 9, 10,
                    11, 12, 13, 14, 15, 16, 17, 18, 19, 20, 21, 22, 23, 24, 
                   25, 26, 27, 28, 29, 30, 31, 32, 33, 34, 35, 36, 37, 38, 39,
                    40, 41, 42, 43, 44, 45, 46, 47, 48, 49, 72, 66, 61, 57, 
                   54, 52, 73, 67, 62, 58, 55, 74, 68, 63, 59, 75, 69, 64, 76,
                    70, 77, 50}]}, "Charting`Private`Tag#1"]}}], {}}, <|
            "HighlightElements" -> <|
              "Label" -> {"XYLabel"}, "Ball" -> {"InterpolatedBall"}|>, 
             "LayoutOptions" -> <|
              "PlotRange" -> {{0., 22.219999546530612`}, {6.362704935348851, 
                10.145029045167336`}}, 
               "Frame" -> {{False, False}, {False, False}}, 
               "AxesOrigin" -> {0, 6.362704935348865}, 
               "ImageSize" -> {280, 280/GoldenRatio}, "Axes" -> {True, True}, 
               "LabelStyle" -> {}, "AspectRatio" -> GoldenRatio^(-1), 
               "DefaultStyle" -> {
                 Directive[
                  Opacity[1.], 
                  AbsoluteThickness[2], 
                  RGBColor[
                  0.6666666666666666, 0.6666666666666666, 0.6666666666666666], 
                  Thickness[0.002]]}, 
               "HighlightLabelingFunctions" -> <|"CoordinatesToolOptions" -> ({
                   Identity[
                    Part[#, 1]], 
                   Identity[
                    Part[#, 2]]}& ), 
                 "ScalingFunctions" -> {{Identity, Identity}, {
                   Identity, Identity}}|>, "Primitives" -> {{{{}, {
                    EdgeForm[], 
                    Directive[
                    RGBColor[
                    0.6666666666666666, 0.6666666666666666, 
                    0.6666666666666666], 
                    Opacity[0.2]], 
                    GraphicsGroup[{{
                    Polygon[CompressedData["
1:eJxd0ms0lAkcBnApoxFtyGqGGfPOi0GIYV6pZZ52ii7LYpyiWolcS7VdRFYs
Ku3Ulhrdhk6irC5oZMNkIzaFarqIsCqKBt3QUmuy04f9sh/+5zm/c55zni9/
ImxTQIS2lpbW95r7kmnv4rZLNp7yfNP5OF3cyMR/ditxGIzeykBHkqrHfy6F
/7ssVv0L/QOJx+aRjBCKwla/O+PbR0goq7t9Y10pVEb1x3UPk2gMWZMRz6dw
eu2qLl+N6yc6KtOcKBxotfZVDJGoWNBiKbOnILPsmy19T0Le7b+y0I4Co/zV
CS2NL6bfPVhmo9lzCdGNe0dCqlsb8YJDoc/PtYL9hkTmkirluDmFQsf3B0YH
SaT1UzS6GQVlvdtYuMY/ScrmmzAoLAzihCkHSPgcOd4XT9f0Y34959JHgjKV
VBdOoqDlvkX08gUJu+AMmxq1AIoSHcM/ekhYftIKaf5HgOzRgh12GrNlyUfa
PgqwPte+62g3ievnvQdk7Zr+gLHohyckDsntj6kbBUiubE+oeUQigbKIc6wT
oK/B3WTLAxIbEma1eV0X4JiwqmfpfRKRjGwDcbUAu8/pLbuqJBFaZShaoxAg
vylcTmqcFkGxflwmQOEIPcukhMQC6mJ88kNXDMqTPv0mIcGX7531Zp0rhA43
YrXXk8hpieDxRlxAKz7ucWUJiXx2dvnKJBckaD3K07Um0WFkt39omgs+ey7W
J3RIlNrP6M6Q8qGe2Kbb+ZyLz6/HCp4y+UiuTw1/W83FrpXepafOO+PQzam3
b+VwIRvsnRfEdwZ/n941USIXKttBg/g6J9QHNFdmBHFROn3EZ3WAE9RyJoPt
xoUN/yRzp3wOAg7X6QQbcxGYa2o35aEjpINr1MFDBKrEbnPTexzQMib7efwu
gfRQbmsjzQE33283jCgm4HnNyC/fyh7eRnna1gcIuISfbdjsOhuWrRWpmTEE
JKGTlbTldrgzldK7vJgAq2hya1aULa4SNpwkKwJ5oFdc2maDfdoPjuZOIpDp
2G57WMrDmUsxzD3POCiK8jm5vsAa4R6E7YxqDhxGJTKDBiucnsdbFJrDQX7L
vXi8tETvRuGNqUkciCfK/aI1f5xyLrkxYAUHkSlRiqCZJMrnTXsWRnFQtlRh
6WnFhTxYkjrTmIOhdTOjrzgTSDzFmuLRZQFpy9xvhv04qE1Zwv1LZoHn3AmW
bw0bc+77L68JtECoN/nSawoLylzbs3OMLSDW3l9ka2MGJ59yo+5mNmavmiAc
RQxsjkydv2g3G7dC6dfq0k2x9bJol6uIjSfjK8SiAhOU1N5+FTnOQukiD/3A
fmOcCFSstlKwsMHeIXEPzwj6xfyD0gQWcorW9pxZOAOeXe4PvZxZ4BYGd52e
boCTuo6eu9+a4wMv8d09MR1hZbxaWpE5sl5civ12rw56lUy6+1pzVH76yqZV
RxuFlrXBo2xzHE76+3pK5rgwZiH9zlirGW5d4f2eLfsgLN97KGjPUTOwm2gf
1339WtjWU5NXLzZDTs2fTztVHUKHTRf0vPTNMLyj+GaXqknoqRvU8N0AE3m9
KdJulUJ4r/OMlbKdifE6rlO/6oJQh9b/KOsBE2W7oqM+qmTCggVtF7fcZYIY
GW4x7ZcIKzftnBXezIS6S68ssD9JqDL0913VxMS/2WomFw==
                    "]]}}]}, {}, {}}, {{}, {}, 
                   Annotation[{
                    Directive[
                    Opacity[1.], 
                    AbsoluteThickness[2], 
                    RGBColor[
                    0.6666666666666666, 0.6666666666666666, 
                    0.6666666666666666], 
                    Thickness[0.002]], 
                    Line[CompressedData["
1:eJwV0ns01AkUB3ApNKINWRlmzG9+mCHEML9Sy3zbKXosB+MU1UqEKNX2EM2K
RaWd2lKj19BJlNVDNZMNk43YFKrpIcJONYoGvdBSO7Kzf9xzz+ec77n33HMu
EbMpLM7QwMAgSF//96wPydslG0/5v+t6mi1qomNMbaoI7xMLtBahwSub6SCG
h1pt+iSCqk07Z8S20KHYtS7hs1YmKJnffnHLfTp09WzPPu0FgZFx35O8R3QU
9WRINVql4EHXGSdVBx1DO8pvq7XNAn+TiMYf+ukoqP3reZe2U+C+6YJpgJkd
mM3Gn9d++1bQ3l1b1CCyw51rnD/yZZ8EFXsPRew5aofD4n9uZuTqBIkLaPdG
2+xQ9eUbbpuRIUod6yJHmPbIe3Up6fu9RuhR0Wm+a+zxiZP24YGIhhgFp864
zB7s0kj16anmOGni4b/7vT0KytZ0n1kwDf5q38cBXgxscHNP28OxhFk576A0
lYErC/3MwvuscCJcucpJycAz3XKRsMQal+vuvonXMXAnmnajPtsGW68Kd/kI
mZi5cpzwENpic3zmvIW7mRAZ7i9z4drBM6jCUtPCRHQg+TpgEgOqQpezs6wc
8JI9zgiuZWLWw9BlteEOkLbO+W4ohIW6jMXsv2UOGFw7fd01LwJppxiT/NQO
UCxROvo7sSGPlGROt2IhPiNBGTGdRMXcKS9iKBZE4xUh64ZIZJxLbwpbzkJx
64MUvHZEz0bBrcliFtxHJDLzRiecnstZGF3AQllC0Mn1Jc6I9SNcptWwkOvR
4XJYysGZS4n0PS9YKAKt8tI2LvYZPjpaOIEAo2xiW16CC64TXJbYiYAkeqLK
eJkr7k2mTK8uIuAde7Zxs89MOLZVZuYmEvC/YRlS7OSGQMsiQ+cDBLKj2W1N
xu64/XG7RVw5gWrR7DnZ3e5oHZX9ortPILzQxnXSYw9IB1aPRQ4S4PJO0nfK
ZyHscL1RpBUbV6YOB60K88SYnG7LnM2G1mXAPKXeEw1hLVU5EWzIBnrmRvC8
wNtnekOYxsauFYFXTp33wqHbk+/eKWDj69vRkud0HtIbMmPf1+jnuU3T5Eh5
GBvfZtL1ko1OS9f9g1O88dV/kRlhRKKYmV+xQuyNVIMnRSbOJApa4zicYW8Y
lx/3u7aYBE++d8a7tT4QuN9KMlxPYj51MSX9sQ8G5OIvv0tIZMVRjJ+W8lE6
TMuzvkwiutpCuFrJR3FzrJxUkYi3zTcX1fCx+5zp0ut6b0id0R5wk49jguru
JQ9JpFIOyR71fPQ2+lpveUTikNzt2FgTH+lVHam1T0jcPB/YL+vgQ9lvJfzx
GQmmLP1I+2c+1he6qY9qSDh+MYhq+ZeP/JGSHa7dJFwjc7i1Y/r8ZSOLP/Wm
bCQ1pRMoGPhuEb5+RSLoyPHeFBqF0sTfznn3kvhZophnbUthQQQrRtWvv6eP
MqbZUVA1zB6NHSCRu7hapbPX5z0+HhjRW2pSF/eKRaE3xKeS+Y7Exez7BxVc
CgrvKJPkDyTkmtAVpa4UbCvenDD4SKJyfqujzI2CzLF3plTvhvHOqixPCgfa
nIOVgySaolbnpPAonF6zUh2s/2tVjSY4yYdCVUJfskbvp/bxtlEUha0h93Tb
h0l0irXdoXP0+5LGfqV9IvEf2pkXZQ==
                    "]]}, "Charting`Private`Tag#1"]}}, {}}, "GCFlag" -> 
               True|>, 
             "Meta" -> <|
              "DefaultHighlight" -> {"Dynamic", None}, "Index" -> {}, 
               "Function" -> Plot, "GroupHighlight" -> False|>|>]]& )[<|
           "HighlightElements" -> <|
             "Label" -> {"XYLabel"}, "Ball" -> {"InterpolatedBall"}|>, 
            "LayoutOptions" -> <|
             "PlotRange" -> {{0., 22.219999546530612`}, {6.362704935348851, 
               10.145029045167336`}}, 
              "Frame" -> {{False, False}, {False, False}}, 
              "AxesOrigin" -> {0, 6.362704935348865}, 
              "ImageSize" -> {280, 280/GoldenRatio}, "Axes" -> {True, True}, 
              "LabelStyle" -> {}, "AspectRatio" -> GoldenRatio^(-1), 
              "DefaultStyle" -> {
                Directive[
                 Opacity[1.], 
                 AbsoluteThickness[2], 
                 RGBColor[
                 0.6666666666666666, 0.6666666666666666, 0.6666666666666666], 
                 Thickness[0.002]]}, 
              "HighlightLabelingFunctions" -> <|"CoordinatesToolOptions" -> ({
                  Identity[
                   Part[#, 1]], 
                  Identity[
                   Part[#, 2]]}& ), 
                "ScalingFunctions" -> {{Identity, Identity}, {
                  Identity, Identity}}|>, "Primitives" -> {{{{}, {
                   EdgeForm[], 
                   Directive[
                    RGBColor[
                    0.6666666666666666, 0.6666666666666666, 
                    0.6666666666666666], 
                    Opacity[0.2]], 
                   GraphicsGroup[{{
                    Polygon[CompressedData["
1:eJxd0ms0lAkcBnApoxFtyGqGGfPOi0GIYV6pZZ52ii7LYpyiWolcS7VdRFYs
Ku3Ulhrdhk6irC5oZMNkIzaFarqIsCqKBt3QUmuy04f9sh/+5zm/c55zni9/
ImxTQIS2lpbW95r7kmnv4rZLNp7yfNP5OF3cyMR/ditxGIzeykBHkqrHfy6F
/7ssVv0L/QOJx+aRjBCKwla/O+PbR0goq7t9Y10pVEb1x3UPk2gMWZMRz6dw
eu2qLl+N6yc6KtOcKBxotfZVDJGoWNBiKbOnILPsmy19T0Le7b+y0I4Co/zV
CS2NL6bfPVhmo9lzCdGNe0dCqlsb8YJDoc/PtYL9hkTmkirluDmFQsf3B0YH
SaT1UzS6GQVlvdtYuMY/ScrmmzAoLAzihCkHSPgcOd4XT9f0Y34959JHgjKV
VBdOoqDlvkX08gUJu+AMmxq1AIoSHcM/ekhYftIKaf5HgOzRgh12GrNlyUfa
PgqwPte+62g3ievnvQdk7Zr+gLHohyckDsntj6kbBUiubE+oeUQigbKIc6wT
oK/B3WTLAxIbEma1eV0X4JiwqmfpfRKRjGwDcbUAu8/pLbuqJBFaZShaoxAg
vylcTmqcFkGxflwmQOEIPcukhMQC6mJ88kNXDMqTPv0mIcGX7531Zp0rhA43
YrXXk8hpieDxRlxAKz7ucWUJiXx2dvnKJBckaD3K07Um0WFkt39omgs+ey7W
J3RIlNrP6M6Q8qGe2Kbb+ZyLz6/HCp4y+UiuTw1/W83FrpXepafOO+PQzam3
b+VwIRvsnRfEdwZ/n941USIXKttBg/g6J9QHNFdmBHFROn3EZ3WAE9RyJoPt
xoUN/yRzp3wOAg7X6QQbcxGYa2o35aEjpINr1MFDBKrEbnPTexzQMib7efwu
gfRQbmsjzQE33283jCgm4HnNyC/fyh7eRnna1gcIuISfbdjsOhuWrRWpmTEE
JKGTlbTldrgzldK7vJgAq2hya1aULa4SNpwkKwJ5oFdc2maDfdoPjuZOIpDp
2G57WMrDmUsxzD3POCiK8jm5vsAa4R6E7YxqDhxGJTKDBiucnsdbFJrDQX7L
vXi8tETvRuGNqUkciCfK/aI1f5xyLrkxYAUHkSlRiqCZJMrnTXsWRnFQtlRh
6WnFhTxYkjrTmIOhdTOjrzgTSDzFmuLRZQFpy9xvhv04qE1Zwv1LZoHn3AmW
bw0bc+77L68JtECoN/nSawoLylzbs3OMLSDW3l9ka2MGJ59yo+5mNmavmiAc
RQxsjkydv2g3G7dC6dfq0k2x9bJol6uIjSfjK8SiAhOU1N5+FTnOQukiD/3A
fmOcCFSstlKwsMHeIXEPzwj6xfyD0gQWcorW9pxZOAOeXe4PvZxZ4BYGd52e
boCTuo6eu9+a4wMv8d09MR1hZbxaWpE5sl5civ12rw56lUy6+1pzVH76yqZV
RxuFlrXBo2xzHE76+3pK5rgwZiH9zlirGW5d4f2eLfsgLN97KGjPUTOwm2gf
1339WtjWU5NXLzZDTs2fTztVHUKHTRf0vPTNMLyj+GaXqknoqRvU8N0AE3m9
KdJulUJ4r/OMlbKdifE6rlO/6oJQh9b/KOsBE2W7oqM+qmTCggVtF7fcZYIY
GW4x7ZcIKzftnBXezIS6S68ssD9JqDL0913VxMS/2WomFw==
                    "]]}}]}, {}, {}}, {{}, {}, 
                  Annotation[{
                    Directive[
                    Opacity[1.], 
                    AbsoluteThickness[2], 
                    RGBColor[
                    0.6666666666666666, 0.6666666666666666, 
                    0.6666666666666666], 
                    Thickness[0.002]], 
                    Line[CompressedData["
1:eJwV0ns01AkUB3ApNKINWRlmzG9+mCHEML9Sy3zbKXosB+MU1UqEKNX2EM2K
RaWd2lKj19BJlNVDNZMNk43YFKrpIcJONYoGvdBSO7Kzf9xzz+ec77n33HMu
EbMpLM7QwMAgSF//96wPydslG0/5v+t6mi1qomNMbaoI7xMLtBahwSub6SCG
h1pt+iSCqk07Z8S20KHYtS7hs1YmKJnffnHLfTp09WzPPu0FgZFx35O8R3QU
9WRINVql4EHXGSdVBx1DO8pvq7XNAn+TiMYf+ukoqP3reZe2U+C+6YJpgJkd
mM3Gn9d++1bQ3l1b1CCyw51rnD/yZZ8EFXsPRew5aofD4n9uZuTqBIkLaPdG
2+xQ9eUbbpuRIUod6yJHmPbIe3Up6fu9RuhR0Wm+a+zxiZP24YGIhhgFp864
zB7s0kj16anmOGni4b/7vT0KytZ0n1kwDf5q38cBXgxscHNP28OxhFk576A0
lYErC/3MwvuscCJcucpJycAz3XKRsMQal+vuvonXMXAnmnajPtsGW68Kd/kI
mZi5cpzwENpic3zmvIW7mRAZ7i9z4drBM6jCUtPCRHQg+TpgEgOqQpezs6wc
8JI9zgiuZWLWw9BlteEOkLbO+W4ohIW6jMXsv2UOGFw7fd01LwJppxiT/NQO
UCxROvo7sSGPlGROt2IhPiNBGTGdRMXcKS9iKBZE4xUh64ZIZJxLbwpbzkJx
64MUvHZEz0bBrcliFtxHJDLzRiecnstZGF3AQllC0Mn1Jc6I9SNcptWwkOvR
4XJYysGZS4n0PS9YKAKt8tI2LvYZPjpaOIEAo2xiW16CC64TXJbYiYAkeqLK
eJkr7k2mTK8uIuAde7Zxs89MOLZVZuYmEvC/YRlS7OSGQMsiQ+cDBLKj2W1N
xu64/XG7RVw5gWrR7DnZ3e5oHZX9ortPILzQxnXSYw9IB1aPRQ4S4PJO0nfK
ZyHscL1RpBUbV6YOB60K88SYnG7LnM2G1mXAPKXeEw1hLVU5EWzIBnrmRvC8
wNtnekOYxsauFYFXTp33wqHbk+/eKWDj69vRkud0HtIbMmPf1+jnuU3T5Eh5
GBvfZtL1ko1OS9f9g1O88dV/kRlhRKKYmV+xQuyNVIMnRSbOJApa4zicYW8Y
lx/3u7aYBE++d8a7tT4QuN9KMlxPYj51MSX9sQ8G5OIvv0tIZMVRjJ+W8lE6
TMuzvkwiutpCuFrJR3FzrJxUkYi3zTcX1fCx+5zp0ut6b0id0R5wk49jguru
JQ9JpFIOyR71fPQ2+lpveUTikNzt2FgTH+lVHam1T0jcPB/YL+vgQ9lvJfzx
GQmmLP1I+2c+1he6qY9qSDh+MYhq+ZeP/JGSHa7dJFwjc7i1Y/r8ZSOLP/Wm
bCQ1pRMoGPhuEb5+RSLoyPHeFBqF0sTfznn3kvhZophnbUthQQQrRtWvv6eP
MqbZUVA1zB6NHSCRu7hapbPX5z0+HhjRW2pSF/eKRaE3xKeS+Y7Exez7BxVc
CgrvKJPkDyTkmtAVpa4UbCvenDD4SKJyfqujzI2CzLF3plTvhvHOqixPCgfa
nIOVgySaolbnpPAonF6zUh2s/2tVjSY4yYdCVUJfskbvp/bxtlEUha0h93Tb
h0l0irXdoXP0+5LGfqV9IvEf2pkXZQ==
                    "]]}, "Charting`Private`Tag#1"]}}, {}}, "GCFlag" -> 
              True|>, "Meta" -> <|
             "DefaultHighlight" -> {"Dynamic", None}, "Index" -> {}, 
              "Function" -> Plot, "GroupHighlight" -> False|>|>],
          
          ImageSizeCache->{{4.503599627370496*^15, -4.503599627370496*^15}, {
           4.503599627370496*^15, -4.503599627370496*^15}}]},
        Annotation[{
          GraphicsComplex[CompressedData["
1:eJw9lHs01AkUx6XQiDZkZZgxv/kNgxDD/KSW+bZT9FgW4xTVSuRZqu0hmhXr
UdqpLTV6DZ1EWT2okQ2TjdgUqukhwqpG0aAXWmrJzp6zu3/cc8/9437O937v
PZcI3xQYqa2lpfWtJv7Jae/it0s2nvR60/k4XdRIR27N70871R0Cx03n9b0N
LMBs0v247svXgrbumvx6kQVuXeH+miP7ICjfczB49xELHBL/eT0la0wQu5B2
Z7TVApWfvrBt1dFGEac2ZIRpiewXF+O+3qODHiWd5rHWEh+4Se/uiWgIL+PW
6hZbgl0U0nVquiFO6Dl5Zb61RG7x2u7TC2fAq8vjobcLAxscHJN2c41hUMI7
IE1k4NIiT4OgPhMcD1KstlYw8GRshUhYaIrS2tuvosYYuBVGu1aXboatl4W7
3IRMzF41QTgJzbE5KnX+okwmRNr7iu1sLeDsW26samYizId86T2FAWWe3Zk5
JlZ4zp5g+NUwMed+wPKaICtIW+Z+NeTPQm3KEvYfMisMrpsZc8WFQNJJxhTP
LiuULVVwvKzZkIdIUmeasBCVEq0InkmifN60Z+EUC6KJcv+YIRIpZ5MbA1ew
UNByLwEvOejZKLgxVcyC44hEZthgjVPzuIvCclkojvY9sb7QBhGehN2Mahay
nNrtDkm5OH0xlr77GQv5oFVc3GaLvdoPjuRNIsAontyaHW2Hq4QtS2xNQBI2
Wam73B53plL6lxcTcI0407DZbTY4rRWpWbEEvK4Z+xdYO8DHOF/bZj+B9DB2
a6OuI26+324UWUKgSuQ+N73bES2jsh/H7hIIyjOzn/LQCdKBNeMhgwRseSfo
O+VzEHioTifEhI1L04d9Vwc6Y1xON2e6s6G2GzBMqHNGfWBzZUYwG7KBnnnB
PBfw9upfEyaxsWulz6WT51xw8ObU27dy2fj8erTwKZ2H5PrUiLfVGp7DDFWG
lIfxiW16nc/Z6DC23zc4zRWfvRYbEDokCpg55SvFrkjUepSvZ0MityWSyx12
hW7JMc8rS0jw5HtmvVnnBoHjjTjt9SQWUBcSkh+6YUAu/vSLhERaJMX4fhkf
RcO0bNNSEmFVRsI1Cj4KmiLkpJJEh1jdHTCXQlnc+E+0DySGdpTc7FI3Cbz0
ghu+6aeDKUs+3PaRj/V5Dl1HVCTye1KkKrVCcK/ztLWynY7r53z6Ze18KPpN
hN89IfGDpGy+qTmFhcGscGU/ibE6tnOf+rxAR7fvUfYDOg7KHY6ON/KRXNme
WPOIhO/hY70JNApFsT+fde0lcSH97oEyW40e11C9+HckynbFRH9UywSFC9ou
bLlLRyJlFe9Ux0dvg4fplgckKDNJddEkCloeW4QvX5CQ6tVGvmBR6PV3q2C+
IVE/0VGZ5kxhf6uNn2KQBDE81GLWJxFUbto5K6KZjg2Js9q8r/NxVFDVvfQ+
CfuQDNuacc08pTpGv3WTyFpSpRyz1Ohzer9/ZIBExYIWjsyBgozTO1v6noSy
WuUX50ahMrovXqW5+/Eu/bKgPrFAbRTgt6qJjijzHENRNR+ZZ/WXXdX4zfmk
Fdr8Fx85I4U77DX8tD5Kl2ZBQVnvPhqh4ctVASuL7CmYl786rqXhN4auyUjg
UTi1dlWXn4b/2DLKPJSisNX/ztj2YU3/v//MvdRxIGar+f/7/K/+G64cJhc=

           "], {{{}, {
              EdgeForm[], 
              Directive[
               RGBColor[
               0.6666666666666666, 0.6666666666666666, 0.6666666666666666], 
               Opacity[0.2]], 
              GraphicsGroup[{
                
                Polygon[{{1, 78, 79, 50, 77, 70, 76, 64, 69, 75, 59, 63, 68, 
                 74, 55, 58, 62, 67, 73, 52, 54, 57, 61, 66, 72, 49, 48, 47, 
                 46, 45, 44, 43, 42, 41, 40, 39, 38, 37, 36, 35, 34, 33, 32, 
                 31, 30, 29, 28, 27, 26, 25, 24, 23, 22, 21, 20, 19, 18, 17, 
                 16, 15, 14, 13, 12, 11, 10, 9, 8, 7, 6, 5, 4, 3, 2, 51, 53, 
                 56, 60, 65, 71}}]}]}, {}, {}}, {{}, {}, 
             Annotation[{
               Directive[
                Opacity[1.], 
                AbsoluteThickness[2], 
                RGBColor[
                0.6666666666666666, 0.6666666666666666, 0.6666666666666666], 
                Thickness[0.002]], 
               
               Line[{1, 71, 65, 60, 56, 53, 51, 2, 3, 4, 5, 6, 7, 8, 9, 10, 
                11, 12, 13, 14, 15, 16, 17, 18, 19, 20, 21, 22, 23, 24, 25, 
                26, 27, 28, 29, 30, 31, 32, 33, 34, 35, 36, 37, 38, 39, 40, 
                41, 42, 43, 44, 45, 46, 47, 48, 49, 72, 66, 61, 57, 54, 52, 
                73, 67, 62, 58, 55, 74, 68, 63, 59, 75, 69, 64, 76, 70, 77, 
                50}]}, "Charting`Private`Tag#1"]}}], {}}, <|
         "HighlightElements" -> <|
           "Label" -> {"XYLabel"}, "Ball" -> {"InterpolatedBall"}|>, 
          "LayoutOptions" -> <|
           "PlotRange" -> {{0., 22.219999546530612`}, {6.362704935348851, 
             10.145029045167336`}}, 
            "Frame" -> {{False, False}, {False, False}}, 
            "AxesOrigin" -> {0, 6.362704935348865}, 
            "ImageSize" -> {280, 280/GoldenRatio}, "Axes" -> {True, True}, 
            "LabelStyle" -> {}, "AspectRatio" -> GoldenRatio^(-1), 
            "DefaultStyle" -> {
              Directive[
               Opacity[1.], 
               AbsoluteThickness[2], 
               RGBColor[
               0.6666666666666666, 0.6666666666666666, 0.6666666666666666], 
               Thickness[0.002]]}, 
            "HighlightLabelingFunctions" -> <|"CoordinatesToolOptions" -> ({
                Identity[
                 Part[#, 1]], 
                Identity[
                 Part[#, 2]]}& ), 
              "ScalingFunctions" -> {{Identity, Identity}, {
                Identity, Identity}}|>, "Primitives" -> {{{{}, {
                 EdgeForm[], 
                 Directive[
                  RGBColor[
                  0.6666666666666666, 0.6666666666666666, 0.6666666666666666], 
                  Opacity[0.2]], 
                 GraphicsGroup[{{
                    Polygon[CompressedData["
1:eJxd0ms0lAkcBnApoxFtyGqGGfPOi0GIYV6pZZ52ii7LYpyiWolcS7VdRFYs
Ku3Ulhrdhk6irC5oZMNkIzaFarqIsCqKBt3QUmuy04f9sh/+5zm/c55zni9/
ImxTQIS2lpbW95r7kmnv4rZLNp7yfNP5OF3cyMR/ditxGIzeykBHkqrHfy6F
/7ssVv0L/QOJx+aRjBCKwla/O+PbR0goq7t9Y10pVEb1x3UPk2gMWZMRz6dw
eu2qLl+N6yc6KtOcKBxotfZVDJGoWNBiKbOnILPsmy19T0Le7b+y0I4Co/zV
CS2NL6bfPVhmo9lzCdGNe0dCqlsb8YJDoc/PtYL9hkTmkirluDmFQsf3B0YH
SaT1UzS6GQVlvdtYuMY/ScrmmzAoLAzihCkHSPgcOd4XT9f0Y34959JHgjKV
VBdOoqDlvkX08gUJu+AMmxq1AIoSHcM/ekhYftIKaf5HgOzRgh12GrNlyUfa
PgqwPte+62g3ievnvQdk7Zr+gLHohyckDsntj6kbBUiubE+oeUQigbKIc6wT
oK/B3WTLAxIbEma1eV0X4JiwqmfpfRKRjGwDcbUAu8/pLbuqJBFaZShaoxAg
vylcTmqcFkGxflwmQOEIPcukhMQC6mJ88kNXDMqTPv0mIcGX7531Zp0rhA43
YrXXk8hpieDxRlxAKz7ucWUJiXx2dvnKJBckaD3K07Um0WFkt39omgs+ey7W
J3RIlNrP6M6Q8qGe2Kbb+ZyLz6/HCp4y+UiuTw1/W83FrpXepafOO+PQzam3
b+VwIRvsnRfEdwZ/n941USIXKttBg/g6J9QHNFdmBHFROn3EZ3WAE9RyJoPt
xoUN/yRzp3wOAg7X6QQbcxGYa2o35aEjpINr1MFDBKrEbnPTexzQMib7efwu
gfRQbmsjzQE33283jCgm4HnNyC/fyh7eRnna1gcIuISfbdjsOhuWrRWpmTEE
JKGTlbTldrgzldK7vJgAq2hya1aULa4SNpwkKwJ5oFdc2maDfdoPjuZOIpDp
2G57WMrDmUsxzD3POCiK8jm5vsAa4R6E7YxqDhxGJTKDBiucnsdbFJrDQX7L
vXi8tETvRuGNqUkciCfK/aI1f5xyLrkxYAUHkSlRiqCZJMrnTXsWRnFQtlRh
6WnFhTxYkjrTmIOhdTOjrzgTSDzFmuLRZQFpy9xvhv04qE1Zwv1LZoHn3AmW
bw0bc+77L68JtECoN/nSawoLylzbs3OMLSDW3l9ka2MGJ59yo+5mNmavmiAc
RQxsjkydv2g3G7dC6dfq0k2x9bJol6uIjSfjK8SiAhOU1N5+FTnOQukiD/3A
fmOcCFSstlKwsMHeIXEPzwj6xfyD0gQWcorW9pxZOAOeXe4PvZxZ4BYGd52e
boCTuo6eu9+a4wMv8d09MR1hZbxaWpE5sl5civ12rw56lUy6+1pzVH76yqZV
RxuFlrXBo2xzHE76+3pK5rgwZiH9zlirGW5d4f2eLfsgLN97KGjPUTOwm2gf
1339WtjWU5NXLzZDTs2fTztVHUKHTRf0vPTNMLyj+GaXqknoqRvU8N0AE3m9
KdJulUJ4r/OMlbKdifE6rlO/6oJQh9b/KOsBE2W7oqM+qmTCggVtF7fcZYIY
GW4x7ZcIKzftnBXezIS6S68ssD9JqDL0913VxMS/2WomFw==
                    "]]}}]}, {}, {}}, {{}, {}, 
                Annotation[{
                  Directive[
                   Opacity[1.], 
                   AbsoluteThickness[2], 
                   RGBColor[
                   0.6666666666666666, 0.6666666666666666, 
                    0.6666666666666666], 
                   Thickness[0.002]], 
                  Line[CompressedData["
1:eJwV0ns01AkUB3ApNKINWRlmzG9+mCHEML9Sy3zbKXosB+MU1UqEKNX2EM2K
RaWd2lKj19BJlNVDNZMNk43YFKrpIcJONYoGvdBSO7Kzf9xzz+ec77n33HMu
EbMpLM7QwMAgSF//96wPydslG0/5v+t6mi1qomNMbaoI7xMLtBahwSub6SCG
h1pt+iSCqk07Z8S20KHYtS7hs1YmKJnffnHLfTp09WzPPu0FgZFx35O8R3QU
9WRINVql4EHXGSdVBx1DO8pvq7XNAn+TiMYf+ukoqP3reZe2U+C+6YJpgJkd
mM3Gn9d++1bQ3l1b1CCyw51rnD/yZZ8EFXsPRew5aofD4n9uZuTqBIkLaPdG
2+xQ9eUbbpuRIUod6yJHmPbIe3Up6fu9RuhR0Wm+a+zxiZP24YGIhhgFp864
zB7s0kj16anmOGni4b/7vT0KytZ0n1kwDf5q38cBXgxscHNP28OxhFk576A0
lYErC/3MwvuscCJcucpJycAz3XKRsMQal+vuvonXMXAnmnajPtsGW68Kd/kI
mZi5cpzwENpic3zmvIW7mRAZ7i9z4drBM6jCUtPCRHQg+TpgEgOqQpezs6wc
8JI9zgiuZWLWw9BlteEOkLbO+W4ohIW6jMXsv2UOGFw7fd01LwJppxiT/NQO
UCxROvo7sSGPlGROt2IhPiNBGTGdRMXcKS9iKBZE4xUh64ZIZJxLbwpbzkJx
64MUvHZEz0bBrcliFtxHJDLzRiecnstZGF3AQllC0Mn1Jc6I9SNcptWwkOvR
4XJYysGZS4n0PS9YKAKt8tI2LvYZPjpaOIEAo2xiW16CC64TXJbYiYAkeqLK
eJkr7k2mTK8uIuAde7Zxs89MOLZVZuYmEvC/YRlS7OSGQMsiQ+cDBLKj2W1N
xu64/XG7RVw5gWrR7DnZ3e5oHZX9ortPILzQxnXSYw9IB1aPRQ4S4PJO0nfK
ZyHscL1RpBUbV6YOB60K88SYnG7LnM2G1mXAPKXeEw1hLVU5EWzIBnrmRvC8
wNtnekOYxsauFYFXTp33wqHbk+/eKWDj69vRkud0HtIbMmPf1+jnuU3T5Eh5
GBvfZtL1ko1OS9f9g1O88dV/kRlhRKKYmV+xQuyNVIMnRSbOJApa4zicYW8Y
lx/3u7aYBE++d8a7tT4QuN9KMlxPYj51MSX9sQ8G5OIvv0tIZMVRjJ+W8lE6
TMuzvkwiutpCuFrJR3FzrJxUkYi3zTcX1fCx+5zp0ut6b0id0R5wk49jguru
JQ9JpFIOyR71fPQ2+lpveUTikNzt2FgTH+lVHam1T0jcPB/YL+vgQ9lvJfzx
GQmmLP1I+2c+1he6qY9qSDh+MYhq+ZeP/JGSHa7dJFwjc7i1Y/r8ZSOLP/Wm
bCQ1pRMoGPhuEb5+RSLoyPHeFBqF0sTfznn3kvhZophnbUthQQQrRtWvv6eP
MqbZUVA1zB6NHSCRu7hapbPX5z0+HhjRW2pSF/eKRaE3xKeS+Y7Exez7BxVc
CgrvKJPkDyTkmtAVpa4UbCvenDD4SKJyfqujzI2CzLF3plTvhvHOqixPCgfa
nIOVgySaolbnpPAonF6zUh2s/2tVjSY4yYdCVUJfskbvp/bxtlEUha0h93Tb
h0l0irXdoXP0+5LGfqV9IvEf2pkXZQ==
                   "]]}, "Charting`Private`Tag#1"]}}, {}}, "GCFlag" -> True|>,
           "Meta" -> <|
           "DefaultHighlight" -> {"Dynamic", None}, "Index" -> {}, "Function" -> 
            Plot, "GroupHighlight" -> False|>|>, "DynamicHighlight"]], {{{
          {RGBColor[0.368417, 0.506779, 0.709798], 
           
           StyleBox[{{}, {
              LineBox[{{0., 6.5400920573109484`}, {0., 6.697584142472475}}], 
              LineBox[{{0., 6.697584142472475}, {0., 6.855076227634001}}]}},
            Antialiasing->False]}, 
          {RGBColor[0.368417, 0.506779, 0.709798], 
           
           StyleBox[{{}, {
              LineBox[{{7., 7.52423179730256}, {7., 7.731890158526709}}], 
              LineBox[{{7., 7.731890158526709}, {7., 7.939548519750858}}]}},
            Antialiasing->False]}, 
          {RGBColor[0.368417, 0.506779, 0.709798], 
           
           StyleBox[{{}, {
              LineBox[{{22., 9.728046330716776}, {22., 9.894138765405366}}], 
              LineBox[{{22., 9.894138765405366}, {22., 
               10.060231200093956`}}]}},
            Antialiasing->False]}}, {
          {RGBColor[0.368417, 0.506779, 0.709798], 
           StyleBox[{
             GeometricTransformationBox[
              LineBox[{}], {{{1., 0.}, {0., 1.}}, {0., 0.}}], 
             GeometricTransformationBox[
              LineBox[{{{0., 6.855076227634001}, 
                 Offset[{3, 0}, {0., 6.855076227634001}]}, {{0., 
                 6.855076227634001}, 
                 Offset[{-3, 0}, {0., 6.855076227634001}]}, {{0., 
                 6.5400920573109484`}, 
                 Offset[{3, 0}, {0., 6.5400920573109484`}]}, {{0., 
                 6.5400920573109484`}, 
                 Offset[{-3, 0}, {0., 6.5400920573109484`}]}}], {{{1., 0.}, {
               0., 1.}}, {0., 0.}}]},
            Antialiasing->False]}, 
          {RGBColor[0.368417, 0.506779, 0.709798], 
           
           StyleBox[{
             GeometricTransformationBox[
              LineBox[{}], {{{1., 0.}, {0., 1.}}, {0., 0.}}], 
             GeometricTransformationBox[
              LineBox[{{{7., 7.939548519750858}, 
                 Offset[{3, 0}, {7., 7.939548519750858}]}, {{7., 
                 7.939548519750858}, 
                 Offset[{-3, 0}, {7., 7.939548519750858}]}, {{7., 
                 7.52423179730256}, 
                 Offset[{3, 0}, {7., 7.52423179730256}]}, {{7., 
                 7.52423179730256}, 
                 Offset[{-3, 0}, {7., 7.52423179730256}]}}], {{{1., 0.}, {0., 
               1.}}, {0., 0.}}]},
            Antialiasing->False]}, 
          {RGBColor[0.368417, 0.506779, 0.709798], 
           
           StyleBox[{
             GeometricTransformationBox[
              LineBox[{}], {{{1., 0.}, {0., 1.}}, {0., 0.}}], 
             GeometricTransformationBox[
              LineBox[{{{22., 10.060231200093956`}, 
                 Offset[{3, 0}, {22., 10.060231200093956`}]}, {{22., 
                 10.060231200093956`}, 
                 Offset[{-3, 0}, {22., 10.060231200093956`}]}, {{22., 
                 9.728046330716776}, 
                 Offset[{3, 0}, {22., 9.728046330716776}]}, {{22., 
                 9.728046330716776}, 
                 Offset[{-3, 0}, {22., 9.728046330716776}]}}], {{{1., 0.}, {
               0., 1.}}, {0., 0.}}]},
            Antialiasing->False]}}}, 
        InterpretationBox[{
          TagBox[
           TagBox[
            {RGBColor[0.368417, 0.506779, 0.709798], PointSize[
             0.012833333333333334`], AbsoluteThickness[2], 
             PointBox[{{0., 6.697584142472475}, {7., 7.731890158526709}, {22.,
               9.894138765405366}}]},
            Annotation[#, "Charting`Private`Tag#1"]& ],
           {
           "WolframDynamicHighlight", <|
            "Label" -> {"XYLabel"}, "Ball" -> {"IndicatedBall"}|>}], 
          DynamicBox[(Charting`HighlightActionBox["DynamicHighlight", {}, 
            Slot["HighlightElements"], 
            Slot["LayoutOptions"], 
            Slot["Meta"], 
            Charting`HighlightActionFunction["DynamicHighlight", {{
               Annotation[{
                 Directive[
                  PointSize[0.012833333333333334`], 
                  RGBColor[0.368417, 0.506779, 0.709798], 
                  AbsoluteThickness[2]], 
                 
                 Point[{{0., 6.697584142472475}, {7., 7.731890158526709}, {
                  22., 9.894138765405366}}]}, "Charting`Private`Tag#1"]}}, <|
             "HighlightElements" -> <|
               "Label" -> {"XYLabel"}, "Ball" -> {"IndicatedBall"}|>, 
              "LayoutOptions" -> <|
               "PlotRange" -> {{0, 22.}, {6.344528771600796, 
                  10.060231200093956`}}, 
                "Frame" -> {{False, False}, {False, False}}, 
                "AxesOrigin" -> {0, 6.344528771600796}, 
                "ImageSize" -> {360, 360/GoldenRatio}, "Axes" -> {True, True},
                 "LabelStyle" -> {}, "AspectRatio" -> GoldenRatio^(-1), 
                "DefaultStyle" -> {
[truncated: 1,186,657 more chars]
