# Supplementary material for: Mathematical Modeling Unveils Optimization Strategies for Targeted Radionuclide Therapy of Blood Cancers
Source: bioRxiv. 2024 May 23:2024.05.22.595377. Preprint. [Version 1] doi: 10.1101/2024.05.22.595377 (PMC11142146; doi:10.1101/2024.05.22.595377)
Supplement: Supplement 2 [file media-2.zip › 02-Pure-drug.nb]

(* Content-type: application/vnd.wolfram.mathematica *)

(*** Wolfram Notebook File ***)
(* http://www.wolfram.com/nb *)

(* CreatedBy='Mathematica 13.1' *)

(*CacheID: 234*)
(* Internal cache information:
NotebookFileLineBreakTest
NotebookFileLineBreakTest
NotebookDataPosition[       158,          7]
NotebookDataLength[   9378052,     190412]
NotebookOptionsPosition[   9354335,     190053]
NotebookOutlinePosition[   9354808,     190071]
CellTagsIndexPosition[   9354765,     190068]
WindowFrame->Normal*)

(* Beginning of Notebook Content *)
Notebook[{
Cell[BoxData[
 RowBox[{
  StyleBox[
   RowBox[{"(*", " ", 
    RowBox[{
     RowBox[{
     "This", " ", "file", " ", "contains", " ", "simulations", " ", "for", 
      " ", "the", " ", "paper", "\[IndentingNewLine]", 
      StyleBox[
       "\"\<Mathematical Modeling Unveils Optimization Strategies \nfor \
Targeted Radionuclide Therapy of Blood Cancers\>\"",
       FontWeight->"Bold"], 
      StyleBox["\[IndentingNewLine]",
       FontWeight->"Bold"], 
      StyleBox["by",
       FontSlant->"Italic"], 
      StyleBox[" ",
       FontSlant->"Italic"], 
      StyleBox["Maxim",
       FontSlant->"Italic"], 
      StyleBox[" ",
       FontSlant->"Italic"], 
      StyleBox["Kuznetsov",
       FontSlant->"Italic"]}], 
     StyleBox[",",
      FontSlant->"Italic"], 
     StyleBox[" ",
      FontSlant->"Italic"], 
     StyleBox[
      RowBox[{"Vikram", " ", "Adhikarla"}],
      FontSlant->"Italic"], 
     StyleBox[",",
      FontSlant->"Italic"], 
     StyleBox[" ",
      FontSlant->"Italic"], 
     StyleBox[
      RowBox[{"Enrico", " ", "Caserta"}],
      FontSlant->"Italic"], 
     StyleBox[",",
      FontSlant->"Italic"], 
     StyleBox["\[LineSeparator]",
      FontSlant->"Italic"], 
     StyleBox[
      RowBox[{"Xiuli", " ", "Wang"}],
      FontSlant->"Italic"], 
     StyleBox[",",
      FontSlant->"Italic"], 
     StyleBox[" ",
      FontSlant->"Italic"], 
     StyleBox[
      RowBox[{"John", " ", 
       RowBox[{"E", ".", "Shively"}]}],
      FontSlant->"Italic"], 
     StyleBox[",",
      FontSlant->"Italic"], 
     StyleBox[" ",
      FontSlant->"Italic"], 
     StyleBox[
      RowBox[{"Flavia", " ", "Pichiorri", " ", "and", " ", "Russell", " ", 
       RowBox[{"C", ".", "Rockne"}]}],
      FontSlant->"Italic"]}], 
    StyleBox[" ",
     FontWeight->"Bold"], 
    StyleBox["*)",
     FontWeight->"Plain"]}],
   FontSize->16,
   Background->RGBColor[0.88, 1, 0.88]], 
  StyleBox["\[IndentingNewLine]",
   FontWeight->"Plain"], 
  StyleBox["\[IndentingNewLine]",
   FontSize->16,
   FontWeight->"Plain",
   Background->RGBColor[0.88, 1, 0.88]], 
  StyleBox[
   RowBox[{
   "(*", "**************************************************************************************************)"}\
],
   FontSize->14]}]], "Input",
 Evaluatable->False,
 CellChangeTimes->{{3.89462963866527*^9, 3.8946296651421432`*^9}, {
   3.8946297973641634`*^9, 3.8946298268033338`*^9}, {3.8946299408681135`*^9, 
   3.894629951255574*^9}, {3.8946300263121967`*^9, 3.894630064343117*^9}, {
   3.8946301982574425`*^9, 3.894630333393464*^9}, {3.894632452627427*^9, 
   3.894632453037441*^9}, {3.8946326778806367`*^9, 3.894632688365075*^9}, {
   3.895234073718361*^9, 3.895234078163022*^9}, {3.8952341086562943`*^9, 
   3.895234134957939*^9}, {3.8952436278510656`*^9, 3.8952436776357203`*^9}, {
   3.895256168523116*^9, 3.8952561719864836`*^9}, {3.9133096190247183`*^9, 
   3.9133096858353615`*^9}, {3.913318577973604*^9, 3.9133185870908375`*^9}, {
   3.9214241580540967`*^9, 3.921424185877702*^9}, {3.921424589816944*^9, 
   3.9214245935558796`*^9}, {3.921425803013755*^9, 3.9214258738398275`*^9}, 
   3.921425912047385*^9, {3.925217948987641*^9, 3.925217956054139*^9}, {
   3.92521800391496*^9, 3.9252180051016483`*^9}},
 FontSize->10,ExpressionUUID->"61d59ee6-7d1a-4222-b435-87634e7d1dc0"],

Cell[CellGroupData[{

Cell[BoxData[
 StyleBox[
  RowBox[{"(*", " ", 
   RowBox[{
    StyleBox[
     RowBox[{"T", "he"}]], " ", "script", " ", "for", " ", "the", " ", 
    "solution", " ", "of", " ", "full", " ", "model", " ", "and", " ", 
    "other", " ", "scripts", " ", "are", " ", "hidden", " ", "here", " ", 
    "\[IndentingNewLine]", "\t", "and", " ", "need", " ", "to", " ", "be", 
    " ", "initialized", " ", "to", " ", "run", " ", "simulations"}], " ", 
   "*)"}],
  FontSlant->"Italic",
  Background->RGBColor[1, 0.9, 0.8]]], "Input",
 CellGroupingRules->{"GroupTogetherGrouping", 10000.},
 CellChangeTimes->{{3.921787043438567*^9, 3.921787081822016*^9}, {
   3.9217871202817554`*^9, 3.921787120587118*^9}, 3.921787306442803*^9},
 CellLabel->"In[9]:=",ExpressionUUID->"d53d5a76-20bd-4859-a32b-02a6d8575a0b"],

Cell[BoxData[
 RowBox[{
  StyleBox[
   RowBox[{"(*", " ", 
    RowBox[{"Solution", " ", "of", " ", "full", " ", "model"}], " ", "*)"}],
   FontColor->RGBColor[1, 0, 0],
   Background->RGBColor[1, 0.925, 0.925]], "\[IndentingNewLine]", 
  "\[IndentingNewLine]", 
  RowBox[{"(*", " ", 
   RowBox[{
    RowBox[{"To", " ", "avoid", " ", "numerical", " ", "problems", " ", 
     RowBox[{"(", 
      RowBox[{"linked", " ", "with", " ", 
       RowBox[{"N", "/", "D"}], " ", "and", " ", "arriving", " ", "under", 
       " ", "high", " ", "rate", " ", "of", " ", "cell", " ", "death"}], 
      ")"}], " ", "here", " ", "we", " ", "solve", " ", "identical", " ", 
     "equations", " ", "for", " ", 
     StyleBox["concentrations",
      FontSlant->"Italic"], " ", "of", " ", "receptors", " ", "of", " ", 
     "damaged", " ", "cells", " ", "instead", " ", "of", " ", "their", " ", 
     StyleBox["fractions",
      FontSlant->"Italic"]}], ",", " ", 
    RowBox[{"normalized", " ", "by", " ", "division", " ", "by", " ", 
     RowBox[{"gamma", "/", "V"}]}], ",", " ", 
    RowBox[{
     RowBox[{
     "which", " ", "thus", " ", "provides", " ", "their", " ", "relative", 
      " ", "numbers", " ", 
      RowBox[{
       RowBox[{"(", 
        RowBox[{
         RowBox[{"i", ".", "e", "."}], ",", " ", 
         RowBox[{
          SubscriptBox["d", "F"], "=", 
          RowBox[{
           RowBox[{
            SubscriptBox["f", "FD"], "*", "D", " ", "and", " ", 
            SubscriptBox["d", "A"]}], "=", 
           RowBox[{
            SubscriptBox["f", "AD"], "*", "D"}]}]}]}], ")"}], ".", " ", 
       "\[IndentingNewLine]", "These"}], " ", "equations", " ", "are", " ", 
      "explicitly", " ", "presented", " ", "in", " ", "supplemetary", " ", 
      "pdf"}], "-", "file"}], ",", " ", 
    RowBox[{"page", " ", "2", " ", 
     RowBox[{
      RowBox[{"(", 
       RowBox[{
       "such", " ", "renormalization", " ", "does", " ", "not", " ", "alter", 
        " ", "them"}], ")"}], ".", " ", "\[IndentingNewLine]", "Original"}], 
     " ", "equations", " ", "also", " ", "work", " ", "well", " ", "if", " ", 
     "D", " ", "is", " ", "not", " ", "getting", " ", "too", " ", "small", 
     " ", 
     RowBox[{"(", 
      RowBox[{
      "which", " ", "includes", " ", "working", " ", "fine", " ", "for", " ", 
       "the", " ", "simulation", " ", "for", " ", "the", " ", "basic", " ", 
       "set"}], ")"}]}], ",", " ", 
    RowBox[{
    "the", " ", "corresponding", " ", "parts", " ", "of", " ", "original", 
     " ", "equations", " ", "are", " ", "commented", " ", "out", " ", "and", 
     " ", "highlighted", " ", 
     StyleBox["like",
      Background->GrayLevel[0.85]], 
     StyleBox[" ",
      Background->GrayLevel[0.85]], 
     StyleBox["this",
      Background->GrayLevel[0.85]]}]}], " ", "*)"}], "\[IndentingNewLine]", 
  StyleBox["\[IndentingNewLine]",
   FontSlant->"Italic",
   Background->RGBColor[1, 0.925, 0.925]], 
  RowBox[{
   RowBox[{
    RowBox[{"FullSystemSolutionMD", "[", "]"}], ":=", 
    RowBox[{"(", "\[IndentingNewLine]", 
     RowBox[{"(*", " ", 
      RowBox[{
       RowBox[{"maximum", " ", "time", " ", "of", " ", 
        RowBox[{"simulation", " ", "--"}], " ", "when", " ", "little", " ", 
        "radioactivity", " ", "of", " ", "the", " ", "last", " ", "dose", " ",
         "remains"}], ",", " ", 
       RowBox[{
       "namely", " ", "0.17", "%", " ", "of", " ", "the", " ", "last", " ", 
        "dose"}]}], " ", "*)"}], 
     StyleBox["\[IndentingNewLine]",
      Background->RGBColor[1, 1, 0]], 
     RowBox[{
      RowBox[{"tEnd", "=", 
       RowBox[{
        RowBox[{"Ainj", "[", 
         RowBox[{"[", 
          RowBox[{
           RowBox[{"Length", "[", "Ainj", "]"}], ",", "1"}], "]"}], "]"}], 
        "+", 
        RowBox[{"(", 
         RowBox[{
          RowBox[{"-", 
           RowBox[{"Log", "[", "0.0017", "]"}]}], "/", "lambda"}], ")"}]}]}], 
      ";", "\[IndentingNewLine]", 
      RowBox[{"IAinj", "=", 
       RowBox[{"Length", "[", "Ainj", "]"}]}], ";", 
      RowBox[{"(*", " ", 
       RowBox[{"number", " ", "of", " ", "injections"}], " ", "*)"}], 
      "\[IndentingNewLine]", 
      RowBox[{"If", "[", 
       RowBox[{
        RowBox[{
         RowBox[{"Ainj", "[", 
          RowBox[{"[", 
           RowBox[{"1", ",", "1"}], "]"}], "]"}], "==", "0"}], ",", 
        RowBox[{"Npw", "=", "IAinj"}], ",", 
        RowBox[{"Npw", "=", 
         RowBox[{"IAinj", "+", "1"}]}]}], "]"}], ";", " ", 
      "\[IndentingNewLine]", 
      RowBox[{"(*", " ", 
       RowBox[{
        RowBox[{
        "the", " ", "injections", " ", "are", " ", "treated", " ", "as", " ", 
         "new", " ", "initial", " ", "conditions", " ", "for", " ", "a", " ", 
         "new", " ", "system"}], ",", " ", 
        RowBox[{
        "which", " ", "as", " ", "well", " ", "takes", " ", "the", " ", 
         "actual", " ", "values", " ", "of", " ", "other", " ", 
         "parameters"}]}], " ", "*)"}], "\[IndentingNewLine]", 
      RowBox[{"(*", " ", 
       RowBox[{
        RowBox[{
         RowBox[{
         "therefore", " ", "the", " ", "number", " ", "of", " ", "injections",
           " ", "has", " ", "to", " ", "me", " ", "remembered", " ", 
          "\[IndentingNewLine]", "and", " ", "the", " ", "logic", " ", 
          "differs", " ", "whether", " ", "the", " ", "first", " ", 
          "injection", " ", "is", " ", "made", " ", "at", " ", "t"}], "=", 
         RowBox[{
          RowBox[{"0", " ", "or", " ", "t"}], ">", "0"}]}], ",", " ", 
        RowBox[{
        "although", " ", "the", " ", "latter", " ", "case", " ", "will", " ", 
         "never", " ", "be", " ", "considered", " ", "in", " ", "this", " ", 
         "study", " ", "from", " ", "now", " ", "on"}]}], " ", "*)"}], 
      "\[IndentingNewLine]", "\[IndentingNewLine]", 
      RowBox[{"apw", "=", 
       RowBox[{"Array", "[", 
        RowBox[{"ff", ",", "Npw"}], "]"}]}], ";", 
      RowBox[{"bpw", "=", 
       RowBox[{"Array", "[", 
        RowBox[{"ff", ",", "Npw"}], "]"}]}], ";", 
      RowBox[{"NNpw", "=", 
       RowBox[{"Array", "[", 
        RowBox[{"ff", ",", "Npw"}], "]"}]}], ";", 
      RowBox[{"DDpw", "=", 
       RowBox[{"Array", "[", 
        RowBox[{"ff", ",", "Npw"}], "]"}]}], ";", "\[IndentingNewLine]", 
      RowBox[{"papw", "=", 
       RowBox[{"Array", "[", 
        RowBox[{"ff", ",", "Npw"}], "]"}]}], ";", 
      RowBox[{"pbpw", "=", 
       RowBox[{"Array", "[", 
        RowBox[{"ff", ",", "Npw"}], "]"}]}], ";", 
      RowBox[{"fFNpw", "=", 
       RowBox[{"Array", "[", 
        RowBox[{"ff", ",", "Npw"}], "]"}]}], ";", 
      RowBox[{"fANpw", "=", 
       RowBox[{"Array", "[", 
        RowBox[{"ff", ",", "Npw"}], "]"}]}], ";", "\[IndentingNewLine]", 
      RowBox[{"(*", 
       StyleBox[
        RowBox[{
         RowBox[{"fFDpw", "=", 
          RowBox[{"Array", "[", 
           RowBox[{"ff", ",", "Npw"}], "]"}]}], ";", 
         RowBox[{"fADpw", "=", 
          RowBox[{"Array", "[", 
           RowBox[{"ff", ",", "Npw"}], "]"}]}], ";"}],
        Background->GrayLevel[0.85]], "*)"}], 
      StyleBox[
       RowBox[{"dFpw", "=", 
        RowBox[{"Array", "[", 
         RowBox[{"ff", ",", "Npw"}], "]"}]}],
       Background->GrayLevel[0.85]], 
      StyleBox[";",
       Background->GrayLevel[0.85]], 
      StyleBox[
       RowBox[{"dApw", "=", 
        RowBox[{"Array", "[", 
         RowBox[{"ff", ",", "Npw"}], "]"}]}],
       Background->GrayLevel[0.85]], 
      StyleBox[";",
       Background->GrayLevel[0.85]], "\[IndentingNewLine]", 
      RowBox[{"(*", " ", 
       RowBox[{
        RowBox[{
        "decayed", " ", "antibody", " ", "fragments", " ", "are", " ", "as", 
         " ", "well", " ", "accounted", " ", "for", " ", "as", " ", "pb"}], 
        ",", " ", 
        RowBox[{"just", " ", "in", " ", "case"}]}], " ", "*)"}], 
      "\[IndentingNewLine]", "\[IndentingNewLine]", 
      RowBox[{"(*", " ", 
       RowBox[{
       "times", " ", "of", " ", "beginnings", " ", "and", " ", "ends", " ", 
        "for", " ", "solution", " ", "of", " ", "separate", " ", "systems", 
        " ", "will", " ", "be", " ", "here"}], " ", "*)"}], 
      "\[IndentingNewLine]", 
      RowBox[{"tB", "=", 
       RowBox[{"Array", "[", 
        RowBox[{"ff", ",", "Npw"}], "]"}]}], ";", 
      RowBox[{"tE", "=", 
       RowBox[{"Array", "[", 
        RowBox[{"ff", ",", "Npw"}], "]"}]}], ";", "\[IndentingNewLine]", 
      "\[IndentingNewLine]", 
      RowBox[{"(*", " ", 
       RowBox[{
       "for", " ", "monitoring", " ", "the", " ", "paths", " ", "of", " ", 
        "activity"}], " ", "*)"}], "\[IndentingNewLine]", 
      RowBox[{"ActBloodpw", "=", 
       RowBox[{"Array", "[", 
        RowBox[{"ff", ",", "Npw"}], "]"}]}], ";", " ", 
      RowBox[{"ActBloodFragpw", "=", 
       RowBox[{"Array", "[", 
        RowBox[{"ff", ",", "Npw"}], "]"}]}], ";", " ", 
      RowBox[{"ActOutpw", "=", 
       RowBox[{"Array", "[", 
        RowBox[{"ff", ",", "Npw"}], "]"}]}], ";", " ", 
      RowBox[{"ActOutFragpw", "=", 
       RowBox[{"Array", "[", 
        RowBox[{"ff", ",", "Npw"}], "]"}]}], ";", " ", 
      RowBox[{"ActTumorpw", "=", 
       RowBox[{"Array", "[", 
        RowBox[{"ff", ",", "Npw"}], "]"}]}], ";", "\[IndentingNewLine]", 
      "\[IndentingNewLine]", 
      RowBox[{"(*", " ", 
       RowBox[{
        RowBox[{
         RowBox[{
         "for", " ", "monitoring", " ", "the", " ", "influences", " ", "of", 
          " ", "self"}], "-", "dose"}], ",", " ", 
        RowBox[{"cross", "-", 
         RowBox[{
         "fire", " ", "and", " ", "decays", " ", "in", " ", "blood"}]}]}], 
       " ", "*)"}], "\[IndentingNewLine]", 
      RowBox[{"SDpw", "=", 
       RowBox[{"Array", "[", 
        RowBox[{"ff", ",", "Npw"}], "]"}]}], ";", 
      RowBox[{"CFNpw", "=", 
       RowBox[{"Array", "[", 
        RowBox[{"ff", ",", "Npw"}], "]"}]}], ";", 
      RowBox[{"CFDpw", "=", 
       RowBox[{"Array", "[", 
        RowBox[{"ff", ",", "Npw"}], "]"}]}], ";", 
      RowBox[{"UNpw", "=", 
       RowBox[{"Array", "[", 
        RowBox[{"ff", ",", "Npw"}], "]"}]}], ";", "\[IndentingNewLine]", 
      "\[IndentingNewLine]", 
      RowBox[{"(*", " ", 
       RowBox[{
       "for", " ", "monitoring", " ", "the", " ", "number", " ", "of", " ", 
        "new", " ", "cancer", " ", "cells", " ", "appearing", " ", "during", 
        " ", "treatment"}], " ", "*)"}], "\[IndentingNewLine]", 
      RowBox[{"NewCellspw", "=", 
       RowBox[{"Array", "[", 
        RowBox[{"ff", ",", "Npw"}], "]"}]}], ";", "\[IndentingNewLine]", 
      "\[IndentingNewLine]", 
      RowBox[{"Clear", "[", 
       RowBox[{
       "a", ",", "b", ",", "NN", ",", "DD", ",", "pa", ",", "pb", ",", "fFN", 
        ",", "fAN", ",", 
        StyleBox["dF",
         Background->GrayLevel[0.85]], 
        StyleBox[",",
         Background->GrayLevel[0.85]], 
        StyleBox["dA",
         Background->GrayLevel[0.85]], 
        StyleBox[",",
         Background->GrayLevel[0.85]], "ActBlood", ",", "ActBloodFrag", ",", 
        "ActOut", ",", "ActOutFrag", ",", "ActTumor", ",", "SD", ",", "CFN", 
        ",", "CFD", ",", "UN", ",", "NewCells"}], "]"}], ";", 
      "\[IndentingNewLine]", 
      StyleBox[
       RowBox[{"(*", 
        RowBox[{"fFD", ",", "fAD", ","}], "*)"}],
       Background->GrayLevel[0.85]], 
      StyleBox["\[IndentingNewLine]",
       Background->GrayLevel[0.85]], "\[IndentingNewLine]", 
      RowBox[{"(*", " ", "EQUATIONS", " ", "*)"}], "\[IndentingNewLine]", 
      "\[IndentingNewLine]", 
      RowBox[{"(*", " ", 
       RowBox[{"Radiation", " ", "damage", " ", "function"}], " ", "*)"}], 
      StyleBox[
       RowBox[{"(*", 
        RowBox[{"fAD_", ","}], "*)"}],
       Background->GrayLevel[0.85]], "\[IndentingNewLine]", 
      RowBox[{
       RowBox[{"RD", "[", 
        RowBox[{"NN_", ",", "DD_", ",", "fAN_", ",", 
         StyleBox["dA_",
          Background->GrayLevel[0.85]], 
         StyleBox[",",
          Background->GrayLevel[0.85]], "a_", ",", "pa_"}], "]"}], ":=", 
       RowBox[{"alpha", "*", 
        RowBox[{"(", 
         RowBox[{
          RowBox[{"ks", "*", 
           FractionBox[
            RowBox[{"lambda", "*", "gamma", "*", "fAN"}], "nu"]}], 
          RowBox[{"(*", 
           RowBox[{"self", "-", "dose"}], "*)"}], "+", 
          RowBox[{
           RowBox[{"(", 
            RowBox[{"1", "-", "ks"}], ")"}], "*", 
           FractionBox[
            RowBox[{"lambda", "*", "gamma", "*", 
             RowBox[{"(", 
              RowBox[{
               RowBox[{"fAN", "*", "NN"}], "+", "dA"}], ")"}]}], 
            RowBox[{"nu", "*", 
             RowBox[{"(", 
              RowBox[{"NN", "+", "DD"}], ")"}]}]]}], 
          RowBox[{"(*", 
           RowBox[{"cross", "-", "fire"}], "*)"}], "+", 
          RowBox[{"kf", "*", "lambda", "*", 
           RowBox[{"(", 
            RowBox[{"a", "+", "pa"}], ")"}]}]}], 
         RowBox[{"(*", 
          RowBox[{"dose", " ", "from", " ", "unanchored", " ", "nuclides"}], 
          "*)"}], ")"}]}]}], ";", "\[IndentingNewLine]", 
      "\[IndentingNewLine]", 
      StyleBox["\[IndentingNewLine]",
       Background->RGBColor[0.88, 1, 0.88]], 
      RowBox[{"(*", " ", 
       RowBox[{"Active", " ", "antibodies"}], " ", "*)"}], " ", 
      "\[IndentingNewLine]", 
      RowBox[{
       RowBox[{"Fa", "[", "t_", "]"}], ":=", 
       RowBox[{"(*", 
        RowBox[{
        "injections", " ", "are", " ", "considered", " ", "as", " ", 
         "initial", " ", "conditions"}], "*)"}], 
       RowBox[{
        RowBox[{
         RowBox[{"-", " ", "lambda"}], "*", 
         RowBox[{"a", "[", "t", "]"}]}], 
        RowBox[{"(*", "decay", "*)"}], "-", 
        RowBox[{"kon", "*", 
         FractionBox["gamma", "V"], "*", 
         RowBox[{"(", 
          RowBox[{
           RowBox[{
            RowBox[{"fFN", "[", "t", "]"}], "*", 
            RowBox[{"NN", "[", "t", "]"}]}], "+", 
           StyleBox[
            RowBox[{"dF", "[", "t", "]"}],
            Background->GrayLevel[0.85]]}], ")"}], "*", 
         RowBox[{"a", "[", "t", "]"}]}], 
        RowBox[{"(*", "binding", "*)"}], "-", 
        RowBox[{"kappac", "*", 
         RowBox[{"a", "[", "t", "]"}]}]}]}], 
      RowBox[{"(*", "clearance", "*)"}], ";", 
      StyleBox[
       RowBox[{"(*", 
        RowBox[{
         RowBox[{"fFD", "[", "t", "]"}], "*", 
         RowBox[{"DD", "[", "t", "]"}]}], "*)"}],
       Background->GrayLevel[0.85]], "\[IndentingNewLine]", 
      "\[IndentingNewLine]", 
      RowBox[{"(*", " ", 
       RowBox[{"Inert", " ", "antibodies"}], " ", "*)"}], " ", 
      "\[IndentingNewLine]", 
      RowBox[{
       RowBox[{"Fb", "[", "t_", "]"}], ":=", 
       RowBox[{"(*", 
        RowBox[{
        "injections", " ", "are", " ", "considered", " ", "as", " ", 
         "initial", " ", "conditions"}], "*)"}], 
       RowBox[{
        RowBox[{
         RowBox[{"+", " ", "lambda"}], "*", 
         RowBox[{"a", "[", "t", "]"}]}], 
        RowBox[{"(*", 
         RowBox[{"decay", " ", "of", " ", "a"}], "*)"}], "-", 
        RowBox[{"kon", "*", 
         FractionBox["gamma", "V"], "*", 
         RowBox[{"(", 
          RowBox[{
           RowBox[{
            RowBox[{"fFN", "[", "t", "]"}], "*", 
            RowBox[{"NN", "[", "t", "]"}]}], "+", 
           StyleBox[
            RowBox[{"dF", "[", "t", "]"}],
            Background->GrayLevel[0.85]]}], ")"}], "*", 
         RowBox[{"b", "[", "t", "]"}]}], 
        RowBox[{"(*", "binding", "*)"}], "-", 
        RowBox[{"kappac", "*", 
         RowBox[{"b", "[", "t", "]"}]}]}]}], 
      RowBox[{"(*", "clearance", "*)"}], ";", 
      StyleBox[
       RowBox[{"(*", 
        RowBox[{
         RowBox[{"fFD", "[", "t", "]"}], "*", 
         RowBox[{"DD", "[", "t", "]"}]}], "*)"}],
       Background->GrayLevel[0.85]], "\[IndentingNewLine]", 
      "\[IndentingNewLine]", 
      RowBox[{"(*", " ", 
       RowBox[{"Viable", " ", "cells"}], " ", "*)"}], " ", 
      RowBox[{
       RowBox[{"FNN", "[", "t_", "]"}], ":=", 
       RowBox[{
        RowBox[{"rho", "*", 
         RowBox[{"NN", "[", "t", "]"}]}], 
        RowBox[{"(*", "proliferation", "*)"}], "-", 
        RowBox[{
         RowBox[{"RD", "[", 
          RowBox[{
           RowBox[{"NN", "[", "t", "]"}], ",", 
           RowBox[{"DD", "[", "t", "]"}], ",", 
           RowBox[{"fAN", "[", "t", "]"}], ",", 
           StyleBox[
            RowBox[{"dA", "[", "t", "]"}],
            Background->GrayLevel[0.85]], 
           StyleBox[",",
            Background->GrayLevel[0.85]], 
           RowBox[{"a", "[", "t", "]"}], ",", 
           RowBox[{"pa", "[", "t", "]"}]}], "]"}], "*", 
         RowBox[{"NN", "[", "t", "]"}]}]}]}], 
      RowBox[{"(*", "damage", "*)"}], ";", 
      StyleBox[
       RowBox[{"(*", 
        RowBox[{
         RowBox[{"fAD", "[", "t", "]"}], ","}], "*)"}],
       Background->GrayLevel[0.85]], "\[IndentingNewLine]", 
      "\[IndentingNewLine]", 
      RowBox[{"(*", " ", 
       RowBox[{"Damaged", " ", "cells"}], " ", "*)"}], 
      RowBox[{
       RowBox[{"FDD", "[", "t_", "]"}], ":=", 
       RowBox[{
        RowBox[{
         RowBox[{"RD", "[", 
          RowBox[{
           RowBox[{"NN", "[", "t", "]"}], ",", 
           RowBox[{"DD", "[", "t", "]"}], ",", 
           RowBox[{"fAN", "[", "t", "]"}], ",", 
           StyleBox[
            RowBox[{"dA", "[", "t", "]"}],
            Background->GrayLevel[0.85]], 
           StyleBox[",",
            Background->GrayLevel[0.85]], 
           RowBox[{"a", "[", "t", "]"}], ",", 
           RowBox[{"pa", "[", "t", "]"}]}], "]"}], "*", 
         RowBox[{"NN", "[", "t", "]"}]}], 
        RowBox[{"(*", "damage", "*)"}], "-", 
        RowBox[{"omega", "*", 
         RowBox[{"DD", "[", "t", "]"}]}]}]}], 
      RowBox[{"(*", "death", "*)"}], ";", 
      StyleBox[
       RowBox[{"(*", 
        RowBox[{
         RowBox[{"fAD", "[", "t", "]"}], ","}], "*)"}],
       Background->GrayLevel[0.85]], "\[IndentingNewLine]", 
      "\[IndentingNewLine]", 
      RowBox[{"(*", " ", 
       RowBox[{"Active", " ", "fragments"}], " ", "*)"}], " ", 
      RowBox[{
       RowBox[{"Fpa", "[", "t_", "]"}], ":=", 
       RowBox[{
        RowBox[{"omega", "*", 
         FractionBox[
          RowBox[{"gamma", "*", 
           StyleBox[
            RowBox[{"dA", "[", "t", "]"}],
            Background->GrayLevel[0.85]]}], "V"]}], 
        RowBox[{"(*", "release", "*)"}], "-", 
        RowBox[{"lambda", "*", 
         RowBox[{"pa", "[", "t", "]"}]}], " ", 
        RowBox[{"(*", "decay", "*)"}], "-", 
        RowBox[{"kappap", "*", 
         RowBox[{"pa", "[", "t", "]"}]}]}]}], " ", 
      RowBox[{"(*", "clearance", "*)"}], ";", 
      RowBox[{
       StyleBox[
        RowBox[{"(", 
         StyleBox["*",
          Background->GrayLevel[0.85]]}]], 
       StyleBox[
        RowBox[{
         RowBox[{
          RowBox[{"fAD", "[", "t", "]"}], "*", 
          RowBox[{"DD", "[", "t", "]"}]}], ","}],
        Background->GrayLevel[0.85]], 
       StyleBox["*)",
        Background->GrayLevel[0.85]]}], "\[IndentingNewLine]", 
      "\[IndentingNewLine]", 
      RowBox[{"(*", " ", 
       RowBox[{"Inert", " ", "fragments"}], " ", "*)"}], 
      StyleBox["\[IndentingNewLine]",
       Background->RGBColor[0.88, 1, 0.88]], 
      RowBox[{
       RowBox[{"Fpb", "[", "t_", "]"}], ":=", 
       RowBox[{
        RowBox[{"omega", "*", 
         FractionBox[
          RowBox[{"gamma", "*", 
           RowBox[{"(", 
            RowBox[{
             RowBox[{"DD", "[", "t", "]"}], 
             StyleBox["-",
              Background->GrayLevel[0.85]], 
             StyleBox[
              RowBox[{"dF", "[", "t", "]"}],
              Background->GrayLevel[0.85]], 
             StyleBox["-",
              Background->GrayLevel[0.85]], 
             StyleBox[
              RowBox[{"dA", "[", "t", "]"}],
              Background->GrayLevel[0.85]]}], ")"}]}], "V"]}], 
        RowBox[{"(*", "release", "*)"}], "+", " ", 
        RowBox[{"lambda", "*", 
         RowBox[{"pa", "[", "t", "]"}]}], 
        RowBox[{"(*", "decay", "*)"}], "-", 
        RowBox[{"kappap", "*", 
         RowBox[{"pb", "[", "t", "]"}]}]}]}], 
      RowBox[{"(*", "clearance", "*)"}], ";", 
      StyleBox[
       RowBox[{"(*", 
        RowBox[{
         RowBox[{
          RowBox[{"-", 
           RowBox[{"fFD", "[", "t", "]"}]}], "*", 
          RowBox[{"DD", "[", "t", "]"}]}], "-", 
         RowBox[{
          RowBox[{"fAD", "[", "t", "]"}], "*", 
          RowBox[{"DD", "[", "t", "]"}]}]}], "*)"}],
       Background->GrayLevel[0.85]], "\[IndentingNewLine]", 
      "\[IndentingNewLine]", 
      RowBox[{"(*", " ", 
       RowBox[{
       "Free", " ", "receptors", " ", "of", " ", "viable", " ", "cells"}], 
       " ", "*)"}], " ", 
      RowBox[{
       RowBox[{"FfFN", "[", "t_", "]"}], ":=", 
       RowBox[{
        RowBox[{
         RowBox[{"(", 
          RowBox[{"1", "-", 
           RowBox[{"fFN", "[", "t", "]"}]}], ")"}], "*", "rho"}], "-", 
        RowBox[{"kon", "*", 
         RowBox[{"(", 
          RowBox[{
           RowBox[{"a", "[", "t", "]"}], "+", 
           RowBox[{"b", "[", "t", "]"}]}], ")"}], "*", 
         RowBox[{"fFN", "[", "t", "]"}]}]}]}], ";", "\[IndentingNewLine]", 
      "\[IndentingNewLine]", 
      RowBox[{"(*", " ", 
       RowBox[{
       "Active", " ", "receptors", " ", "of", " ", "viable", " ", "cells"}], 
       " ", "*)"}], " ", 
      RowBox[{
       RowBox[{"FfAN", "[", "t_", "]"}], ":=", 
       RowBox[{
        RowBox[{"kon", "*", 
         RowBox[{"a", "[", "t", "]"}], "*", 
         RowBox[{"fFN", "[", "t", "]"}]}], "-", 
        RowBox[{
         RowBox[{"(", 
          RowBox[{"lambda", "+", "rho"}], ")"}], "*", 
         RowBox[{"fAN", "[", "t", "]"}]}]}]}], ";", "\[IndentingNewLine]", 
      StyleBox["\[IndentingNewLine]",
       Background->GrayLevel[0.85]], 
      RowBox[{"(*", " ", 
       RowBox[{
       "Free", " ", "receptors", " ", "of", " ", "damaged", " ", "cells"}], 
       " ", "*)"}], 
      StyleBox[
       RowBox[{"(*", 
        RowBox[{
         RowBox[{
          RowBox[{"FfFD", "[", "t_", "]"}], ":=", 
          RowBox[{
           RowBox[{
            RowBox[{"(", 
             RowBox[{
              RowBox[{"fFN", "[", "t", "]"}], "-", 
              RowBox[{"fFD", "[", "t", "]"}]}], ")"}], "*", 
            RowBox[{"RD", "[", 
             RowBox[{
              RowBox[{"NN", "[", "t", "]"}], ",", 
              RowBox[{"DD", "[", "t", "]"}], ",", 
              RowBox[{"fAN", "[", "t", "]"}], ",", 
              RowBox[{"fAD", "[", "t", "]"}], ",", 
              RowBox[{"a", "[", "t", "]"}], ",", 
              RowBox[{"pa", "[", "t", "]"}]}], "]"}], "*", 
            FractionBox[
             RowBox[{"NN", "[", "t", "]"}], 
             RowBox[{"DD", "[", "t", "]"}]]}], "-", 
           RowBox[{"kon", "*", 
            RowBox[{"(", 
             RowBox[{
              RowBox[{"a", "[", "t", "]"}], "+", 
              RowBox[{"b", "[", "t", "]"}]}], ")"}], "*", 
            RowBox[{"fFD", "[", "t", "]"}]}]}]}], ";"}], "*)"}],
       Background->GrayLevel[0.85]], "\[IndentingNewLine]", 
      StyleBox[
       RowBox[{
        RowBox[{"FdF", "[", "t_", "]"}], ":=", 
        RowBox[{
         RowBox[{
          RowBox[{"RD", "[", 
           RowBox[{
            RowBox[{"NN", "[", "t", "]"}], ",", 
            RowBox[{"DD", "[", "t", "]"}], ",", 
            RowBox[{"fAN", "[", "t", "]"}], ",", 
            RowBox[{"dA", "[", "t", "]"}], ",", 
            RowBox[{"a", "[", "t", "]"}], ",", 
            RowBox[{"pa", "[", "t", "]"}]}], "]"}], "*", 
          RowBox[{"fFN", "[", "t", "]"}], "*", 
          RowBox[{"NN", "[", "t", "]"}]}], "-", 
         RowBox[{"kon", "*", 
          RowBox[{"(", 
           RowBox[{
            RowBox[{"a", "[", "t", "]"}], "+", 
            RowBox[{"b", "[", "t", "]"}]}], ")"}], "*", 
          StyleBox[
           RowBox[{"dF", "[", "t", "]"}],
           Background->GrayLevel[0.85]]}], "-", 
         RowBox[{"omega", "*", 
          RowBox[{"dF", "[", "t", "]"}]}]}]}],
       Background->GrayLevel[0.85]], 
      StyleBox[";",
       Background->GrayLevel[0.85]], "\[IndentingNewLine]", 
      StyleBox["\[IndentingNewLine]",
       Background->GrayLevel[0.85]], 
      RowBox[{"(*", " ", 
       RowBox[{
       "Active", " ", "receptors", " ", "of", " ", "damaged", " ", "cells"}], 
       " ", "*)"}], " ", 
      StyleBox[
       RowBox[{"(*", 
        RowBox[{
         RowBox[{
          RowBox[{"FfAD", "[", "t_", "]"}], ":=", 
          RowBox[{
           RowBox[{
            RowBox[{"(", 
             RowBox[{
              RowBox[{"fAN", "[", "t", "]"}], "-", 
              RowBox[{"fAD", "[", "t", "]"}]}], ")"}], "*", 
            RowBox[{"RD", "[", 
             RowBox[{
              RowBox[{"NN", "[", "t", "]"}], ",", 
              RowBox[{"DD", "[", "t", "]"}], ",", 
              RowBox[{"fAN", "[", "t", "]"}], ",", 
              RowBox[{"fAD", "[", "t", "]"}], ",", 
              RowBox[{"a", "[", "t", "]"}], ",", 
              RowBox[{"pa", "[", "t", "]"}]}], "]"}], "*", 
            FractionBox[
             RowBox[{"NN", "[", "t", "]"}], 
             RowBox[{"DD", "[", "t", "]"}]]}], "+", 
           RowBox[{"kon", "*", 
            RowBox[{"a", "[", "t", "]"}], "*", 
            RowBox[{"fFD", "[", "t", "]"}]}], "-", 
           RowBox[{"lambda", "*", 
            RowBox[{"fAD", "[", "t", "]"}]}]}]}], ";"}], "*)"}],
       Background->GrayLevel[0.85]], "\[IndentingNewLine]", 
      StyleBox[
       RowBox[{
        RowBox[{"FdA", "[", "t_", "]"}], ":=", 
        RowBox[{
         RowBox[{
          RowBox[{"RD", "[", 
           RowBox[{
            RowBox[{"NN", "[", "t", "]"}], ",", 
            RowBox[{"DD", "[", "t", "]"}], ",", 
            RowBox[{"fAN", "[", "t", "]"}], ",", 
            RowBox[{"dA", "[", "t", "]"}], ",", 
            RowBox[{"a", "[", "t", "]"}], ",", 
            RowBox[{"pa", "[", "t", "]"}]}], "]"}], "*", 
          RowBox[{"fAN", "[", "t", "]"}], "*", 
          RowBox[{"NN", "[", "t", "]"}]}], "+", 
         RowBox[{"kon", "*", 
          RowBox[{"a", "[", "t", "]"}], "*", 
          StyleBox[
           RowBox[{"dF", "[", "t", "]"}],
           Background->GrayLevel[0.85]]}], "-", 
         RowBox[{"lambda", "*", 
          RowBox[{"dA", "[", "t", "]"}]}], "-", 
         RowBox[{"omega", "*", 
          StyleBox[
           RowBox[{"dA", "[", "t", "]"}],
           Background->GrayLevel[0.85]]}]}]}],
       Background->GrayLevel[0.85]], 
      StyleBox[";",
       Background->GrayLevel[0.85]], 
      StyleBox["\[IndentingNewLine]",
       Background->RGBColor[0.88, 1, 0.88]], 
      StyleBox["\[IndentingNewLine]",
       Background->RGBColor[0.88, 1, 0.88]], 
      RowBox[{"(*", " ", 
       RowBox[{"Initial", " ", "conditions"}], " ", "*)"}], 
      "\[IndentingNewLine]", 
      StyleBox["\[IndentingNewLine]",
       Background->RGBColor[0.88, 1, 0.88]], 
      RowBox[{"If", "[", 
       RowBox[{
        RowBox[{
         RowBox[{"Ainj", "[", 
          RowBox[{"[", 
           RowBox[{"1", ",", "1"}], "]"}], "]"}], "==", "0"}], 
        "\[IndentingNewLine]", ",", 
        RowBox[{
         RowBox[{"a0", "=", 
          RowBox[{
           RowBox[{"Ainj", "[", 
            RowBox[{"[", 
             RowBox[{"1", ",", "2"}], "]"}], "]"}], "/", "V"}]}], ";", 
         RowBox[{"b0", "=", 
          RowBox[{"eta", "*", 
           RowBox[{
            RowBox[{"Ainj", "[", 
             RowBox[{"[", 
              RowBox[{"1", ",", "2"}], "]"}], "]"}], "/", "V"}]}]}]}], 
        "\[IndentingNewLine]", ",", 
        RowBox[{
         RowBox[{"a0", "=", "0"}], ";", 
         RowBox[{"b0", "=", "0"}]}]}], "]"}], ";", "\[IndentingNewLine]", 
      RowBox[{"NN0", "=", "N0"}], ";", "\[IndentingNewLine]", 
      RowBox[{"DD0", "=", "0"}], ";", "\[IndentingNewLine]", 
      RowBox[{"pa0", "=", "0"}], ";", 
      RowBox[{"pb0", "=", "0"}], ";", 
      RowBox[{"fFN0", "=", "1"}], ";", 
      RowBox[{"fAN0", "=", "0"}], ";", "\[IndentingNewLine]", 
      StyleBox[
       RowBox[{"(*", 
        RowBox[{
         RowBox[{"fFD0", "=", "1"}], ";", 
         RowBox[{"fAD0", "=", "0"}], ";"}], "*)"}],
       Background->GrayLevel[0.85]], 
      StyleBox[
       RowBox[{"dF0", "=", "0"}],
       Background->GrayLevel[0.85]], 
      StyleBox[";",
       Background->GrayLevel[0.85]], 
      StyleBox[
       RowBox[{"dA0", "=", "0"}],
       Background->GrayLevel[0.85]], 
      StyleBox[";",
       Background->GrayLevel[0.85]], "\[IndentingNewLine]", 
      RowBox[{"ActBlood0", "=", "0"}], ";", 
      RowBox[{"ActBloodFrag0", "=", "0"}], ";", 
      RowBox[{"ActOut0", "=", "0"}], ";", 
      RowBox[{"ActOutFrag0", "=", "0"}], ";", 
      RowBox[{"ActTumor0", "=", "0"}], ";", 
      RowBox[{"NewCells0", "=", "0"}], ";", "\[IndentingNewLine]", 
      RowBox[{"SD0", "=", "0"}], ";", 
      RowBox[{"CFN0", "=", "0"}], ";", 
      RowBox[{"CFD0", "=", "0"}], ";", 
      RowBox[{"UN0", "=", "0"}], ";", "\[IndentingNewLine]", 
      "\[IndentingNewLine]", 
      RowBox[{"(*", " ", "SOLVER", " ", "*)"}], "\[IndentingNewLine]", 
      "\[IndentingNewLine]", 
      RowBox[{
       RowBox[{"tB", "[", 
        RowBox[{"[", "1", "]"}], "]"}], "=", "0"}], ";", 
      RowBox[{"If", "[", 
       RowBox[{
        RowBox[{
         RowBox[{"Ainj", "[", 
          RowBox[{"[", 
           RowBox[{"1", ",", "1"}], "]"}], "]"}], "==", "0"}], ",", 
        RowBox[{"If", "[", 
         RowBox[{
          RowBox[{"IAinj", ">", "1"}], ",", 
          RowBox[{
           RowBox[{"tE", "[", 
            RowBox[{"[", "1", "]"}], "]"}], "=", 
           RowBox[{"Ainj", "[", 
            RowBox[{"[", 
             RowBox[{"2", ",", "1"}], "]"}], "]"}]}], ",", 
          RowBox[{
           RowBox[{"tE", "[", 
            RowBox[{"[", "1", "]"}], "]"}], "=", "tEnd"}]}], "]"}], ",", 
        RowBox[{
         RowBox[{"tE", "[", 
          RowBox[{"[", "1", "]"}], "]"}], "=", 
         RowBox[{"Ainj", "[", 
          RowBox[{"[", 
           RowBox[{"1", ",", "1"}], "]"}], "]"}]}]}], "]"}], ";", 
      "\[IndentingNewLine]", "\[IndentingNewLine]", 
      RowBox[{"For", "[", 
       RowBox[{
        RowBox[{"npw", "=", "1"}], ",", 
        RowBox[{"npw", "<=", "Npw"}], ",", 
        RowBox[{"npw", "++"}], ",", "\[IndentingNewLine]", 
        "\[IndentingNewLine]", 
        RowBox[{
         RowBox[{"Clear", "[", 
          RowBox[{
          "a", ",", "b", ",", "NN", ",", "DD", ",", "pa", ",", "pb", ",", 
           "fFN", ",", "fAN", ",", 
           StyleBox["dF",
            Background->GrayLevel[0.85]], 
           StyleBox[",",
            Background->GrayLevel[0.85]], 
           StyleBox["dA",
            Background->GrayLevel[0.85]], 
           StyleBox[",",
            Background->GrayLevel[0.85]], "ActBlood", ",", "ActBloodFrag", 
           ",", "ActOut", ",", "ActOutFrag", ",", "ActTumor", ",", "SD", ",", 
           "CFN", ",", "CFD", ",", "UN", ",", "NewCells"}], "]"}], ";", 
         StyleBox[
          RowBox[{"(*", 
           RowBox[{"fFD", ",", "fAD", ","}], "*)"}],
          Background->GrayLevel[0.85]], "\[IndentingNewLine]", 
         "\[IndentingNewLine]", 
         RowBox[{"sol", "=", 
          RowBox[{"NDSolve", "[", 
           RowBox[{
            RowBox[{"{", "\[IndentingNewLine]", 
             RowBox[{"(*", 
              RowBox[{"INITIAL", " ", "CONDITIONS"}], "*)"}], 
             "\[IndentingNewLine]", 
             RowBox[{
              RowBox[{
               RowBox[{"a", "[", 
                RowBox[{"tB", "[", 
                 RowBox[{"[", "npw", "]"}], "]"}], "]"}], "==", "a0"}], ",", 
              RowBox[{
               RowBox[{"b", "[", 
                RowBox[{"tB", "[", 
                 RowBox[{"[", "npw", "]"}], "]"}], "]"}], "==", "b0"}], ",", 
              RowBox[{
               RowBox[{"NN", "[", 
                RowBox[{"tB", "[", 
                 RowBox[{"[", "npw", "]"}], "]"}], "]"}], "==", "NN0"}], ",", 
              RowBox[{
               RowBox[{"DD", "[", 
                RowBox[{"tB", "[", 
                 RowBox[{"[", "npw", "]"}], "]"}], "]"}], "==", "DD0"}], ",", 
              RowBox[{
               RowBox[{"pa", "[", 
                RowBox[{"tB", "[", 
                 RowBox[{"[", "npw", "]"}], "]"}], "]"}], "==", "pa0"}], ",", 
              RowBox[{
               RowBox[{"pb", "[", 
                RowBox[{"tB", "[", 
                 RowBox[{"[", "npw", "]"}], "]"}], "]"}], "==", "pb0"}], ",", 
              RowBox[{
               RowBox[{"fFN", "[", 
                RowBox[{"tB", "[", 
                 RowBox[{"[", "npw", "]"}], "]"}], "]"}], "==", "fFN0"}], ",", 
              RowBox[{
               RowBox[{"fAN", "[", 
                RowBox[{"tB", "[", 
                 RowBox[{"[", "npw", "]"}], "]"}], "]"}], "==", "fAN0"}], ",", 
              StyleBox[
               RowBox[{"(*", 
                RowBox[{
                 RowBox[{
                  RowBox[{"fFD", "[", 
                   RowBox[{"tB", "[", 
                    RowBox[{"[", "npw", "]"}], "]"}], "]"}], "==", "fFD0"}], 
                 ",", 
                 RowBox[{
                  RowBox[{"fAD", "[", 
                   RowBox[{"tB", "[", 
                    RowBox[{"[", "npw", "]"}], "]"}], "]"}], "==", "fAD0"}], 
                 ","}], "*)"}],
               Background->GrayLevel[0.85]], 
              StyleBox[
               RowBox[{
                RowBox[{"dF", "[", 
                 RowBox[{"tB", "[", 
                  RowBox[{"[", "npw", "]"}], "]"}], "]"}], "==", "dF0"}],
               Background->GrayLevel[0.85]], 
              StyleBox[",",
               Background->GrayLevel[0.85]], 
              StyleBox[
               RowBox[{
                RowBox[{"dA", "[", 
                 RowBox[{"tB", "[", 
                  RowBox[{"[", "npw", "]"}], "]"}], "]"}], "==", "dA0"}],
               Background->GrayLevel[0.85]], 
              StyleBox[",",
               Background->GrayLevel[0.85]], "\[IndentingNewLine]", 
              RowBox[{
               RowBox[{"ActBlood", "[", 
                RowBox[{"tB", "[", 
                 RowBox[{"[", "npw", "]"}], "]"}], "]"}], "==", "ActBlood0"}],
               ",", 
              RowBox[{
               RowBox[{"ActBloodFrag", "[", 
                RowBox[{"tB", "[", 
                 RowBox[{"[", "npw", "]"}], "]"}], "]"}], "==", 
               "ActBloodFrag0"}], ",", 
              RowBox[{
               RowBox[{"ActOut", "[", 
                RowBox[{"tB", "[", 
                 RowBox[{"[", "npw", "]"}], "]"}], "]"}], "==", "ActOut0"}], 
              ",", 
              RowBox[{
               RowBox[{"ActOutFrag", "[", 
                RowBox[{"tB", "[", 
                 RowBox[{"[", "npw", "]"}], "]"}], "]"}], "==", 
               "ActOutFrag0"}], ",", 
              RowBox[{
               RowBox[{"ActTumor", "[", 
                RowBox[{"tB", "[", 
                 RowBox[{"[", "npw", "]"}], "]"}], "]"}], "==", "ActTumor0"}],
               ",", 
              RowBox[{
               RowBox[{"SD", "[", 
                RowBox[{"tB", "[", 
                 RowBox[{"[", "npw", "]"}], "]"}], "]"}], "==", "SD0"}], ",", 
              RowBox[{
               RowBox[{"CFN", "[", 
                RowBox[{"tB", "[", 
                 RowBox[{"[", "npw", "]"}], "]"}], "]"}], "==", "CFN0"}], ",", 
              RowBox[{
               RowBox[{"CFD", "[", 
                RowBox[{"tB", "[", 
                 RowBox[{"[", "npw", "]"}], "]"}], "]"}], "==", "CFD0"}], ",", 
              RowBox[{
               RowBox[{"UN", "[", 
                RowBox[{"tB", "[", 
                 RowBox[{"[", "npw", "]"}], "]"}], "]"}], "==", "UN0"}], ",", 
              RowBox[{
               RowBox[{"NewCells", "[", 
                RowBox[{"tB", "[", 
                 RowBox[{"[", "npw", "]"}], "]"}], "]"}], "==", "NewCells0"}],
               ",", "\[IndentingNewLine]", "\[IndentingNewLine]", 
              RowBox[{
               RowBox[{
                RowBox[{"a", "'"}], "[", "t", "]"}], "==", 
               RowBox[{"Fa", "[", "t", "]"}]}], ",", 
              RowBox[{
               RowBox[{
                RowBox[{"b", "'"}], "[", "t", "]"}], "==", " ", 
               RowBox[{"Fb", "[", "t", "]"}]}], ",", 
              RowBox[{
               RowBox[{
                RowBox[{"NN", "'"}], "[", "t", "]"}], "==", 
               RowBox[{"FNN", "[", "t", "]"}]}], ",", 
              RowBox[{
               RowBox[{
                RowBox[{"DD", "'"}], "[", "t", "]"}], "==", 
               RowBox[{"FDD", "[", "t", "]"}]}], ",", 
              RowBox[{
               RowBox[{
                RowBox[{"pa", "'"}], "[", "t", "]"}], "==", 
               RowBox[{"Fpa", "[", "t", "]"}]}], ",", 
              RowBox[{
               RowBox[{
                RowBox[{"pb", "'"}], "[", "t", "]"}], "==", 
               RowBox[{"Fpb", "[", "t", "]"}]}], ",", 
              RowBox[{
               RowBox[{
                RowBox[{"fFN", "'"}], "[", "t", "]"}], "==", 
               RowBox[{"FfFN", "[", "t", "]"}]}], ",", 
              RowBox[{
               RowBox[{
                RowBox[{"fAN", "'"}], "[", "t", "]"}], "==", 
               RowBox[{"FfAN", "[", "t", "]"}]}], ",", 
              StyleBox[
               RowBox[{"(*", 
                RowBox[{
                 RowBox[{
                  RowBox[{
                   RowBox[{"fFD", "'"}], "[", "t", "]"}], "==", 
                  RowBox[{"FfFD", "[", "t", "]"}]}], ",", 
                 RowBox[{
                  RowBox[{
                   RowBox[{"fAD", "'"}], "[", "t", "]"}], "==", 
                  RowBox[{"FfAD", "[", "t", "]"}]}], ","}], "*)"}],
               Background->GrayLevel[0.85]], 
              StyleBox[
               RowBox[{
                RowBox[{
                 RowBox[{"dF", "'"}], "[", "t", "]"}], "==", 
                RowBox[{"FdF", "[", "t", "]"}]}],
               Background->GrayLevel[0.85]], 
              StyleBox[",",
               Background->GrayLevel[0.85]], 
              StyleBox[
               RowBox[{
                RowBox[{
                 RowBox[{"dA", "'"}], "[", "t", "]"}], "==", 
                RowBox[{"FdA", "[", "t", "]"}]}],
               Background->GrayLevel[0.85]], 
              StyleBox[",",
               Background->GrayLevel[0.85]], "\[IndentingNewLine]", 
              "\[IndentingNewLine]", 
              RowBox[{
               RowBox[{
                RowBox[{"ActBlood", "'"}], "[", "t", "]"}], "==", 
               RowBox[{"V", "*", "lambda", "*", 
                RowBox[{"(", 
                 RowBox[{
                  RowBox[{"a", "[", "t", "]"}], "+", 
                  RowBox[{"pa", "[", "t", "]"}]}], ")"}]}]}], ",", 
              "\[IndentingNewLine]", 
              RowBox[{
               RowBox[{
                RowBox[{"ActBloodFrag", "'"}], "[", "t", "]"}], "==", 
               RowBox[{"V", "*", "lambda", "*", 
                RowBox[{"pa", "[", "t", "]"}]}]}], ",", "\[IndentingNewLine]", 
              RowBox[{
               RowBox[{
                RowBox[{"ActOut", "'"}], "[", "t", "]"}], "==", 
               RowBox[{"V", "*", 
                RowBox[{"(", 
                 RowBox[{
                  RowBox[{"kappac", "*", 
                   RowBox[{"a", "[", "t", "]"}]}], "+", 
                  RowBox[{"kappap", "*", 
                   RowBox[{"pa", "[", "t", "]"}]}]}], ")"}]}]}], ",", 
              "\[IndentingNewLine]", 
              RowBox[{
               RowBox[{
                RowBox[{"ActOutFrag", "'"}], "[", "t", "]"}], "==", 
               RowBox[{"V", "*", "kappap", "*", 
                RowBox[{"pa", "[", "t", "]"}]}]}], ",", "\[IndentingNewLine]", 
              RowBox[{
               RowBox[{
                RowBox[{"ActTumor", "'"}], "[", "t", "]"}], "==", 
               RowBox[{
                RowBox[{"(", 
                 RowBox[{"lambda", "*", "gamma"}], ")"}], "*", 
                RowBox[{"(", 
                 RowBox[{
                  RowBox[{
                   RowBox[{"fAN", "[", "t", "]"}], "*", 
                   RowBox[{"NN", "[", "t", "]"}]}], "+", 
                  StyleBox[
                   RowBox[{"dA", "[", "t", "]"}],
                   Background->GrayLevel[0.85]]}], ")"}]}]}], ",", 
              StyleBox[
               RowBox[{"(*", 
                RowBox[{
                 RowBox[{"fAD", "[", "t", "]"}], "*", 
                 RowBox[{"DD", "[", "t", "]"}]}], "*)"}],
               Background->GrayLevel[0.85]], "\[IndentingNewLine]", 
              "\[IndentingNewLine]", 
              RowBox[{
               RowBox[{
                RowBox[{"SD", "'"}], "[", "t", "]"}], "==", 
               RowBox[{"ks", "*", 
                RowBox[{"(", 
                 RowBox[{"lambda", "*", "gamma"}], ")"}], "*", 
                RowBox[{"(", 
                 RowBox[{
                  RowBox[{"fAN", "[", "t", "]"}], "*", 
                  RowBox[{"NN", "[", "t", "]"}]}], ")"}]}]}], ",", 
              "\[IndentingNewLine]", 
              RowBox[{
               RowBox[{
                RowBox[{"CFN", "'"}], "[", "t", "]"}], "==", 
               RowBox[{
                RowBox[{"(", 
                 RowBox[{"1", "-", "ks"}], ")"}], "*", 
                RowBox[{"(", 
                 RowBox[{"lambda", "*", "gamma"}], ")"}], "*", 
                RowBox[{"(", 
                 RowBox[{
                  RowBox[{"fAN", "[", "t", "]"}], "*", 
                  RowBox[{"NN", "[", "t", "]"}]}], ")"}], "*", 
                FractionBox[
                 RowBox[{"NN", "[", "t", "]"}], 
                 RowBox[{
                  RowBox[{"NN", "[", "t", "]"}], "+", 
                  RowBox[{"DD", "[", "t", "]"}]}]]}]}], ",", 
              "\[IndentingNewLine]", 
              RowBox[{
               RowBox[{
                RowBox[{"CFD", "'"}], "[", "t", "]"}], "==", 
               RowBox[{
                RowBox[{"(", 
                 RowBox[{"1", "-", "ks"}], ")"}], "*", 
                RowBox[{"(", 
                 RowBox[{"lambda", "*", "gamma"}], ")"}], "*", 
                StyleBox[
                 RowBox[{"dA", "[", "t", "]"}],
                 Background->GrayLevel[0.85]], "*", 
                FractionBox[
                 RowBox[{"NN", "[", "t", "]"}], 
                 RowBox[{
                  RowBox[{"NN", "[", "t", "]"}], "+", 
                  RowBox[{"DD", "[", "t", "]"}]}]]}]}], ",", 
              StyleBox[
               RowBox[{"(*", 
                RowBox[{"(", 
                 RowBox[{
                  RowBox[{"fAD", "[", "t", "]"}], "*", 
                  RowBox[{"DD", "[", "t", "]"}]}], ")"}], "*)"}],
               Background->GrayLevel[0.85]], "\[IndentingNewLine]", 
              RowBox[{
               RowBox[{
                RowBox[{"UN", "'"}], "[", "t", "]"}], "==", 
               RowBox[{"kf", "*", "lambda", "*", 
                RowBox[{"(", 
                 RowBox[{
                  RowBox[{"a", "[", "t", "]"}], "+", 
                  RowBox[{"pa", "[", "t", "]"}]}], ")"}], "*", "nu", "*", 
                RowBox[{"NN", "[", "t", "]"}]}]}], ",", "\[IndentingNewLine]", 
              RowBox[{
               RowBox[{
                RowBox[{"NewCells", "'"}], "[", "t", "]"}], "==", 
               RowBox[{"If", "[", 
                RowBox[{
                 RowBox[{"t", ">", 
                  RowBox[{"Ainj", "[", 
                   RowBox[{"[", 
                    RowBox[{"1", ",", "1"}], "]"}], "]"}]}], ",", 
                 RowBox[{"rho", "*", 
                  RowBox[{"NN", "[", "t", "]"}]}], ",", "0"}], "]"}]}], 
              RowBox[{"(*", " ", 
               RowBox[{
               "start", " ", "counting", " ", "new", " ", "cells", " ", 
                "from", " ", "the", " ", "moment", " ", "of", " ", "the", " ",
                 "first", " ", "injection"}], " ", "*)"}], 
              "\[IndentingNewLine]", "\[IndentingNewLine]", 
              RowBox[{"(*", " ", 
               RowBox[{
                RowBox[{
                "The", " ", "simulations", " ", "run", " ", "until", " ", 
                 "the", " ", "injected", " ", "activity", " ", "decays", " ", 
                 "to", " ", "negligible", " ", 
                 RowBox[{"amounts", ".", " ", "\[IndentingNewLine]", "If"}], 
                 " ", "viable", " ", "cancer", " ", "cell", " ", "number", 
                 " ", "becomes", " ", "too", " ", "great", " ", 
                 RowBox[{"(", 
                  RowBox[{"host", " ", "death"}], ")"}]}], ",", " ", 
                RowBox[{
                "then", " ", "it", " ", "is", " ", "just", " ", "kept", " ", 
                 "further", " ", "at", " ", "this", " ", "level", " ", "to", 
                 " ", "allow", " ", "assessment", " ", "of", " ", "activity", 
                 " ", "paths"}]}], " ", "*)"}], "\[IndentingNewLine]", 
              RowBox[{"(*", " ", 
               RowBox[{
               "The", " ", "cases", " ", "of", " ", "cancer", " ", "cure", 
                " ", "will", " ", "use", " ", "additional", " ", "script", 
                " ", "to", " ", "virtually", " ", "eliminate", " ", "all", 
                " ", "cancer", " ", "cells", " ", "in", " ", "case", " ", 
                "of", " ", "cure"}], " ", "*)"}], "\[IndentingNewLine]", ",", 
              RowBox[{"WhenEvent", "[", 
               RowBox[{
                RowBox[{
                 RowBox[{"NN", "[", "t", "]"}], ">", 
                 RowBox[{
                  RowBox[{"10", "^", "9"}], "/", "Nnor"}]}], ",", 
                RowBox[{
                 RowBox[{"NN", "[", "t", "]"}], "->", 
                 RowBox[{"0.99", "*", 
                  RowBox[{
                   RowBox[{"10", "^", "9"}], "/", "Nnor"}]}]}]}], "]"}]}], 
             "\[IndentingNewLine]", "}"}], 
            StyleBox[
             RowBox[{"(*", 
              RowBox[{"fFD", ",", "fAD", ","}], "*)"}],
             Background->GrayLevel[0.85]], "\[IndentingNewLine]", ",", 
            RowBox[{"{", 
             RowBox[{
             "a", ",", "b", ",", "NN", ",", "DD", ",", "pa", ",", "pb", ",", 
              "fFN", ",", "fAN", ",", 
              StyleBox["dF",
               Background->GrayLevel[0.85]], 
              StyleBox[",",
               Background->GrayLevel[0.85]], 
              StyleBox["dA",
               Background->GrayLevel[0.85]], 
              StyleBox[",",
               Background->GrayLevel[0.85]], "ActBlood", ",", "ActBloodFrag", 
              ",", "ActOut", ",", "ActOutFrag", ",", "ActTumor", ",", "SD", 
              ",", "CFN", ",", "CFD", ",", "UN", ",", "NewCells"}], "}"}], 
            ",", 
            RowBox[{"{", 
             RowBox[{"t", ",", 
              RowBox[{"tB", "[", 
               RowBox[{"[", "npw", "]"}], "]"}], ",", 
              RowBox[{"tE", "[", 
               RowBox[{"[", "npw", "]"}], "]"}]}], "}"}], 
            "\[IndentingNewLine]", ",", 
            RowBox[{"AccuracyGoal", "->", "10"}], ",", 
            RowBox[{"PrecisionGoal", "->", "10"}]}], "]"}]}], ";", 
         "\[IndentingNewLine]", "\[IndentingNewLine]", 
         RowBox[{
          RowBox[{"apw", "[", 
           RowBox[{"[", "npw", "]"}], "]"}], "=", 
          RowBox[{"First", "[", 
           RowBox[{"a", "/.", "sol"}], "]"}]}], ";", " ", 
         RowBox[{
          RowBox[{"bpw", "[", 
           RowBox[{"[", "npw", "]"}], "]"}], "=", 
          RowBox[{"First", "[", 
           RowBox[{"b", "/.", "sol"}], "]"}]}], ";", " ", 
         RowBox[{
          RowBox[{"NNpw", "[", 
           RowBox[{"[", "npw", "]"}], "]"}], "=", 
          RowBox[{"First", "[", 
           RowBox[{"NN", "/.", "sol"}], "]"}]}], ";", " ", 
         RowBox[{
          RowBox[{"DDpw", "[", 
           RowBox[{"[", "npw", "]"}], "]"}], "=", 
          RowBox[{"First", "[", 
           RowBox[{"DD", "/.", "sol"}], "]"}]}], ";", "\[IndentingNewLine]", 
         RowBox[{
          RowBox[{"papw", "[", 
           RowBox[{"[", "npw", "]"}], "]"}], "=", 
          RowBox[{"First", "[", 
           RowBox[{"pa", "/.", "sol"}], "]"}]}], ";", " ", 
         RowBox[{
          RowBox[{"pbpw", "[", 
           RowBox[{"[", "npw", "]"}], "]"}], "=", 
          RowBox[{"First", "[", 
           RowBox[{"pb", "/.", "sol"}], "]"}]}], ";", " ", 
         RowBox[{
          RowBox[{"fFNpw", "[", 
           RowBox[{"[", "npw", "]"}], "]"}], "=", 
          RowBox[{"First", "[", 
           RowBox[{"fFN", "/.", "sol"}], "]"}]}], ";", " ", 
         RowBox[{
          RowBox[{"fANpw", "[", 
           RowBox[{"[", "npw", "]"}], "]"}], "=", 
          RowBox[{"First", "[", 
           RowBox[{"fAN", "/.", "sol"}], "]"}]}], ";", " ", 
         StyleBox[
          RowBox[{"(*", 
           RowBox[{
            RowBox[{
             RowBox[{"fFDpw", "[", 
              RowBox[{"[", "npw", "]"}], "]"}], "=", 
             RowBox[{"First", "[", 
              RowBox[{"fFD", "/.", "sol"}], "]"}]}], ";", "  ", 
            RowBox[{
             RowBox[{"fADpw", "[", 
              RowBox[{"[", "npw", "]"}], "]"}], "=", 
             RowBox[{"First", "[", 
              RowBox[{"fAD", "/.", "sol"}], "]"}]}], ";"}], "*)"}],
          Background->GrayLevel[0.85]], 
         StyleBox[
          RowBox[{
           RowBox[{"dFpw", "[", 
            RowBox[{"[", "npw", "]"}], "]"}], "=", 
           RowBox[{"First", "[", 
            RowBox[{"dF", "/.", "sol"}], "]"}]}],
          Background->GrayLevel[0.85]], 
         StyleBox[";",
          Background->GrayLevel[0.85]], 
         StyleBox["  ",
          Background->GrayLevel[0.85]], 
         StyleBox[
          RowBox[{
           RowBox[{"dApw", "[", 
            RowBox[{"[", "npw", "]"}], "]"}], "=", 
           RowBox[{"First", "[", 
            RowBox[{"dA", "/.", "sol"}], "]"}]}],
          Background->GrayLevel[0.85]], 
         StyleBox[";",
          Background->GrayLevel[0.85]], 
         StyleBox["\[IndentingNewLine]",
          Background->GrayLevel[0.85]], 
         RowBox[{
          RowBox[{"ActBloodpw", "[", 
           RowBox[{"[", "npw", "]"}], "]"}], "=", 
          RowBox[{"First", "[", 
           RowBox[{"ActBlood", "/.", "sol"}], "]"}]}], ";", 
         RowBox[{
          RowBox[{"ActBloodFragpw", "[", 
           RowBox[{"[", "npw", "]"}], "]"}], "=", 
          RowBox[{"First", "[", 
           RowBox[{"ActBloodFrag", "/.", "sol"}], "]"}]}], ";", 
         RowBox[{
          RowBox[{"ActOutpw", "[", 
           RowBox[{"[", "npw", "]"}], "]"}], "=", 
          RowBox[{"First", "[", 
           RowBox[{"ActOut", "/.", "sol"}], "]"}]}], ";", 
         RowBox[{
          RowBox[{"ActOutFragpw", "[", 
           RowBox[{"[", "npw", "]"}], "]"}], "=", 
          RowBox[{"First", "[", 
           RowBox[{"ActOutFrag", "/.", "sol"}], "]"}]}], ";", 
         RowBox[{
          RowBox[{"ActTumorpw", "[", 
           RowBox[{"[", "npw", "]"}], "]"}], "=", 
          RowBox[{"First", "[", 
           RowBox[{"ActTumor", "/.", "sol"}], "]"}]}], ";", 
         RowBox[{
          RowBox[{"SDpw", "[", 
           RowBox[{"[", "npw", "]"}], "]"}], "=", 
          RowBox[{"First", "[", 
           RowBox[{"SD", "/.", "sol"}], "]"}]}], ";", 
         RowBox[{
          RowBox[{"CFNpw", "[", 
           RowBox[{"[", "npw", "]"}], "]"}], "=", 
          RowBox[{"First", "[", 
           RowBox[{"CFN", "/.", "sol"}], "]"}]}], ";", 
         RowBox[{
          RowBox[{"CFDpw", "[", 
           RowBox[{"[", "npw", "]"}], "]"}], "=", 
          RowBox[{"First", "[", 
           RowBox[{"CFD", "/.", "sol"}], "]"}]}], ";", 
         RowBox[{
          RowBox[{"UNpw", "[", 
           RowBox[{"[", "npw", "]"}], "]"}], "=", 
          RowBox[{"First", "[", 
           RowBox[{"UN", "/.", "sol"}], "]"}]}], ";", "\[IndentingNewLine]", 
         RowBox[{
          RowBox[{"NewCellspw", "[", 
           RowBox[{"[", "npw", "]"}], "]"}], "=", 
          RowBox[{"First", "[", 
           RowBox[{"NewCells", "/.", "sol"}], "]"}]}], ";", 
         "\[IndentingNewLine]", "\[IndentingNewLine]", 
         RowBox[{"If", "[", 
          RowBox[{
           RowBox[{"npw", "<", "Npw"}], ",", "\[IndentingNewLine]", 
           RowBox[{"(*", 
            RowBox[{"renew", " ", "initial", " ", "conditions"}], "*)"}], 
           "\[IndentingNewLine]", 
           RowBox[{
            RowBox[{"If", "[", 
             RowBox[{
              RowBox[{
               RowBox[{"Ainj", "[", 
                RowBox[{"[", 
                 RowBox[{"1", ",", "1"}], "]"}], "]"}], "==", "0"}], 
              "\[IndentingNewLine]", ",", 
              RowBox[{
               RowBox[{"a0", "=", 
                RowBox[{
                 RowBox[{
                  RowBox[{"apw", "[", 
                   RowBox[{"[", "npw", "]"}], "]"}], "[", 
                  RowBox[{"tE", "[", 
                   RowBox[{"[", "npw", "]"}], "]"}], "]"}], "+", 
                 RowBox[{
                  RowBox[{"Ainj", "[", 
                   RowBox[{"[", 
                    RowBox[{
                    RowBox[{"npw", "+", "1"}], ",", "2"}], "]"}], "]"}], "/", 
                  "V"}]}]}], ";", 
               RowBox[{"b0", "=", 
                RowBox[{
                 RowBox[{
                  RowBox[{"bpw", "[", 
                   RowBox[{"[", "npw", "]"}], "]"}], "[", 
                  RowBox[{"tE", "[", 
                   RowBox[{"[", "npw", "]"}], "]"}], "]"}], "+", 
                 RowBox[{"eta", "*", 
                  RowBox[{
                   RowBox[{"Ainj", "[", 
                    RowBox[{"[", 
                    RowBox[{
                    RowBox[{"npw", "+", "1"}], ",", "2"}], "]"}], "]"}], "/", 
                   "V"}]}]}]}]}], "\[IndentingNewLine]", ",", 
              RowBox[{
               RowBox[{"a0", "=", 
                RowBox[{
                 RowBox[{
                  RowBox[{"apw", "[", 
                   RowBox[{"[", "npw", "]"}], "]"}], "[", 
                  RowBox[{"tE", "[", 
                   RowBox[{"[", "npw", "]"}], "]"}], "]"}], "+", 
                 RowBox[{
                  RowBox[{"Ainj", "[", 
                   RowBox[{"[", 
                    RowBox[{"npw", ",", "2"}], "]"}], "]"}], "/", "V"}]}]}], 
               ";", 
               RowBox[{"b0", "=", 
                RowBox[{
                 RowBox[{
                  RowBox[{"bpw", "[", 
                   RowBox[{"[", "npw", "]"}], "]"}], "[", 
                  RowBox[{"tE", "[", 
                   RowBox[{"[", "npw", "]"}], "]"}], "]"}], "+", 
                 RowBox[{"eta", "*", 
                  RowBox[{
                   RowBox[{"Ainj", "[", 
                    RowBox[{"[", 
                    RowBox[{"npw", ",", "2"}], "]"}], "]"}], "/", 
                   "V"}]}]}]}]}]}], "]"}], ";", "\[IndentingNewLine]", 
            RowBox[{"NN0", "=", 
             RowBox[{
              RowBox[{"NNpw", "[", 
               RowBox[{"[", "npw", "]"}], "]"}], "[", 
              RowBox[{"tE", "[", 
               RowBox[{"[", "npw", "]"}], "]"}], "]"}]}], ";", 
            RowBox[{"DD0", "=", 
             RowBox[{
              RowBox[{"DDpw", "[", 
               RowBox[{"[", "npw", "]"}], "]"}], "[", 
              RowBox[{"tE", "[", 
               RowBox[{"[", "npw", "]"}], "]"}], "]"}]}], ";", 
            RowBox[{"pa0", "=", 
             RowBox[{
              RowBox[{"papw", "[", 
               RowBox[{"[", "npw", "]"}], "]"}], "[", 
              RowBox[{"tE", "[", 
               RowBox[{"[", "npw", "]"}], "]"}], "]"}]}], ";", 
            RowBox[{"pb0", "=", 
             RowBox[{
              RowBox[{"pbpw", "[", 
               RowBox[{"[", "npw", "]"}], "]"}], "[", 
              RowBox[{"tE", "[", 
               RowBox[{"[", "npw", "]"}], "]"}], "]"}]}], ";", 
            "\[IndentingNewLine]", 
            RowBox[{"fFN0", "=", 
             RowBox[{
              RowBox[{"fFNpw", "[", 
               RowBox[{"[", "npw", "]"}], "]"}], "[", 
              RowBox[{"tE", "[", 
               RowBox[{"[", "npw", "]"}], "]"}], "]"}]}], ";", 
            RowBox[{"fAN0", "=", 
             RowBox[{
              RowBox[{"fANpw", "[", 
               RowBox[{"[", "npw", "]"}], "]"}], "[", 
              RowBox[{"tE", "[", 
               RowBox[{"[", "npw", "]"}], "]"}], "]"}]}], ";", 
            "\[IndentingNewLine]", 
            StyleBox[
             RowBox[{"(*", 
              RowBox[{
               RowBox[{"fFD0", "=", 
                RowBox[{
                 RowBox[{"fFDpw", "[", 
                  RowBox[{"[", "npw", "]"}], "]"}], "[", 
                 RowBox[{"tE", "[", 
                  RowBox[{"[", "npw", "]"}], "]"}], "]"}]}], ";", 
               RowBox[{"fAD0", "=", 
                RowBox[{
                 RowBox[{"fADpw", "[", 
                  RowBox[{"[", "npw", "]"}], "]"}], "[", 
                 RowBox[{"tE", "[", 
                  RowBox[{"[", "npw", "]"}], "]"}], "]"}]}], ";"}], "*)"}],
             Background->GrayLevel[0.85]], 
            StyleBox["\[IndentingNewLine]",
             Background->GrayLevel[0.85]], 
            StyleBox[
             RowBox[{"dF0", "=", 
              RowBox[{
               RowBox[{"dFpw", "[", 
                RowBox[{"[", "npw", "]"}], "]"}], "[", 
               RowBox[{"tE", "[", 
                RowBox[{"[", "npw", "]"}], "]"}], "]"}]}],
             Background->GrayLevel[0.85]], 
            StyleBox[";",
             Background->GrayLevel[0.85]], 
            StyleBox[
             RowBox[{"dA0", "=", 
              RowBox[{
               RowBox[{"dApw", "[", 
                RowBox[{"[", "npw", "]"}], "]"}], "[", 
               RowBox[{"tE", "[", 
                RowBox[{"[", "npw", "]"}], "]"}], "]"}]}],
             Background->GrayLevel[0.85]], 
            StyleBox[";",
             Background->GrayLevel[0.85]], 
            RowBox[{"ActBlood0", "=", 
             RowBox[{
              RowBox[{"ActBloodpw", "[", 
               RowBox[{"[", "npw", "]"}], "]"}], "[", 
              RowBox[{"tE", "[", 
               RowBox[{"[", "npw", "]"}], "]"}], "]"}]}], ";", 
            RowBox[{"ActBloodFrag0", "=", 
             RowBox[{
              RowBox[{"ActBloodFragpw", "[", 
               RowBox[{"[", "npw", "]"}], "]"}], "[", 
              RowBox[{"tE", "[", 
               RowBox[{"[", "npw", "]"}], "]"}], "]"}]}], ";", 
            RowBox[{"ActOut0", "=", 
             RowBox[{
              RowBox[{"ActOutpw", "[", 
               RowBox[{"[", "npw", "]"}], "]"}], "[", 
              RowBox[{"tE", "[", 
               RowBox[{"[", "npw", "]"}], "]"}], "]"}]}], ";", 
            RowBox[{"ActOutFrag0", "=", 
             RowBox[{
              RowBox[{"ActOutFragpw", "[", 
               RowBox[{"[", "npw", "]"}], "]"}], "[", 
              RowBox[{"tE", "[", 
               RowBox[{"[", "npw", "]"}], "]"}], "]"}]}], ";", 
            RowBox[{"ActTumor0", "=", 
             RowBox[{
              RowBox[{"ActTumorpw", "[", 
               RowBox[{"[", "npw", "]"}], "]"}], "[", 
              RowBox[{"tE", "[", 
               RowBox[{"[", "npw", "]"}], "]"}], "]"}]}], ";", 
            "\[IndentingNewLine]", 
            RowBox[{"SD0", "=", 
             RowBox[{
              RowBox[{"SDpw", "[", 
               RowBox[{"[", "npw", "]"}], "]"}], "[", 
              RowBox[{"tE", "[", 
               RowBox[{"[", "npw", "]"}], "]"}], "]"}]}], ";", 
            "\[IndentingNewLine]", 
            RowBox[{"CFN0", "=", 
             RowBox[{
              RowBox[{"CFNpw", "[", 
               RowBox[{"[", "npw", "]"}], "]"}], "[", 
              RowBox[{"tE", "[", 
               RowBox[{"[", "npw", "]"}], "]"}], "]"}]}], ";", 
            "\[IndentingNewLine]", 
            RowBox[{"CFD0", "=", 
             RowBox[{
              RowBox[{"CFDpw", "[", 
               RowBox[{"[", "npw", "]"}], "]"}], "[", 
              RowBox[{"tE", "[", 
               RowBox[{"[", "npw", "]"}], "]"}], "]"}]}], ";", 
            "\[IndentingNewLine]", 
            RowBox[{"UN0", "=", 
             RowBox[{
              RowBox[{"UNpw", "[", 
               RowBox[{"[", "npw", "]"}], "]"}], "[", 
              RowBox[{"tE", "[", 
               RowBox[{"[", "npw", "]"}], "]"}], "]"}]}], ";", 
            "\[IndentingNewLine]", 
            RowBox[{"NewCells0", "=", 
             RowBox[{
              RowBox[{"NewCellspw", "[", 
               RowBox[{"[", "npw", "]"}], "]"}], "[", 
              RowBox[{"tE", "[", 
               RowBox[{"[", "npw", "]"}], "]"}], "]"}]}], ";", 
            "\[IndentingNewLine]", "\[IndentingNewLine]", 
            RowBox[{"(*", " ", 
             RowBox[{"renew", " ", "time", " ", "frame"}], " ", "*)"}], 
            "\[IndentingNewLine]", 
            RowBox[{"If", "[", 
             RowBox[{
              RowBox[{
               RowBox[{"Ainj", "[", 
                RowBox[{"[", 
                 RowBox[{"1", ",", "1"}], "]"}], "]"}], "==", "0"}], ",", 
              RowBox[{"If", "[", 
               RowBox[{
                RowBox[{"Npw", ">", 
                 RowBox[{"npw", "+", "1"}]}], ",", 
                RowBox[{
                 RowBox[{"tE", "[", 
                  RowBox[{"[", 
                   RowBox[{"npw", "+", "1"}], "]"}], "]"}], "=", 
                 RowBox[{"Ainj", "[", 
                  RowBox[{"[", 
                   RowBox[{
                    RowBox[{"npw", "+", "2"}], ",", "1"}], "]"}], "]"}]}], 
                ",", 
                RowBox[{
                 RowBox[{"tE", "[", 
                  RowBox[{"[", 
                   RowBox[{"npw", "+", "1"}], "]"}], "]"}], "=", "tEnd"}]}], 
               "]"}], ",", "\[IndentingNewLine]", 
              RowBox[{"If", "[", 
               RowBox[{
                RowBox[{"Npw", ">", 
                 RowBox[{"npw", "+", "1"}]}], ",", 
                RowBox[{
                 RowBox[{"tE", "[", 
                  RowBox[{"[", 
                   RowBox[{"npw", "+", "1"}], "]"}], "]"}], "=", 
                 RowBox[{"Ainj", "[", 
                  RowBox[{"[", 
                   RowBox[{
                    RowBox[{"npw", "+", "1"}], ",", "1"}], "]"}], "]"}]}], 
                ",", 
                RowBox[{
                 RowBox[{"tE", "[", 
                  RowBox[{"[", 
                   RowBox[{"npw", "+", "1"}], "]"}], "]"}], "=", "tEnd"}]}], 
               "]"}]}], "]"}], ";"}]}], "]"}]}]}], "\[IndentingNewLine]", 
       "]"}], ";", "\[IndentingNewLine]", 
      RowBox[{"npw", "--"}], ";", "\[IndentingNewLine]", 
      RowBox[{"(*", " ", 
       RowBox[{
       "It", " ", "will", " ", "be", " ", "convenient", " ", "to", " ", 
        "have", " ", "estimation", " ", "of", " ", "minimal", " ", "viable", 
        " ", "cell", " ", "number", " ", "here"}], " ", "*)"}], 
      "\[IndentingNewLine]", 
      RowBox[{"Nn", "=", 
       RowBox[{"If", "[", 
        RowBox[{
         RowBox[{
          RowBox[{"Ainj", "[", 
           RowBox[{"[", 
            RowBox[{"1", ",", "1"}], "]"}], "]"}], "==", "0"}], 
         "\[IndentingNewLine]", ",", 
         RowBox[{"Min", "[", 
          RowBox[{"Table", "[", 
           RowBox[{
            RowBox[{
             RowBox[{"NMinimize", "[", 
              RowBox[{
               RowBox[{"{", 
                RowBox[{
                 RowBox[{"Nnor", "*", 
                  RowBox[{"(", 
                   RowBox[{
                    RowBox[{"NNpw", "[", 
                    RowBox[{"[", "nn", "]"}], "]"}], "[", "t", "]"}], ")"}]}],
                  ",", 
                 RowBox[{"t", ">", 
                  RowBox[{"tB", "[", 
                   RowBox[{"[", "nn", "]"}], "]"}]}], ",", 
                 RowBox[{"t", "<", 
                  RowBox[{"tE", "[", 
                   RowBox[{"[", "nn", "]"}], "]"}]}]}], "}"}], ",", "t"}], 
              "]"}], "[", 
             RowBox[{"[", "1", "]"}], "]"}], ",", 
            RowBox[{"{", 
             RowBox[{"nn", ",", "1", ",", "npw"}], "}"}]}], "]"}], "]"}], 
         "\[IndentingNewLine]", ",", 
         RowBox[{"Min", "[", 
          RowBox[{"Table", "[", 
           RowBox[{
            RowBox[{
             RowBox[{"NMinimize", "[", 
              RowBox[{
               RowBox[{"{", 
                RowBox[{
                 RowBox[{"Nnor", "*", 
                  RowBox[{"(", 
                   RowBox[{
                    RowBox[{"NNpw", "[", 
                    RowBox[{"[", "nn", "]"}], "]"}], "[", "t", "]"}], ")"}]}],
                  ",", 
                 RowBox[{"t", ">", 
                  RowBox[{"tB", "[", 
                   RowBox[{"[", "nn", "]"}], "]"}]}], ",", 
                 RowBox[{"t", "<", 
                  RowBox[{"tE", "[", 
                   RowBox[{"[", "nn", "]"}], "]"}]}]}], "}"}], ",", "t"}], 
              "]"}], "[", 
             RowBox[{"[", "1", "]"}], "]"}], ",", 
            RowBox[{"{", 
             RowBox[{"nn", ",", "2", ",", "npw"}], "}"}]}], "]"}], "]"}]}], 
        "]"}]}], ";", "\[IndentingNewLine]", 
      RowBox[{"tminNn", "=", 
       RowBox[{"If", "[", 
        RowBox[{
         RowBox[{
          RowBox[{"Ainj", "[", 
           RowBox[{"[", 
            RowBox[{"1", ",", "1"}], "]"}], "]"}], "==", "0"}], 
         "\[IndentingNewLine]", ",", 
         RowBox[{"Min", "[", 
          RowBox[{"Table", "[", 
           RowBox[{
            RowBox[{"t", "/.", 
             RowBox[{
              RowBox[{"NMinimize", "[", 
               RowBox[{
                RowBox[{"{", 
                 RowBox[{
                  RowBox[{"Nnor", "*", 
                   RowBox[{"(", 
                    RowBox[{
                    RowBox[{"NNpw", "[", 
                    RowBox[{"[", "nn", "]"}], "]"}], "[", "t", "]"}], ")"}]}],
                   ",", 
                  RowBox[{"t", ">", 
                   RowBox[{"tB", "[", 
                    RowBox[{"[", "nn", "]"}], "]"}]}], ",", 
                  RowBox[{"t", "<", 
                   RowBox[{"tE", "[", 
                    RowBox[{"[", "nn", "]"}], "]"}]}]}], "}"}], ",", "t"}], 
               "]"}], "[", 
              RowBox[{"[", "2", "]"}], "]"}]}], ",", 
            RowBox[{"{", 
             RowBox[{"nn", ",", "1", ",", "npw"}], "}"}]}], "]"}], "]"}], 
         "\[IndentingNewLine]", ",", 
         RowBox[{"Min", "[", 
          RowBox[{"Table", "[", 
           RowBox[{
            RowBox[{"t", "/.", 
             RowBox[{
              RowBox[{"NMinimize", "[", 
               RowBox[{
                RowBox[{"{", 
                 RowBox[{
                  RowBox[{"Nnor", "*", 
                   RowBox[{"(", 
                    RowBox[{
                    RowBox[{"NNpw", "[", 
                    RowBox[{"[", "nn", "]"}], "]"}], "[", "t", "]"}], ")"}]}],
                   ",", 
                  RowBox[{"t", ">", 
                   RowBox[{"tB", "[", 
                    RowBox[{"[", "nn", "]"}], "]"}]}], ",", 
                  RowBox[{"t", "<", 
                   RowBox[{"tE", "[", 
                    RowBox[{"[", "nn", "]"}], "]"}]}]}], "}"}], ",", "t"}], 
               "]"}], "[", 
              RowBox[{"[", "2", "]"}], "]"}]}], ",", 
            RowBox[{"{", 
             RowBox[{"nn", ",", "2", ",", "npw"}], "}"}]}], "]"}], "]"}]}], 
        "]"}]}], ";", 
      RowBox[{"Return", "[", "Nn", "]"}]}], ")"}]}], "\[IndentingNewLine]", 
   "\[IndentingNewLine]", 
   StyleBox[
    RowBox[{"(*", " ", 
     RowBox[{
     "The", " ", "script", " ", "for", " ", "finding", " ", "curative", " ", 
      "dose"}], " ", "*)"}],
    FontColor->RGBColor[1, 0, 0],
    Background->RGBColor[1, 0.925, 0.925]], "\[IndentingNewLine]", 
   RowBox[{
    RowBox[{"FindCurDose", "[", "]"}], ":=", 
    RowBox[{"(", 
     RowBox[{
      RowBox[{"DA1", "=", 
       FractionBox[
        RowBox[{"nu", "*", "N0", "*", "rho"}], 
        RowBox[{"alpha", "*", "lambda"}]]}], ";", 
      RowBox[{"(*", " ", 
       RowBox[{
        RowBox[{"at", " ", "this", " ", "dose", " ", 
         RowBox[{"N", "'"}], 
         RowBox[{"(", "0", ")"}]}], "=", 
        RowBox[{"0", " ", "for", " ", "approximated", " ", "system"}]}], " ", 
       "*)"}], "\[IndentingNewLine]", 
      RowBox[{"Ainj", "=", 
       RowBox[{"{", 
        RowBox[{"{", 
         RowBox[{"t1", ",", "DA1"}], "}"}], "}"}]}], ";", 
      "\[IndentingNewLine]", "\[IndentingNewLine]", 
      RowBox[{"While", "[", 
       RowBox[{
        RowBox[{
         RowBox[{"FullSystemSolutionMD", "[", "]"}], ">", "Ncur"}], ",", 
        RowBox[{
         RowBox[{"DA1", "=", 
          RowBox[{"2", "*", "DA1"}]}], ";", 
         RowBox[{"Ainj", "=", 
          RowBox[{"{", 
           RowBox[{"{", 
            RowBox[{"t1", ",", "DA1"}], "}"}], "}"}]}], ";"}]}], " ", "]"}], 
      ";", "\[IndentingNewLine]", 
      RowBox[{"Dmax", "=", "DA1"}], ";", 
      RowBox[{"Dmin", "=", 
       RowBox[{"DA1", "/", "2"}]}], ";", "\[IndentingNewLine]", 
      "\[IndentingNewLine]", 
      RowBox[{"While", "[", 
       RowBox[{
        RowBox[{
         RowBox[{
          RowBox[{"Abs", "[", 
           RowBox[{"Dmin", "-", "Dmax"}], "]"}], "/", "Dmax"}], ">", 
         "0.000001"}], ",", "\[IndentingNewLine]", 
        RowBox[{
         RowBox[{"DA1", "=", 
          RowBox[{
           RowBox[{"(", 
            RowBox[{"Dmin", "+", "Dmax"}], ")"}], "/", "2"}]}], ";", 
         RowBox[{"Ainj", "=", 
          RowBox[{"{", 
           RowBox[{"{", 
            RowBox[{"t1", ",", "DA1"}], "}"}], "}"}]}], ";", 
         "\[IndentingNewLine]", 
         RowBox[{"If", "[", 
          RowBox[{
           RowBox[{
            RowBox[{"FullSystemSolutionMD", "[", "]"}], ">", "Ncur"}], ",", 
           RowBox[{"Dmin", "=", "DA1"}], ",", 
           RowBox[{"Dmax", "=", "DA1"}]}], "]"}]}]}], "]"}], ";", 
      "\[IndentingNewLine]", 
      RowBox[{"Dcur", "=", "Dmax"}], ";", "\[IndentingNewLine]", 
      RowBox[{"Return", "[", 
       RowBox[{"Dcur", "/", "nCpm"}], "]"}]}], ")"}]}], "\[IndentingNewLine]", 
   StyleBox[
    RowBox[{"(*", " ", 
     RowBox[{"Set", " ", "basic", " ", "parameter", " ", "values"}], " ", 
     "*)"}],
    FontColor->RGBColor[1, 0, 0],
    Background->RGBColor[1, 0.925, 0.925]], "\[IndentingNewLine]", 
   RowBox[{
    RowBox[{"SetBasicParameterValues", "[", "]"}], ":=", 
    RowBox[{"(", 
     StyleBox["\[IndentingNewLine]",
      FontSize->18,
      Background->RGBColor[0.88, 1, 0.88]], 
     RowBox[{
      RowBox[{"Nnor", "=", 
       RowBox[{"10", "^", "5"}]}], ";", " ", 
      RowBox[{"(*", " ", 
       RowBox[{
        RowBox[{"due", " ", "to", " ", "numerical", " ", "pecularities"}], 
        ",", " ", 
        RowBox[{
        "it", " ", "is", " ", "better", " ", "to", " ", "use", " ", "this", 
         " ", "normalization", " ", "number", " ", "of", " ", "cells"}]}], 
       " ", "*)"}], 
      StyleBox["\[IndentingNewLine]",
       Background->RGBColor[0.88, 1, 0.88]], "\[IndentingNewLine]", 
      RowBox[{"lambda", "=", "0.07"}], ";", 
      RowBox[{"(*", " ", 
       RowBox[{"radionuclide", " ", "decay", " ", "rate"}], " ", "*)"}], 
      "\[IndentingNewLine]", 
      RowBox[{"kon", "=", "11.15"}], ";", " ", 
      RowBox[{"(*", " ", 
       RowBox[{"antibody", "-", 
        RowBox[{"receptor", " ", "association", " ", "rate"}]}], " ", "*)"}], 
      "\[IndentingNewLine]", 
      RowBox[{"kappac", "=", "0.1"}], ";", 
      RowBox[{"(*", " ", 
       RowBox[{"antibody", " ", "clearance", " ", "rate", " ", 
        RowBox[{"(", 
         RowBox[{"0.04", "-", "0.28"}], ")"}]}], " ", "*)"}], " ", 
      "\[IndentingNewLine]", 
      RowBox[{"kappap", "=", "1"}], ";", " ", 
      RowBox[{"(*", " ", 
       RowBox[{
       "antibody", " ", "fragments", " ", "clearance", " ", "rate", " ", 
        RowBox[{"(", 
         RowBox[{"0.4", "-", "4."}], ")"}]}], " ", "*)"}], " ", 
      "\[IndentingNewLine]", 
      RowBox[{"gamma", "=", 
       RowBox[{"2.1", "*", 
        RowBox[{"Nnor", "/", 
         RowBox[{"10", "^", "7"}]}]}]}], ";", " ", 
      RowBox[{"(*", " ", 
       RowBox[{
       "number", " ", "of", " ", "receptors", " ", "of", " ", "Nnor", " ", 
        "cancer", " ", "cells", " ", 
        RowBox[{"(", 
         RowBox[{"0.13", "-", "10"}], ")"}], "*", 
        RowBox[{"Nnor", "/", 
         RowBox[{"10", "^", "7"}]}]}], " ", "*)"}], " ", 
      "\[IndentingNewLine]", 
      RowBox[{"V", "=", "1."}], ";", " ", 
      RowBox[{"(*", " ", 
       RowBox[{"volume", " ", "of", " ", "drug", " ", "distribution", " ", 
        RowBox[{"(", 
         RowBox[{"0.75", "-", "1.5"}], ")"}]}], " ", "*)"}], 
      StyleBox["\[IndentingNewLine]",
       Background->RGBColor[1, 1, 0]], 
      RowBox[{"nu", "=", 
       RowBox[{"0.015", "*", 
        RowBox[{"Nnor", "/", 
         RowBox[{"10", "^", "7"}]}]}]}], ";", " ", 
      RowBox[{"(*", " ", 
       RowBox[{
       "volume", " ", "of", " ", "lesion", " ", "with", " ", "Nnor", " ", 
        "cancer", " ", "cells"}], " ", "*)"}], "\[IndentingNewLine]", 
      RowBox[{"ks", "=", "0.3"}], ";", " ", 
      RowBox[{"(*", " ", 
       RowBox[{
        RowBox[{"relative", " ", "significance", " ", "of", " ", "self"}], 
        "-", 
        RowBox[{"dose", " ", 
         RowBox[{"(", 
          RowBox[{"0.1", "-", "0.5"}], ")"}]}]}], " ", "*)"}], 
      "\[IndentingNewLine]", "\[IndentingNewLine]", 
      RowBox[{"rho", "=", "0.34"}], ";", " ", 
      RowBox[{"(*", " ", 
       RowBox[{"cancer", " ", "cells", " ", "proliferation", " ", "rate", " ", 
        RowBox[{"(", 
         RowBox[{"0.15", "-", "0.7"}], ")"}]}], " ", "*)"}], 
      "\[IndentingNewLine]", 
      RowBox[{"omega", "=", "0.05"}], ";", " ", 
      RowBox[{"(*", " ", 
       RowBox[{"damaged", " ", "cells", " ", "death", " ", "rate", " ", 
        RowBox[{"(", 
         RowBox[{"0.005", "-", "0.5"}], ")"}]}], " ", "*)"}], 
      "\[IndentingNewLine]", 
      RowBox[{"alpha", "=", "500"}], ";", " ", 
      RowBox[{"(*", " ", 
       RowBox[{"cancer", " ", "cells", " ", "radiosensitivity", " ", 
        RowBox[{"(", 
         RowBox[{"50", "-", 
          RowBox[{"5", "000"}]}], ")"}]}], " ", "*)"}], "\[IndentingNewLine]", 
      RowBox[{"eta", "=", "0"}], ";", " ", 
      RowBox[{"(*", " ", 
       RowBox[{"coefficient", " ", "of", " ", "drug", " ", "impurity", " ", 
        RowBox[{"(", 
         RowBox[{"0", "-", 
          RowBox[{"10", "^", "5"}]}], ")"}]}], " ", "*)"}], 
      "\[IndentingNewLine]", 
      RowBox[{"kf", "=", "0.05"}], ";", " ", 
      RowBox[{"(*", " ", 
       RowBox[{
       "significance", " ", "of", " ", "unanchored", " ", "nuclides", " ", 
        "decays", " ", 
        RowBox[{"(", 
         RowBox[{"0.01", "-", "0.25"}], ")"}]}], " ", "*)"}], 
      "\[IndentingNewLine]", 
      RowBox[{"N0", "=", 
       RowBox[{"3.", "*", 
        RowBox[{
         RowBox[{"10", "^", "7"}], "/", "Nnor"}]}]}], ";", " ", 
      RowBox[{"(*", " ", 
       RowBox[{
        RowBox[{
        "normalized", " ", "initial", " ", "number", " ", "of", " ", "viable",
          " ", "cancer", " ", "cells"}], ",", " ", 
        RowBox[{
         RowBox[{"(", 
          RowBox[{"1", "-", "10"}], ")"}], "*", 
         RowBox[{"Nnor", "/", 
          RowBox[{"10", "^", "7"}]}]}]}], " ", "*)"}], 
      StyleBox["\[IndentingNewLine]",
       Background->RGBColor[1, 1, 0]], 
      RowBox[{"D0", "=", "0"}], ";", 
      RowBox[{"(*", 
       StyleBox[
        RowBox[{
         RowBox[{"0.1", "/", "Nnor"}], ";"}],
        Background->GrayLevel[0.85]], 
       StyleBox[" ",
        Background->GrayLevel[0.85]], "*)"}], 
      RowBox[{"(*", " ", 
       RowBox[{
        RowBox[{
         RowBox[{
         "initial", " ", "number", " ", "of", " ", "damaged", " ", "cancer", 
          " ", 
          RowBox[{"cells", " ", "--"}], " ", "use", " ", "non"}], "-", 
         RowBox[{
         "zero", " ", "value", " ", "if", " ", "considering", " ", "fraction",
           " ", "of", " ", "receptors", " ", "of", " ", "damaged", " ", 
          "cells"}]}], ",", " ", 
        RowBox[{
        "to", " ", "avoid", " ", "division", " ", "by", " ", "zero"}]}], 
       "*)"}], "\[IndentingNewLine]", 
      RowBox[{"nCpm", "=", "0.000076"}], ";", 
      RowBox[{"(*", " ", 
       RowBox[{
       "parameter", " ", "of", " ", "conversion", " ", "from", " ", "nCi", 
        " ", "to", " ", "pmol"}], " ", "*)"}], "\[IndentingNewLine]", 
      RowBox[{"DA1", "=", 
       RowBox[{"50", "*", "nCpm"}]}], ";", " ", 
      RowBox[{"(*", " ", 
       RowBox[{"injected", " ", "amount", " ", "of", " ", "radionuclides"}], 
       " ", "*)"}], "\[IndentingNewLine]", 
      RowBox[{"t1", "=", "0"}], ";", " ", 
      RowBox[{"(*", " ", 
       RowBox[{"moment", " ", "of", " ", "their", " ", "injection"}], " ", 
       "*)"}], "\[IndentingNewLine]", 
      RowBox[{"Ncur", "=", "0.01"}], ";", " ", 
      RowBox[{"(*", " ", 
       RowBox[{
        RowBox[{
        "number", " ", "of", " ", "viable", " ", "cancer", " ", "cells", " ", 
         RowBox[{"(", 
          RowBox[{"in", " ", "cells"}], ")"}]}], ",", " ", 
        RowBox[{"corresponding", " ", "to", " ", "cancer", " ", "cure"}]}], 
       " ", "*)"}], "\[IndentingNewLine]", 
      RowBox[{"Abld", "=", "0.0175"}], ";", " ", 
      RowBox[{"(*", " ", 
       RowBox[{
        RowBox[{
        "critical", " ", "amount", " ", "of", " ", "decays", " ", "in", " ", 
         "blood"}], ",", " ", 
        RowBox[{
        "leading", " ", "to", " ", "death", " ", "of", " ", "toxicity", " ", 
         RowBox[{"(", 
          RowBox[{"230", " ", "nCi"}], ")"}]}]}], " ", "*)"}], 
      "\[IndentingNewLine]", 
      RowBox[{"Cd", "=", 
       RowBox[{"10", "^", "11"}]}], ";", " ", 
      RowBox[{"(*", " ", 
       RowBox[{
        RowBox[{
        "critical", " ", "number", " ", "of", " ", "cancer", " ", "cells"}], 
        ",", " ", 
        RowBox[{
        "leading", " ", "to", " ", "death", " ", "of", " ", "tumor", " ", 
         "burden"}]}], " ", "*)"}], "\[IndentingNewLine]", 
      RowBox[{"Ainj", "=", 
       RowBox[{"{", 
        RowBox[{"{", 
         RowBox[{"t1", ",", "DA1"}], "}"}], "}"}]}], ";", " ", 
      RowBox[{"(*", " ", 
       RowBox[{"schedule", " ", "of", " ", "injections"}], " ", "*)"}], 
      "\[IndentingNewLine]", "\[IndentingNewLine]", 
      RowBox[{"kGy", "=", "2500"}], ";"}], " ", 
     RowBox[{"(*", " ", 
      RowBox[{
       RowBox[{
       "coefficient", " ", "of", " ", "conversion", " ", "of", " ", "nM", " ",
         "of", " ", "225"}], "-", 
       RowBox[{
       "Ac", " ", "decay", " ", "in", " ", "bone", " ", "marrow", " ", "into",
         " ", "Gy"}]}], " ", "*)"}], "\[IndentingNewLine]", 
     ")"}]}]}]}]], "Input",
 CellGroupingRules->{"GroupTogetherGrouping", 10000.},
 CellChangeTimes->{{3.8952562184488974`*^9, 3.895256237654089*^9}, {
   3.895256358563819*^9, 3.8952563854023247`*^9}, {3.8952564928155565`*^9, 
   3.8952565101171737`*^9}, {3.8952568683599195`*^9, 
   3.8952569503819017`*^9}, {3.895257141843793*^9, 3.8952572894633656`*^9}, {
   3.8952573212381563`*^9, 3.89525734356174*^9}, {3.8952594531829042`*^9, 
   3.895259556625016*^9}, {3.8952596191317406`*^9, 3.8952596822816534`*^9}, {
   3.895259810619825*^9, 3.895259939782531*^9}, {3.8952599776604204`*^9, 
   3.895259980320475*^9}, {3.8952601728929873`*^9, 3.895260191369384*^9}, {
   3.8952608676841936`*^9, 3.895260903997825*^9}, {3.8952609904575615`*^9, 
   3.8952609922978907`*^9}, {3.8953295151992273`*^9, 3.895329535982579*^9}, {
   3.895329583871623*^9, 3.895329683932899*^9}, {3.8953298756085258`*^9, 
   3.895329883562171*^9}, {3.8953301246110525`*^9, 3.8953301277811604`*^9}, {
   3.8953301615085325`*^9, 3.895330214804875*^9}, {3.895330266547863*^9, 
   3.895330267913246*^9}, {3.895330388460003*^9, 3.895330401153698*^9}, {
   3.8953306008145742`*^9, 3.8953306143192825`*^9}, {3.8953306599223614`*^9, 
   3.8953306614564905`*^9}, {3.895331049433084*^9, 3.895331085406292*^9}, {
   3.8953318332786922`*^9, 3.8953318404645047`*^9}, {3.895332009944699*^9, 
   3.89533202033698*^9}, {3.895334433440138*^9, 3.895334483577313*^9}, 
   3.895335690549591*^9, {3.895340404485715*^9, 3.8953404246458015`*^9}, 
   3.8953408061263733`*^9, {3.8953413409038973`*^9, 3.895341423661845*^9}, 
   3.8953414717026434`*^9, {3.895341524429511*^9, 3.895341593518033*^9}, {
   3.895341671051491*^9, 3.8953416739733443`*^9}, {3.8953431388228354`*^9, 
   3.895343139911441*^9}, {3.895344843858123*^9, 3.8953448475768533`*^9}, {
   3.8953457301993084`*^9, 3.89534579617764*^9}, {3.8953458383100915`*^9, 
   3.895345906755596*^9}, {3.8953463725873346`*^9, 3.895346405435774*^9}, {
   3.8953465739757304`*^9, 3.8953465830049057`*^9}, {3.8953469274640603`*^9, 
   3.8953469699537053`*^9}, {3.895347391634286*^9, 3.895347623895677*^9}, {
   3.8953479762460318`*^9, 3.8953480634978957`*^9}, {3.89559822104548*^9, 
   3.8955982301564245`*^9}, {3.8955983266902833`*^9, 3.895598354342472*^9}, {
   3.8955984006892047`*^9, 3.8955984024428997`*^9}, {3.895603451874582*^9, 
   3.895603524068051*^9}, {3.8956035633734484`*^9, 3.8956035640234385`*^9}, {
   3.895604905423156*^9, 3.89560491744306*^9}, {3.895604977558407*^9, 
   3.8956052299669*^9}, {3.8956052964931135`*^9, 3.89560539405544*^9}, {
   3.8956055414387493`*^9, 3.8956056224350142`*^9}, {3.8956056621098547`*^9, 
   3.8956058955131054`*^9}, {3.895605928366125*^9, 3.8956061743732543`*^9}, {
   3.895606210904436*^9, 3.895606407184935*^9}, {3.895606612693452*^9, 
   3.8956067102047887`*^9}, {3.8956067435653925`*^9, 3.895606744387158*^9}, {
   3.895608164835085*^9, 3.8956081661333957`*^9}, 3.895608207333234*^9, {
   3.8956083194864483`*^9, 3.8956084026131897`*^9}, 3.8956873004169755`*^9, {
   3.895687357392184*^9, 3.895687359865984*^9}, {3.8956874026095543`*^9, 
   3.8956874290333548`*^9}, {3.8956875450934167`*^9, 
   3.8956875465507655`*^9}, {3.895687692989284*^9, 3.8956876971603365`*^9}, {
   3.8956879180490074`*^9, 3.895687927095484*^9}, {3.89568797976761*^9, 
   3.895688064722491*^9}, {3.895688096373048*^9, 3.8956880992402463`*^9}, {
   3.8956882172228727`*^9, 3.8956882226506276`*^9}, {3.8956882919075813`*^9, 
   3.8956883134609985`*^9}, {3.895688354126169*^9, 3.895688356589354*^9}, {
   3.8956883964610014`*^9, 3.8956885013148127`*^9}, 3.8957582888422737`*^9, {
   3.8957801584936533`*^9, 3.8957801795416594`*^9}, 3.895780255437251*^9, {
   3.895780313648678*^9, 3.8957803137973623`*^9}, {3.895780356068539*^9, 
   3.8957803564946256`*^9}, {3.895839806639579*^9, 3.895839814128991*^9}, {
   3.895839878229042*^9, 3.895839880108798*^9}, {3.8962721362800694`*^9, 
   3.896272143264612*^9}, {3.896355590826063*^9, 3.8963555929503307`*^9}, {
   3.8963560391522264`*^9, 3.8963560392591453`*^9}, {3.8963600907529006`*^9, 
   3.8963601177753997`*^9}, {3.8963601486762705`*^9, 
   3.8963601824287124`*^9}, {3.8963687487359853`*^9, 
   3.8963687538427067`*^9}, {3.896963722253874*^9, 3.8969637334659967`*^9}, {
   3.8974172142932777`*^9, 3.897417237024299*^9}, 3.8974855924790306`*^9, {
   3.897485729797818*^9, 3.897485758022575*^9}, {3.8976507354068785`*^9, 
   3.8976507433220015`*^9}, {3.8976750564761143`*^9, 3.897675080241392*^9}, {
   3.8976753347033005`*^9, 3.8976753787136183`*^9}, {3.9018298126376543`*^9, 
   3.9018298197037587`*^9}, {3.902251955142912*^9, 3.9022519552896557`*^9}, {
   3.9023193994333477`*^9, 3.9023194222153077`*^9}, 3.9032244854949403`*^9, {
   3.913322743660334*^9, 3.913322812310171*^9}, {3.9133229149783297`*^9, 
   3.9133229153129654`*^9}, {3.9133229612139177`*^9, 
   3.9133230323590784`*^9}, {3.9133235520656614`*^9, 
   3.9133235859510417`*^9}, {3.9133236198841286`*^9, 3.913323648411172*^9}, {
   3.9133237294238234`*^9, 3.9133237874590187`*^9}, {3.913324141888708*^9, 
   3.9133241427392583`*^9}, {3.9133291473777666`*^9, 3.91332926490726*^9}, 
   3.915938694544525*^9, 3.921786991993908*^9, 3.921787051775283*^9, {
   3.9217870953525286`*^9, 3.921787122823747*^9}, {3.921787180655145*^9, 
   3.9217871927300515`*^9}, {3.9217872297363124`*^9, 
   3.9217873302645516`*^9}, {3.9217874257941885`*^9, 3.921787429168168*^9}},
 CellLabel->"In[10]:=",ExpressionUUID->"a9040022-10af-494e-9275-3a63eb4506a1"]
}, Closed]],

Cell[BoxData[
 StyleBox[
  RowBox[{
   StyleBox["(*",
    FontWeight->"Bold"], 
   StyleBox[" ",
    FontWeight->"Bold"], 
   StyleBox[
    RowBox[{"Main", " ", 
     RowBox[{"text", ":", " ", 
      RowBox[{"Single", "-", 
       RowBox[{
       "dose", " ", "treatment", " ", "by", " ", "pure", " ", 
        "radioconjugates"}]}]}]}],
    FontWeight->"Bold"], 
   StyleBox[" ",
    FontWeight->"Bold"], "*)"}],
  FontSize->16,
  Background->RGBColor[0.88, 1, 0.88]]], "Input",
 CellChangeTimes->{{3.9133185818980913`*^9, 3.913318582650846*^9}, {
   3.913322694538232*^9, 3.913322700574266*^9}, 3.914938532879365*^9, {
   3.91555163495588*^9, 3.915551635107645*^9}, {3.921787515173705*^9, 
   3.92178752635917*^9}, 
   3.921851316230442*^9},ExpressionUUID->"253da257-b176-4f75-a81c-\
ebd96454ff59"],

Cell[CellGroupData[{

Cell[BoxData[
 RowBox[{
  RowBox[{"(*", " ", 
   RowBox[{
    RowBox[{
     RowBox[{"Let", "'"}], "s", " ", "find", " ", "the", " ", "minimal", " ", 
     "single", " ", "curative", " ", "dose", " ", "for", " ", "the", " ", 
     "basic", " ", "set"}], ",", " ", 
    RowBox[{
    "since", " ", "Figure", " ", "2", " ", "is", " ", "plotted", " ", "using",
      " ", "this", " ", "dose"}]}], " ", "*)"}], "\[IndentingNewLine]", 
  RowBox[{
   RowBox[{
    RowBox[{"SetBasicParameterValues", "[", "]"}], ";"}], 
   "\[IndentingNewLine]", 
   RowBox[{"Acur", "=", 
    RowBox[{"FindCurDose", "[", "]"}], " ", 
    RowBox[{"(*", " ", "nCi", " ", "*)"}]}]}]}]], "Input",
 CellChangeTimes->{{3.9217875322607107`*^9, 3.9217875834088917`*^9}, {
  3.9218513264397173`*^9, 
  3.9218513268083744`*^9}},ExpressionUUID->"dec65736-3fa7-45e0-9cb1-\
e1529245208c"],

Cell[BoxData["63.08592774814234`"], "Output",
 CellChangeTimes->{3.9217876033676233`*^9},
 CellLabel->"Out[15]=",ExpressionUUID->"6fc24065-070a-40bc-865e-e43520393ec2"]
}, Open  ]],

Cell[BoxData[
 RowBox[{
  StyleBox[
   RowBox[{
    StyleBox["(*",
     FontSize->18], 
    StyleBox[" ",
     FontSize->18], 
    StyleBox[
     RowBox[{
      RowBox[{"Figure", " ", "2", "A"}], ",", "B", ",", "D", ",", "E"}],
     FontSize->14], 
    StyleBox[" ",
     FontSize->18], 
    StyleBox["*)",
     FontSize->18]}],
   FontWeight->"Bold",
   FontSlant->"Italic",
   Background->RGBColor[1, 1, 0.85]], "\[IndentingNewLine]", 
  RowBox[{
   RowBox[{
    RowBox[{"DA1", "=", 
     RowBox[{"Acur", "*", "nCpm"}]}], ";"}], "\[IndentingNewLine]", 
   RowBox[{
    RowBox[{"Ainj", "=", 
     RowBox[{"{", 
      RowBox[{"{", 
       RowBox[{"t1", ",", "DA1"}], "}"}], "}"}]}], ";"}], 
   "\[IndentingNewLine]", 
   RowBox[{
    RowBox[{"FullSystemSolutionMD", "[", "]"}], ";"}], "\[IndentingNewLine]", 
   StyleBox["\[IndentingNewLine]",
    Background->RGBColor[0.88, 1, 0.88]], 
   RowBox[{
    RowBox[{"IS", "=", "320"}], ";"}], " ", 
   RowBox[{"(*", " ", 
    RowBox[{"size", " ", "of", " ", "images"}], " ", "*)"}], 
   "\[IndentingNewLine]", "\[IndentingNewLine]", 
   RowBox[{"(*", " ", 
    RowBox[{"Antibodies", " ", "in", " ", "blood"}], " ", "*)"}], 
   "\[IndentingNewLine]", 
   RowBox[{"Quiet", "[", 
    RowBox[{"Show", "[", 
     RowBox[{
      RowBox[{"LogPlot", "[", 
       RowBox[{
        RowBox[{"{", "\[IndentingNewLine]", 
         RowBox[{
          RowBox[{"Piecewise", "[", 
           RowBox[{"Table", "[", 
            RowBox[{
             RowBox[{"{", 
              RowBox[{
               RowBox[{
                RowBox[{"apw", "[", 
                 RowBox[{"[", "nn", "]"}], "]"}], "[", "t", "]"}], ",", 
               RowBox[{
                RowBox[{"tB", "[", 
                 RowBox[{"[", "nn", "]"}], "]"}], "<=", "t", "<", 
                RowBox[{"tE", "[", 
                 RowBox[{"[", "nn", "]"}], "]"}]}]}], "}"}], ",", 
             RowBox[{"{", 
              RowBox[{"nn", ",", "1", ",", "npw"}], "}"}]}], "]"}], "]"}], 
          ",", "\[IndentingNewLine]", 
          RowBox[{"Piecewise", "[", 
           RowBox[{"Table", "[", 
            RowBox[{
             RowBox[{"{", 
              RowBox[{
               RowBox[{
                RowBox[{
                 RowBox[{"papw", "[", 
                  RowBox[{"[", "nn", "]"}], "]"}], "[", "t", "]"}], "+", 
                RowBox[{
                 RowBox[{"apw", "[", 
                  RowBox[{"[", "nn", "]"}], "]"}], "[", "t", "]"}]}], ",", 
               RowBox[{
                RowBox[{"tB", "[", 
                 RowBox[{"[", "nn", "]"}], "]"}], "<=", "t", "<", 
                RowBox[{"tE", "[", 
                 RowBox[{"[", "nn", "]"}], "]"}]}]}], "}"}], ",", 
             RowBox[{"{", 
              RowBox[{"nn", ",", "1", ",", "npw"}], "}"}]}], "]"}], "]"}], 
          ",", "\[IndentingNewLine]", 
          RowBox[{"Max", "[", 
           RowBox[{
            RowBox[{"10", "^", 
             RowBox[{"(", 
              RowBox[{"-", "6"}], ")"}]}], ",", 
            RowBox[{"Piecewise", "[", 
             RowBox[{"Table", "[", 
              RowBox[{
               RowBox[{"{", 
                RowBox[{
                 RowBox[{
                  RowBox[{"apw", "[", 
                   RowBox[{"[", "nn", "]"}], "]"}], "[", "t", "]"}], ",", 
                 RowBox[{
                  RowBox[{"tB", "[", 
                   RowBox[{"[", "nn", "]"}], "]"}], "<=", "t", "<", 
                  RowBox[{"tE", "[", 
                   RowBox[{"[", "nn", "]"}], "]"}]}]}], "}"}], ",", 
               RowBox[{"{", 
                RowBox[{"nn", ",", "1", ",", "npw"}], "}"}]}], "]"}], "]"}]}],
            "]"}]}], "\[IndentingNewLine]", "}"}], ",", 
        RowBox[{"{", 
         RowBox[{"t", ",", 
          RowBox[{"Ainj", "[", 
           RowBox[{"[", 
            RowBox[{"1", ",", "1"}], "]"}], "]"}], ",", "0.5"}], "}"}], ",", 
        RowBox[{"Filling", "->", 
         RowBox[{"{", 
          RowBox[{
           RowBox[{"1", "->", 
            RowBox[{"10", "^", 
             RowBox[{"(", 
              RowBox[{"-", "6"}], ")"}]}]}], ",", 
           RowBox[{"2", "->", 
            RowBox[{"{", "3", "}"}]}]}], "}"}]}], ",", 
        RowBox[{"PlotStyle", "->", 
         RowBox[{"{", 
          RowBox[{
           RowBox[{"Directive", "[", 
            RowBox[{
             RowBox[{"Darker", "[", "Red", "]"}], ",", 
             RowBox[{"Thickness", "[", "0.002", "]"}]}], "]"}], ",", 
           RowBox[{"Directive", "[", 
            RowBox[{
             RowBox[{"Darker", "[", "Yellow", "]"}], ",", 
             RowBox[{"Thickness", "[", "0.002", "]"}]}], "]"}]}], "}"}]}], 
        ",", 
        RowBox[{"PlotRange", "->", 
         RowBox[{"{", 
          RowBox[{
           RowBox[{"{", 
            RowBox[{"0", ",", "0.5"}], "}"}], ",", 
           RowBox[{"{", 
            RowBox[{
             RowBox[{"10", "^", 
              RowBox[{"(", 
               RowBox[{"-", "6"}], ")"}]}], ",", 
             RowBox[{"1.05", "*", 
              RowBox[{"Max", "[", 
               RowBox[{"Table", "[", 
                RowBox[{
                 RowBox[{
                  RowBox[{"NMaximize", "[", 
                   RowBox[{
                    RowBox[{"{", 
                    RowBox[{
                    RowBox[{
                    RowBox[{
                    RowBox[{"papw", "[", 
                    RowBox[{"[", "nn", "]"}], "]"}], "[", "t", "]"}], "+", 
                    RowBox[{
                    RowBox[{"pbpw", "[", 
                    RowBox[{"[", "nn", "]"}], "]"}], "[", "t", "]"}], "+", 
                    RowBox[{
                    RowBox[{"apw", "[", 
                    RowBox[{"[", "nn", "]"}], "]"}], "[", "t", "]"}], "+", 
                    RowBox[{
                    RowBox[{"bpw", "[", 
                    RowBox[{"[", "nn", "]"}], "]"}], "[", "t", "]"}]}], ",", 
                    RowBox[{"t", ">", 
                    RowBox[{"tB", "[", 
                    RowBox[{"[", "nn", "]"}], "]"}]}], ",", 
                    RowBox[{"t", "<", 
                    RowBox[{"tE", "[", 
                    RowBox[{"[", "nn", "]"}], "]"}]}]}], "}"}], ",", "t"}], 
                   "]"}], "[", 
                  RowBox[{"[", "1", "]"}], "]"}], ",", 
                 RowBox[{"{", 
                  RowBox[{"nn", ",", "1", ",", "npw"}], "}"}]}], "]"}], 
               "]"}]}]}], "}"}]}], "}"}]}], ",", 
        RowBox[{"AxesLabel", "->", 
         RowBox[{"{", 
          RowBox[{"\"\<hours\>\"", ",", "\"\<nM\>\""}], "}"}]}], ",", 
        "\[IndentingNewLine]", 
        RowBox[{"Ticks", "->", 
         RowBox[{"{", 
          RowBox[{
           RowBox[{"Table", "[", 
            RowBox[{
             RowBox[{"{", 
              RowBox[{
               RowBox[{"i", "/", "24"}], ",", "i"}], "}"}], ",", 
             RowBox[{"{", 
              RowBox[{"i", ",", "0", ",", "12", ",", "2"}], "}"}]}], "]"}], 
           ",", "Automatic"}], "}"}]}], ",", 
        RowBox[{"ImageSize", "->", "IS"}]}], "]"}], ",", 
      "\[IndentingNewLine]", 
      RowBox[{"ListPlot", "[", 
       RowBox[{"Ainj", ",", 
        RowBox[{"PlotStyle", "->", "Red"}]}], "]"}]}], "]"}], "]"}], 
   "\[IndentingNewLine]", "\[IndentingNewLine]", 
   RowBox[{"(*", " ", 
    RowBox[{"Number", " ", "of", " ", "cancer", " ", "cells"}], " ", "*)"}], 
   "\[IndentingNewLine]", 
   RowBox[{
    RowBox[{"Nn", "=", 
     RowBox[{"If", "[", 
      RowBox[{
       RowBox[{
        RowBox[{"Ainj", "[", 
         RowBox[{"[", 
          RowBox[{"1", ",", "1"}], "]"}], "]"}], "==", "0"}], 
       "\[IndentingNewLine]", ",", 
       RowBox[{"Min", "[", 
        RowBox[{"Table", "[", 
         RowBox[{
          RowBox[{
           RowBox[{"NMinimize", "[", 
            RowBox[{
             RowBox[{"{", 
              RowBox[{
               RowBox[{"Nnor", "*", 
                RowBox[{"(", 
                 RowBox[{
                  RowBox[{"NNpw", "[", 
                   RowBox[{"[", "nn", "]"}], "]"}], "[", "t", "]"}], ")"}]}], 
               ",", 
               RowBox[{"t", ">", 
                RowBox[{"tB", "[", 
                 RowBox[{"[", "nn", "]"}], "]"}]}], ",", 
               RowBox[{"t", "<", 
                RowBox[{"tE", "[", 
                 RowBox[{"[", "nn", "]"}], "]"}]}]}], "}"}], ",", "t"}], 
            "]"}], "[", 
           RowBox[{"[", "1", "]"}], "]"}], ",", 
          RowBox[{"{", 
           RowBox[{"nn", ",", "1", ",", "npw"}], "}"}]}], "]"}], "]"}], 
       "\[IndentingNewLine]", ",", 
       RowBox[{"Min", "[", 
        RowBox[{"Table", "[", 
         RowBox[{
          RowBox[{
           RowBox[{"NMinimize", "[", 
            RowBox[{
             RowBox[{"{", 
              RowBox[{
               RowBox[{"Nnor", "*", 
                RowBox[{"(", 
                 RowBox[{
                  RowBox[{"NNpw", "[", 
                   RowBox[{"[", "nn", "]"}], "]"}], "[", "t", "]"}], ")"}]}], 
               ",", 
               RowBox[{"t", ">", 
                RowBox[{"tB", "[", 
                 RowBox[{"[", "nn", "]"}], "]"}]}], ",", 
               RowBox[{"t", "<", 
                RowBox[{"tE", "[", 
                 RowBox[{"[", "nn", "]"}], "]"}]}]}], "}"}], ",", "t"}], 
            "]"}], "[", 
           RowBox[{"[", "1", "]"}], "]"}], ",", 
          RowBox[{"{", 
           RowBox[{"nn", ",", "2", ",", "npw"}], "}"}]}], "]"}], "]"}]}], 
      "]"}]}], ";"}], "\[IndentingNewLine]", 
   RowBox[{
    RowBox[{"tminNn", "=", 
     RowBox[{"If", "[", 
      RowBox[{
       RowBox[{
        RowBox[{"Ainj", "[", 
         RowBox[{"[", 
          RowBox[{"1", ",", "1"}], "]"}], "]"}], "==", "0"}], 
       "\[IndentingNewLine]", ",", 
       RowBox[{"Min", "[", 
        RowBox[{"Table", "[", 
         RowBox[{
          RowBox[{"t", "/.", 
           RowBox[{
            RowBox[{"NMinimize", "[", 
             RowBox[{
              RowBox[{"{", 
               RowBox[{
                RowBox[{"Nnor", "*", 
                 RowBox[{"(", 
                  RowBox[{
                   RowBox[{"NNpw", "[", 
                    RowBox[{"[", "nn", "]"}], "]"}], "[", "t", "]"}], ")"}]}],
                 ",", 
                RowBox[{"t", ">", 
                 RowBox[{"tB", "[", 
                  RowBox[{"[", "nn", "]"}], "]"}]}], ",", 
                RowBox[{"t", "<", 
                 RowBox[{"tE", "[", 
                  RowBox[{"[", "nn", "]"}], "]"}]}]}], "}"}], ",", "t"}], 
             "]"}], "[", 
            RowBox[{"[", "2", "]"}], "]"}]}], ",", 
          RowBox[{"{", 
           RowBox[{"nn", ",", "1", ",", "npw"}], "}"}]}], "]"}], "]"}], 
       "\[IndentingNewLine]", ",", 
       RowBox[{"Min", "[", 
        RowBox[{"Table", "[", 
         RowBox[{
          RowBox[{"t", "/.", 
           RowBox[{
            RowBox[{"NMinimize", "[", 
             RowBox[{
              RowBox[{"{", 
               RowBox[{
                RowBox[{"Nnor", "*", 
                 RowBox[{"(", 
                  RowBox[{
                   RowBox[{"NNpw", "[", 
                    RowBox[{"[", "nn", "]"}], "]"}], "[", "t", "]"}], ")"}]}],
                 ",", 
                RowBox[{"t", ">", 
                 RowBox[{"tB", "[", 
                  RowBox[{"[", "nn", "]"}], "]"}]}], ",", 
                RowBox[{"t", "<", 
                 RowBox[{"tE", "[", 
                  RowBox[{"[", "nn", "]"}], "]"}]}]}], "}"}], ",", "t"}], 
             "]"}], "[", 
            RowBox[{"[", "2", "]"}], "]"}]}], ",", 
          RowBox[{"{", 
           RowBox[{"nn", ",", "2", ",", "npw"}], "}"}]}], "]"}], "]"}]}], 
      "]"}]}], ";"}], "\[IndentingNewLine]", "\[IndentingNewLine]", 
   RowBox[{"Quiet", "[", 
    RowBox[{"Show", "[", 
     RowBox[{
      RowBox[{"LogPlot", "[", 
       RowBox[{
        RowBox[{"{", 
         RowBox[{
          RowBox[{"Piecewise", "[", 
           RowBox[{"Table", "[", 
            RowBox[{
             RowBox[{"{", 
              RowBox[{
               RowBox[{"Nnor", "*", 
                RowBox[{
                 RowBox[{"NNpw", "[", 
                  RowBox[{"[", "nn", "]"}], "]"}], "[", "t", "]"}]}], ",", 
               RowBox[{
                RowBox[{"tB", "[", 
                 RowBox[{"[", "nn", "]"}], "]"}], "<=", "t", "<", 
                RowBox[{"tE", "[", 
                 RowBox[{"[", "nn", "]"}], "]"}]}]}], "}"}], ",", 
             RowBox[{"{", 
              RowBox[{"nn", ",", "1", ",", "npw"}], "}"}]}], "]"}], "]"}], 
          ",", "\[IndentingNewLine]", 
          RowBox[{"Piecewise", "[", 
           RowBox[{"Table", "[", 
            RowBox[{
             RowBox[{"{", 
              RowBox[{
               RowBox[{"Nnor", "*", 
                RowBox[{"(", 
                 RowBox[{
                  RowBox[{
                   RowBox[{"NNpw", "[", 
                    RowBox[{"[", "nn", "]"}], "]"}], "[", "t", "]"}], "+", 
                  RowBox[{
                   RowBox[{"DDpw", "[", 
                    RowBox[{"[", "nn", "]"}], "]"}], "[", "t", "]"}]}], 
                 ")"}]}], ",", 
               RowBox[{
                RowBox[{"tB", "[", 
                 RowBox[{"[", "nn", "]"}], "]"}], "<=", "t", "<", 
                RowBox[{"tE", "[", 
                 RowBox[{"[", "nn", "]"}], "]"}]}]}], "}"}], ",", 
             RowBox[{"{", 
              RowBox[{"nn", ",", "1", ",", "npw"}], "}"}]}], "]"}], "]"}]}], 
         "}"}], ",", 
        RowBox[{"{", 
         RowBox[{"t", ",", "0", ",", "tminNn"}], "}"}], ",", 
        RowBox[{"Filling", "->", 
         RowBox[{"{", 
          RowBox[{
           RowBox[{"1", "->", "Axis"}], ",", 
           RowBox[{"2", "->", 
            RowBox[{"{", "1", "}"}]}]}], "}"}]}], ",", 
        RowBox[{"PlotStyle", "->", 
         RowBox[{"{", 
          RowBox[{
           RowBox[{"Directive", "[", 
            RowBox[{
             RowBox[{"Lighter", "[", "Gray", "]"}], ",", 
             RowBox[{"Thickness", "[", "0.002", "]"}]}], "]"}], ",", 
           RowBox[{"Directive", "[", 
            RowBox[{
             RowBox[{"Darker", "[", "Gray", "]"}], ",", 
             RowBox[{"Thickness", "[", "0.002", "]"}]}], "]"}]}], "}"}]}], 
        ",", 
        RowBox[{"PlotRange", "->", 
         RowBox[{"{", 
          RowBox[{
           RowBox[{"{", 
            RowBox[{"0", ",", 
             RowBox[{"tE", "[", 
              RowBox[{"[", "npw", "]"}], "]"}]}], "}"}], ",", 
           RowBox[{"{", 
            RowBox[{
             RowBox[{"Nn", "/", "10"}], ",", 
             RowBox[{"Max", "[", 
              RowBox[{"Table", "[", 
               RowBox[{
                RowBox[{
                 RowBox[{"NMaximize", "[", 
                  RowBox[{
                   RowBox[{"{", 
                    RowBox[{
                    RowBox[{"Nnor", "*", 
                    RowBox[{"(", 
                    RowBox[{
                    RowBox[{
                    RowBox[{"NNpw", "[", 
                    RowBox[{"[", "nn", "]"}], "]"}], "[", "t", "]"}], "+", 
                    RowBox[{
                    RowBox[{"DDpw", "[", 
                    RowBox[{"[", "nn", "]"}], "]"}], "[", "t", "]"}]}], 
                    ")"}]}], ",", 
                    RowBox[{"t", ">", 
                    RowBox[{"tB", "[", 
                    RowBox[{"[", "nn", "]"}], "]"}]}], ",", 
                    RowBox[{"t", "<", 
                    RowBox[{"tE", "[", 
                    RowBox[{"[", "nn", "]"}], "]"}]}]}], "}"}], ",", "t"}], 
                  "]"}], "[", 
                 RowBox[{"[", "1", "]"}], "]"}], ",", 
                RowBox[{"{", 
                 RowBox[{"nn", ",", "1", ",", "npw"}], "}"}]}], "]"}], 
              "]"}]}], "}"}]}], "}"}]}], ",", 
        RowBox[{"AxesLabel", "->", 
         RowBox[{"{", 
          RowBox[{"\"\<days\>\"", ",", "\"\<cells\>\""}], "}"}]}], ",", 
        RowBox[{"Ticks", "->", 
         RowBox[{"{", 
          RowBox[{"Automatic", ",", 
           RowBox[{"{", 
            RowBox[{
             RowBox[{"{", 
              RowBox[{"0.01", ",", "0.01"}], "}"}], ",", 
             RowBox[{"{", 
              RowBox[{"1", ",", "1"}], "}"}], ",", 
             RowBox[{"{", 
              RowBox[{"100", ",", "100"}], "}"}], ",", 
             RowBox[{"{", 
              RowBox[{
              "10000", ",", "\"\<\!\(\*SuperscriptBox[\(10\), \(4\)]\)\>\""}],
               "}"}], ",", 
             RowBox[{"{", 
              RowBox[{
               RowBox[{"10", "^", "6"}], ",", 
               "\"\<\!\(\*SuperscriptBox[\(10\), \(6\)]\)\>\""}], "}"}]}], 
            "}"}]}], "}"}]}], ",", "\[IndentingNewLine]", 
        RowBox[{"ImageSize", "->", "IS"}]}], "]"}], ",", 
      "\[IndentingNewLine]", 
      RowBox[{"LogPlot", "[", 
       RowBox[{
        RowBox[{"{", 
         RowBox[{
          RowBox[{"Piecewise", "[", 
           RowBox[{"Table", "[", 
            RowBox[{
             RowBox[{"{", 
              RowBox[{
               RowBox[{"Nnor", "*", 
                RowBox[{
                 RowBox[{"NNpw", "[", 
                  RowBox[{"[", "nn", "]"}], "]"}], "[", "t", "]"}]}], ",", 
               RowBox[{
                RowBox[{"tB", "[", 
                 RowBox[{"[", "nn", "]"}], "]"}], "<=", "t", "<", 
                RowBox[{"tE", "[", 
                 RowBox[{"[", "nn", "]"}], "]"}]}]}], "}"}], ",", 
             RowBox[{"{", 
              RowBox[{"nn", ",", "1", ",", "npw"}], "}"}]}], "]"}], "]"}], 
          ",", "\[IndentingNewLine]", 
          RowBox[{"Piecewise", "[", 
           RowBox[{"Table", "[", 
            RowBox[{
             RowBox[{"{", 
              RowBox[{
               RowBox[{"Nnor", "*", 
                RowBox[{"(", 
                 RowBox[{
                  RowBox[{
                   RowBox[{"NNpw", "[", 
                    RowBox[{"[", "nn", "]"}], "]"}], "[", "t", "]"}], "+", 
                  RowBox[{
                   RowBox[{"DDpw", "[", 
                    RowBox[{"[", "nn", "]"}], "]"}], "[", "t", "]"}]}], 
                 ")"}]}], ",", 
               RowBox[{
                RowBox[{"tB", "[", 
                 RowBox[{"[", "nn", "]"}], "]"}], "<=", "t", "<", 
                RowBox[{"tE", "[", 
                 RowBox[{"[", "nn", "]"}], "]"}]}]}], "}"}], ",", 
             RowBox[{"{", 
              RowBox[{"nn", ",", "1", ",", "npw"}], "}"}]}], "]"}], "]"}]}], 
         "}"}], ",", 
        RowBox[{"{", 
         RowBox[{"t", ",", "tminNn", ",", 
          RowBox[{"tE", "[", 
           RowBox[{"[", "npw", "]"}], "]"}]}], "}"}], ",", 
        RowBox[{"Filling", "->", 
         RowBox[{"{", 
          RowBox[{
           RowBox[{"1", "->", "Axis"}], ",", 
           RowBox[{"2", "->", 
            RowBox[{"{", "1", "}"}]}]}], "}"}]}], ",", 
        RowBox[{"PlotStyle", "->", 
         RowBox[{"{", 
          RowBox[{
           RowBox[{"Directive", "[", 
            RowBox[{
             RowBox[{"Lighter", "[", "Gray", "]"}], ",", 
             RowBox[{"Thickness", "[", "0.002", "]"}], ",", "Dashed"}], "]"}],
            ",", 
           RowBox[{"Directive", "[", 
            RowBox[{
             RowBox[{"Darker", "[", "Gray", "]"}], ",", 
             RowBox[{"Thickness", "[", "0.002", "]"}], ",", "Dashed"}], 
            "]"}]}], "}"}]}], ",", 
        RowBox[{"PlotRange", "->", 
         RowBox[{"{", 
          RowBox[{
           RowBox[{"{", 
            RowBox[{"tminNn", ",", 
             RowBox[{"tE", "[", 
              RowBox[{"[", "npw", "]"}], "]"}]}], "}"}], ",", 
           RowBox[{"{", 
            RowBox[{
             RowBox[{"Nn", "/", "10"}], ",", 
             RowBox[{"Max", "[", 
              RowBox[{"Table", "[", 
               RowBox[{
                RowBox[{
                 RowBox[{"NMaximize", "[", 
                  RowBox[{
                   RowBox[{"{", 
                    RowBox[{
                    RowBox[{"Nnor", "*", 
                    RowBox[{"(", 
                    RowBox[{
                    RowBox[{
                    RowBox[{"NNpw", "[", 
                    RowBox[{"[", "nn", "]"}], "]"}], "[", "t", "]"}], "+", 
                    RowBox[{
                    RowBox[{"DDpw", "[", 
                    RowBox[{"[", "nn", "]"}], "]"}], "[", "t", "]"}]}], 
                    ")"}]}], ",", 
                    RowBox[{"t", ">", 
                    RowBox[{"tB", "[", 
                    RowBox[{"[", "nn", "]"}], "]"}]}], ",", 
                    RowBox[{"t", "<", 
                    RowBox[{"tE", "[", 
                    RowBox[{"[", "nn", "]"}], "]"}]}]}], "}"}], ",", "t"}], 
                  "]"}], "[", 
                 RowBox[{"[", "1", "]"}], "]"}], ",", 
                RowBox[{"{", 
                 RowBox[{"nn", ",", "1", ",", "npw"}], "}"}]}], "]"}], 
              "]"}]}], "}"}]}], "}"}]}], ",", 
        RowBox[{"AxesLabel", "->", 
         RowBox[{"{", 
          RowBox[{"\"\<days\>\"", ",", "\"\<cells\>\""}], "}"}]}], ",", 
        RowBox[{"Ticks", "->", 
         RowBox[{"{", 
          RowBox[{"Automatic", ",", 
           RowBox[{"{", 
            RowBox[{
             RowBox[{"{", 
              RowBox[{"0.01", ",", "0.01"}], "}"}], ",", 
             RowBox[{"{", 
              RowBox[{"1", ",", "1"}], "}"}], ",", 
             RowBox[{"{", 
              RowBox[{"100", ",", "100"}], "}"}], ",", 
             RowBox[{"{", 
              RowBox[{
              "10000", ",", "\"\<\!\(\*SuperscriptBox[\(10\), \(4\)]\)\>\""}],
               "}"}], ",", 
             RowBox[{"{", 
              RowBox[{
               RowBox[{"10", "^", "6"}], ",", 
               "\"\<\!\(\*SuperscriptBox[\(10\), \(6\)]\)\>\""}], "}"}]}], 
            "}"}]}], "}"}]}], ",", 
        RowBox[{"ImageSize", "->", "IS"}]}], "]"}], ",", 
      "\[IndentingNewLine]", 
      RowBox[{"ListLogPlot", "[", 
       RowBox[{
        RowBox[{"{", 
         RowBox[{"{", 
          RowBox[{"tminNn", ",", "Nn"}], "}"}], "}"}], ",", 
        RowBox[{"PlotStyle", "->", 
         RowBox[{"Lighter", "[", "Gray", "]"}]}]}], "]"}]}], "]"}], "]"}], 
   "\[IndentingNewLine]", "\[IndentingNewLine]", 
   RowBox[{"(*", " ", 
    RowBox[{
    "Receptors", " ", "of", " ", "viable", " ", "cancer", " ", "cells"}], " ",
     "*)"}], "\[IndentingNewLine]", 
   RowBox[{
    RowBox[{"MinRec", "=", 
     RowBox[{"1", "-", 
      RowBox[{"1.05", "*", 
       RowBox[{"(", 
        RowBox[{"1", "-", 
         RowBox[{"Min", "[", 
          RowBox[{
           RowBox[{"Table", "[", 
            RowBox[{
             RowBox[{
              RowBox[{"NMinimize", "[", 
               RowBox[{
                RowBox[{"{", 
                 RowBox[{
                  RowBox[{
                   RowBox[{"fFNpw", "[", 
                    RowBox[{"[", "nn", "]"}], "]"}], "[", "t", "]"}], ",", 
                  RowBox[{"t", ">", 
                   RowBox[{"tB", "[", 
                    RowBox[{"[", "nn", "]"}], "]"}]}], ",", 
                  RowBox[{"t", "<", 
                   RowBox[{"tE", "[", 
                    RowBox[{"[", "nn", "]"}], "]"}]}]}], "}"}], ",", "t"}], 
               "]"}], "[", 
              RowBox[{"[", "1", "]"}], "]"}], ",", 
             RowBox[{"{", 
              RowBox[{"nn", ",", "1", ",", "npw"}], "}"}]}], "]"}], ",", 
           RowBox[{"Table", "[", 
            RowBox[{
             RowBox[{
              RowBox[{"NMinimize", "[", 
               RowBox[{
                RowBox[{"{", 
                 RowBox[{
                  RowBox[{
                   RowBox[{
                    RowBox[{"dFpw", "[", 
                    RowBox[{"[", "nn", "]"}], "]"}], "[", "t", "]"}], "/", 
                   RowBox[{
                    RowBox[{"DDpw", "[", 
                    RowBox[{"[", "nn", "]"}], "]"}], "[", "t", "]"}]}], ",", 
                  RowBox[{"t", ">", 
                   RowBox[{"tB", "[", 
                    RowBox[{"[", "nn", "]"}], "]"}]}], ",", 
                  RowBox[{"t", "<", 
                   RowBox[{"tE", "[", 
                    RowBox[{"[", "nn", "]"}], "]"}]}]}], "}"}], ",", "t"}], 
               "]"}], "[", 
              RowBox[{"[", "1", "]"}], "]"}], ",", 
             RowBox[{"{", 
              RowBox[{"nn", ",", "1", ",", "npw"}], "}"}]}], "]"}]}], "]"}]}],
         ")"}]}]}]}], ";"}], "\[IndentingNewLine]", "\[IndentingNewLine]", 
   RowBox[{"Quiet", "[", 
    RowBox[{"Show", "[", 
     RowBox[{
      RowBox[{"Plot", "[", 
       RowBox[{
        RowBox[{"{", 
         RowBox[{
          RowBox[{"Piecewise", "[", 
           RowBox[{"Table", "[", 
            RowBox[{
             RowBox[{"{", 
              RowBox[{
               RowBox[{
                RowBox[{"fANpw", "[", 
                 RowBox[{"[", "nn", "]"}], "]"}], "[", "t", "]"}], ",", 
               RowBox[{
                RowBox[{"tB", "[", 
                 RowBox[{"[", "nn", "]"}], "]"}], "<=", "t", "<", 
                RowBox[{"tE", "[", 
                 RowBox[{"[", "nn", "]"}], "]"}]}]}], "}"}], ",", 
             RowBox[{"{", 
              RowBox[{"nn", ",", "1", ",", "npw"}], "}"}]}], "]"}], "]"}], 
          ",", "\[IndentingNewLine]", 
          RowBox[{"Piecewise", "[", 
           RowBox[{"Table", "[", 
            RowBox[{
             RowBox[{"{", 
              RowBox[{
               RowBox[{"1", "-", 
                RowBox[{
                 RowBox[{"fFNpw", "[", 
                  RowBox[{"[", "nn", "]"}], "]"}], "[", "t", "]"}]}], ",", 
               RowBox[{
                RowBox[{"tB", "[", 
                 RowBox[{"[", "nn", "]"}], "]"}], "<=", "t", "<", 
                RowBox[{"tE", "[", 
                 RowBox[{"[", "nn", "]"}], "]"}]}]}], "}"}], ",", 
             RowBox[{"{", 
              RowBox[{"nn", ",", "1", ",", "npw"}], "}"}]}], "]"}], "]"}], 
          ",", "1"}], "}"}], ",", 
        RowBox[{"{", 
         RowBox[{"t", ",", "0", ",", 
          RowBox[{"tE", "[", 
           RowBox[{"[", "npw", "]"}], "]"}]}], "}"}], ",", 
        RowBox[{"Filling", "->", 
         RowBox[{"{", 
          RowBox[{
           RowBox[{"1", "->", "Axis"}], ",", 
           RowBox[{"2", "->", 
            RowBox[{"{", "1", "}"}]}], ",", 
           RowBox[{"3", "->", 
            RowBox[{"{", "2", "}"}]}]}], "}"}]}], ",", 
        RowBox[{"PlotStyle", "->", 
         RowBox[{"{", 
          RowBox[{
           RowBox[{"Directive", "[", 
            RowBox[{
             RowBox[{"Lighter", "[", "Red", "]"}], ",", 
             RowBox[{"Thickness", "[", "0.002", "]"}]}], "]"}], ",", 
           RowBox[{"Directive", "[", 
            RowBox[{
             RowBox[{"Lighter", "[", "Gray", "]"}], ",", 
             RowBox[{"Thickness", "[", "0.002", "]"}]}], "]"}], ",", 
           RowBox[{"Directive", "[", 
            RowBox[{"White", ",", 
             RowBox[{"Thickness", "[", "0.002", "]"}]}], "]"}]}], "}"}]}], 
        ",", 
        RowBox[{"PlotRange", "->", 
         RowBox[{"{", 
          RowBox[{
           RowBox[{"{", 
            RowBox[{"0", ",", "20"}], "}"}], ",", 
           RowBox[{"{", 
            RowBox[{"0", ",", 
             RowBox[{"1", "-", "MinRec"}]}], "}"}]}], "}"}]}], ",", 
        RowBox[{"AxesLabel", "->", 
         RowBox[{"{", 
          RowBox[{"\"\<days\>\"", ",", "\"\<fraction\>\""}], "}"}]}], ",", 
        "\[IndentingNewLine]", 
        RowBox[{"Ticks", "->", 
         RowBox[{"{", 
          RowBox[{"Automatic", ",", 
           RowBox[{"Table", "[", 
            RowBox[{
             RowBox[{"{", 
              RowBox[{
               RowBox[{"i", "/", "10000"}], ",", 
               RowBox[{"PercentForm", "[", 
                RowBox[{"N", "[", 
                 RowBox[{"i", "/", "10000"}], "]"}], "]"}]}], "}"}], ",", 
             RowBox[{"{", 
              RowBox[{"i", ",", "0", ",", "8"}], "}"}]}], "]"}]}], "}"}]}], 
        ",", "\[IndentingNewLine]", 
        RowBox[{"ImageSize", "->", "IS"}]}], "]"}], "\[IndentingNewLine]", 
      "\[IndentingNewLine]", 
      RowBox[{"(*", " ", 
       RowBox[{"analytical", " ", "estimations"}], " ", "*)"}], 
      "\[IndentingNewLine]", ",", 
      RowBox[{"Plot", "[", 
       RowBox[{
        RowBox[{
         RowBox[{"(", 
          RowBox[{"1", "-", 
           RowBox[{
            RowBox[{"fFNpw", "[", 
             RowBox[{"[", "npw", "]"}], "]"}], "[", "20", "]"}]}], ")"}], "*", 
         RowBox[{"Exp", "[", 
          RowBox[{
           RowBox[{"-", 
            RowBox[{"(", "rho", ")"}]}], "*", 
           RowBox[{"(", 
            RowBox[{"t", "-", "20"}], ")"}]}], "]"}]}], ",", 
        RowBox[{"{", 
         RowBox[{"t", ",", 
          RowBox[{"-", "60"}], ",", "60"}], "}"}], ",", 
        RowBox[{"PlotStyle", "->", 
         RowBox[{"Directive", "[", 
          RowBox[{"Dashed", ",", "Gray"}], "]"}]}]}], "]"}], 
      "\[IndentingNewLine]", ",", 
      RowBox[{"Plot", "[", 
       RowBox[{
        RowBox[{
         RowBox[{
          RowBox[{"fANpw", "[", 
           RowBox[{"[", "npw", "]"}], "]"}], "[", "20", "]"}], "*", 
         RowBox[{"Exp", "[", 
          RowBox[{
           RowBox[{"-", 
            RowBox[{"(", 
             RowBox[{"rho", "+", "lambda"}], ")"}]}], "*", 
           RowBox[{"(", 
            RowBox[{"t", "-", "20"}], ")"}]}], "]"}]}], ",", 
        RowBox[{"{", 
         RowBox[{"t", ",", 
          RowBox[{"-", "60"}], ",", "60"}], "}"}], ",", 
        RowBox[{"PlotStyle", "->", 
         RowBox[{"Directive", "[", 
          RowBox[{"Dashed", ",", 
           RowBox[{"Darker", "[", "Red", "]"}]}], "]"}]}]}], "]"}]}], "]"}], 
    "]"}], "\[IndentingNewLine]", "\[IndentingNewLine]", 
   RowBox[{"(*", " ", 
    RowBox[{
    "Receptors", " ", "of", " ", "damaged", " ", "cancer", " ", "cells"}], 
    " ", "*)"}], "\[IndentingNewLine]", 
   RowBox[{"Quiet", "[", 
    RowBox[{"Show", "[", 
     RowBox[{
      RowBox[{"Plot", "[", 
       RowBox[{
        RowBox[{"{", 
         RowBox[{
          RowBox[{"Piecewise", "[", 
           RowBox[{"Table", "[", 
            RowBox[{
             RowBox[{"{", 
              RowBox[{
               FractionBox[
                RowBox[{
                 RowBox[{"dApw", "[", 
                  RowBox[{"[", "nn", "]"}], "]"}], "[", "t", "]"}], 
                RowBox[{
                 RowBox[{"DDpw", "[", 
                  RowBox[{"[", "nn", "]"}], "]"}], "[", "t", "]"}]], ",", 
               RowBox[{
                RowBox[{"tB", "[", 
                 RowBox[{"[", "nn", "]"}], "]"}], "<", "t", "<", 
                RowBox[{"tE", "[", 
                 RowBox[{"[", "nn", "]"}], "]"}]}]}], "}"}], ",", 
             RowBox[{"{", 
              RowBox[{"nn", ",", "1", ",", "npw"}], "}"}]}], "]"}], "]"}], 
          RowBox[{"(*", 
           RowBox[{
            RowBox[{"fADpw", "[", 
             RowBox[{"[", "nn", "]"}], "]"}], "[", "t", "]"}], "*)"}], ",", 
          "\[IndentingNewLine]", 
          RowBox[{"Piecewise", "[", 
           RowBox[{"Table", "[", 
            RowBox[{
             RowBox[{"{", 
              RowBox[{
               RowBox[{"1", "-", 
                FractionBox[
                 RowBox[{
                  RowBox[{"dFpw", "[", 
                   RowBox[{"[", "nn", "]"}], "]"}], "[", "t", "]"}], 
                 RowBox[{
                  RowBox[{"DDpw", "[", 
                   RowBox[{"[", "nn", "]"}], "]"}], "[", "t", "]"}]]}], ",", 
               RowBox[{
                RowBox[{"tB", "[", 
                 RowBox[{"[", "nn", "]"}], "]"}], "<", "t", "<", 
                RowBox[{"tE", "[", 
                 RowBox[{"[", "nn", "]"}], "]"}]}]}], "}"}], ",", 
             RowBox[{"{", 
              RowBox[{"nn", ",", "1", ",", "npw"}], "}"}]}], "]"}], "]"}], 
          RowBox[{"(*", 
           RowBox[{"1", "-", 
            RowBox[{
             RowBox[{"fFDpw", "[", 
              RowBox[{"[", "nn", "]"}], "]"}], "[", "t", "]"}]}], "*)"}], ",",
           "1"}], "}"}], ",", 
        RowBox[{"{", 
         RowBox[{"t", ",", "0", ",", 
          RowBox[{"tE", "[", 
           RowBox[{"[", "npw", "]"}], "]"}]}], "}"}], ",", 
        RowBox[{"Filling", "->", 
         RowBox[{"{", 
          RowBox[{
           RowBox[{"1", "->", "Axis"}], ",", 
           RowBox[{"2", "->", 
            RowBox[{"{", "1", "}"}]}], ",", 
           RowBox[{"3", "->", 
            RowBox[{"{", "2", "}"}]}]}], "}"}]}], ",", 
        RowBox[{"PlotStyle", "->", 
         RowBox[{"{", 
          RowBox[{
           RowBox[{"Directive", "[", 
            RowBox[{
             RowBox[{"Darker", "[", "Red", "]"}], ",", 
             RowBox[{"Thickness", "[", "0.002", "]"}]}], "]"}], ",", 
           RowBox[{"Directive", "[", 
            RowBox[{
             RowBox[{"Darker", "[", "Gray", "]"}], ",", 
             RowBox[{"Thickness", "[", "0.002", "]"}]}], "]"}], ",", 
           RowBox[{"Directive", "[", 
            RowBox[{"White", ",", 
             RowBox[{"Thickness", "[", "0.002", "]"}]}], "]"}]}], "}"}]}], 
        ",", 
        RowBox[{"PlotRange", "->", 
         RowBox[{"{", 
          RowBox[{
           RowBox[{"{", 
            RowBox[{"0", ",", "20"}], "}"}], ",", 
           RowBox[{"{", 
            RowBox[{"0", ",", 
             RowBox[{"1", "-", "MinRec"}]}], "}"}]}], "}"}]}], ",", 
        RowBox[{"AxesLabel", "->", 
         RowBox[{"{", 
          RowBox[{"\"\<days\>\"", ",", "\"\<fraction\>\""}], "}"}]}], ",", 
        "\[IndentingNewLine]", 
        RowBox[{"Ticks", "->", 
         RowBox[{"{", 
          RowBox[{"Automatic", ",", 
           RowBox[{"Table", "[", 
            RowBox[{
             RowBox[{"{", 
              RowBox[{
               RowBox[{"i", "/", "10000"}], ",", 
               RowBox[{"PercentForm", "[", 
                RowBox[{"N", "[", 
                 RowBox[{"i", "/", "10000"}], "]"}], "]"}]}], "}"}], ",", 
             RowBox[{"{", 
              RowBox[{"i", ",", "0", ",", "8"}], "}"}]}], "]"}]}], "}"}]}], 
        ",", 
        RowBox[{"ImageSize", "->", "IS"}]}], "]"}], "\[IndentingNewLine]", 
      "\[IndentingNewLine]", 
      RowBox[{"(*", " ", 
       RowBox[{"analytical", " ", "estimations"}], " ", "*)"}], 
      "\[IndentingNewLine]", ",", 
      RowBox[{"Plot", "[", 
       RowBox[{
        RowBox[{
         RowBox[{"(", 
          FractionBox[
           RowBox[{
            RowBox[{"dApw", "[", 
             RowBox[{"[", "npw", "]"}], "]"}], "[", "10", "]"}], 
           RowBox[{
            RowBox[{"DDpw", "[", 
             RowBox[{"[", "npw", "]"}], "]"}], "[", "10", "]"}]], ")"}], "*", 
         RowBox[{"Exp", "[", 
          RowBox[{
           RowBox[{"-", 
            RowBox[{"(", "lambda", ")"}]}], "*", 
           RowBox[{"(", 
            RowBox[{"t", "-", "10"}], ")"}]}], "]"}]}], ",", 
        RowBox[{"{", 
         RowBox[{"t", ",", "0", ",", "60"}], "}"}], ",", 
        RowBox[{"PlotStyle", "->", 
         RowBox[{"Directive", "[", 
          RowBox[{"Dashed", ",", 
           RowBox[{"Darker", "[", "Red", "]"}]}], "]"}]}]}], "]"}]}], "]"}], 
    "]"}], "\[IndentingNewLine]"}]}]], "Input",
 CellChangeTimes->{{3.8835760903924303`*^9, 3.883576091352947*^9}, {
   3.883576186188986*^9, 3.883576376276598*^9}, {3.883576424738591*^9, 
   3.8835764518937855`*^9}, {3.883576600375063*^9, 3.8835766007316017`*^9}, {
   3.8835767470727606`*^9, 3.8835768415180016`*^9}, {3.8835768776031876`*^9, 
   3.8835768987985077`*^9}, {3.883576937713731*^9, 3.883576947796693*^9}, {
   3.8835769993015623`*^9, 3.883577249797187*^9}, {3.8835772810906096`*^9, 
   3.883577392339593*^9}, {3.883577422721898*^9, 3.883577483770667*^9}, {
   3.8835775219875813`*^9, 3.8835775446827984`*^9}, {3.883577578882708*^9, 
   3.883577735049349*^9}, {3.88357791160017*^9, 3.8835785384630823`*^9}, {
   3.883578574634904*^9, 3.8835787262177973`*^9}, {3.883578774313741*^9, 
   3.883578803470536*^9}, 3.8835788665780773`*^9, {3.883578899610304*^9, 
   3.8835789208450437`*^9}, {3.883578951030154*^9, 3.883579014376809*^9}, {
   3.8835790467000275`*^9, 3.883579055658531*^9}, {3.883579164250745*^9, 
   3.8835792558459897`*^9}, {3.8835793288367233`*^9, 
   3.8835794062602196`*^9}, {3.883579472121069*^9, 3.883579679276078*^9}, {
   3.883579782338244*^9, 3.883579819127329*^9}, {3.88357990653047*^9, 
   3.8835799977668304`*^9}, {3.8835803040095224`*^9, 
   3.8835804565621786`*^9}, {3.8835805303626785`*^9, 3.883580533828367*^9}, {
   3.8835805714539003`*^9, 3.8835806755232916`*^9}, {3.883580709047473*^9, 
   3.8835807091509647`*^9}, {3.883580755003751*^9, 3.883580795845502*^9}, {
   3.883580849141121*^9, 3.883581001097093*^9}, {3.883581035670288*^9, 
   3.8835810593134127`*^9}, 3.8835838476423573`*^9, 3.883584120654419*^9, {
   3.883585014667502*^9, 3.883585145315127*^9}, {3.883585187772039*^9, 
   3.8835852824152875`*^9}, 3.883585468555773*^9, {3.883585501582076*^9, 
   3.8835856844131603`*^9}, {3.8835857620780244`*^9, 
   3.8835857623916907`*^9}, {3.883585803280635*^9, 3.883585836555179*^9}, {
   3.8835859288390503`*^9, 3.8835861976028852`*^9}, {3.8835870431364703`*^9, 
   3.883587045615167*^9}, 3.883588925896492*^9, {3.883589774462063*^9, 
   3.8835897767068977`*^9}, {3.8835914472640705`*^9, 
   3.8835914492392926`*^9}, {3.8835914846883383`*^9, 3.883591507916603*^9}, {
   3.8835915442348223`*^9, 3.883591597619156*^9}, 3.8835928819292154`*^9, {
   3.883592946687152*^9, 3.8835930436001244`*^9}, {3.883593106008756*^9, 
   3.8835931395008397`*^9}, {3.8835933631449623`*^9, 
   3.8835933765661783`*^9}, {3.883593412397526*^9, 3.883593412512366*^9}, {
   3.8835935013063164`*^9, 3.8835935823492036`*^9}, {3.883749693021923*^9, 
   3.8837497219462996`*^9}, {3.8837497545500965`*^9, 3.883749757854931*^9}, {
   3.8837498042782907`*^9, 3.88374982812575*^9}, {3.8837499855275245`*^9, 
   3.8837500230288515`*^9}, {3.8837500909396276`*^9, 
   3.8837501310765114`*^9}, {3.883750195955858*^9, 3.8837503014563665`*^9}, 
   3.883771489984268*^9, {3.8842001909033504`*^9, 3.8842003097809815`*^9}, {
   3.8842003426333284`*^9, 3.884200356580758*^9}, 3.884200391387575*^9, {
   3.8842004388549457`*^9, 3.8842004688793387`*^9}, {3.884200519008603*^9, 
   3.8842005342049417`*^9}, {3.8842006075531797`*^9, 
   3.8842006146842203`*^9}, {3.884200646291217*^9, 3.884200699891404*^9}, {
   3.8842007469349804`*^9, 3.8842008309520597`*^9}, {3.8842008694216623`*^9, 
   3.8842010376104693`*^9}, {3.8842010723907747`*^9, 
   3.8842012786986523`*^9}, {3.884201327440813*^9, 3.884201350820592*^9}, {
   3.884205193500552*^9, 3.884205248479699*^9}, {3.884205828347249*^9, 
   3.884205856857359*^9}, {3.884209399792641*^9, 3.8842094499119368`*^9}, {
   3.8842095672989573`*^9, 3.884209594668356*^9}, {3.884346937790559*^9, 
   3.884347004215686*^9}, {3.8843473126225767`*^9, 3.884347355828834*^9}, {
   3.8843474856566067`*^9, 3.8843474948865323`*^9}, {3.8843729745983305`*^9, 
   3.8843730007545843`*^9}, 3.88437303803421*^9, {3.8844344448894653`*^9, 
   3.8844344876271534`*^9}, {3.884434615579729*^9, 3.8844346157151*^9}, {
   3.88443467678531*^9, 3.8844346777654624`*^9}, {3.8844350182402077`*^9, 
   3.8844350210811405`*^9}, {3.884435188031791*^9, 3.8844352119840517`*^9}, {
   3.884435278182331*^9, 3.884435359614009*^9}, {3.8844353923088746`*^9, 
   3.884435458531315*^9}, {3.884435567550212*^9, 3.8844355790097756`*^9}, {
   3.8844357667363234`*^9, 3.8844359102100897`*^9}, {3.8844421644624014`*^9, 
   3.8844421813241363`*^9}, {3.884442215525388*^9, 3.884442250290124*^9}, {
   3.8844422917066145`*^9, 3.8844423045242147`*^9}, {3.8844423804673176`*^9, 
   3.884442381819523*^9}, 3.8847889116305246`*^9, {3.884810348592722*^9, 
   3.8848103894244766`*^9}, {3.884810423399927*^9, 3.884810453875578*^9}, {
   3.8848105698669157`*^9, 3.8848106326130123`*^9}, 3.8865116561513968`*^9, {
   3.8865274329185452`*^9, 3.886527494242631*^9}, {3.886527577378196*^9, 
   3.886527596941733*^9}, {3.886527640606409*^9, 3.8865276444844217`*^9}, 
   3.8865277007150345`*^9, {3.8865277451190186`*^9, 3.8865278499654694`*^9}, {
   3.886527919929115*^9, 3.8865280297500196`*^9}, 3.886528066655566*^9, {
   3.8865281027222195`*^9, 3.886528483654926*^9}, {3.8865285850242577`*^9, 
   3.886528588941292*^9}, {3.8865286540584087`*^9, 3.8865286549626904`*^9}, {
   3.886528684980562*^9, 3.8865286916850452`*^9}, {3.8865289197882977`*^9, 
   3.88652898576184*^9}, {3.8865290972243752`*^9, 3.8865291145198946`*^9}, {
   3.8865291485923038`*^9, 3.886529200201745*^9}, {3.886529258265849*^9, 
   3.886529492060704*^9}, {3.8865295293722553`*^9, 3.8865299175041733`*^9}, {
   3.8865299589785705`*^9, 3.8865299990886407`*^9}, {3.886530115375759*^9, 
   3.8865301195730224`*^9}, {3.886530155675948*^9, 3.8865302099719105`*^9}, {
   3.886530241434151*^9, 3.886530257934289*^9}, {3.886530413082181*^9, 
   3.8865304206987915`*^9}, {3.8865304586588497`*^9, 3.8865304917906275`*^9}, 
   3.886530708101903*^9, 3.886530834137642*^9, {3.8865308895125666`*^9, 
   3.886530976442109*^9}, {3.8865311309452553`*^9, 3.8865311366772375`*^9}, {
   3.886531190028346*^9, 3.886531245875653*^9}, {3.886531463352285*^9, 
   3.8865314903432474`*^9}, {3.886531521152671*^9, 3.8865315752824087`*^9}, {
   3.8865316254814277`*^9, 3.8865316264413614`*^9}, {3.8865317250511775`*^9, 
   3.8865317254184113`*^9}, {3.886531809920506*^9, 3.8865318508697906`*^9}, {
   3.886531909779149*^9, 3.886532018687277*^9}, {3.8865320719548297`*^9, 
   3.8865320870472755`*^9}, {3.8865330280136433`*^9, 
   3.8865332370255785`*^9}, {3.8865332686678147`*^9, 3.886533573193513*^9}, {
   3.8865338781523046`*^9, 3.8865339032625313`*^9}, {3.886534003259636*^9, 
   3.886534107790499*^9}, {3.8865342235214787`*^9, 3.886534223755306*^9}, {
   3.886534264937648*^9, 3.886534278262393*^9}, {3.886534448910585*^9, 
   3.886534462380131*^9}, {3.8865346369272943`*^9, 3.8865346440899734`*^9}, {
   3.8865348113827877`*^9, 3.8865348146251216`*^9}, 3.886535259224834*^9, 
   3.8866051637065287`*^9, {3.8866055096396976`*^9, 3.886605535640322*^9}, {
   3.88660732950204*^9, 3.8866073458090696`*^9}, {3.886607562535344*^9, 
   3.886607564720068*^9}, {3.8866076031043615`*^9, 3.8866076137786283`*^9}, {
   3.886607653924935*^9, 3.88660765432885*^9}, {3.88660768435999*^9, 
   3.886607684769743*^9}, {3.8866077207553277`*^9, 3.8866077670308485`*^9}, {
   3.8866078430246024`*^9, 3.886607979615656*^9}, {3.886608373457048*^9, 
   3.886608517449739*^9}, {3.886608549382434*^9, 3.886608604976842*^9}, {
   3.886608647989131*^9, 3.8866086572212715`*^9}, {3.8866086984276304`*^9, 
   3.8866088075289774`*^9}, {3.8866088975412464`*^9, 3.886609014478094*^9}, {
   3.886609111556139*^9, 3.886609147813847*^9}, {3.886610269492071*^9, 
   3.8866102898394537`*^9}, {3.8866103232720747`*^9, 3.886610328832552*^9}, {
   3.8866149596063275`*^9, 3.8866151890271797`*^9}, {3.8866152299027553`*^9, 
   3.8866155106354895`*^9}, {3.886615634759594*^9, 3.88661583275165*^9}, 
   3.886615895195631*^9, {3.8866159331974864`*^9, 3.8866159361348352`*^9}, {
   3.886615991610817*^9, 3.886616022721238*^9}, {3.8866165747912383`*^9, 
   3.886616617529361*^9}, {3.886616659163678*^9, 3.886616734060164*^9}, 
   3.886616884004312*^9, 3.8866172845969615`*^9, {3.886617722773204*^9, 
   3.886617901101945*^9}, {3.886618050018938*^9, 3.886618071168732*^9}, 
   3.886622153902701*^9, 3.886622219121169*^9, {3.886622666630863*^9, 
   3.8866226824797335`*^9}, 3.886622739411249*^9, 3.886622774817621*^9, 
   3.8866235451045494`*^9, 3.8866252526895423`*^9, {3.886687325955431*^9, 
   3.8866873752092247`*^9}, 3.886688187468531*^9, 3.8866907945680428`*^9, 
   3.886692630111909*^9, {3.88669291583627*^9, 3.8866929404282255`*^9}, {
   3.8866971313101406`*^9, 3.886697146789807*^9}, {3.886697766422673*^9, 
   3.886697776988533*^9}, {3.8866978656340275`*^9, 3.886697891886634*^9}, {
   3.886706297722495*^9, 3.8867064562684264`*^9}, 3.886707173441615*^9, 
   3.8867074743684397`*^9, {3.886707671583359*^9, 3.8867076817984023`*^9}, 
   3.886707757386503*^9, {3.886707792227453*^9, 3.8867077983231487`*^9}, {
   3.8867080685249453`*^9, 3.8867081102504253`*^9}, {3.886708189560192*^9, 
   3.8867082017073555`*^9}, {3.8867084027074165`*^9, 3.886708419984454*^9}, {
   3.8867085835109005`*^9, 3.886708608231172*^9}, {3.886711076383246*^9, 
   3.88671108519265*^9}, {3.8867167332072506`*^9, 3.8867167473731384`*^9}, 
   3.886717515533593*^9, {3.8867224064544945`*^9, 3.886722438141968*^9}, {
   3.886768072730377*^9, 3.886768073683061*^9}, 3.8867681676843185`*^9, 
   3.886771068224894*^9, {3.8867790673224764`*^9, 3.8867790677948046`*^9}, {
   3.886779202007172*^9, 3.8867792022120895`*^9}, 3.8867792618318677`*^9, {
   3.886786232970555*^9, 3.8867862333531446`*^9}, {3.8867863248867197`*^9, 
   3.8867863755590687`*^9}, 3.8867864289813213`*^9, 3.8867888407491684`*^9, 
   3.886791170853196*^9, {3.8867931460574236`*^9, 3.886793162666235*^9}, 
   3.8867932714972515`*^9, 3.8867933216034365`*^9, {3.8867933818119893`*^9, 
   3.8867933968203526`*^9}, {3.8867940152654753`*^9, 3.886794019116308*^9}, {
   3.8867946751002893`*^9, 3.8867946752172885`*^9}, {3.8868546658440266`*^9, 
   3.8868546674148607`*^9}, {3.8868549207003613`*^9, 
   3.8868549214762707`*^9}, {3.8868549650005226`*^9, 3.886854967451621*^9}, {
   3.886873362290683*^9, 3.886873363414046*^9}, {3.8868735155320177`*^9, 
   3.886873515706724*^9}, {3.886873656074566*^9, 3.886873720570964*^9}, 
   3.8868737571022034`*^9, {3.886873808888445*^9, 3.88687381198422*^9}, 
   3.886873848116045*^9, 3.8868738923132896`*^9, 3.8868744908846846`*^9, {
   3.8868811479587946`*^9, 3.8868811531202197`*^9}, 3.886881269509698*^9, 
   3.886881669615317*^9, {3.8868817807811604`*^9, 3.886881803066389*^9}, {
   3.8868822922695837`*^9, 3.886882293676901*^9}, {3.8871224605038385`*^9, 
   3.8871224606208653`*^9}, {3.887131118547969*^9, 3.887131118706931*^9}, {
   3.8871411132621975`*^9, 3.8871411354685917`*^9}, {3.88714123187868*^9, 
   3.8871412326586204`*^9}, {3.8871475876150618`*^9, 3.887147598165428*^9}, 
   3.8871499140138845`*^9, {3.887150016678664*^9, 3.8871500180953164`*^9}, 
   3.887150367397003*^9, {3.887150455743477*^9, 3.8871504559222283`*^9}, 
   3.8871505838826704`*^9, 3.8871514009827003`*^9, {3.8871514549511538`*^9, 
   3.8871514952528133`*^9}, {3.887151610600391*^9, 3.8871516326157784`*^9}, {
   3.887151736281443*^9, 3.887151748531645*^9}, {3.8871520618547745`*^9, 
   3.8871520629572754`*^9}, {3.8872006940104012`*^9, 
   3.8872007524739523`*^9}, {3.8872066309195013`*^9, 3.887206647140979*^9}, {
   3.8872066781676903`*^9, 3.8872067058548574`*^9}, {3.887207818484494*^9, 
   3.8872079936631203`*^9}, {3.887213098834463*^9, 3.8872131313288717`*^9}, {
   3.887213215932892*^9, 3.8872132311158075`*^9}, 3.887213339347168*^9, {
   3.8872137515556755`*^9, 3.887213768403231*^9}, 3.8872160592556686`*^9, {
   3.8872161233644667`*^9, 3.8872161661951027`*^9}, {3.8872162106107235`*^9, 
   3.887216228517823*^9}, 3.8872164898951006`*^9, {3.8872166200404596`*^9, 
   3.887216623280243*^9}, {3.8872167411674485`*^9, 3.887216742134239*^9}, {
   3.887218187380037*^9, 3.8872181885808253`*^9}, 3.887218236235195*^9, {
   3.8872182828855157`*^9, 3.887218284150239*^9}, {3.8872185556562347`*^9, 
   3.8872185559599876`*^9}, 3.88722301673403*^9, {3.8872244555061975`*^9, 
   3.8872244929108105`*^9}, {3.8872245235488358`*^9, 
   3.8872245318624115`*^9}, {3.8872246082965794`*^9, 3.8872246089081*^9}, {
   3.8872256798463545`*^9, 3.8872257156994963`*^9}, {3.887225836429138*^9, 
   3.887225837366121*^9}, 3.8872282060980406`*^9, {3.8872291196808124`*^9, 
   3.8872291460783806`*^9}, {3.8872941209544325`*^9, 3.887294127469345*^9}, {
   3.887307980110029*^9, 3.887307990774146*^9}, {3.887309105170284*^9, 
   3.8873091072953563`*^9}, {3.8873103877589893`*^9, 
   3.8873103890176277`*^9}, {3.887311928457771*^9, 3.887311929020521*^9}, {
   3.887372465773574*^9, 3.887372466166549*^9}, 3.8873753534107537`*^9, 
   3.8873769716700983`*^9, 3.8873770756621094`*^9, 3.8873807505620956`*^9, {
   3.8873814423900323`*^9, 3.887381443809914*^9}, 3.887389214876483*^9, {
   3.887395645671951*^9, 3.887395655589356*^9}, 3.8873972309784613`*^9, {
   3.8873975549071083`*^9, 3.8873975556099463`*^9}, 3.8873976094289923`*^9, {
   3.887397641549301*^9, 3.8873976913416777`*^9}, {3.88739772869321*^9, 
   3.8873977583075933`*^9}, {3.887398793610066*^9, 3.887398796244174*^9}, {
   3.887398864410139*^9, 3.8873988808276844`*^9}, 3.8873992921876583`*^9, {
   3.887464678008541*^9, 3.8874646781309457`*^9}, {3.8874805646377864`*^9, 
   3.8874805659004*^9}, 3.8874806083838515`*^9, {3.88748732342389*^9, 
   3.887487323686451*^9}, 3.8874873872464356`*^9, {3.8874891519664307`*^9, 
   3.887489152209461*^9}, {3.8874907570092196`*^9, 3.887490757165806*^9}, {
   3.887721184432773*^9, 3.887721277407047*^9}, {3.887721446932827*^9, 
   3.8877215430867205`*^9}, {3.887722252479623*^9, 3.887722255510606*^9}, {
   3.887722905665615*^9, 3.8877229214378405`*^9}, {3.8877329557396035`*^9, 
   3.8877330044354744`*^9}, {3.8877334998709035`*^9, 
   3.8877336082500134`*^9}, {3.887734386421049*^9, 3.8877343889923487`*^9}, {
   3.8877365339570265`*^9, 3.8877365624419813`*^9}, {3.887738391935506*^9, 
   3.8877383946398153`*^9}, {3.8878078742046013`*^9, 
   3.8878079748875084`*^9}, {3.8892003659975615`*^9, 
   3.8892003945185175`*^9}, {3.8892004246390333`*^9, 
   3.8892004256699853`*^9}, {3.88920054713922*^9, 3.889200548137963*^9}, {
   3.889285847570042*^9, 3.8892858511117167`*^9}, {3.8892868239537244`*^9, 
   3.889286885458433*^9}, {3.889289540160466*^9, 3.8892895824023056`*^9}, {
   3.8892896302730975`*^9, 3.8892897048143654`*^9}, {3.8892897789092546`*^9, 
   3.889289861178608*^9}, {3.8892902200484514`*^9, 3.8892902554025383`*^9}, {
   3.8892949215409594`*^9, 3.8892949315261793`*^9}, {3.889296289244121*^9, 
   3.8892963040446634`*^9}, {3.889534414981242*^9, 3.8895344242542825`*^9}, 
   3.8895381447296095`*^9, {3.889538929594345*^9, 3.8895389721338835`*^9}, 
   3.889553922735963*^9, {3.889616848490415*^9, 3.8896170170001793`*^9}, {
   3.889617867343218*^9, 3.8896179180653143`*^9}, {3.889617982766081*^9, 
   3.8896180285357122`*^9}, {3.889618188970951*^9, 3.8896181898727026`*^9}, {
   3.8896182807238646`*^9, 3.889618284877412*^9}, {3.8896184122687817`*^9, 
   3.889618418008812*^9}, {3.8896184698366957`*^9, 3.889618470368698*^9}, {
   3.88961853871049*^9, 3.8896185687924013`*^9}, {3.8896186013776665`*^9, 
   3.8896186256115065`*^9}, {3.889618656270831*^9, 3.889618701680225*^9}, {
   3.8896187645293283`*^9, 3.8896187916932197`*^9}, {3.889618924833579*^9, 
   3.8896189272687235`*^9}, {3.8896189829101233`*^9, 
   3.8896190028830447`*^9}, {3.889619037297653*^9, 3.8896191532635555`*^9}, {
   3.88961920203349*^9, 3.8896192383026023`*^9}, {3.8896193186191444`*^9, 
   3.8896193955960145`*^9}, {3.8896194297675824`*^9, 3.889619483438899*^9}, 
   3.889619534781485*^9, {3.8896197972047243`*^9, 3.889619802966666*^9}, {
   3.889627111304617*^9, 3.8896271115161943`*^9}, {3.889631335925605*^9, 
   3.8896313486268816`*^9}, {3.8896320799718266`*^9, 
   3.8896321356862154`*^9}, {3.889633251806613*^9, 3.889633284484458*^9}, 
   3.8896353672591925`*^9, {3.889639648185734*^9, 3.8896396837544446`*^9}, {
   3.889639738763177*^9, 3.889639753847685*^9}, {3.8896405462279673`*^9, 
   3.8896405483939795`*^9}, 3.889640579811298*^9, {3.8896406178695865`*^9, 
   3.8896406320147696`*^9}, {3.8896416389286137`*^9, 
   3.8896416519276195`*^9}, {3.889641895047311*^9, 3.889641895391221*^9}, {
   3.8896423138447523`*^9, 3.889642314270654*^9}, {3.8896424900342646`*^9, 
   3.889642492317197*^9}, {3.8896432016788025`*^9, 3.889643263143463*^9}, {
   3.8896434422431664`*^9, 3.8896434768075533`*^9}, {3.889646636262725*^9, 
   3.8896466473419237`*^9}, {3.889701929729993*^9, 3.889701933863186*^9}, {
   3.889709553693544*^9, 3.889709554410262*^9}, {3.8897107091016135`*^9, 
   3.8897107178109965`*^9}, {3.889711455362525*^9, 3.889711508623257*^9}, {
   3.889711548150771*^9, 3.889711551967571*^9}, {3.889711997694131*^9, 
   3.8897120133642745`*^9}, 3.889712060636637*^9, 3.8897121285486035`*^9, 
   3.889712358592413*^9, {3.889712531333403*^9, 3.8897125373561954`*^9}, 
   3.8897129508448124`*^9, {3.889713514319656*^9, 3.889713516799545*^9}, {
   3.889713640655297*^9, 3.8897136506275177`*^9}, 3.889715300356829*^9, 
   3.889716161666813*^9, 3.889743702071781*^9, {3.8904950853149776`*^9, 
   3.8904951065239506`*^9}, {3.890498508917445*^9, 3.8904985130518417`*^9}, {
   3.890498555953001*^9, 3.8904985632904654`*^9}, {3.8905002538314834`*^9, 
   3.8905004267280264`*^9}, 3.890500724384297*^9, {3.8905007713503313`*^9, 
   3.890500862325269*^9}, {3.8905009533950644`*^9, 3.8905009707398424`*^9}, {
   3.890502584547238*^9, 3.890502591726251*^9}, 3.8905027280828657`*^9, {
   3.890506695528425*^9, 3.890506699064148*^9}, {3.8938726851033545`*^9, 
   3.893872742843211*^9}, {3.8938727993004518`*^9, 3.893872848050973*^9}, {
   3.8938729240286536`*^9, 3.8938729493988595`*^9}, {3.895256391671671*^9, 
   3.89525647336858*^9}, {3.8952565231414394`*^9, 3.8952565417339725`*^9}, {
   3.895256795800515*^9, 3.8952567963641996`*^9}, {3.895256837516838*^9, 
   3.8952568419436035`*^9}, {3.895260204307192*^9, 3.895260431167985*^9}, {
   3.8952604748416977`*^9, 3.8952605483315525`*^9}, {3.8952606440673003`*^9, 
   3.8952606638313847`*^9}, {3.895260695858266*^9, 3.895260819073504*^9}, 
   3.895260963734495*^9, {3.8953297607152576`*^9, 3.8953297919666653`*^9}, {
   3.8953306876844177`*^9, 3.8953307357414026`*^9}, {3.8953307676664515`*^9, 
   3.8953307761195154`*^9}, {3.8953308141105223`*^9, 3.895330830000873*^9}, {
   3.8953312577640543`*^9, 3.895331260693695*^9}, {3.8953313264924912`*^9, 
   3.8953313294618473`*^9}, {3.8953320262051764`*^9, 3.895332055719839*^9}, {
   3.8953320968833203`*^9, 3.895332107407916*^9}, 3.895332173162463*^9, {
   3.895332239049944*^9, 3.895332242003948*^9}, {3.895332311614435*^9, 
   3.8953323208938017`*^9}, 3.895332364129478*^9, 3.8953326612815194`*^9, 
   3.895332721525691*^9, {3.8953327937407007`*^9, 3.895332798730541*^9}, {
   3.8953333002774534`*^9, 3.8953333200247545`*^9}, {3.895333454173408*^9, 
   3.8953335046573734`*^9}, 3.895333553909315*^9, {3.895334207942975*^9, 
   3.895334223204791*^9}, {3.8953343924441323`*^9, 3.895334415786827*^9}, {
   3.8953344999288836`*^9, 3.895334537141801*^9}, 3.895335135710972*^9, 
   3.895335609849984*^9, {3.8953402883626146`*^9, 3.8953403029979014`*^9}, {
   3.8953404826100526`*^9, 3.8953405634897776`*^9}, 3.895340623131283*^9, {
   3.8953406802383947`*^9, 3.8953407084379935`*^9}, {3.895340757096985*^9, 
   3.895340775779162*^9}, {3.895341033702837*^9, 3.8953410840584307`*^9}, {
   3.8953411494734387`*^9, 3.895341150050295*^9}, {3.8953419403966274`*^9, 
   3.895341942375256*^9}, {3.895342762864114*^9, 3.895342775442663*^9}, {
   3.8953430783055267`*^9, 3.895343088268761*^9}, {3.89534366064062*^9, 
   3.8953436657978125`*^9}, {3.895344324589401*^9, 3.8953443251156607`*^9}, {
   3.8953443576785116`*^9, 3.895344358663508*^9}, {3.8953444080172243`*^9, 
   3.8953444093753786`*^9}, {3.895344847708337*^9, 3.895344936825019*^9}, {
   3.895345146548229*^9, 3.895345156148164*^9}, {3.8953455789356914`*^9, 
   3.895345598905913*^9}, {3.8953482976575747`*^9, 3.895348417937843*^9}, {
   3.895348638856021*^9, 3.895348762723872*^9}, {3.8953488369983172`*^9, 
   3.895348897823871*^9}, {3.895348955595039*^9, 3.8953489864254827`*^9}, {
   3.8953493054637985`*^9, 3.8953493067973375`*^9}, 3.8953495412638254`*^9, {
   3.895350003933798*^9, 3.89535000543559*^9}, {3.8953500688557434`*^9, 
   3.8953500697367725`*^9}, {3.895350773487462*^9, 3.8953508222038918`*^9}, 
   3.895350860254013*^9, {3.895350916709115*^9, 3.89535091742572*^9}, 
   3.8953509677173057`*^9, {3.8955788439835176`*^9, 3.895578845854477*^9}, {
   3.8955789157507086`*^9, 3.8955789161351075`*^9}, {3.8955789728756704`*^9, 
   3.895578973872189*^9}, {3.895580002015839*^9, 3.895580002817577*^9}, 
   3.895580052916993*^9, {3.8955803693492374`*^9, 3.8955805174334793`*^9}, {
   3.895580918997266*^9, 3.8955809195071464`*^9}, {3.895580950889798*^9, 
   3.8955809522764645`*^9}, {3.89558249096734*^9, 3.8955824914284315`*^9}, 
   3.8955825454345217`*^9, {3.8955826010343657`*^9, 3.895582602609432*^9}, 
   3.895595032995799*^9, {3.8955950828379803`*^9, 3.8955951429714766`*^9}, {
   3.8955958227246637`*^9, 3.8955958471371536`*^9}, {3.895599393650032*^9, 
   3.8955994159181504`*^9}, {3.8955994696104217`*^9, 3.895599492229802*^9}, 
   3.895605236955115*^9, {3.8956064295956335`*^9, 3.8956064848081484`*^9}, {
   3.895606788254884*^9, 3.895606800493026*^9}, {3.895606860784726*^9, 
   3.895606867677311*^9}, {3.895608038405385*^9, 3.8956080760667667`*^9}, {
   3.895608423895632*^9, 3.8956085308841324`*^9}, {3.8956085893527727`*^9, 
   3.895608614575076*^9}, 3.895608964673134*^9, 3.895609042763191*^9, {
   3.8956672498487244`*^9, 3.8956672562169905`*^9}, {3.89566803130743*^9, 
   3.8956680322796774`*^9}, {3.895668098657686*^9, 3.8956681000283575`*^9}, {
   3.8956718965315685`*^9, 3.895671993752144*^9}, 3.895672112213837*^9, {
   3.8956737503840246`*^9, 3.8956737685102935`*^9}, {3.895685645514224*^9, 
   3.895685675536436*^9}, {3.895685943936294*^9, 3.895685961942292*^9}, 
   3.8956870909907727`*^9, {3.8956874852659626`*^9, 3.8956875277913017`*^9}, {
   3.895687576550297*^9, 3.895687642147394*^9}, {3.895687753206955*^9, 
   3.895687818195256*^9}, 3.895688235969211*^9, {3.895688511452083*^9, 
   3.8956885195500617`*^9}, {3.8956885928168793`*^9, 
   3.8956886408509154`*^9}, {3.895688688810096*^9, 3.89568873382693*^9}, 
   3.8956887649916863`*^9, {3.895689745060565*^9, 3.89568984187899*^9}, 
   3.895706860556096*^9, 3.8957069020990243`*^9, {3.8957069346631093`*^9, 
   3.895706939048696*^9}, {3.895707229574994*^9, 3.8957072310556116`*^9}, {
   3.8957076559786386`*^9, 3.8957076827993126`*^9}, 3.8957077364693766`*^9, {
   3.895780043383953*^9, 3.8957801448926525`*^9}, 3.895780185736229*^9, {
   3.8957802727490253`*^9, 3.8957802948664565`*^9}, {3.8957803310144014`*^9, 
   3.8957803333743668`*^9}, 3.8957803715414777`*^9, {3.895781559647534*^9, 
   3.8957815650198903`*^9}, {3.895781595320887*^9, 3.895781652921811*^9}, {
   3.895781705915882*^9, 3.895781706215845*^9}, {3.8957817809039335`*^9, 
   3.895781781067024*^9}, {3.895781813223873*^9, 3.89578181430427*^9}, 
   3.8957818460058465`*^9, {3.8957833592354517`*^9, 3.89578336425356*^9}, {
   3.8957855139722867`*^9, 3.895785519685909*^9}, {3.895835571300933*^9, 
   3.8958355730310693`*^9}, {3.8958398356792297`*^9, 3.895839837090144*^9}, {
   3.895839871757862*^9, 3.8958398733539753`*^9}, {3.8958408120982447`*^9, 
   3.8958408516569796`*^9}, {3.8959585571978083`*^9, 3.895958559331314*^9}, {
   3.8959586469501443`*^9, 3.895958650603904*^9}, {3.8962034223497868`*^9, 
   3.896203436202627*^9}, {3.8962079504444838`*^9, 3.8962079552576947`*^9}, {
   3.896210135729501*^9, 3.8962101402106323`*^9}, {3.8962137963157835`*^9, 
   3.8962138846615458`*^9}, {3.89626850972423*^9, 3.896268514752704*^9}, {
   3.896272100993189*^9, 3.8962721233576183`*^9}, {3.8962741725459547`*^9, 
   3.8962743003378468`*^9}, {3.896284018593094*^9, 3.896284024294737*^9}, {
   3.8962840647644463`*^9, 3.8962840671692348`*^9}, {3.8962847767694144`*^9, 
   3.896284778560647*^9}, {3.8962945939669905`*^9, 3.896294595972254*^9}, {
   3.896356228783239*^9, 3.8963562335816393`*^9}, {3.896360188331254*^9, 
   3.8963602188973475`*^9}, {3.896360279431821*^9, 3.8963603264986196`*^9}, 
   3.896360460825222*^9, 3.896366768084591*^9, {3.8963687553934574`*^9, 
   3.896368757828905*^9}, {3.89637099724817*^9, 3.896371072354027*^9}, {
   3.8963711145044804`*^9, 3.8963711977206745`*^9}, {3.896374252583581*^9, 
   3.8963742548890142`*^9}, {3.896381376002324*^9, 3.896381429770543*^9}, {
   3.8963814931900826`*^9, 3.896381530943163*^9}, {3.8963828481109056`*^9, 
   3.8963828623651934`*^9}, {3.896382909578111*^9, 3.8963829599214573`*^9}, {
   3.896383274163896*^9, 3.8963833540285683`*^9}, {3.896439642192915*^9, 
   3.8964396663045683`*^9}, {3.896439770847912*^9, 3.8964398250003576`*^9}, {
   3.8965698386875486`*^9, 3.8965698390493484`*^9}, {3.8969636126741*^9, 
   3.896963627702839*^9}, {3.896963677722186*^9, 3.896963717489587*^9}, {
   3.8974142490570917`*^9, 3.897414274811144*^9}, {3.8974143074377265`*^9, 
   3.897414340912931*^9}, {3.9023180619421244`*^9, 3.9023181110425267`*^9}, {
   3.9025864391663914`*^9, 3.902586445176529*^9}, {3.9055378166247125`*^9, 
   3.905537823532689*^9}, {3.9055378561667647`*^9, 3.905537866118105*^9}, {
   3.9055379000850067`*^9, 3.9055379737011375`*^9}, {3.9055381207868996`*^9, 
   3.905538132097292*^9}, {3.9133228328131795`*^9, 3.9133228786288953`*^9}, {
   3.913323834156186*^9, 3.913323871672991*^9}, {3.913324182263395*^9, 
   3.9133241869742255`*^9}, {3.9133242888212347`*^9, 3.913324294485114*^9}, {
   3.9133291124747972`*^9, 3.9133291220430074`*^9}, {3.913329366856011*^9, 
   3.9133294576139336`*^9}, {3.9133295092029643`*^9, 3.913329535071233*^9}, 
   3.9133295752451224`*^9, 3.913329798466194*^9, 3.913330152404188*^9, {
   3.9133305287235594`*^9, 3.9133305305063057`*^9}, {3.913330650069682*^9, 
   3.913330659210645*^9}, 3.9133322233248353`*^9, {3.913559909837327*^9, 
   3.9135599124942956`*^9}, 3.9135599523243647`*^9, {3.9151264389322577`*^9, 
   3.9151264488894606`*^9}, {3.915126560752567*^9, 3.915126571047389*^9}, {
   3.91514179228612*^9, 3.915141792928525*^9}, {3.9174683656234865`*^9, 
   3.917468365935712*^9}, 3.917468473243685*^9, {3.9174685218387833`*^9, 
   3.9174685219703236`*^9}, 3.92178731429849*^9, {3.92178759366285*^9, 
   3.9217877387240067`*^9}, {3.92178780911258*^9, 3.9217878563807125`*^9}, {
   3.9217879014562716`*^9, 3.9217879025188637`*^9}, {3.921787954477033*^9, 
   3.9217879895219665`*^9}, 
   3.921851464786751*^9},ExpressionUUID->"89a980d8-5f4b-4d91-8603-\
b192270a400a"],

Cell[CellGroupData[{

Cell[BoxData[
 RowBox[{"(*", " ", 
  RowBox[{"Somehow", ",", " ", 
   RowBox[{
   "this", " ", "figure", " ", "may", " ", "cause", " ", "Wolfram", " ", "to",
     " ", "glitch", " ", "and", " ", "freeze", " ", "when", " ", "being", " ",
     "scrolled", " ", 
    RowBox[{"by", ".", " ", "\[IndentingNewLine]", "So"}]}], ",", " ", 
   RowBox[{"for", " ", "safety", " ", "it", " ", "is", " ", "hidden", " ", 
    RowBox[{"here", ".", " ", "Expand"}], " ", "this", " ", "group", " ", 
    "of", " ", "cells", " ", "to", " ", "see", " ", "it"}], ",", " ", 
   RowBox[{"then", " ", 
    RowBox[{"it", "'"}], "s", " ", "better", " ", "to", " ", "collapse", " ", 
    "this", " ", "cell", " ", "group", " ", "before", " ", "scrolling", " ", 
    RowBox[{"further", "."}]}]}], "  ", "*)"}]], "Input",ExpressionUUID->\
"01d0c321-64ae-4ef8-99a0-5dfcadfd6a49"],

Cell[BoxData[
 GraphicsBox[{
   InterpretationBox[{
     TagBox[{GraphicsComplexBox[CompressedData["
1:eJzVWHk4lWv3JoVUkmMMFTb7NURJKdQSQpJxy1BUhhQpRDkdZSiSFKlTSaFU
hkwnsz14SJTMZMiwJRXRIGlSfO/5vt737Z+u6/fv76993dez13rWu571POu+
l7zbQVvPWTw8PBd5eXj+/TX3HG5BI5s2BO2T8Q7YIY7CBQvop6VPQsqN9BIF
eSnk6HQj7/34RXh0S6bhqaIMmjcTvsN0SQr4p+V9bJ6UQ0o2b4fvn7kFpUqV
3c9clqEjjevgysdM0C4TPiE3II8kCxf18/LmQXD23ty0zYqoeNCovkn/HtQs
c0iPbaWhKu/rMk5jhbB5W5qRm70ymlRevzDHtwRMC1lp9Ao6mvX1roiMUjmE
Xskc9zFTQWtmdhXb5bIg3yVdP6BUFRHxp87EJcbcUEPyfeZdaZFPgMBJTrk5
IWGdJObJdM0bFH1K4kXmAeoRwr0kvrx03uTMDJfEqeJWUTHSgeBod6f1FEcC
NYsO66mvofxrxHgV9/dQeNYf73mFq7pJDPHsBOfFPSR+pXvs6mYOhU1eCnzP
XdBH4j7NU0ZnpT1gSnBh7f4FEigjp9jXT5jyn7HKybQyn8Kfv02EbrDoIvED
jqe66Bvq+2wLImyWX6L2e+lh88ZCpZ/EX45ICw27UP54XdMdg19T8YdUHXnu
+ZKyd/D4zE6QZsBi2ZD40UJx5CHYGqeVRNk/nMGOmq2l4rmWLeSS0EnFE8Pv
Kr+RRuXb4wGPopA5ZR9RumW5UQe1/73j3zgOrdT+6wZzDnnSqHzp72piWCpQ
9qOuA9NWNRR+24ymzs+i7GU/zwTpZVGYIXJXK/cjFU+sqtb4A3/KPoyP72TO
NBWPCf+kQOA3yn5LQ+e969LGMI9f7kdOtDiqChDW9omn7FdEGB3ZqkHl45Si
S1BrPZUPS2z4zm5pav/F+wM1ZQwo++alaqJ3XlK46sX1y1g9FU99LzPb+iEV
j12f8I0nklR+PvAb7d4pRdmbP5JNi2ZS+Fxwd8S6bVR8T03/EGv9TMWnY1/p
rp1K+TcTdRyS0qbqx7Dl9o8OL8ofWmH/NuEjFd9uj+LJ/e8p+4V9vs7dPNT/
+ZP/Hv16m8K7jgkfMzKk4slfXWpsO0jFUzvUlrRMk8pX7pKzEl/tKHvDM1+r
XAao/S8vW9fi2kvtH1W23Wy9OvX/2I9pzpItv9gbGO6fKKHs+ZwPPLdZQNnP
StwQbVj4Sz2+43GI5qPy3XGCM1T4F+XPoCNf+qEgFb96xqrFf82m4l+VcuVa
gbQ2ONS1TsQFiKOXbcJO8drU+myjxX5caRqYfpy/NNxLHNESHN5F/lL/AUv6
VJ1zqXjPNPhYSo1S+ydMeeXXxFLxGgxmLaxZQp1f1bi7eMYv51EpdnySsZPK
f5z6sp4Dv9yPoUzfYsX1lP3v+odQ7pjzr/3j3j+rvFt+6R9secew+F/6x21+
ywC7X/pH8V3hypE+qn/oL53nnG9I9Y+g7FYjFovqHyLSd7bNk6L6x2Zjw45N
6lT/qC7efcD8B53sHwF8Zra5ThiqP6ndWKNaAQcdA0VE92Boafzo18y3CGj+
D7R4DTE0+pnb/2RFFaw4eqgkbz6Gbr1m1gmfuw+zYhcsnainI2G59HdDQ9Vg
F3RBYuAcHcXuK9qTSquBbTwtLrEOdPTJ4O7Q3tBaMGJ2yX1ZQkeBWtWFEvcf
goD2+RC3N8qIm1t9pkW+Dnz/LKyZKFdGU97tSSpHH8Nrw43xx2KVkdpGgek9
zHooOP46KsVdGZnelPf6R7IRDB/nOVevU0ZH5HYqPNvRBAKx840fiSkj9TH7
eZ1bm8F+otyT8UEJ/bHwvWD1t2ZoZSL0uFEJza5IylO81gIbJIKW6eUpIR9t
ZvfcLa1QORAgk3JOCd3d7JbK+dQKC/dWXV/sp4QmRxeLvLzUBmONMqUDDCVU
ZGfKd9G4HW73o+CktUoo1CwypfBlOzw1+jxhvVSJ7L/hllUHQwSUkK7OyYvS
Wh2wp6N+X9pbGtqxpOkrb1sHfK5heDh20dBk3dlBv/BOeG9zbFKikoauzHYN
tKV1gZ1ohrRGNg390V90c1Z1FxQVtJz3uEJDc46FM9b5d4PGzqxXuSdoZD+v
zYzR5PenoYCreWdFq57Cm9SB48ddaIitFi246EAPBHyy3TxlTiP7/YUFj55v
0qWh3uXNbX+yeuGsWP5FFkZD+clAG3LtAx3anc2DUjTkkrdmkdx0HyS+Gwpr
nEtDYZE3wnuz+kFDvDx//KsiyhmWSxK24ILphBd2aVSR5A839NJeCfUqkvwh
0Sey4V/+0GvmK863vBjGygQ6BbOU0fe4jws9HpXCmI213j836Ug2JMq9ZB8T
Tt67vP+wDoZ4q8wNz46xIT9ryvmoF4YMRyLy+Q0RrHjIAwaOGJpT7TlWEVcJ
09eKO5MwDCmcFDMTuMOF2OupF9FzRZJPZEShmn/5RJNTpFRubBFYlTBDmG7K
KLjnSly0TCkMZrSOcrzpKE5XWndfbTlk89Cmo+QwdG3APsRvKxtYFk/SK90w
lKF2XdK7swK6N0jQg3dhSDQLm9CGSnBKcDIqW42hvWsSx4X+5IKGq4V9+itF
NKxjL+rYUAyO9vsYe/B6DzW2jocjZVDZXqKV1kZHmeyJ2DnzWZB38IPIri0Y
2pMGgllnOHD7y952z70YytfXsXe8guBii4rKh60Y6m2JS+Zr48Im9aiGZ1xF
ko9wNY/8l4+YuS26ekK/CDjKHzVr1yujNbw+TVerS8BGYm7zZgs6epjopmR4
uByuTQvkrRbG0MjB7dKDP1hQqsO9Vu+KId2u4QCp8AqYmul5cMMdQ1JyMYff
SVRCU6JVx5QehmLittfEunHB/vWX8usjisjN4NmF5ceKQaC8dR7UK6MN3grN
NsvKQMS389FCFh0Nyq4P7i9ngv7JiUYl/D0p1Np0W0afA6t1RYt24d/3VbQv
QtMXwe4uM1+GHYZmVG0PRbK4INa5b1XzM0VUXlRjdTigFFb6TQ7Hn6KjbT1N
lvFSTPByePDNWA1DljbW3OlrbBDqFWOkemLoTAXW3yeBwLpih2z6DgyhJcet
lzeWwY57Zx67jdCRn2vWDXUXFpy1VYjVwveTFtP1WdvDgWIPoeQkvL7Kgxse
hY9woenh252TfYokv9lWIPtffhO5p9P5gFgRbM9YacurpowkxBjvFBNLQMFP
Uy9Yn448Nwsk5W4tB76ikBMTczAUr9P/anEHC/zazha74/GcyD2X+s6+AtrG
7K0/eOD11aFbWj+rEia/OBXwA4ZkWaz8rQ5ceKofmZ/4WhGlGKczpOyLIe9Q
aoExUxnJHZv3/unHUujOdQ5NzKOj0Ppnb8wTmDCqkBrxQx9Dzt9qDzHEOMCs
D+4XwvO7ZDpPOskBwY9TOnOe2uPxOBS4mPzDhXmS3rSHg4oo8WHewRmTUihp
36rr8icdfYgJrP7+rhw8DcOmLtMwNCnVlqMTxIboYwv+tsXjxe9h4GZeBM0h
xofT8HpJXenlV3yzDLYWLv3I7qej+cJWkonaLBhmRZgFWeH572Gt8y/ggNKA
0G1pPJ4ttzUKDfu50Dj/mcNovyIyzOgyz1RiQ12qDDaK36dxXqNNG7MrIEdA
7LsCft9MfK/MCnjOhIi+rU/em2BogU9Vx6A7B1jqGeuO4/4yTjeI1FSzQYJv
wctsvH+15c5RR5EseJy6WPPqNgwFWJRcm5lVAfsvBnDe4OuYxX4u+sgFxUtW
L2bw94ngH1eq/8c/bu3VZbrzFEHO5XydWHllFHXdLHTviRLYdZyXz0ebjrRv
dD/xWFcOgstfd9zlxZB70lIrnSoWLF9zolB0Ox5P4m6d7QYVsCL3TWA0Xo+u
q/5wYn5BIKr8Y2GUAYY8bN8o5dpw4W8vpV5J/L3kmAgVLdhYDLOlPtfn3lNG
sfw8YUu5pWCdsCVmVSYdWdIKMd7jTLgwcv/tJl0MabjO7fHj4cCR/csl6/B6
zT8k/aLZAsEZLWnVRQ4Y6n7zvPXOXS6sC7hiYYy/f4K2t2aMVpaCTJKItUwA
HaFBk5l7PeVwtXblHFl5DD0MERNn7GZD5+P89AT8vp80qAubHqsAx89CrxJ2
YkiEuZ1nKrYMLLfLmkI3HT31lLe1WsaClFOjDUH4e3QBplPPpnAgW1tB0gQ/
j4t6O1XSuvDzNfwcsQd/nyTmL773YBEb7j8emfsC9yfxRrw3+1IFDH9QnjOM
n6/YA+/1WBMTWDPvhi4ZY2igkW/DjBUHHF8pbD+M+/vrjXDwYD4bojJ33tTA
z+8mf9eew/4sGPzAM/qegddH/hc+2XccGL86Gm2O58N/8BpD/h0XnjR9SziK
319W27Ww6REWmITvuHLDBT+P+8y5J30qoCVZ9KsVXs+nLkXNX4txQPPTym/6
+H4KRedNZE6zYbpgQTkvfn5jR/5qZdRywLm2gzWA+9cVCD9Yc4QDKf7zUoLx
/7crxWZmdrEhN3uumwy+njIctPq5RAVkNeqGReLxDhTpee/6xoWDIs+2ReL1
RvDZnon/8dmCER8f10+FsGJRol6DLP5+DhrWxgSXgHZOhdf2FXQk02A4AZrl
IHSl3+n4DB1ZbEURm0pZYH7aYsLNGY9n4eNZ51dXwAUx7e5GPF7O7tDMexMI
QjfXqhpvxFD09chd/ZZcYFxcOb0Nr7eGWj1PQR28H9mENLrkKiPjLd9qN7aX
gutyrdHJ23S02lrOpPcQE7YfxjSfrcXff5Es4dBPbGCKrpW9hX/fnxqNdT6m
CLbcFCvPxOttem3Igs4MLoSfTt0fgdcbupRsuke5FBZ/L9/nd4COMoTzZc+1
lMO34ju3GEsxdE+jyMzNgQ1OOeZW6ni9SRSvstAerABG7NkWfvz+P5yxN5OL
KIPzYjLDgR10VHU+5qCqBAuCFNuYvhYYChlPbk/6mwOKdobxDnj+S6M+u7c9
4QJ3wJJ2C683Hk75izYBNvQIPZXfjtdbhlto+uCZChh3eGZrgu839b7Nme8B
E8qSz2/cbYShurBb/gtMOHDf7dUmX9yfR0re3fd32GD0PitsBM/naa2NJ228
WCDuf8FdDK+3FW6JOqovOJBet+5cIJ6PS8tXx9mMcWH3RMxkCV5vdyLXF84f
wPm16U6BOXi9vV+r9KRsVwUMmCTfvonXm58Z3cBkCQeua9HYSvh+8720jqqE
skFTsUE/G1/vUJHld2fj7/dTxJzG/dPK5NPafTmgVx0rcQz/P6dTva+kEf8+
5Uqpl3h9RV+V2Dc+vwIEu3LnMnE8m7f9VvxnLqgfW3m1Cq834+y96W5CHDhj
/JwxhvvLOuviG5rJgSf+dX4rcX+fZN2Fxp04kPjt8PRfOE7QO2DcXs6GNY2e
lQdxf8lDL7pUtDgQbDA7xRpfn1XzNNmkhQOTSUb5Fbg/a/sBvdJwDmxoGOzx
w9dZ3mmaK35w4XHTDhkzfP//7/M1Qh8Reo/QR+S85ac+IjChjwhM6CNSb//U
RwQm9BGBCX1EYEIfEZjQRwQm9BGBCX1EYEIfkfr7pz4iMKGPSL39Ux8RmNBH
BCb0EYEJfURgQh8RmNBHv5tPEvqIwIQ+Iv3/1EcEJvQRGf9PfURgQh/9bt5J
6CMCE/rod/NQQh+R85if+ojAhD4i52U/9RGBCX30f52vEvpHRWTjCgaPKql/
onbuN6P5qpH6h7An9M7v5qeEnpnhGfrieEuF1DPrOS/q7ouqkfqD07387x07
VEn98bt5J6EfAl//CN99WIXUD/15bV1XX6iSfH+IK6i6TUOV5Pui1zfpOFxV
I/l6LxabNw5qJP/+3TyR4NMjjdygPTtVSD4dxFd+jL9JleS/qd4ZgQxJVZL/
Xth3lMk+oUbyV8+3sWVOKmokf/zd/Ingd4GaU4tH7FRIfrclX8SOdV+V5GO9
aw9rtc9TJflYndr32f7BaiSfspnZGyG8RI3kM+T88yffeFX/zl8oTo3kE7+b
dxH9/1VXzXFVSxWy/69PkzWW5KiS/XqLoLqaGL8q2a9D/U6k1wWokf22z21E
ep+UGtnv4qMf3/mRokb2o5uqM+Iep9XIfkDEQ7z/3I/+LfkX1VCCeHBvshm1
/h8UJs3f
        "], {{{}, 
          {RGBColor[
            NCache[
             Rational[2, 3], 0.6666666666666666], 0, 0], Opacity[0.2], 
           EdgeForm[None], 
           GraphicsGroupBox[
            PolygonBox[{{1, 13, 404, 12, 11, 10, 9, 8, 7, 6, 5, 4, 3, 2, 19, 
             26, 36, 53, 89, 
             91}}]]}, {}, {}, {}, {}, {}, {}, {}, {}, {}, {}, {}, {}, {}, 
          {RGBColor[
            NCache[
             Rational[2, 3], 0.6666666666666666], 
            NCache[
             Rational[2, 3], 0.6666666666666666], 0], Opacity[0.2], EdgeForm[
           None], GraphicsGroupBox[PolygonBox[CompressedData["
1:eJwt02WYFGQUgNElJKUbQbqUTqW7O6S7a+mupWOX7u4OBelupbs7FVRAaQk5
88iPM++99+fMfKmadaoeHD4oKCgc2XzkYwyD6Us3gmnLd3xPfgpQkEIUpghF
KUYoQ+hHdzrRjrEMYwA96UJxwhhKf3rQmfGMYBC9ac84hjOQiYxiMr2YwEgm
EcJoutKHEnSgJKUoTRnKUo7yVKAilahMFapSjerUoCa1+IHa1KEu9ahPAxrS
iMY0oSnNaE4LWtKK1nSkDdN893k1Mlm5bf9IOvN+vcwrktvX6HZO84QEbvN0
GRs5yu/Ecp+qU5jMJCYygfGMYyxhhDKG0YxiJCMYzjCGMoTBhDCIgQygP/3o
Sx9604ue9KA73ZjLUn7mCL8RM/Ab6Wq2cYq/iO8+R3dznn9I4rZEr/KGFPYN
Qf//cTPwq/EhMQL/K42kWbhl/kBa8z7NrRH4hkv27PpSk+kqzaMR+Zbr9hz6
r6bSrZpLw5GRk5/fzJ8aT2frF5qZG+ac+k5T6y4Nr5k4Z/6bxObFeoXXfG1f
r/+R3vyLPuDLwJvQm7wnjX2vXuQFX9lX6jXektK+RU/wB3Hts3QnZ3lGIrdF
+hOHuU/0wFvVPVzgOUndVuhmjvOYOG4zdQdneEpCt4X6I4e4RzS3YF3OJo7x
iNjuM3QB6zjIXaIG3oR2oD3taEsbWtOK6cxnLQe4Q5TAu9JPHnyYvg==
             "]]]}, {}, {}}, {{}, {}, {}, 
          TagBox[
           {RGBColor[
             NCache[
              Rational[2, 3], 0.6666666666666666], 0, 0], Thickness[0.002], 
            Opacity[1.], 
            LineBox[{1, 91, 89, 53, 36, 26, 19, 2, 3, 4, 5, 6, 7, 8, 9, 10, 
             11, 12, 404}]},
           Annotation[#, "Charting`Private`Tag#1"]& ], 
          TagBox[
           {RGBColor[
             NCache[
              Rational[2, 3], 0.6666666666666666], 
             NCache[
              Rational[2, 3], 0.6666666666666666], 0], Thickness[0.002], 
            Opacity[1.], LineBox[CompressedData["
1:eJwt0mVPVwEUwOE/2N2KDSIGdn4QPoIbKAagYmCLASYmFnZgByom2K1YWNgJ
FoqtiPq48eLZ75yz3e3e7Yb1i4+KCwoEAjeIpqrlqZ5iB6tZQgz9GUAsAxnE
YIZQzXPP9DQ7WcNS6rq/1kvsJ5M4qrs/1zPsYi2N3T7odY6wjHpub/Qy2Wym
mdtnvcUx4qnh9kLPspt1NHH7WP5tR1lOfbe3eoUDhNp/6n220Nz+RW9znHD7
b31EAjXtL/Uc7cx/dQ+tzN/1HusJsZfoTTqag8kxt9FS7akPtbNWYoW5gb7T
bpqnHTSIXhy0h+kv7aEPtJNWpA9b7S30q3bXOxqpFejNCXtbLdPHdDFXZqi5
lr7S87T//zOQJa31hxawgab2T5pPLhk0dHuvVznENoZR271QL7CXjaxkOImM
YCSjGE0SYxjLOMYzgYlMYjLJTGEq05hOCqnMYCazmM0c5pLGPOazgIUsYjF1
vGORXmQfm1hFI/divcZhttPS7Zve5SQR9j/6hK7mKvQl3f4P6El0UA==
             "]]},
           Annotation[#, "Charting`Private`Tag#2"]& ], 
          TagBox[
           {RGBColor[
             NCache[
              Rational[2, 3], 0.6666666666666666], 0, 0], Thickness[0.002], 
            Opacity[1.], LineBox[CompressedData["
1:eJwVyec2ggEAgOHPpbiKQsjeqzSM0ECIZIWUGSKzG/b48ZzznvN258qxo64g
CDKExBv3XHPK/9wjTA+99BGhnwEGiTLEOw/UOKPMPh88UeeCCsO0eeSGc475
4plbLjngkyYNfnilQ5VvXvjljhYnXDFCiVHGGGeCSaaYZoZZ5phngUWWiBFn
mQRJUqRZYZU11smwwSZbZMmRp8A2O+xySJE/zc4nHw==
             "]]},
           Annotation[#, "Charting`Private`Tag#3"]& ]}}], {}},
      {"WolframDynamicHighlight", <|
       "Label" -> {"XYLabel"}, "Ball" -> {"InterpolatedBall"}|>}], 
     DynamicBox[(Charting`HighlightActionBox["DynamicHighlight", {}, 
       Slot["HighlightElements"], 
       Slot["LayoutOptions"], 
       Slot["Meta"], 
       Charting`HighlightActionFunction["DynamicHighlight", {
         GraphicsComplex[CompressedData["
1:eJzVWHk4lWv3JoVUkmMMFTb7NURJKdQSQpJxy1BUhhQpRDkdZSiSFKlTSaFU
hkwnsz14SJTMZMiwJRXRIGlSfO/5vt737Z+u6/fv76993dez13rWu571POu+
l7zbQVvPWTw8PBd5eXj+/TX3HG5BI5s2BO2T8Q7YIY7CBQvop6VPQsqN9BIF
eSnk6HQj7/34RXh0S6bhqaIMmjcTvsN0SQr4p+V9bJ6UQ0o2b4fvn7kFpUqV
3c9clqEjjevgysdM0C4TPiE3II8kCxf18/LmQXD23ty0zYqoeNCovkn/HtQs
c0iPbaWhKu/rMk5jhbB5W5qRm70ymlRevzDHtwRMC1lp9Ao6mvX1roiMUjmE
Xskc9zFTQWtmdhXb5bIg3yVdP6BUFRHxp87EJcbcUEPyfeZdaZFPgMBJTrk5
IWGdJObJdM0bFH1K4kXmAeoRwr0kvrx03uTMDJfEqeJWUTHSgeBod6f1FEcC
NYsO66mvofxrxHgV9/dQeNYf73mFq7pJDPHsBOfFPSR+pXvs6mYOhU1eCnzP
XdBH4j7NU0ZnpT1gSnBh7f4FEigjp9jXT5jyn7HKybQyn8Kfv02EbrDoIvED
jqe66Bvq+2wLImyWX6L2e+lh88ZCpZ/EX45ICw27UP54XdMdg19T8YdUHXnu
+ZKyd/D4zE6QZsBi2ZD40UJx5CHYGqeVRNk/nMGOmq2l4rmWLeSS0EnFE8Pv
Kr+RRuXb4wGPopA5ZR9RumW5UQe1/73j3zgOrdT+6wZzDnnSqHzp72piWCpQ
9qOuA9NWNRR+24ymzs+i7GU/zwTpZVGYIXJXK/cjFU+sqtb4A3/KPoyP72TO
NBWPCf+kQOA3yn5LQ+e969LGMI9f7kdOtDiqChDW9omn7FdEGB3ZqkHl45Si
S1BrPZUPS2z4zm5pav/F+wM1ZQwo++alaqJ3XlK46sX1y1g9FU99LzPb+iEV
j12f8I0nklR+PvAb7d4pRdmbP5JNi2ZS+Fxwd8S6bVR8T03/EGv9TMWnY1/p
rp1K+TcTdRyS0qbqx7Dl9o8OL8ofWmH/NuEjFd9uj+LJ/e8p+4V9vs7dPNT/
+ZP/Hv16m8K7jgkfMzKk4slfXWpsO0jFUzvUlrRMk8pX7pKzEl/tKHvDM1+r
XAao/S8vW9fi2kvtH1W23Wy9OvX/2I9pzpItv9gbGO6fKKHs+ZwPPLdZQNnP
StwQbVj4Sz2+43GI5qPy3XGCM1T4F+XPoCNf+qEgFb96xqrFf82m4l+VcuVa
gbQ2ONS1TsQFiKOXbcJO8drU+myjxX5caRqYfpy/NNxLHNESHN5F/lL/AUv6
VJ1zqXjPNPhYSo1S+ydMeeXXxFLxGgxmLaxZQp1f1bi7eMYv51EpdnySsZPK
f5z6sp4Dv9yPoUzfYsX1lP3v+odQ7pjzr/3j3j+rvFt+6R9secew+F/6x21+
ywC7X/pH8V3hypE+qn/oL53nnG9I9Y+g7FYjFovqHyLSd7bNk6L6x2Zjw45N
6lT/qC7efcD8B53sHwF8Zra5ThiqP6ndWKNaAQcdA0VE92Boafzo18y3CGj+
D7R4DTE0+pnb/2RFFaw4eqgkbz6Gbr1m1gmfuw+zYhcsnainI2G59HdDQ9Vg
F3RBYuAcHcXuK9qTSquBbTwtLrEOdPTJ4O7Q3tBaMGJ2yX1ZQkeBWtWFEvcf
goD2+RC3N8qIm1t9pkW+Dnz/LKyZKFdGU97tSSpHH8Nrw43xx2KVkdpGgek9
zHooOP46KsVdGZnelPf6R7IRDB/nOVevU0ZH5HYqPNvRBAKx840fiSkj9TH7
eZ1bm8F+otyT8UEJ/bHwvWD1t2ZoZSL0uFEJza5IylO81gIbJIKW6eUpIR9t
ZvfcLa1QORAgk3JOCd3d7JbK+dQKC/dWXV/sp4QmRxeLvLzUBmONMqUDDCVU
ZGfKd9G4HW73o+CktUoo1CwypfBlOzw1+jxhvVSJ7L/hllUHQwSUkK7OyYvS
Wh2wp6N+X9pbGtqxpOkrb1sHfK5heDh20dBk3dlBv/BOeG9zbFKikoauzHYN
tKV1gZ1ohrRGNg390V90c1Z1FxQVtJz3uEJDc46FM9b5d4PGzqxXuSdoZD+v
zYzR5PenoYCreWdFq57Cm9SB48ddaIitFi246EAPBHyy3TxlTiP7/YUFj55v
0qWh3uXNbX+yeuGsWP5FFkZD+clAG3LtAx3anc2DUjTkkrdmkdx0HyS+Gwpr
nEtDYZE3wnuz+kFDvDx//KsiyhmWSxK24ILphBd2aVSR5A839NJeCfUqkvwh
0Sey4V/+0GvmK863vBjGygQ6BbOU0fe4jws9HpXCmI213j836Ug2JMq9ZB8T
Tt67vP+wDoZ4q8wNz46xIT9ryvmoF4YMRyLy+Q0RrHjIAwaOGJpT7TlWEVcJ
09eKO5MwDCmcFDMTuMOF2OupF9FzRZJPZEShmn/5RJNTpFRubBFYlTBDmG7K
KLjnSly0TCkMZrSOcrzpKE5XWndfbTlk89Cmo+QwdG3APsRvKxtYFk/SK90w
lKF2XdK7swK6N0jQg3dhSDQLm9CGSnBKcDIqW42hvWsSx4X+5IKGq4V9+itF
NKxjL+rYUAyO9vsYe/B6DzW2jocjZVDZXqKV1kZHmeyJ2DnzWZB38IPIri0Y
2pMGgllnOHD7y952z70YytfXsXe8guBii4rKh60Y6m2JS+Zr48Im9aiGZ1xF
ko9wNY/8l4+YuS26ekK/CDjKHzVr1yujNbw+TVerS8BGYm7zZgs6epjopmR4
uByuTQvkrRbG0MjB7dKDP1hQqsO9Vu+KId2u4QCp8AqYmul5cMMdQ1JyMYff
SVRCU6JVx5QehmLittfEunHB/vWX8usjisjN4NmF5ceKQaC8dR7UK6MN3grN
NsvKQMS389FCFh0Nyq4P7i9ngv7JiUYl/D0p1Np0W0afA6t1RYt24d/3VbQv
QtMXwe4uM1+GHYZmVG0PRbK4INa5b1XzM0VUXlRjdTigFFb6TQ7Hn6KjbT1N
lvFSTPByePDNWA1DljbW3OlrbBDqFWOkemLoTAXW3yeBwLpih2z6DgyhJcet
lzeWwY57Zx67jdCRn2vWDXUXFpy1VYjVwveTFtP1WdvDgWIPoeQkvL7Kgxse
hY9woenh252TfYokv9lWIPtffhO5p9P5gFgRbM9YacurpowkxBjvFBNLQMFP
Uy9Yn448Nwsk5W4tB76ikBMTczAUr9P/anEHC/zazha74/GcyD2X+s6+AtrG
7K0/eOD11aFbWj+rEia/OBXwA4ZkWaz8rQ5ceKofmZ/4WhGlGKczpOyLIe9Q
aoExUxnJHZv3/unHUujOdQ5NzKOj0Ppnb8wTmDCqkBrxQx9Dzt9qDzHEOMCs
D+4XwvO7ZDpPOskBwY9TOnOe2uPxOBS4mPzDhXmS3rSHg4oo8WHewRmTUihp
36rr8icdfYgJrP7+rhw8DcOmLtMwNCnVlqMTxIboYwv+tsXjxe9h4GZeBM0h
xofT8HpJXenlV3yzDLYWLv3I7qej+cJWkonaLBhmRZgFWeH572Gt8y/ggNKA
0G1pPJ4ttzUKDfu50Dj/mcNovyIyzOgyz1RiQ12qDDaK36dxXqNNG7MrIEdA
7LsCft9MfK/MCnjOhIi+rU/em2BogU9Vx6A7B1jqGeuO4/4yTjeI1FSzQYJv
wctsvH+15c5RR5EseJy6WPPqNgwFWJRcm5lVAfsvBnDe4OuYxX4u+sgFxUtW
L2bw94ngH1eq/8c/bu3VZbrzFEHO5XydWHllFHXdLHTviRLYdZyXz0ebjrRv
dD/xWFcOgstfd9zlxZB70lIrnSoWLF9zolB0Ox5P4m6d7QYVsCL3TWA0Xo+u
q/5wYn5BIKr8Y2GUAYY8bN8o5dpw4W8vpV5J/L3kmAgVLdhYDLOlPtfn3lNG
sfw8YUu5pWCdsCVmVSYdWdIKMd7jTLgwcv/tJl0MabjO7fHj4cCR/csl6/B6
zT8k/aLZAsEZLWnVRQ4Y6n7zvPXOXS6sC7hiYYy/f4K2t2aMVpaCTJKItUwA
HaFBk5l7PeVwtXblHFl5DD0MERNn7GZD5+P89AT8vp80qAubHqsAx89CrxJ2
YkiEuZ1nKrYMLLfLmkI3HT31lLe1WsaClFOjDUH4e3QBplPPpnAgW1tB0gQ/
j4t6O1XSuvDzNfwcsQd/nyTmL773YBEb7j8emfsC9yfxRrw3+1IFDH9QnjOM
n6/YA+/1WBMTWDPvhi4ZY2igkW/DjBUHHF8pbD+M+/vrjXDwYD4bojJ33tTA
z+8mf9eew/4sGPzAM/qegddH/hc+2XccGL86Gm2O58N/8BpD/h0XnjR9SziK
319W27Ww6REWmITvuHLDBT+P+8y5J30qoCVZ9KsVXs+nLkXNX4txQPPTym/6
+H4KRedNZE6zYbpgQTkvfn5jR/5qZdRywLm2gzWA+9cVCD9Yc4QDKf7zUoLx
/7crxWZmdrEhN3uumwy+njIctPq5RAVkNeqGReLxDhTpee/6xoWDIs+2ReL1
RvDZnon/8dmCER8f10+FsGJRol6DLP5+DhrWxgSXgHZOhdf2FXQk02A4AZrl
IHSl3+n4DB1ZbEURm0pZYH7aYsLNGY9n4eNZ51dXwAUx7e5GPF7O7tDMexMI
QjfXqhpvxFD09chd/ZZcYFxcOb0Nr7eGWj1PQR28H9mENLrkKiPjLd9qN7aX
gutyrdHJ23S02lrOpPcQE7YfxjSfrcXff5Es4dBPbGCKrpW9hX/fnxqNdT6m
CLbcFCvPxOttem3Igs4MLoSfTt0fgdcbupRsuke5FBZ/L9/nd4COMoTzZc+1
lMO34ju3GEsxdE+jyMzNgQ1OOeZW6ni9SRSvstAerABG7NkWfvz+P5yxN5OL
KIPzYjLDgR10VHU+5qCqBAuCFNuYvhYYChlPbk/6mwOKdobxDnj+S6M+u7c9
4QJ3wJJ2C683Hk75izYBNvQIPZXfjtdbhlto+uCZChh3eGZrgu839b7Nme8B
E8qSz2/cbYShurBb/gtMOHDf7dUmX9yfR0re3fd32GD0PitsBM/naa2NJ228
WCDuf8FdDK+3FW6JOqovOJBet+5cIJ6PS8tXx9mMcWH3RMxkCV5vdyLXF84f
wPm16U6BOXi9vV+r9KRsVwUMmCTfvonXm58Z3cBkCQeua9HYSvh+8720jqqE
skFTsUE/G1/vUJHld2fj7/dTxJzG/dPK5NPafTmgVx0rcQz/P6dTva+kEf8+
5Uqpl3h9RV+V2Dc+vwIEu3LnMnE8m7f9VvxnLqgfW3m1Cq834+y96W5CHDhj
/JwxhvvLOuviG5rJgSf+dX4rcX+fZN2Fxp04kPjt8PRfOE7QO2DcXs6GNY2e
lQdxf8lDL7pUtDgQbDA7xRpfn1XzNNmkhQOTSUb5Fbg/a/sBvdJwDmxoGOzx
w9dZ3mmaK35w4XHTDhkzfP//7/M1Qh8Reo/QR+S85ac+IjChjwhM6CNSb//U
RwQm9BGBCX1EYEIfEZjQRwQm9BGBCX1EYEIfkfr7pz4iMKGPSL39Ux8RmNBH
BCb0EYEJfURgQh8RmNBHv5tPEvqIwIQ+Iv3/1EcEJvQRGf9PfURgQh/9bt5J
6CMCE/rod/NQQh+R85if+ojAhD4i52U/9RGBCX30f52vEvpHRWTjCgaPKql/
onbuN6P5qpH6h7An9M7v5qeEnpnhGfrieEuF1DPrOS/q7ouqkfqD07387x07
VEn98bt5J6EfAl//CN99WIXUD/15bV1XX6iSfH+IK6i6TUOV5Pui1zfpOFxV
I/l6LxabNw5qJP/+3TyR4NMjjdygPTtVSD4dxFd+jL9JleS/qd4ZgQxJVZL/
Xth3lMk+oUbyV8+3sWVOKmokf/zd/Ingd4GaU4tH7FRIfrclX8SOdV+V5GO9
aw9rtc9TJflYndr32f7BaiSfspnZGyG8RI3kM+T88yffeFX/zl8oTo3kE7+b
dxH9/1VXzXFVSxWy/69PkzWW5KiS/XqLoLqaGL8q2a9D/U6k1wWokf22z21E
ep+UGtnv4qMf3/mRokb2o5uqM+Iep9XIfkDEQ7z/3I/+LfkX1VCCeHBvshm1
/h8UJs3f
          "], {{{}, {
             EdgeForm[], 
             Directive[
              RGBColor[
               Rational[2, 3], 0, 0], 
              Opacity[0.2]], 
             GraphicsGroup[{
               
               Polygon[{{1, 13, 404, 12, 11, 10, 9, 8, 7, 6, 5, 4, 3, 2, 19, 
                26, 36, 53, 89, 
                91}}]}]}, {}, {}, {}, {}, {}, {}, {}, {}, {}, {}, {}, {}, {}, {
             EdgeForm[], 
             Directive[
              RGBColor[
               Rational[2, 3], 
               Rational[2, 3], 0], 
              Opacity[0.2]], 
             GraphicsGroup[{
               Polygon[CompressedData["
1:eJwt02WYFGQUgNElJKUbQbqUTqW7O6S7a+mupWOX7u4OBelupbs7FVRAaQk5
88iPM++99+fMfKmadaoeHD4oKCgc2XzkYwyD6Us3gmnLd3xPfgpQkEIUpghF
KUYoQ+hHdzrRjrEMYwA96UJxwhhKf3rQmfGMYBC9ac84hjOQiYxiMr2YwEgm
EcJoutKHEnSgJKUoTRnKUo7yVKAilahMFapSjerUoCa1+IHa1KEu9ahPAxrS
iMY0oSnNaE4LWtKK1nSkDdN893k1Mlm5bf9IOvN+vcwrktvX6HZO84QEbvN0
GRs5yu/Ecp+qU5jMJCYygfGMYyxhhDKG0YxiJCMYzjCGMoTBhDCIgQygP/3o
Sx9604ue9KA73ZjLUn7mCL8RM/Ab6Wq2cYq/iO8+R3dznn9I4rZEr/KGFPYN
Qf//cTPwq/EhMQL/K42kWbhl/kBa8z7NrRH4hkv27PpSk+kqzaMR+Zbr9hz6
r6bSrZpLw5GRk5/fzJ8aT2frF5qZG+ac+k5T6y4Nr5k4Z/6bxObFeoXXfG1f
r/+R3vyLPuDLwJvQm7wnjX2vXuQFX9lX6jXektK+RU/wB3Hts3QnZ3lGIrdF
+hOHuU/0wFvVPVzgOUndVuhmjvOYOG4zdQdneEpCt4X6I4e4RzS3YF3OJo7x
iNjuM3QB6zjIXaIG3oR2oD3taEsbWtOK6cxnLQe4Q5TAu9JPHnyYvg==
                "]]}]}, {}, {}}, {{}, {}, {}, 
            Annotation[{
              Directive[
               Opacity[1.], 
               AbsoluteThickness[2], 
               RGBColor[
                Rational[2, 3], 0, 0], 
               Thickness[0.002]], 
              
              Line[{1, 91, 89, 53, 36, 26, 19, 2, 3, 4, 5, 6, 7, 8, 9, 10, 11,
                12, 404}]}, "Charting`Private`Tag#1"], 
            Annotation[{
              Directive[
               Opacity[1.], 
               AbsoluteThickness[2], 
               RGBColor[
                Rational[2, 3], 
                Rational[2, 3], 0], 
               Thickness[0.002]], 
              Line[CompressedData["
1:eJwt0mVPVwEUwOE/2N2KDSIGdn4QPoIbKAagYmCLASYmFnZgByom2K1YWNgJ
FoqtiPq48eLZ75yz3e3e7Yb1i4+KCwoEAjeIpqrlqZ5iB6tZQgz9GUAsAxnE
YIZQzXPP9DQ7WcNS6rq/1kvsJ5M4qrs/1zPsYi2N3T7odY6wjHpub/Qy2Wym
mdtnvcUx4qnh9kLPspt1NHH7WP5tR1lOfbe3eoUDhNp/6n220Nz+RW9znHD7
b31EAjXtL/Uc7cx/dQ+tzN/1HusJsZfoTTqag8kxt9FS7akPtbNWYoW5gb7T
bpqnHTSIXhy0h+kv7aEPtJNWpA9b7S30q3bXOxqpFejNCXtbLdPHdDFXZqi5
lr7S87T//zOQJa31hxawgab2T5pPLhk0dHuvVznENoZR271QL7CXjaxkOImM
YCSjGE0SYxjLOMYzgYlMYjLJTGEq05hOCqnMYCazmM0c5pLGPOazgIUsYjF1
vGORXmQfm1hFI/divcZhttPS7Zve5SQR9j/6hK7mKvQl3f4P6El0UA==
               "]]}, "Charting`Private`Tag#2"], 
            Annotation[{
              Directive[
               Opacity[1.], 
               AbsoluteThickness[2], 
               RGBColor[
                Rational[2, 3], 0, 0], 
               Thickness[0.002]], 
              Line[CompressedData["
1:eJwVyec2ggEAgOHPpbiKQsjeqzSM0ECIZIWUGSKzG/b48ZzznvN258qxo64g
CDKExBv3XHPK/9wjTA+99BGhnwEGiTLEOw/UOKPMPh88UeeCCsO0eeSGc475
4plbLjngkyYNfnilQ5VvXvjljhYnXDFCiVHGGGeCSaaYZoZZ5phngUWWiBFn
mQRJUqRZYZU11smwwSZbZMmRp8A2O+xySJE/zc4nHw==
               "]]}, "Charting`Private`Tag#3"]}}], {}}, <|
        "HighlightElements" -> <|
          "Label" -> {"XYLabel"}, "Ball" -> {"InterpolatedBall"}|>, 
         "LayoutOptions" -> <|
          "PlotRange" -> {{0., 
            0.5}, {-13.815510557964274`, -5.291489323917813}}, 
           "Frame" -> {{False, False}, {False, False}}, 
           "AxesOrigin" -> {0, -13.815510557964243`}, 
           "ImageSize" -> {320, 320/GoldenRatio}, "Axes" -> {True, True}, 
           "LabelStyle" -> {}, "AspectRatio" -> GoldenRatio^(-1), 
           "DefaultStyle" -> {
             Directive[
              Opacity[1.], 
              AbsoluteThickness[2], 
              RGBColor[
               Rational[2, 3], 0, 0], 
              Thickness[0.002]], 
             Directive[
              Opacity[1.], 
              AbsoluteThickness[2], 
              RGBColor[
               Rational[2, 3], 
               Rational[2, 3], 0], 
              Thickness[0.002]], 
             Directive[
              Opacity[1.], 
              AbsoluteThickness[2], 
              RGBColor[
               Rational[2, 3], 0, 0], 
              Thickness[0.002]]}, 
           "HighlightLabelingFunctions" -> <|"CoordinatesToolOptions" -> ({
               Identity[
                Part[#, 1]], 
               Exp[
                Part[#, 2]]}& ), 
             "ScalingFunctions" -> {{Identity, Identity}, {Log, Exp}}|>, 
           "Primitives" -> {{{{}, {
                EdgeForm[], 
                Directive[
                 RGBColor[
                  Rational[2, 3], 0, 0], 
                 Opacity[0.2]], 
                GraphicsGroup[{{
                   Polygon[CompressedData["
1:eJxTTMoPSmViYGAQAWIQ7ZX64uKBl652pZnSWUUxogdg/AX/+2d2LdQ+MEm0
4s48j332ML7Z/4Rtwev22G+IXW5TtEPrANPP1QLSqrvs62es/JjtoXngq5ot
/9rc7fbuW/YsVt+vfuBQ1lzpyDdb7D3DFjsnhaod2PbI+cx5m032xxTCl/dc
UjkgvkXwHiPjevuKNRnrFnsqHyg/Z2k/48tKe5OdfM2yDxQPqAa+e3G4e4n9
DtWDNx/GKhzg/t8Y4y43375w8fovF77KHoiIXLj+w8cp9ieXSJ+9pSx9oJFj
s3qnZIv9/IXLtyspShxYIOrf1iVZYh8RvOxS+z6xA3f12517JVPsf3PwH8/h
FTsQnvJ97yTJEHspmZoJr7eIHvA+e33TXEkXe2422b9rO0QPGM+fMWezpIl9
+KlLn/uLRA+wOEsV3JdUsXf/wiPfmC56AAAQ4psT
                    
                    "]]}}]}, {}, {}, {}, {}, {}, {}, {}, {}, {}, {}, {}, {}, \
{}, {
                EdgeForm[], 
                Directive[
                 RGBColor[
                  Rational[2, 3], 
                  Rational[2, 3], 0], 
                 Opacity[0.2]], 
                GraphicsGroup[{{
                   Polygon[CompressedData["
1:eJxl2Hk4lesWAHBSCEkuIlTs6WMrJaVQq5AkZWgLGSpTISckOR0liiaVhtMh
iqIMCSfzHl8lSoZEKLKlOhENksYT9z33Pvv1PPf+tZ/fs4dnf9+71vrWWnq+
u1wCJklJSRlLS0n982of0N+CBlav2BOkHRzhpY4mW88KE2vRYc0npTlx29XR
ooyU9BItU3CrfzRyOkIdrWvsuHVJywYUZXV/3jyqjtz8vwjOanFglk5M8mCp
OnpmfMT6pJY//JCfXrdzmgbKVHdMPK4VCe4brz86ItRAcfIlrGNahyHjSk6F
vp4mcve4UvRh+Dzcz9ZufErTRorjcV5rZmdAeFbRp4ejuojh/K7/zolsqGRU
P3nuPRftbVoGKZ/ywLRK+ZBurx6aWTqjR1q6CKILdhRmraWh8j7rhmbLW1A7
1y0n6REd3Q6+pO0xVAprN2VZ+7oy0Shz+fSboRWwppSfxRKx0KRvN1S0GVyI
TckbDrEzQNqNViNgzIXXnbUHDDcYINMrTx77L+NCpPGPWQMbDVDAWrm0wvVc
GGgS7wncYoDupfoyrKLw+29+xm2LMkCnzbXMg+q4MC718qt7tgHSiUn0qwji
gYHKqgUcKUO02EnXtns3D9bJG7HVZA3RBnopJX2AB91Lo0zaFA1RbMPzt/Zn
eZAZnBvJmWmI+nSWR/dwefBSLG+4ab4hyhOMJE1R4oPwybzfvbwM0ZLxreUb
C/lQ7J1jGVFpiBzWo/jVlXxYnqVjM1NoiPzS5jia3ebDumKVjfw7hijZrOf1
rHY+7JHh7pdtNkQDuzy1+n7yoaeotfPiK0OU3usaE7ZeAMuFr+rvqLLRrfll
dr5uAnjmO6AVpMlG92LU1DnbBOA8viNeeTYbjWq23jTbI4CAd0lVHgZstMHZ
STyWLoBuKqloGNhI+ra91ckhASRu2WlHD2UjTZV85djPAogNO5RTH8FG832m
doVJCaGe/ffk8Gg22vy9bjdHTQjngvbxBIfYKMyOtdJ2thCuGo6r+x9joyMX
EpWWUkJ43fA+XOE0G11++arTwEQI4k/hLcXn2ajUZPU1bUshqF5abeZ2kY3q
D2aHT7MVQvLRB9d/ZrBRb5PMinFHIWSOn049foWNPuv4KQx7THhayO32Pr8J
m8vF7ardO+HALJDPPzFhLTXzkKVdE244bNpUaygithqIL5a1QsRzkge/5b2b
8OAXcc/jBbeJs9/w6pVP3SFW1s15//JlDXFSUFlgJr124v+vvPFyR2wdcaRJ
TanGnXvE4sKaEy169cQ/gtvSDPY9IGavkhsL5DUQr7mqt/3PmU3Ee3W36D/3
aiY2GnJV7Fj/kPhf0z/I13yf8GRRWhEtvYU4xJT3ZOq6R8Q31vpmCj9PeHRw
lspfF1qJyzaukTlv00Yca5eQUfrXhPWe2XdmJTyeOB+zw+e1TNqJvWY3f5Nu
nfBo/cm+sLgO4pTJPpEu9M6J/99TdnVSzYSn7I/jLAt/QiyV51PUp/qUOOJi
0UnV2xMWsI/Kz/ili3iGfYRRvHI3cfe8h62/8idcfBnoL32eEXsXLZmhOzbh
gwlX4rrze4hv9uumKTuIifUPq9nJXZ/wH3MUR8fH/99XLLJeK3TTED84y3jB
TzE8aPbStsPuLbMI3vpdDLtUnm9KwJ4s3Zad/EUMRvsXXryNTTnsFKNPYqBd
cHw1jh3el87Rey+Gx83fz+57RkMX5i0+7Twkhm0jx0crsLnRjffjBsTQfO/d
llHsddfml1r1iKFJ6bnbYA8NnbfYYpDViW31JT5QTEOViV/8Wh+LQdy7gZ6N
3d1y+rJMqxhWGyU2PsceN3TZncAXg1pH0KKHz2ko2a3E2/ZPMSjODKbf66Oh
J29fPLp+QwzLIlIcbF7Q0NjSmGkduWKIO5a5Mx5bcn+SLmWeR9g7lqQOK/wq
hvk+Dq45r2no+GnP2iRfMbi++cq9NEBDOnx+8Xo3MTy1TChOfUND/i5vGYXO
Yvh9O6N75iANHb2UsLVngxg45xeObcKWnMeake3UBWzJec1X5xYPf6OR80x9
//Jg01Q6OW8z+vW1fZp0Eg8n1YrP8yk6iZdz0+6/WG1OJ/EU8dll7Q97Oom3
t5m9Bw5400k81uUdN5YNp5N4nb8l/3XhITqJ57KSljP+KXQS7xtVc7XmF9BJ
Pnxw3j+qUU0n+fKlluPv3kkn+RTY3hCU9Y5O8i1uw+1dMXIMko9Prb+MOM1h
kHy91oOi05YySD4PNWlX9nIYJN+n77h9aVYYg9SD6t4I7YxTDFIvVmjsmWtR
xCD15BEPoQdNDFJvXEe4AZyPDFKP5JKUbO6rMUm9snpQtLlmGZPUs5IDbxIz
/Jik3r2xWpW8P4lJ6mHor6W1I1wmqZdypmdifN8yST215nXqfp3NIvV2k1SL
d5Ibi9TjjXvOafSeYpF6PSlp2pyRBhap5wv27a4oUqLQlJqAIdHpahhLL+9I
oyikmk+NmEI1eJz1sK5aTCFN3eNR7zWqoTnVsf2HBYXS280rGyZVw+hXjxJZ
oJDPon958L4iUGX+nJ64kkLCbbF5t0YQxK6tM7RZRZHnCT38rom0FYWKLc1c
3VMQnG8xMPi4nkLfVJ/FG4ci2NZpF8rZSKHZY0VaaW4Ifh4xm/LUFX9+t9ar
hw4ITphoGc5wo9Cv85vqQ9YgWHdVjZuHLXl+LbgnBSvdKXRCRPU800DgJPLS
yfHC38//EblWGsHDGJuoLB8KHV5Zf3BsSATuXxRen91CIY3yRQ6mfSLgJJ1s
kd1KoVz2pZnBHSJ4skKDFY09LG29elWBCG7Kqf2t74s//1a9u+CCCPo/Mqf0
Y+f6xub0nRDBsNtzF1s/Cpl39kdoxongx3jX3SvYPnd4Uw+HiKDlsuo3R38K
fVjKeFy1VQS9tpevXcU+VHgq872rCFqHXJ0+YuembjPzXCmCBYVvI48G4N+b
/mDSmcUiOKdm+qQJW/L83uUeqaIaSKGM/j2LX2iIIL/J/GAC9tGLGkHDSiKQ
7yycysOOcKhIH58kgp3nI4RvsW2Lv8rovBfC8MXBo/bbKbTAN9XM8JUQcuqX
nYrElvQL5f4Kl9OwJ9U+vWzbIoTRNOtiEfbQ3t8eceqEsLmund+L3W6gI+sn
EALvKeKNYaMu/rLwEiEwehWuae2gUP5J79DYPCE8Dq8PW4h9DsYyT2YIocBU
f6Ytdszw5ba034VA22iV7IYt6V+ufd3RFoDt5NprURknhBWNfV1h2JJ+JyNc
MSMam16ll9UWKgSLmiSN/diS/ohvlLvsALakf0r9HjX2G7akv3J/re8ZhS3p
v+74vl4dii3pzxabq5ZtxZb0b9ErJ2c4YUv6O+PPC79bYkv6v0smdAEDW9If
8hqiexSwbQp25PgqCOGEzQvOEL4/kn5y7855M+uxJf0mT3WpTja2pB/Fcbt5
H3YbIykvr1MAhQVTfbWxhR1GzyqaBNDFrNb8C59n7rFGldoaAWjITPurAPus
xS82bVwBLGkKqN6F/dtb5ei+Ytzf5m25Oh/bP6PoxofrArD+kH9wAMeTpB9W
6FbjZGLrl52x1T4mgLGSaVxpbKXtJvsMYgVgTGu0LMDxKemnj+6f9rsLtqTf
7nhQnHMWx7ukH/e4ae9ohC3p1/kOj3Oqcb5Y5Xba5zEEUJ+pTQ3i/NJQmnXr
7gwB3HkwMPUVzkcpIfdVqxy+PoWnep7Ykv6/0kyc3oDzl9+afnBsgA+2cV4p
V7wpdD1healSLx8i1myRm4ItmR/CWk+W++H8l8wX85YcKlX1pMj8YX/MYcR3
M0XmkwgZO5dCDwq1Fk4xQgl8eJA5y/jiJgpdle0MjArnQ99HqcEPHAodM1l1
2Hk7H9TDz/mpYYf55F8x8ubDSRf9JBNcv5SUHWemmvKhnx9vt8eRQk8D9Fwc
5/Ih48hg4x5c726fOb7LUAPPN7RWXqgDRealol0fVbauw/kZmjIp4gUP4p+t
f/zBlkJqd4OXU8084I+/f3nBhkI/PrRulrnLg6rLZ1Zts6bI/GV5eKSJgeur
ZD4b1M+M/2lJkfnt3MCdd6vNKTLfeUZRxs+XUmT+O3zrj51RZhTa1NW8IVmT
B9vd7n63YVPo4/HImr/fcyHA6uCPP+g4v/tsx291ceFi3cIpOno4/pSLdU61
cOF7+fVszhyKzJcFUvSxRF2KzJ/pY3JFi5UpMp/KlMUcGplCkflVft6b9hvS
FJlvFVJ6PA6MT8y/NeXbfrH/yUJo9gGneU1V4HXrxAPfARbKXLg9rPxqFawv
nfNJ0MNCKjxPqR9JVbDBU2cNPGGhe+OudrrxVXBGTbs/sp2FYm2ckmFvFVS3
VZhktbLQimD9h85zq0AltOP+dD4L6e5X/PD0UyU8Kdwcm1qEn6+yUgfniCvB
6ey644vyWMhm3fe6VW2V4DPPZHD0Ggv9ffrTdP/7lTDk7GTx51UW4pbVOkZF
VMLCsNH+5CMslHqvaNe4bSVUtK039/6VheRdssetF1aCdpqKk3YEvp4Ll9cE
Mith1t/coLBfWCi6K+X0Ue1K6Mt9NCgMZqEl0iHNF2sqwFlj6sO1DiykocZ5
T0utAP0wY4toSxZKvGQXu+NQBWw9IC0TYoqvp8+q7nh0BZjeFG33XMAi+4S1
Nlbtq41YqN/MVdW9sRzcXYM4gbif8F35/Ny8/eUgx32kCA1MlGGTw9F0LYei
3ZklNjwmEtoqlE1bVQ6TNb80FN5iosY6iwB5M/x955gm70Im6rYLVZeZVw5D
VXId8vlM1OyRoFmYVAaOFbwYni8T2fnOuHjIsgyEzE/GdcuZKCGwY/MvamXg
mbvQRZrNRNk7zHl+UmVw849isyQ9JioZCAnx+VwKC2akWjTqMMl+REXr+iZF
TSbZn+wpeGTN59PJfsVyjuLmYisa2b+U31CuHnimR/Yz12Q3RGz0nkv2NwI9
94PJo7pkv3Prz0XBLTRtsv9RKBza/M/+R7IfSg1JaPxnPyTZH+Umotp/9keS
/ZLYeO9/9kuS/dOmEp3/7J8k+6mUmv/upyT7q66R/+6v/ne/9W/3pWZ4
                    "]]}}]}, {}, {}}, {{}, {}, {}, 
               Annotation[{
                 Directive[
                  Opacity[1.], 
                  AbsoluteThickness[2], 
                  RGBColor[
                   Rational[2, 3], 0, 0], 
                  Thickness[0.002]], 
                 Line[CompressedData["
1:eJwBQQG+/iFib1JlAgAAABMAAAACAAAASmXo0cDpRT51aRtqclwVwARDGnDf
GSQ/R/QMH4FnFcAzn5icsxk0P1fK0vOPchXAS83Xsp0ZRD8LBh39rYgVwFdk
972SGVQ/Ghx8kOu0FcDdL4dDjRlkP/sID8dsDRbAoBVPhooZdD9YU6bSh74W
wIEIsyeJGYQ/n6GntyIhGMBYWaGv8PGUP8mkG83aIxvAC/+BXEcenz9xo6/0
0PUdwCVR7ujDi6Q/uCXB2eFdIMB3zjk/mPSpPzS5DoMd4CHAF7QR3gEBrz94
rGiuo0kjwLbiQ8zPPLI/xiBXp4zSJMDCap0bWey0P0lWo0NiVSbA9SY9D61t
tz9HtLyjJ78nwAL5qxAbJbo/f5ip8WtIKcA2/2C2U668P7BdpzxyuCrAkhV4
3J5Ivj+g/4+ZiqErwDT/kaE=
                  "]]}, "Charting`Private`Tag#1"], 
               Annotation[{
                 Directive[
                  Opacity[1.], 
                  AbsoluteThickness[2], 
                  RGBColor[
                   Rational[2, 3], 
                   Rational[2, 3], 0], 
                  Thickness[0.002]], 
                 Line[CompressedData["
1:eJwV1mk4VXsXAHBSkZBcToTEmXallJRCrUKSyNCRKSpjSIZU6ipD0URpuF0i
NCPhmp1xkSgZMst0pLoRlZI03Hj/74f97Of3YX1Y497ansEOPjMkJCRayPP/
t5XPUDMOb9l42F89IGy3Cs40WxgiVmNAz7icVoyfCq7OSE4rUjOA5OqW8Uth
Kri9obPwppo57CrS+P3orAo6eU8KrqhxQKx3NGmkWAX79M6YJap5Q1Y81hyQ
p2Gmim38ebVwSAmMazgjpGGMTBH7nNppkM0bddXRVkVnl1v5Y5+vQeE/qwOa
6eo4dzpm99ZFGSDQdo5OmtBEpv3HoccX7sK92TvCdrovxqON6yH5azaUPlSo
HO7TxgXF8/slJfPBRGuua4EpHUsHzeqbTArhcG6LGZ/PwKqAm+ouo8WgqHZ/
11xVFhYNBwZ6fCuGlfNTjBs0WHh3vxHPS6IEHv1dYJigzcI4307Xg8ol4Ja1
ykFyGQstPeffOGVSAkLWV73aDSxscolTzUsoAdsyXiTPk4W9lkEqUstLYbRC
ulMmh4UNtcY+Moal4Gwf2eiex0KhhWyJ/OZSmKk6WZ9XyMIM8wccVcdSyD+U
WWTOY6HnpldXl58oBWluy1yoZ+GQoaOScwOJd/Tn+H5g4QRrw7xHQWWwzdy0
Y4suGzcOmtaejygDg0ciP7eVbIy/aRm1/1QZ7D0pKRVowEaaMucTPaUMdEL0
jCNM2LhWMrDpRnUZ2NPmvNhmzcaInuRLZ9XLYTCrZUQYwEa8nr7Vl1UOC//j
+occZKOMw91ps1XloJ6qaKcexsaUp/nB0xblUNZmY+R+jI3ckhrbI2HlsCpk
YijpDBv/u/R1nvezchi1tzP+5zYbzbf/rN3cVg4ey/VHJu6xMWG2RLSWuBzs
rmw/vzqbjZon5o51fy2Hl3muUSn5JJ8AnRf2iytAMajz2Tw+G6PM7ZLgaAVU
tpXp32ll49NpR0vN2Aq4rKw+FN7BRkWem8SvhArY4aaxFV6yMXOVX0jp7Qqw
Kdb6Kugn+Sw6abe8sQJ2F1547jnMxhk/HiqqM7lQXbrvoNVvNqo3mI6DHhdk
k/tdTk6z0eDWy3bv9VyQWf6+46EkhT7bpFPzbLggVRJ5anwWhU9TPJmmR7iQ
NiWdv0aBwktGakb+tVzIlWBMxWtSmKVQoHGxmQs/S+/f5WhRiIMW04U9XLhR
u2qWhjaFX86HV//3iQs+ptG//mZQuKunaUeSKg/8nJ78NF9GoUZkvFeZPw9O
F/594IghhWvsNC16D/HA7Qil92odhTsYxZTkSR5cHX78cYsRhVH1rz5YXeHB
iE5m7G8TCgc1NkT0c3lgcnq8kWlK4a+xVlepJzyoSL+8eZ8ZhcpPAjZQTTzg
T396c92cQoug5Blhr3kQ22fTPmZBYbZgPGGWHB/yg78o7t1OYdXl88FLaXw4
TG/lBVlT2O2j7WC7mA8ZZ0YaDttQKKdguyDFgA9D/FjLw7YUhnjk3NJ150Oi
g06C/k4Kz+lvPm3vxweV0KteyhwKb8/u8j0SyofBLxIjY8StebN0MY4PzzMX
6t3YReHa6b2lO/P4ECZl6ZDnQqG1DcZuKeeD1TnrcU9XCr1StWwNq/iwfO2p
YiU3CpMM+98t7OBDSGtiqdduCu/HbSiWGyDxW/dIz3KnkN+aFj01zAeLmN3J
t4iHg93UBn/zodxQnFbvQaGEkPu2VVoAPbLd2m57KKTJLSx8Ml8Aj58Pz3lL
bJrVZZXNFEBdpjo1spfCtAHHyBAbAfCt2x9UelJYuKLE0tNJAC6PrGx1vch8
RCqrcPYJoPN5wYMrxBOqrY8MDwvg7An5vxy8Sb389I8viRKAHr3BJJdYp+Sy
hfo5AUwVyXMlfUh/7e3EU2kCkO1V5mQSe2fkPxy7LwCzsZzoYeI/PyhEDBYI
ID57z+0VvhReMT5o3sYVwNpGn8pg4qxzDYo11QKgScn/m0ss7NTtK2sk+bEq
Vf8lbmMmZGd3CSAvd46nuh+FklVWpomjAijI+eV6nFhVMUch6psAeErrNO4S
r/CY0xMiIYSjB5YvqCM2z93/wFNWCBfMX3NGiV1/1h7iKAuBVx/RL7uf9N+S
vclikRBu6jMETOIz1+Pl1lFC0Pu26qcJcfqbt11L9IUQsWlmhh1xsf6We+om
QlhjpFSyl7gu+m6ovIUQHnu+2xJEPNAotXHaVgjO73TcjhB/0/CS/ewihJSf
R6b+JJYPrOoY9BICXzdr/UliRoX2nbYgIRhXJ9BOEBtJxwTXHBVCRujcjAhi
O8cB4/IYIWxsGOwJIfa9AzI5F4Rw7/v+Nh/iyM/pbal/CYG+0zTJifgqTGUm
Zggh10BngQVxTqJ7UFS2ENpD60JWEWMPf31okRCYA7L31Ig7lmjM9hKQenQj
b4rUZ/Tony2cWiG41nbwB4hn1HSnWzQLYSLVrEBErKZsFLiuRwil3rLpqcQr
PVMMl74VwoO69RfDiS0KvktpfBLC5xsjZ62Iw6zL0qZniODAtTDhB9LPszdo
/p/lRCDTlTeHR5wxdHjNa5oIchqNouOI608bNNYsFUGwc7iiErHRvOczLq8R
wVVlg5eNZJ6yUvYZum0Swcq8D+FniU/lXcz85CiC1lFHuy9kPsfWMdsr9opg
wCL93m1ij8e8OacDRdCcrvTDltioayhMNUYEv6Z7ntwi857lGfVg8IIIPju9
crAgpn1Q6c29LoKhL6xZQ2RfPkuabdmcK4JH0sr/6RBnLbu5IKBTBC830tgR
ZL9opautDQZFwElIbJ5NfHpTXfTUqAicJ2XfXSH7SOY0fJskwotI8yN3yP5e
EFH9fTQEO9FujQdk/02HYwtmmyKsfCoBm5wpPLaisS5wK8L228rcbCcSf0jt
7QtrhAv6akvnEy+ayldLdUL4fcZwVrcjhT+U+mL1ghD2dVkGccj9KjAxdHRO
RrjWvGTJF3LvtJJGfmR/RGCEPtGXJPdVuC8qu3AcIWpb7VLzzaQ+q/9w4X1H
UGL9nhe/idyLDqPy+hmVMPHdpWg2kP3SPH/kE60SmlJsO34ZU6iUQ40bQCW4
XHExq1hD4axqn1HRpUqYSivtTKUoHJkU97evrIKVxw+V5ctRePc9r07h4mOY
kSCvNV7PRgXNB5/evKmGnYev0gYuku+rf4lvJqMGdkk0uyc4sfHbpodv9kfV
ghmvS/P7IjaG61cX0x4/BWmDy5Ge5H9CnFd9oVm7DoKOFdeMc1n4K6Atdcnx
5/DedHPSiQQWLtssPeXLq4eik+/jM7xYuPW2tt8/CxrB9Hm+a/V6Fh7V3KPz
ancTSCfImT9TZqHuqOPcTpsX4DjO9eF8YeIf88Zkqn++gBYe4vNGJs4UpebT
05phI+3wYuN8JgYa8F7O2d4ClQNh6hkXmfhwm2em8FsLzNtfdXNhCBMnRhYq
/nu9FUYb1csHOEws2blV6pp5G9zrx4jUdUyMsozLKP63DbrNJsfttJio3WfV
dSeuHWJ2VAVHSjPRyPD0NTX9DvDtqPe/85GBuxc1/ZBs7YDJGo63cxcDJ+oS
B0NiOmHM/sQErZKByTM9wh0YXbBTKUttRS4D/+gvuT2jugtKipoveyczcNaJ
GM760JewYk/Ou7xTDJTI9sgfVOqG2uzzerNDGRh2Iz9RqaobPmQOnDzpzkDB
srMy8w/2QNg3h22/rBg43ypMN1ahF67KP3u9xYiBvctftB7j90KicsE1PsXA
gnRgvPHoA0PG/W2Dqgx0z187X3OqD1I+vYlunMPA6LhbMb05/bBChVvw+Qcd
Hw1ppipYi2HruB91fYSOZ2/G7e3fIQbOtVVTu4i9HT4w8+zF8Jcfs3cBsQaf
X2DjJIZuk7iClPd0PH/JrSbBUwyO779zbw7Tcf/alM+yx8SwwsPa8cE7Ouqc
VraUvi+GhJuZ1/A1HafWRcp3Zokh5lzmgVjilx9et9x/KIb1YcnW5sRJTkXu
Fv+IYe6CAMbTQTpOL3U4FMcXg3Kn/+oXr+jY23wpXapVDFt04xteielYHj/p
1douBvHADsZd4mvGe5bc6RJDo+lkrC/x9nsrik37ieVeOY3005Eb0fAsZlgM
TU8/7pnoo+P15Wsu2Y+KYd/4+Yky4tDBNI72JzG0N/28cpyYsj4gxq9ioF+3
fTvdS8eZkm13kybFoHti1Y0q4oES44C9P8UQrPhqVxwxP+CO3srfYnjetFvd
kvhvrbkT09NiuGV8550s8f8AtHJsZw==
                  "]]}, "Charting`Private`Tag#2"], 
               Annotation[{
                 Directive[
                  Opacity[1.], 
                  AbsoluteThickness[2], 
                  RGBColor[
                   Rational[2, 3], 0, 0], 
                  Thickness[0.002]], 
                 Line[CompressedData["
1:eJxF0Xs0lHkYB/BRYkpNWBNjDKmR5n27HWtTTnqK5JZulOyiza1QG6LajtIg
3YjT2lZRaGxWLWNrdJnL27M4tJMIXShmypku0lZO1Far2faf3/vHc77nc77/
fM95nKO3r40bw+FwIr/c/xkY97wDB3wXpycIE1Mj+GjqY5+sF4jBb3iik3Qz
H78uKy69JHCHMG3n24JUPgbdun/xtGAZWJiJRmsO8TEs9r3muCAU7B0yCgcV
fOybe9AnXxALn7iTW7ZOmoLl/FW5RwRpsCHkXOdBZgpKuZdcDwtyoKyi6so0
ZzvcEF4hfzNUBH9VCm89mC5EC6M0ws+xDFJk8uHbIyJ0WfPqeePRSrjq8mfP
48ipuKttIRQPV4P7NV626JEz2iqsdCYmctj9+5ZaWcB0vNzv09q+6CI0Tw2r
yusUY0PiaWH4SwUErJf5RK+bgSMzvCbXbLsCfgq1zPW6K475cMFS6KKEzOLq
oSR/CQpveb+FuUp41t28j1opQfeKnruxC5WQNveT/UCIBOMCzEtqg5Uw0KZP
j98owRsno128d37pX4xKN+2UYIGnwDOhRQlGjuGfDZUSdMjIjbmSoAKJ5dJ5
oRwKv1ktWt67QwVB3Fm0jRmFK8WKmSb7VNC7YKfbHQsKM1sf/x14XAXlib+l
hdpS2O/gtVunVIFBz6XWz6GwWvM2b9xENTA9s3+OiKBwvvH7yyG1aqiLrFqU
epXCFcGY5XtVDV4yh2W2DIUxJU6rPBrUEFRnGaJupLDQQ/fM/p4a0scq95q1
Uziw/TtB/6gadPKu7lNPKCx9tC4jOVgDXswTbaM1jRfn1PtHh2mgL3pAkGBH
440MG37oJg2sMW7J4jnSOGLXVeORroG4V3nXwiU0rlyzWv+5VAO9M/PkQ0Cj
SUOgd/5LDeRu3Oov3kajneV5XuY7DWQmZ1dpU2mcEzX+YTKHAS39r2nKbhq/
/diyI9SGgZ8S9qg02TQm+7suWe7IwFnKyI89TOPBE7kTF8xk4Fnr65QJBTSe
MTzplrgxoB9O6agrolHh5vurcBED1qd9PcJO0ajdX5kyaTkDhYdunhsto/FR
29jFxlUMlBsLTh6poPGdQ8yEoXDWk5Ia7vXHsPY0l25v3sU6Xgbc80dZC2w8
kxY8ZN2a497WTF0n9h7IqjPzRmKnwsEP1a9YD77X6+7OayCufKHS8o41EvNE
Va8NhibivIT6+HJxM7t/yQXDlswW4jS3JsWUxhvE+tqmox3OWuJPiXdKJHtu
EtNLzT/Hq1qJ/c46b/7Dto14l2jjtMcR7cSzXq6zuB98m/iryW+4TR9Zm14v
kU8v7SBOclf1jA/qJL4QEF3OvGM9Mmhv+fREF3F9iN/YomV3iDP9D5QpnrJ2
7gvslh24y/7HI6dI4HaPOMKx/YNJF+sRbX5/svQ+cbFpVNpacTe7X1d/dkwT
63F7paELU3qIOdVR8n7rB8Spp+T51g2sNfQhrtUPD4mtAlNnZfF6iXtn3+76
Uc267gyIDVF9xJHy+Vaiz6z3H6iQ9p7XEdc8F5XwVuiJp+XY+JufY/2Lk8WI
0cj6P37f/K8=
                  "]]}, "Charting`Private`Tag#3"]}}, {}}, "GCFlag" -> True|>, 
         "Meta" -> <|
          "DefaultHighlight" -> {"Dynamic", None}, "Index" -> {}, "Function" -> 
           Plot, "GroupHighlight" -> False|>|>]]& )[<|
       "HighlightElements" -> <|
         "Label" -> {"XYLabel"}, "Ball" -> {"InterpolatedBall"}|>, 
        "LayoutOptions" -> <|
         "PlotRange" -> {{0., 
           0.5}, {-13.815510557964274`, -5.291489323917813}}, 
          "Frame" -> {{False, False}, {False, False}}, 
          "AxesOrigin" -> {0, -13.815510557964243`}, 
          "ImageSize" -> {320, 320/GoldenRatio}, "Axes" -> {True, True}, 
          "LabelStyle" -> {}, "AspectRatio" -> GoldenRatio^(-1), 
          "DefaultStyle" -> {
            Directive[
             Opacity[1.], 
             AbsoluteThickness[2], 
             RGBColor[
              Rational[2, 3], 0, 0], 
             Thickness[0.002]], 
            Directive[
             Opacity[1.], 
             AbsoluteThickness[2], 
             RGBColor[
              Rational[2, 3], 
              Rational[2, 3], 0], 
             Thickness[0.002]], 
            Directive[
             Opacity[1.], 
             AbsoluteThickness[2], 
             RGBColor[
              Rational[2, 3], 0, 0], 
             Thickness[0.002]]}, 
          "HighlightLabelingFunctions" -> <|"CoordinatesToolOptions" -> ({
              Identity[
               Part[#, 1]], 
              Exp[
               Part[#, 2]]}& ), 
            "ScalingFunctions" -> {{Identity, Identity}, {Log, Exp}}|>, 
          "Primitives" -> {{{{}, {
               EdgeForm[], 
               Directive[
                RGBColor[
                 Rational[2, 3], 0, 0], 
                Opacity[0.2]], 
               GraphicsGroup[{{
                  Polygon[CompressedData["
1:eJxTTMoPSmViYGAQAWIQ7ZX64uKBl652pZnSWUUxogdg/AX/+2d2LdQ+MEm0
4s48j332ML7Z/4Rtwev22G+IXW5TtEPrANPP1QLSqrvs62es/JjtoXngq5ot
/9rc7fbuW/YsVt+vfuBQ1lzpyDdb7D3DFjsnhaod2PbI+cx5m032xxTCl/dc
UjkgvkXwHiPjevuKNRnrFnsqHyg/Z2k/48tKe5OdfM2yDxQPqAa+e3G4e4n9
DtWDNx/GKhzg/t8Y4y43375w8fovF77KHoiIXLj+w8cp9ieXSJ+9pSx9oJFj
s3qnZIv9/IXLtyspShxYIOrf1iVZYh8RvOxS+z6xA3f12517JVPsf3PwH8/h
FTsQnvJ97yTJEHspmZoJr7eIHvA+e33TXEkXe2422b9rO0QPGM+fMWezpIl9
+KlLn/uLRA+wOEsV3JdUsXf/wiPfmC56AAAQ4psT
                   
                   "]]}}]}, {}, {}, {}, {}, {}, {}, {}, {}, {}, {}, {}, {}, \
{}, {
               EdgeForm[], 
               Directive[
                RGBColor[
                 Rational[2, 3], 
                 Rational[2, 3], 0], 
                Opacity[0.2]], 
               GraphicsGroup[{{
                  Polygon[CompressedData["
1:eJxl2Hk4lesWAHBSCEkuIlTs6WMrJaVQq5AkZWgLGSpTISckOR0liiaVhtMh
iqIMCSfzHl8lSoZEKLKlOhENksYT9z33Pvv1PPf+tZ/fs4dnf9+71vrWWnq+
u1wCJklJSRlLS0n982of0N+CBlav2BOkHRzhpY4mW88KE2vRYc0npTlx29XR
ooyU9BItU3CrfzRyOkIdrWvsuHVJywYUZXV/3jyqjtz8vwjOanFglk5M8mCp
OnpmfMT6pJY//JCfXrdzmgbKVHdMPK4VCe4brz86ItRAcfIlrGNahyHjSk6F
vp4mcve4UvRh+Dzcz9ZufErTRorjcV5rZmdAeFbRp4ejuojh/K7/zolsqGRU
P3nuPRftbVoGKZ/ywLRK+ZBurx6aWTqjR1q6CKILdhRmraWh8j7rhmbLW1A7
1y0n6REd3Q6+pO0xVAprN2VZ+7oy0Shz+fSboRWwppSfxRKx0KRvN1S0GVyI
TckbDrEzQNqNViNgzIXXnbUHDDcYINMrTx77L+NCpPGPWQMbDVDAWrm0wvVc
GGgS7wncYoDupfoyrKLw+29+xm2LMkCnzbXMg+q4MC718qt7tgHSiUn0qwji
gYHKqgUcKUO02EnXtns3D9bJG7HVZA3RBnopJX2AB91Lo0zaFA1RbMPzt/Zn
eZAZnBvJmWmI+nSWR/dwefBSLG+4ab4hyhOMJE1R4oPwybzfvbwM0ZLxreUb
C/lQ7J1jGVFpiBzWo/jVlXxYnqVjM1NoiPzS5jia3ebDumKVjfw7hijZrOf1
rHY+7JHh7pdtNkQDuzy1+n7yoaeotfPiK0OU3usaE7ZeAMuFr+rvqLLRrfll
dr5uAnjmO6AVpMlG92LU1DnbBOA8viNeeTYbjWq23jTbI4CAd0lVHgZstMHZ
STyWLoBuKqloGNhI+ra91ckhASRu2WlHD2UjTZV85djPAogNO5RTH8FG832m
doVJCaGe/ffk8Gg22vy9bjdHTQjngvbxBIfYKMyOtdJ2thCuGo6r+x9joyMX
EpWWUkJ43fA+XOE0G11++arTwEQI4k/hLcXn2ajUZPU1bUshqF5abeZ2kY3q
D2aHT7MVQvLRB9d/ZrBRb5PMinFHIWSOn049foWNPuv4KQx7THhayO32Pr8J
m8vF7ardO+HALJDPPzFhLTXzkKVdE244bNpUaygithqIL5a1QsRzkge/5b2b
8OAXcc/jBbeJs9/w6pVP3SFW1s15//JlDXFSUFlgJr124v+vvPFyR2wdcaRJ
TanGnXvE4sKaEy169cQ/gtvSDPY9IGavkhsL5DUQr7mqt/3PmU3Ee3W36D/3
aiY2GnJV7Fj/kPhf0z/I13yf8GRRWhEtvYU4xJT3ZOq6R8Q31vpmCj9PeHRw
lspfF1qJyzaukTlv00Yca5eQUfrXhPWe2XdmJTyeOB+zw+e1TNqJvWY3f5Nu
nfBo/cm+sLgO4pTJPpEu9M6J/99TdnVSzYSn7I/jLAt/QiyV51PUp/qUOOJi
0UnV2xMWsI/Kz/ili3iGfYRRvHI3cfe8h62/8idcfBnoL32eEXsXLZmhOzbh
gwlX4rrze4hv9uumKTuIifUPq9nJXZ/wH3MUR8fH/99XLLJeK3TTED84y3jB
TzE8aPbStsPuLbMI3vpdDLtUnm9KwJ4s3Zad/EUMRvsXXryNTTnsFKNPYqBd
cHw1jh3el87Rey+Gx83fz+57RkMX5i0+7Twkhm0jx0crsLnRjffjBsTQfO/d
llHsddfml1r1iKFJ6bnbYA8NnbfYYpDViW31JT5QTEOViV/8Wh+LQdy7gZ6N
3d1y+rJMqxhWGyU2PsceN3TZncAXg1pH0KKHz2ko2a3E2/ZPMSjODKbf66Oh
J29fPLp+QwzLIlIcbF7Q0NjSmGkduWKIO5a5Mx5bcn+SLmWeR9g7lqQOK/wq
hvk+Dq45r2no+GnP2iRfMbi++cq9NEBDOnx+8Xo3MTy1TChOfUND/i5vGYXO
Yvh9O6N75iANHb2UsLVngxg45xeObcKWnMeake3UBWzJec1X5xYPf6OR80x9
//Jg01Q6OW8z+vW1fZp0Eg8n1YrP8yk6iZdz0+6/WG1OJ/EU8dll7Q97Oom3
t5m9Bw5400k81uUdN5YNp5N4nb8l/3XhITqJ57KSljP+KXQS7xtVc7XmF9BJ
Pnxw3j+qUU0n+fKlluPv3kkn+RTY3hCU9Y5O8i1uw+1dMXIMko9Prb+MOM1h
kHy91oOi05YySD4PNWlX9nIYJN+n77h9aVYYg9SD6t4I7YxTDFIvVmjsmWtR
xCD15BEPoQdNDFJvXEe4AZyPDFKP5JKUbO6rMUm9snpQtLlmGZPUs5IDbxIz
/Jik3r2xWpW8P4lJ6mHor6W1I1wmqZdypmdifN8yST215nXqfp3NIvV2k1SL
d5Ibi9TjjXvOafSeYpF6PSlp2pyRBhap5wv27a4oUqLQlJqAIdHpahhLL+9I
oyikmk+NmEI1eJz1sK5aTCFN3eNR7zWqoTnVsf2HBYXS280rGyZVw+hXjxJZ
oJDPon958L4iUGX+nJ64kkLCbbF5t0YQxK6tM7RZRZHnCT38rom0FYWKLc1c
3VMQnG8xMPi4nkLfVJ/FG4ci2NZpF8rZSKHZY0VaaW4Ifh4xm/LUFX9+t9ar
hw4ITphoGc5wo9Cv85vqQ9YgWHdVjZuHLXl+LbgnBSvdKXRCRPU800DgJPLS
yfHC38//EblWGsHDGJuoLB8KHV5Zf3BsSATuXxRen91CIY3yRQ6mfSLgJJ1s
kd1KoVz2pZnBHSJ4skKDFY09LG29elWBCG7Kqf2t74s//1a9u+CCCPo/Mqf0
Y+f6xub0nRDBsNtzF1s/Cpl39kdoxongx3jX3SvYPnd4Uw+HiKDlsuo3R38K
fVjKeFy1VQS9tpevXcU+VHgq872rCFqHXJ0+YuembjPzXCmCBYVvI48G4N+b
/mDSmcUiOKdm+qQJW/L83uUeqaIaSKGM/j2LX2iIIL/J/GAC9tGLGkHDSiKQ
7yycysOOcKhIH58kgp3nI4RvsW2Lv8rovBfC8MXBo/bbKbTAN9XM8JUQcuqX
nYrElvQL5f4Kl9OwJ9U+vWzbIoTRNOtiEfbQ3t8eceqEsLmund+L3W6gI+sn
EALvKeKNYaMu/rLwEiEwehWuae2gUP5J79DYPCE8Dq8PW4h9DsYyT2YIocBU
f6Ytdszw5ba034VA22iV7IYt6V+ufd3RFoDt5NprURknhBWNfV1h2JJ+JyNc
MSMam16ll9UWKgSLmiSN/diS/ohvlLvsALakf0r9HjX2G7akv3J/re8ZhS3p
v+74vl4dii3pzxabq5ZtxZb0b9ErJ2c4YUv6O+PPC79bYkv6v0smdAEDW9If
8hqiexSwbQp25PgqCOGEzQvOEL4/kn5y7855M+uxJf0mT3WpTja2pB/Fcbt5
H3YbIykvr1MAhQVTfbWxhR1GzyqaBNDFrNb8C59n7rFGldoaAWjITPurAPus
xS82bVwBLGkKqN6F/dtb5ei+Ytzf5m25Oh/bP6PoxofrArD+kH9wAMeTpB9W
6FbjZGLrl52x1T4mgLGSaVxpbKXtJvsMYgVgTGu0LMDxKemnj+6f9rsLtqTf
7nhQnHMWx7ukH/e4ae9ohC3p1/kOj3Oqcb5Y5Xba5zEEUJ+pTQ3i/NJQmnXr
7gwB3HkwMPUVzkcpIfdVqxy+PoWnep7Ykv6/0kyc3oDzl9+afnBsgA+2cV4p
V7wpdD1healSLx8i1myRm4ItmR/CWk+W++H8l8wX85YcKlX1pMj8YX/MYcR3
M0XmkwgZO5dCDwq1Fk4xQgl8eJA5y/jiJgpdle0MjArnQ99HqcEPHAodM1l1
2Hk7H9TDz/mpYYf55F8x8ubDSRf9JBNcv5SUHWemmvKhnx9vt8eRQk8D9Fwc
5/Ih48hg4x5c726fOb7LUAPPN7RWXqgDRealol0fVbauw/kZmjIp4gUP4p+t
f/zBlkJqd4OXU8084I+/f3nBhkI/PrRulrnLg6rLZ1Zts6bI/GV5eKSJgeur
ZD4b1M+M/2lJkfnt3MCdd6vNKTLfeUZRxs+XUmT+O3zrj51RZhTa1NW8IVmT
B9vd7n63YVPo4/HImr/fcyHA6uCPP+g4v/tsx291ceFi3cIpOno4/pSLdU61
cOF7+fVszhyKzJcFUvSxRF2KzJ/pY3JFi5UpMp/KlMUcGplCkflVft6b9hvS
FJlvFVJ6PA6MT8y/NeXbfrH/yUJo9gGneU1V4HXrxAPfARbKXLg9rPxqFawv
nfNJ0MNCKjxPqR9JVbDBU2cNPGGhe+OudrrxVXBGTbs/sp2FYm2ckmFvFVS3
VZhktbLQimD9h85zq0AltOP+dD4L6e5X/PD0UyU8Kdwcm1qEn6+yUgfniCvB
6ey644vyWMhm3fe6VW2V4DPPZHD0Ggv9ffrTdP/7lTDk7GTx51UW4pbVOkZF
VMLCsNH+5CMslHqvaNe4bSVUtK039/6VheRdssetF1aCdpqKk3YEvp4Ll9cE
Mith1t/coLBfWCi6K+X0Ue1K6Mt9NCgMZqEl0iHNF2sqwFlj6sO1DiykocZ5
T0utAP0wY4toSxZKvGQXu+NQBWw9IC0TYoqvp8+q7nh0BZjeFG33XMAi+4S1
Nlbtq41YqN/MVdW9sRzcXYM4gbif8F35/Ny8/eUgx32kCA1MlGGTw9F0LYei
3ZklNjwmEtoqlE1bVQ6TNb80FN5iosY6iwB5M/x955gm70Im6rYLVZeZVw5D
VXId8vlM1OyRoFmYVAaOFbwYni8T2fnOuHjIsgyEzE/GdcuZKCGwY/MvamXg
mbvQRZrNRNk7zHl+UmVw849isyQ9JioZCAnx+VwKC2akWjTqMMl+REXr+iZF
TSbZn+wpeGTN59PJfsVyjuLmYisa2b+U31CuHnimR/Yz12Q3RGz0nkv2NwI9
94PJo7pkv3Prz0XBLTRtsv9RKBza/M/+R7IfSg1JaPxnPyTZH+Umotp/9keS
/ZLYeO9/9kuS/dOmEp3/7J8k+6mUmv/upyT7q66R/+6v/ne/9W/3pWZ4
                   "]]}}]}, {}, {}}, {{}, {}, {}, 
              Annotation[{
                Directive[
                 Opacity[1.], 
                 AbsoluteThickness[2], 
                 RGBColor[
                  Rational[2, 3], 0, 0], 
                 Thickness[0.002]], 
                Line[CompressedData["
1:eJwBQQG+/iFib1JlAgAAABMAAAACAAAASmXo0cDpRT51aRtqclwVwARDGnDf
GSQ/R/QMH4FnFcAzn5icsxk0P1fK0vOPchXAS83Xsp0ZRD8LBh39rYgVwFdk
972SGVQ/Ghx8kOu0FcDdL4dDjRlkP/sID8dsDRbAoBVPhooZdD9YU6bSh74W
wIEIsyeJGYQ/n6GntyIhGMBYWaGv8PGUP8mkG83aIxvAC/+BXEcenz9xo6/0
0PUdwCVR7ujDi6Q/uCXB2eFdIMB3zjk/mPSpPzS5DoMd4CHAF7QR3gEBrz94
rGiuo0kjwLbiQ8zPPLI/xiBXp4zSJMDCap0bWey0P0lWo0NiVSbA9SY9D61t
tz9HtLyjJ78nwAL5qxAbJbo/f5ip8WtIKcA2/2C2U668P7BdpzxyuCrAkhV4
3J5Ivj+g/4+ZiqErwDT/kaE=
                 "]]}, "Charting`Private`Tag#1"], 
              Annotation[{
                Directive[
                 Opacity[1.], 
                 AbsoluteThickness[2], 
                 RGBColor[
                  Rational[2, 3], 
                  Rational[2, 3], 0], 
                 Thickness[0.002]], 
                Line[CompressedData["
1:eJwV1mk4VXsXAHBSkZBcToTEmXallJRCrUKSyNCRKSpjSIZU6ipD0URpuF0i
NCPhmp1xkSgZMst0pLoRlZI03Hj/74f97Of3YX1Y497ansEOPjMkJCRayPP/
t5XPUDMOb9l42F89IGy3Cs40WxgiVmNAz7icVoyfCq7OSE4rUjOA5OqW8Uth
Kri9obPwppo57CrS+P3orAo6eU8KrqhxQKx3NGmkWAX79M6YJap5Q1Y81hyQ
p2Gmim38ebVwSAmMazgjpGGMTBH7nNppkM0bddXRVkVnl1v5Y5+vQeE/qwOa
6eo4dzpm99ZFGSDQdo5OmtBEpv3HoccX7sK92TvCdrovxqON6yH5azaUPlSo
HO7TxgXF8/slJfPBRGuua4EpHUsHzeqbTArhcG6LGZ/PwKqAm+ouo8WgqHZ/
11xVFhYNBwZ6fCuGlfNTjBs0WHh3vxHPS6IEHv1dYJigzcI4307Xg8ol4Ja1
ykFyGQstPeffOGVSAkLWV73aDSxscolTzUsoAdsyXiTPk4W9lkEqUstLYbRC
ulMmh4UNtcY+Moal4Gwf2eiex0KhhWyJ/OZSmKk6WZ9XyMIM8wccVcdSyD+U
WWTOY6HnpldXl58oBWluy1yoZ+GQoaOScwOJd/Tn+H5g4QRrw7xHQWWwzdy0
Y4suGzcOmtaejygDg0ciP7eVbIy/aRm1/1QZ7D0pKRVowEaaMucTPaUMdEL0
jCNM2LhWMrDpRnUZ2NPmvNhmzcaInuRLZ9XLYTCrZUQYwEa8nr7Vl1UOC//j
+occZKOMw91ps1XloJ6qaKcexsaUp/nB0xblUNZmY+R+jI3ckhrbI2HlsCpk
YijpDBv/u/R1nvezchi1tzP+5zYbzbf/rN3cVg4ey/VHJu6xMWG2RLSWuBzs
rmw/vzqbjZon5o51fy2Hl3muUSn5JJ8AnRf2iytAMajz2Tw+G6PM7ZLgaAVU
tpXp32ll49NpR0vN2Aq4rKw+FN7BRkWem8SvhArY4aaxFV6yMXOVX0jp7Qqw
Kdb6Kugn+Sw6abe8sQJ2F1547jnMxhk/HiqqM7lQXbrvoNVvNqo3mI6DHhdk
k/tdTk6z0eDWy3bv9VyQWf6+46EkhT7bpFPzbLggVRJ5anwWhU9TPJmmR7iQ
NiWdv0aBwktGakb+tVzIlWBMxWtSmKVQoHGxmQs/S+/f5WhRiIMW04U9XLhR
u2qWhjaFX86HV//3iQs+ptG//mZQuKunaUeSKg/8nJ78NF9GoUZkvFeZPw9O
F/594IghhWvsNC16D/HA7Qil92odhTsYxZTkSR5cHX78cYsRhVH1rz5YXeHB
iE5m7G8TCgc1NkT0c3lgcnq8kWlK4a+xVlepJzyoSL+8eZ8ZhcpPAjZQTTzg
T396c92cQoug5Blhr3kQ22fTPmZBYbZgPGGWHB/yg78o7t1OYdXl88FLaXw4
TG/lBVlT2O2j7WC7mA8ZZ0YaDttQKKdguyDFgA9D/FjLw7YUhnjk3NJ150Oi
g06C/k4Kz+lvPm3vxweV0KteyhwKb8/u8j0SyofBLxIjY8StebN0MY4PzzMX
6t3YReHa6b2lO/P4ECZl6ZDnQqG1DcZuKeeD1TnrcU9XCr1StWwNq/iwfO2p
YiU3CpMM+98t7OBDSGtiqdduCu/HbSiWGyDxW/dIz3KnkN+aFj01zAeLmN3J
t4iHg93UBn/zodxQnFbvQaGEkPu2VVoAPbLd2m57KKTJLSx8Ml8Aj58Pz3lL
bJrVZZXNFEBdpjo1spfCtAHHyBAbAfCt2x9UelJYuKLE0tNJAC6PrGx1vch8
RCqrcPYJoPN5wYMrxBOqrY8MDwvg7An5vxy8Sb389I8viRKAHr3BJJdYp+Sy
hfo5AUwVyXMlfUh/7e3EU2kCkO1V5mQSe2fkPxy7LwCzsZzoYeI/PyhEDBYI
ID57z+0VvhReMT5o3sYVwNpGn8pg4qxzDYo11QKgScn/m0ss7NTtK2sk+bEq
Vf8lbmMmZGd3CSAvd46nuh+FklVWpomjAijI+eV6nFhVMUch6psAeErrNO4S
r/CY0xMiIYSjB5YvqCM2z93/wFNWCBfMX3NGiV1/1h7iKAuBVx/RL7uf9N+S
vclikRBu6jMETOIz1+Pl1lFC0Pu26qcJcfqbt11L9IUQsWlmhh1xsf6We+om
QlhjpFSyl7gu+m6ovIUQHnu+2xJEPNAotXHaVgjO73TcjhB/0/CS/ewihJSf
R6b+JJYPrOoY9BICXzdr/UliRoX2nbYgIRhXJ9BOEBtJxwTXHBVCRujcjAhi
O8cB4/IYIWxsGOwJIfa9AzI5F4Rw7/v+Nh/iyM/pbal/CYG+0zTJifgqTGUm
Zggh10BngQVxTqJ7UFS2ENpD60JWEWMPf31okRCYA7L31Ig7lmjM9hKQenQj
b4rUZ/Tony2cWiG41nbwB4hn1HSnWzQLYSLVrEBErKZsFLiuRwil3rLpqcQr
PVMMl74VwoO69RfDiS0KvktpfBLC5xsjZ62Iw6zL0qZniODAtTDhB9LPszdo
/p/lRCDTlTeHR5wxdHjNa5oIchqNouOI608bNNYsFUGwc7iiErHRvOczLq8R
wVVlg5eNZJ6yUvYZum0Swcq8D+FniU/lXcz85CiC1lFHuy9kPsfWMdsr9opg
wCL93m1ij8e8OacDRdCcrvTDltioayhMNUYEv6Z7ntwi857lGfVg8IIIPju9
crAgpn1Q6c29LoKhL6xZQ2RfPkuabdmcK4JH0sr/6RBnLbu5IKBTBC830tgR
ZL9opautDQZFwElIbJ5NfHpTXfTUqAicJ2XfXSH7SOY0fJskwotI8yN3yP5e
EFH9fTQEO9FujQdk/02HYwtmmyKsfCoBm5wpPLaisS5wK8L228rcbCcSf0jt
7QtrhAv6akvnEy+ayldLdUL4fcZwVrcjhT+U+mL1ghD2dVkGccj9KjAxdHRO
RrjWvGTJF3LvtJJGfmR/RGCEPtGXJPdVuC8qu3AcIWpb7VLzzaQ+q/9w4X1H
UGL9nhe/idyLDqPy+hmVMPHdpWg2kP3SPH/kE60SmlJsO34ZU6iUQ40bQCW4
XHExq1hD4axqn1HRpUqYSivtTKUoHJkU97evrIKVxw+V5ctRePc9r07h4mOY
kSCvNV7PRgXNB5/evKmGnYev0gYuku+rf4lvJqMGdkk0uyc4sfHbpodv9kfV
ghmvS/P7IjaG61cX0x4/BWmDy5Ge5H9CnFd9oVm7DoKOFdeMc1n4K6Atdcnx
5/DedHPSiQQWLtssPeXLq4eik+/jM7xYuPW2tt8/CxrB9Hm+a/V6Fh7V3KPz
ancTSCfImT9TZqHuqOPcTpsX4DjO9eF8YeIf88Zkqn++gBYe4vNGJs4UpebT
05phI+3wYuN8JgYa8F7O2d4ClQNh6hkXmfhwm2em8FsLzNtfdXNhCBMnRhYq
/nu9FUYb1csHOEws2blV6pp5G9zrx4jUdUyMsozLKP63DbrNJsfttJio3WfV
dSeuHWJ2VAVHSjPRyPD0NTX9DvDtqPe/85GBuxc1/ZBs7YDJGo63cxcDJ+oS
B0NiOmHM/sQErZKByTM9wh0YXbBTKUttRS4D/+gvuT2jugtKipoveyczcNaJ
GM760JewYk/Ou7xTDJTI9sgfVOqG2uzzerNDGRh2Iz9RqaobPmQOnDzpzkDB
srMy8w/2QNg3h22/rBg43ypMN1ahF67KP3u9xYiBvctftB7j90KicsE1PsXA
gnRgvPHoA0PG/W2Dqgx0z187X3OqD1I+vYlunMPA6LhbMb05/bBChVvw+Qcd
Hw1ppipYi2HruB91fYSOZ2/G7e3fIQbOtVVTu4i9HT4w8+zF8Jcfs3cBsQaf
X2DjJIZuk7iClPd0PH/JrSbBUwyO779zbw7Tcf/alM+yx8SwwsPa8cE7Ouqc
VraUvi+GhJuZ1/A1HafWRcp3Zokh5lzmgVjilx9et9x/KIb1YcnW5sRJTkXu
Fv+IYe6CAMbTQTpOL3U4FMcXg3Kn/+oXr+jY23wpXapVDFt04xteielYHj/p
1douBvHADsZd4mvGe5bc6RJDo+lkrC/x9nsrik37ieVeOY3005Eb0fAsZlgM
TU8/7pnoo+P15Wsu2Y+KYd/4+Yky4tDBNI72JzG0N/28cpyYsj4gxq9ioF+3
fTvdS8eZkm13kybFoHti1Y0q4oES44C9P8UQrPhqVxwxP+CO3srfYnjetFvd
kvhvrbkT09NiuGV8550s8f8AtHJsZw==
                 "]]}, "Charting`Private`Tag#2"], 
              Annotation[{
                Directive[
                 Opacity[1.], 
                 AbsoluteThickness[2], 
                 RGBColor[
                  Rational[2, 3], 0, 0], 
                 Thickness[0.002]], 
                Line[CompressedData["
1:eJxF0Xs0lHkYB/BRYkpNWBNjDKmR5n27HWtTTnqK5JZulOyiza1QG6LajtIg
3YjT2lZRaGxWLWNrdJnL27M4tJMIXShmypku0lZO1Far2faf3/vHc77nc77/
fM95nKO3r40bw+FwIr/c/xkY97wDB3wXpycIE1Mj+GjqY5+sF4jBb3iik3Qz
H78uKy69JHCHMG3n24JUPgbdun/xtGAZWJiJRmsO8TEs9r3muCAU7B0yCgcV
fOybe9AnXxALn7iTW7ZOmoLl/FW5RwRpsCHkXOdBZgpKuZdcDwtyoKyi6so0
ZzvcEF4hfzNUBH9VCm89mC5EC6M0ws+xDFJk8uHbIyJ0WfPqeePRSrjq8mfP
48ipuKttIRQPV4P7NV626JEz2iqsdCYmctj9+5ZaWcB0vNzv09q+6CI0Tw2r
yusUY0PiaWH4SwUErJf5RK+bgSMzvCbXbLsCfgq1zPW6K475cMFS6KKEzOLq
oSR/CQpveb+FuUp41t28j1opQfeKnruxC5WQNveT/UCIBOMCzEtqg5Uw0KZP
j98owRsno128d37pX4xKN+2UYIGnwDOhRQlGjuGfDZUSdMjIjbmSoAKJ5dJ5
oRwKv1ktWt67QwVB3Fm0jRmFK8WKmSb7VNC7YKfbHQsKM1sf/x14XAXlib+l
hdpS2O/gtVunVIFBz6XWz6GwWvM2b9xENTA9s3+OiKBwvvH7yyG1aqiLrFqU
epXCFcGY5XtVDV4yh2W2DIUxJU6rPBrUEFRnGaJupLDQQ/fM/p4a0scq95q1
Uziw/TtB/6gadPKu7lNPKCx9tC4jOVgDXswTbaM1jRfn1PtHh2mgL3pAkGBH
440MG37oJg2sMW7J4jnSOGLXVeORroG4V3nXwiU0rlyzWv+5VAO9M/PkQ0Cj
SUOgd/5LDeRu3Oov3kajneV5XuY7DWQmZ1dpU2mcEzX+YTKHAS39r2nKbhq/
/diyI9SGgZ8S9qg02TQm+7suWe7IwFnKyI89TOPBE7kTF8xk4Fnr65QJBTSe
MTzplrgxoB9O6agrolHh5vurcBED1qd9PcJO0ajdX5kyaTkDhYdunhsto/FR
29jFxlUMlBsLTh6poPGdQ8yEoXDWk5Ia7vXHsPY0l25v3sU6Xgbc80dZC2w8
kxY8ZN2a497WTF0n9h7IqjPzRmKnwsEP1a9YD77X6+7OayCufKHS8o41EvNE
Va8NhibivIT6+HJxM7t/yQXDlswW4jS3JsWUxhvE+tqmox3OWuJPiXdKJHtu
EtNLzT/Hq1qJ/c46b/7Dto14l2jjtMcR7cSzXq6zuB98m/iryW+4TR9Zm14v
kU8v7SBOclf1jA/qJL4QEF3OvGM9Mmhv+fREF3F9iN/YomV3iDP9D5QpnrJ2
7gvslh24y/7HI6dI4HaPOMKx/YNJF+sRbX5/svQ+cbFpVNpacTe7X1d/dkwT
63F7paELU3qIOdVR8n7rB8Spp+T51g2sNfQhrtUPD4mtAlNnZfF6iXtn3+76
Uc267gyIDVF9xJHy+Vaiz6z3H6iQ9p7XEdc8F5XwVuiJp+XY+JufY/2Lk8WI
0cj6P37f/K8=
                 "]]}, "Charting`Private`Tag#3"]}}, {}}, "GCFlag" -> True|>, 
        "Meta" -> <|
         "DefaultHighlight" -> {"Dynamic", None}, "Index" -> {}, "Function" -> 
          Plot, "GroupHighlight" -> False|>|>],
      ImageSizeCache->{{4.503599627370496*^15, -4.503599627370496*^15}, {
       4.503599627370496*^15, -4.503599627370496*^15}}]},
    Annotation[{
      GraphicsComplex[CompressedData["
1:eJzVWHk4lWv3JoVUkmMMFTb7NURJKdQSQpJxy1BUhhQpRDkdZSiSFKlTSaFU
hkwnsz14SJTMZMiwJRXRIGlSfO/5vt737Z+u6/fv76993dez13rWu571POu+
l7zbQVvPWTw8PBd5eXj+/TX3HG5BI5s2BO2T8Q7YIY7CBQvop6VPQsqN9BIF
eSnk6HQj7/34RXh0S6bhqaIMmjcTvsN0SQr4p+V9bJ6UQ0o2b4fvn7kFpUqV
3c9clqEjjevgysdM0C4TPiE3II8kCxf18/LmQXD23ty0zYqoeNCovkn/HtQs
c0iPbaWhKu/rMk5jhbB5W5qRm70ymlRevzDHtwRMC1lp9Ao6mvX1roiMUjmE
Xskc9zFTQWtmdhXb5bIg3yVdP6BUFRHxp87EJcbcUEPyfeZdaZFPgMBJTrk5
IWGdJObJdM0bFH1K4kXmAeoRwr0kvrx03uTMDJfEqeJWUTHSgeBod6f1FEcC
NYsO66mvofxrxHgV9/dQeNYf73mFq7pJDPHsBOfFPSR+pXvs6mYOhU1eCnzP
XdBH4j7NU0ZnpT1gSnBh7f4FEigjp9jXT5jyn7HKybQyn8Kfv02EbrDoIvED
jqe66Bvq+2wLImyWX6L2e+lh88ZCpZ/EX45ICw27UP54XdMdg19T8YdUHXnu
+ZKyd/D4zE6QZsBi2ZD40UJx5CHYGqeVRNk/nMGOmq2l4rmWLeSS0EnFE8Pv
Kr+RRuXb4wGPopA5ZR9RumW5UQe1/73j3zgOrdT+6wZzDnnSqHzp72piWCpQ
9qOuA9NWNRR+24ymzs+i7GU/zwTpZVGYIXJXK/cjFU+sqtb4A3/KPoyP72TO
NBWPCf+kQOA3yn5LQ+e969LGMI9f7kdOtDiqChDW9omn7FdEGB3ZqkHl45Si
S1BrPZUPS2z4zm5pav/F+wM1ZQwo++alaqJ3XlK46sX1y1g9FU99LzPb+iEV
j12f8I0nklR+PvAb7d4pRdmbP5JNi2ZS+Fxwd8S6bVR8T03/EGv9TMWnY1/p
rp1K+TcTdRyS0qbqx7Dl9o8OL8ofWmH/NuEjFd9uj+LJ/e8p+4V9vs7dPNT/
+ZP/Hv16m8K7jgkfMzKk4slfXWpsO0jFUzvUlrRMk8pX7pKzEl/tKHvDM1+r
XAao/S8vW9fi2kvtH1W23Wy9OvX/2I9pzpItv9gbGO6fKKHs+ZwPPLdZQNnP
StwQbVj4Sz2+43GI5qPy3XGCM1T4F+XPoCNf+qEgFb96xqrFf82m4l+VcuVa
gbQ2ONS1TsQFiKOXbcJO8drU+myjxX5caRqYfpy/NNxLHNESHN5F/lL/AUv6
VJ1zqXjPNPhYSo1S+ydMeeXXxFLxGgxmLaxZQp1f1bi7eMYv51EpdnySsZPK
f5z6sp4Dv9yPoUzfYsX1lP3v+odQ7pjzr/3j3j+rvFt+6R9secew+F/6x21+
ywC7X/pH8V3hypE+qn/oL53nnG9I9Y+g7FYjFovqHyLSd7bNk6L6x2Zjw45N
6lT/qC7efcD8B53sHwF8Zra5ThiqP6ndWKNaAQcdA0VE92Boafzo18y3CGj+
D7R4DTE0+pnb/2RFFaw4eqgkbz6Gbr1m1gmfuw+zYhcsnainI2G59HdDQ9Vg
F3RBYuAcHcXuK9qTSquBbTwtLrEOdPTJ4O7Q3tBaMGJ2yX1ZQkeBWtWFEvcf
goD2+RC3N8qIm1t9pkW+Dnz/LKyZKFdGU97tSSpHH8Nrw43xx2KVkdpGgek9
zHooOP46KsVdGZnelPf6R7IRDB/nOVevU0ZH5HYqPNvRBAKx840fiSkj9TH7
eZ1bm8F+otyT8UEJ/bHwvWD1t2ZoZSL0uFEJza5IylO81gIbJIKW6eUpIR9t
ZvfcLa1QORAgk3JOCd3d7JbK+dQKC/dWXV/sp4QmRxeLvLzUBmONMqUDDCVU
ZGfKd9G4HW73o+CktUoo1CwypfBlOzw1+jxhvVSJ7L/hllUHQwSUkK7OyYvS
Wh2wp6N+X9pbGtqxpOkrb1sHfK5heDh20dBk3dlBv/BOeG9zbFKikoauzHYN
tKV1gZ1ohrRGNg390V90c1Z1FxQVtJz3uEJDc46FM9b5d4PGzqxXuSdoZD+v
zYzR5PenoYCreWdFq57Cm9SB48ddaIitFi246EAPBHyy3TxlTiP7/YUFj55v
0qWh3uXNbX+yeuGsWP5FFkZD+clAG3LtAx3anc2DUjTkkrdmkdx0HyS+Gwpr
nEtDYZE3wnuz+kFDvDx//KsiyhmWSxK24ILphBd2aVSR5A839NJeCfUqkvwh
0Sey4V/+0GvmK863vBjGygQ6BbOU0fe4jws9HpXCmI213j836Ug2JMq9ZB8T
Tt67vP+wDoZ4q8wNz46xIT9ryvmoF4YMRyLy+Q0RrHjIAwaOGJpT7TlWEVcJ
09eKO5MwDCmcFDMTuMOF2OupF9FzRZJPZEShmn/5RJNTpFRubBFYlTBDmG7K
KLjnSly0TCkMZrSOcrzpKE5XWndfbTlk89Cmo+QwdG3APsRvKxtYFk/SK90w
lKF2XdK7swK6N0jQg3dhSDQLm9CGSnBKcDIqW42hvWsSx4X+5IKGq4V9+itF
NKxjL+rYUAyO9vsYe/B6DzW2jocjZVDZXqKV1kZHmeyJ2DnzWZB38IPIri0Y
2pMGgllnOHD7y952z70YytfXsXe8guBii4rKh60Y6m2JS+Zr48Im9aiGZ1xF
ko9wNY/8l4+YuS26ekK/CDjKHzVr1yujNbw+TVerS8BGYm7zZgs6epjopmR4
uByuTQvkrRbG0MjB7dKDP1hQqsO9Vu+KId2u4QCp8AqYmul5cMMdQ1JyMYff
SVRCU6JVx5QehmLittfEunHB/vWX8usjisjN4NmF5ceKQaC8dR7UK6MN3grN
NsvKQMS389FCFh0Nyq4P7i9ngv7JiUYl/D0p1Np0W0afA6t1RYt24d/3VbQv
QtMXwe4uM1+GHYZmVG0PRbK4INa5b1XzM0VUXlRjdTigFFb6TQ7Hn6KjbT1N
lvFSTPByePDNWA1DljbW3OlrbBDqFWOkemLoTAXW3yeBwLpih2z6DgyhJcet
lzeWwY57Zx67jdCRn2vWDXUXFpy1VYjVwveTFtP1WdvDgWIPoeQkvL7Kgxse
hY9woenh252TfYokv9lWIPtffhO5p9P5gFgRbM9YacurpowkxBjvFBNLQMFP
Uy9Yn448Nwsk5W4tB76ikBMTczAUr9P/anEHC/zazha74/GcyD2X+s6+AtrG
7K0/eOD11aFbWj+rEia/OBXwA4ZkWaz8rQ5ceKofmZ/4WhGlGKczpOyLIe9Q
aoExUxnJHZv3/unHUujOdQ5NzKOj0Ppnb8wTmDCqkBrxQx9Dzt9qDzHEOMCs
D+4XwvO7ZDpPOskBwY9TOnOe2uPxOBS4mPzDhXmS3rSHg4oo8WHewRmTUihp
36rr8icdfYgJrP7+rhw8DcOmLtMwNCnVlqMTxIboYwv+tsXjxe9h4GZeBM0h
xofT8HpJXenlV3yzDLYWLv3I7qej+cJWkonaLBhmRZgFWeH572Gt8y/ggNKA
0G1pPJ4ttzUKDfu50Dj/mcNovyIyzOgyz1RiQ12qDDaK36dxXqNNG7MrIEdA
7LsCft9MfK/MCnjOhIi+rU/em2BogU9Vx6A7B1jqGeuO4/4yTjeI1FSzQYJv
wctsvH+15c5RR5EseJy6WPPqNgwFWJRcm5lVAfsvBnDe4OuYxX4u+sgFxUtW
L2bw94ngH1eq/8c/bu3VZbrzFEHO5XydWHllFHXdLHTviRLYdZyXz0ebjrRv
dD/xWFcOgstfd9zlxZB70lIrnSoWLF9zolB0Ox5P4m6d7QYVsCL3TWA0Xo+u
q/5wYn5BIKr8Y2GUAYY8bN8o5dpw4W8vpV5J/L3kmAgVLdhYDLOlPtfn3lNG
sfw8YUu5pWCdsCVmVSYdWdIKMd7jTLgwcv/tJl0MabjO7fHj4cCR/csl6/B6
zT8k/aLZAsEZLWnVRQ4Y6n7zvPXOXS6sC7hiYYy/f4K2t2aMVpaCTJKItUwA
HaFBk5l7PeVwtXblHFl5DD0MERNn7GZD5+P89AT8vp80qAubHqsAx89CrxJ2
YkiEuZ1nKrYMLLfLmkI3HT31lLe1WsaClFOjDUH4e3QBplPPpnAgW1tB0gQ/
j4t6O1XSuvDzNfwcsQd/nyTmL773YBEb7j8emfsC9yfxRrw3+1IFDH9QnjOM
n6/YA+/1WBMTWDPvhi4ZY2igkW/DjBUHHF8pbD+M+/vrjXDwYD4bojJ33tTA
z+8mf9eew/4sGPzAM/qegddH/hc+2XccGL86Gm2O58N/8BpD/h0XnjR9SziK
319W27Ww6REWmITvuHLDBT+P+8y5J30qoCVZ9KsVXs+nLkXNX4txQPPTym/6
+H4KRedNZE6zYbpgQTkvfn5jR/5qZdRywLm2gzWA+9cVCD9Yc4QDKf7zUoLx
/7crxWZmdrEhN3uumwy+njIctPq5RAVkNeqGReLxDhTpee/6xoWDIs+2ReL1
RvDZnon/8dmCER8f10+FsGJRol6DLP5+DhrWxgSXgHZOhdf2FXQk02A4AZrl
IHSl3+n4DB1ZbEURm0pZYH7aYsLNGY9n4eNZ51dXwAUx7e5GPF7O7tDMexMI
QjfXqhpvxFD09chd/ZZcYFxcOb0Nr7eGWj1PQR28H9mENLrkKiPjLd9qN7aX
gutyrdHJ23S02lrOpPcQE7YfxjSfrcXff5Es4dBPbGCKrpW9hX/fnxqNdT6m
CLbcFCvPxOttem3Igs4MLoSfTt0fgdcbupRsuke5FBZ/L9/nd4COMoTzZc+1
lMO34ju3GEsxdE+jyMzNgQ1OOeZW6ni9SRSvstAerABG7NkWfvz+P5yxN5OL
KIPzYjLDgR10VHU+5qCqBAuCFNuYvhYYChlPbk/6mwOKdobxDnj+S6M+u7c9
4QJ3wJJ2C683Hk75izYBNvQIPZXfjtdbhlto+uCZChh3eGZrgu839b7Nme8B
E8qSz2/cbYShurBb/gtMOHDf7dUmX9yfR0re3fd32GD0PitsBM/naa2NJ228
WCDuf8FdDK+3FW6JOqovOJBet+5cIJ6PS8tXx9mMcWH3RMxkCV5vdyLXF84f
wPm16U6BOXi9vV+r9KRsVwUMmCTfvonXm58Z3cBkCQeua9HYSvh+8720jqqE
skFTsUE/G1/vUJHld2fj7/dTxJzG/dPK5NPafTmgVx0rcQz/P6dTva+kEf8+
5Uqpl3h9RV+V2Dc+vwIEu3LnMnE8m7f9VvxnLqgfW3m1Cq834+y96W5CHDhj
/JwxhvvLOuviG5rJgSf+dX4rcX+fZN2Fxp04kPjt8PRfOE7QO2DcXs6GNY2e
lQdxf8lDL7pUtDgQbDA7xRpfn1XzNNmkhQOTSUb5Fbg/a/sBvdJwDmxoGOzx
w9dZ3mmaK35w4XHTDhkzfP//7/M1Qh8Reo/QR+S85ac+IjChjwhM6CNSb//U
RwQm9BGBCX1EYEIfEZjQRwQm9BGBCX1EYEIfkfr7pz4iMKGPSL39Ux8RmNBH
BCb0EYEJfURgQh8RmNBHv5tPEvqIwIQ+Iv3/1EcEJvQRGf9PfURgQh/9bt5J
6CMCE/rod/NQQh+R85if+ojAhD4i52U/9RGBCX30f52vEvpHRWTjCgaPKql/
onbuN6P5qpH6h7An9M7v5qeEnpnhGfrieEuF1DPrOS/q7ouqkfqD07387x07
VEn98bt5J6EfAl//CN99WIXUD/15bV1XX6iSfH+IK6i6TUOV5Pui1zfpOFxV
I/l6LxabNw5qJP/+3TyR4NMjjdygPTtVSD4dxFd+jL9JleS/qd4ZgQxJVZL/
Xth3lMk+oUbyV8+3sWVOKmokf/zd/Ingd4GaU4tH7FRIfrclX8SOdV+V5GO9
aw9rtc9TJflYndr32f7BaiSfspnZGyG8RI3kM+T88yffeFX/zl8oTo3kE7+b
dxH9/1VXzXFVSxWy/69PkzWW5KiS/XqLoLqaGL8q2a9D/U6k1wWokf22z21E
ep+UGtnv4qMf3/mRokb2o5uqM+Iep9XIfkDEQ7z/3I/+LfkX1VCCeHBvshm1
/h8UJs3f
       "], {{{}, {
          EdgeForm[], 
          Directive[
           RGBColor[
            Rational[2, 3], 0, 0], 
           Opacity[0.2]], 
          GraphicsGroup[{
            
            Polygon[{{1, 13, 404, 12, 11, 10, 9, 8, 7, 6, 5, 4, 3, 2, 19, 26, 
             36, 53, 89, 
             91}}]}]}, {}, {}, {}, {}, {}, {}, {}, {}, {}, {}, {}, {}, {}, {
          EdgeForm[], 
          Directive[
           RGBColor[
            Rational[2, 3], 
            Rational[2, 3], 0], 
           Opacity[0.2]], 
          GraphicsGroup[{
            Polygon[CompressedData["
1:eJwt02WYFGQUgNElJKUbQbqUTqW7O6S7a+mupWOX7u4OBelupbs7FVRAaQk5
88iPM++99+fMfKmadaoeHD4oKCgc2XzkYwyD6Us3gmnLd3xPfgpQkEIUpghF
KUYoQ+hHdzrRjrEMYwA96UJxwhhKf3rQmfGMYBC9ac84hjOQiYxiMr2YwEgm
EcJoutKHEnSgJKUoTRnKUo7yVKAilahMFapSjerUoCa1+IHa1KEu9ahPAxrS
iMY0oSnNaE4LWtKK1nSkDdN893k1Mlm5bf9IOvN+vcwrktvX6HZO84QEbvN0
GRs5yu/Ecp+qU5jMJCYygfGMYyxhhDKG0YxiJCMYzjCGMoTBhDCIgQygP/3o
Sx9604ue9KA73ZjLUn7mCL8RM/Ab6Wq2cYq/iO8+R3dznn9I4rZEr/KGFPYN
Qf//cTPwq/EhMQL/K42kWbhl/kBa8z7NrRH4hkv27PpSk+kqzaMR+Zbr9hz6
r6bSrZpLw5GRk5/fzJ8aT2frF5qZG+ac+k5T6y4Nr5k4Z/6bxObFeoXXfG1f
r/+R3vyLPuDLwJvQm7wnjX2vXuQFX9lX6jXektK+RU/wB3Hts3QnZ3lGIrdF
+hOHuU/0wFvVPVzgOUndVuhmjvOYOG4zdQdneEpCt4X6I4e4RzS3YF3OJo7x
iNjuM3QB6zjIXaIG3oR2oD3taEsbWtOK6cxnLQe4Q5TAu9JPHnyYvg==
             "]]}]}, {}, {}}, {{}, {}, {}, 
         Annotation[{
           Directive[
            Opacity[1.], 
            AbsoluteThickness[2], 
            RGBColor[
             Rational[2, 3], 0, 0], 
            Thickness[0.002]], 
           
           Line[{1, 91, 89, 53, 36, 26, 19, 2, 3, 4, 5, 6, 7, 8, 9, 10, 11, 
            12, 404}]}, "Charting`Private`Tag#1"], 
         Annotation[{
           Directive[
            Opacity[1.], 
            AbsoluteThickness[2], 
            RGBColor[
             Rational[2, 3], 
             Rational[2, 3], 0], 
            Thickness[0.002]], 
           Line[CompressedData["
1:eJwt0mVPVwEUwOE/2N2KDSIGdn4QPoIbKAagYmCLASYmFnZgByom2K1YWNgJ
FoqtiPq48eLZ75yz3e3e7Yb1i4+KCwoEAjeIpqrlqZ5iB6tZQgz9GUAsAxnE
YIZQzXPP9DQ7WcNS6rq/1kvsJ5M4qrs/1zPsYi2N3T7odY6wjHpub/Qy2Wym
mdtnvcUx4qnh9kLPspt1NHH7WP5tR1lOfbe3eoUDhNp/6n220Nz+RW9znHD7
b31EAjXtL/Uc7cx/dQ+tzN/1HusJsZfoTTqag8kxt9FS7akPtbNWYoW5gb7T
bpqnHTSIXhy0h+kv7aEPtJNWpA9b7S30q3bXOxqpFejNCXtbLdPHdDFXZqi5
lr7S87T//zOQJa31hxawgab2T5pPLhk0dHuvVznENoZR271QL7CXjaxkOImM
YCSjGE0SYxjLOMYzgYlMYjLJTGEq05hOCqnMYCazmM0c5pLGPOazgIUsYjF1
vGORXmQfm1hFI/divcZhttPS7Zve5SQR9j/6hK7mKvQl3f4P6El0UA==
            "]]}, "Charting`Private`Tag#2"], 
         Annotation[{
           Directive[
            Opacity[1.], 
            AbsoluteThickness[2], 
            RGBColor[
             Rational[2, 3], 0, 0], 
            Thickness[0.002]], 
           Line[CompressedData["
1:eJwVyec2ggEAgOHPpbiKQsjeqzSM0ECIZIWUGSKzG/b48ZzznvN258qxo64g
CDKExBv3XHPK/9wjTA+99BGhnwEGiTLEOw/UOKPMPh88UeeCCsO0eeSGc475
4plbLjngkyYNfnilQ5VvXvjljhYnXDFCiVHGGGeCSaaYZoZZ5phngUWWiBFn
mQRJUqRZYZU11smwwSZbZMmRp8A2O+xySJE/zc4nHw==
            "]]}, "Charting`Private`Tag#3"]}}], {}}, <|
     "HighlightElements" -> <|
       "Label" -> {"XYLabel"}, "Ball" -> {"InterpolatedBall"}|>, 
      "LayoutOptions" -> <|
       "PlotRange" -> {{0., 0.5}, {-13.815510557964274`, -5.291489323917813}},
         "Frame" -> {{False, False}, {False, False}}, 
        "AxesOrigin" -> {0, -13.815510557964243`}, 
        "ImageSize" -> {320, 320/GoldenRatio}, "Axes" -> {True, True}, 
        "LabelStyle" -> {}, "AspectRatio" -> GoldenRatio^(-1), "DefaultStyle" -> {
          Directive[
           Opacity[1.], 
           AbsoluteThickness[2], 
           RGBColor[
            Rational[2, 3], 0, 0], 
           Thickness[0.002]], 
          Directive[
           Opacity[1.], 
           AbsoluteThickness[2], 
           RGBColor[
            Rational[2, 3], 
            Rational[2, 3], 0], 
           Thickness[0.002]], 
          Directive[
           Opacity[1.], 
           AbsoluteThickness[2], 
           RGBColor[
            Rational[2, 3], 0, 0], 
           Thickness[0.002]]}, 
        "HighlightLabelingFunctions" -> <|"CoordinatesToolOptions" -> ({
            Identity[
             Part[#, 1]], 
            Exp[
             Part[#, 2]]}& ), 
          "ScalingFunctions" -> {{Identity, Identity}, {Log, Exp}}|>, 
        "Primitives" -> {{{{}, {
             EdgeForm[], 
             Directive[
              RGBColor[
               Rational[2, 3], 0, 0], 
              Opacity[0.2]], 
             GraphicsGroup[{{
                Polygon[CompressedData["
1:eJxTTMoPSmViYGAQAWIQ7ZX64uKBl652pZnSWUUxogdg/AX/+2d2LdQ+MEm0
4s48j332ML7Z/4Rtwev22G+IXW5TtEPrANPP1QLSqrvs62es/JjtoXngq5ot
/9rc7fbuW/YsVt+vfuBQ1lzpyDdb7D3DFjsnhaod2PbI+cx5m032xxTCl/dc
UjkgvkXwHiPjevuKNRnrFnsqHyg/Z2k/48tKe5OdfM2yDxQPqAa+e3G4e4n9
DtWDNx/GKhzg/t8Y4y43375w8fovF77KHoiIXLj+w8cp9ieXSJ+9pSx9oJFj
s3qnZIv9/IXLtyspShxYIOrf1iVZYh8RvOxS+z6xA3f12517JVPsf3PwH8/h
FTsQnvJ97yTJEHspmZoJr7eIHvA+e33TXEkXe2422b9rO0QPGM+fMWezpIl9
+KlLn/uLRA+wOEsV3JdUsXf/wiPfmC56AAAQ4psT
                 "]]}}]}, {}, {}, {}, {}, {}, {}, {}, {}, {}, {}, {}, {}, {}, {
             EdgeForm[], 
             Directive[
              RGBColor[
               Rational[2, 3], 
               Rational[2, 3], 0], 
              Opacity[0.2]], 
             GraphicsGroup[{{
                Polygon[CompressedData["
1:eJxl2Hk4lesWAHBSCEkuIlTs6WMrJaVQq5AkZWgLGSpTISckOR0liiaVhtMh
iqIMCSfzHl8lSoZEKLKlOhENksYT9z33Pvv1PPf+tZ/fs4dnf9+71vrWWnq+
u1wCJklJSRlLS0n982of0N+CBlav2BOkHRzhpY4mW88KE2vRYc0npTlx29XR
ooyU9BItU3CrfzRyOkIdrWvsuHVJywYUZXV/3jyqjtz8vwjOanFglk5M8mCp
OnpmfMT6pJY//JCfXrdzmgbKVHdMPK4VCe4brz86ItRAcfIlrGNahyHjSk6F
vp4mcve4UvRh+Dzcz9ZufErTRorjcV5rZmdAeFbRp4ejuojh/K7/zolsqGRU
P3nuPRftbVoGKZ/ywLRK+ZBurx6aWTqjR1q6CKILdhRmraWh8j7rhmbLW1A7
1y0n6REd3Q6+pO0xVAprN2VZ+7oy0Shz+fSboRWwppSfxRKx0KRvN1S0GVyI
TckbDrEzQNqNViNgzIXXnbUHDDcYINMrTx77L+NCpPGPWQMbDVDAWrm0wvVc
GGgS7wncYoDupfoyrKLw+29+xm2LMkCnzbXMg+q4MC718qt7tgHSiUn0qwji
gYHKqgUcKUO02EnXtns3D9bJG7HVZA3RBnopJX2AB91Lo0zaFA1RbMPzt/Zn
eZAZnBvJmWmI+nSWR/dwefBSLG+4ab4hyhOMJE1R4oPwybzfvbwM0ZLxreUb
C/lQ7J1jGVFpiBzWo/jVlXxYnqVjM1NoiPzS5jia3ebDumKVjfw7hijZrOf1
rHY+7JHh7pdtNkQDuzy1+n7yoaeotfPiK0OU3usaE7ZeAMuFr+rvqLLRrfll
dr5uAnjmO6AVpMlG92LU1DnbBOA8viNeeTYbjWq23jTbI4CAd0lVHgZstMHZ
STyWLoBuKqloGNhI+ra91ckhASRu2WlHD2UjTZV85djPAogNO5RTH8FG832m
doVJCaGe/ffk8Gg22vy9bjdHTQjngvbxBIfYKMyOtdJ2thCuGo6r+x9joyMX
EpWWUkJ43fA+XOE0G11++arTwEQI4k/hLcXn2ajUZPU1bUshqF5abeZ2kY3q
D2aHT7MVQvLRB9d/ZrBRb5PMinFHIWSOn049foWNPuv4KQx7THhayO32Pr8J
m8vF7ardO+HALJDPPzFhLTXzkKVdE244bNpUaygithqIL5a1QsRzkge/5b2b
8OAXcc/jBbeJs9/w6pVP3SFW1s15//JlDXFSUFlgJr124v+vvPFyR2wdcaRJ
TanGnXvE4sKaEy169cQ/gtvSDPY9IGavkhsL5DUQr7mqt/3PmU3Ee3W36D/3
aiY2GnJV7Fj/kPhf0z/I13yf8GRRWhEtvYU4xJT3ZOq6R8Q31vpmCj9PeHRw
lspfF1qJyzaukTlv00Yca5eQUfrXhPWe2XdmJTyeOB+zw+e1TNqJvWY3f5Nu
nfBo/cm+sLgO4pTJPpEu9M6J/99TdnVSzYSn7I/jLAt/QiyV51PUp/qUOOJi
0UnV2xMWsI/Kz/ili3iGfYRRvHI3cfe8h62/8idcfBnoL32eEXsXLZmhOzbh
gwlX4rrze4hv9uumKTuIifUPq9nJXZ/wH3MUR8fH/99XLLJeK3TTED84y3jB
TzE8aPbStsPuLbMI3vpdDLtUnm9KwJ4s3Zad/EUMRvsXXryNTTnsFKNPYqBd
cHw1jh3el87Rey+Gx83fz+57RkMX5i0+7Twkhm0jx0crsLnRjffjBsTQfO/d
llHsddfml1r1iKFJ6bnbYA8NnbfYYpDViW31JT5QTEOViV/8Wh+LQdy7gZ6N
3d1y+rJMqxhWGyU2PsceN3TZncAXg1pH0KKHz2ko2a3E2/ZPMSjODKbf66Oh
J29fPLp+QwzLIlIcbF7Q0NjSmGkduWKIO5a5Mx5bcn+SLmWeR9g7lqQOK/wq
hvk+Dq45r2no+GnP2iRfMbi++cq9NEBDOnx+8Xo3MTy1TChOfUND/i5vGYXO
Yvh9O6N75iANHb2UsLVngxg45xeObcKWnMeake3UBWzJec1X5xYPf6OR80x9
//Jg01Q6OW8z+vW1fZp0Eg8n1YrP8yk6iZdz0+6/WG1OJ/EU8dll7Q97Oom3
t5m9Bw5400k81uUdN5YNp5N4nb8l/3XhITqJ57KSljP+KXQS7xtVc7XmF9BJ
Pnxw3j+qUU0n+fKlluPv3kkn+RTY3hCU9Y5O8i1uw+1dMXIMko9Prb+MOM1h
kHy91oOi05YySD4PNWlX9nIYJN+n77h9aVYYg9SD6t4I7YxTDFIvVmjsmWtR
xCD15BEPoQdNDFJvXEe4AZyPDFKP5JKUbO6rMUm9snpQtLlmGZPUs5IDbxIz
/Jik3r2xWpW8P4lJ6mHor6W1I1wmqZdypmdifN8yST215nXqfp3NIvV2k1SL
d5Ibi9TjjXvOafSeYpF6PSlp2pyRBhap5wv27a4oUqLQlJqAIdHpahhLL+9I
oyikmk+NmEI1eJz1sK5aTCFN3eNR7zWqoTnVsf2HBYXS280rGyZVw+hXjxJZ
oJDPon958L4iUGX+nJ64kkLCbbF5t0YQxK6tM7RZRZHnCT38rom0FYWKLc1c
3VMQnG8xMPi4nkLfVJ/FG4ci2NZpF8rZSKHZY0VaaW4Ifh4xm/LUFX9+t9ar
hw4ITphoGc5wo9Cv85vqQ9YgWHdVjZuHLXl+LbgnBSvdKXRCRPU800DgJPLS
yfHC38//EblWGsHDGJuoLB8KHV5Zf3BsSATuXxRen91CIY3yRQ6mfSLgJJ1s
kd1KoVz2pZnBHSJ4skKDFY09LG29elWBCG7Kqf2t74s//1a9u+CCCPo/Mqf0
Y+f6xub0nRDBsNtzF1s/Cpl39kdoxongx3jX3SvYPnd4Uw+HiKDlsuo3R38K
fVjKeFy1VQS9tpevXcU+VHgq872rCFqHXJ0+YuembjPzXCmCBYVvI48G4N+b
/mDSmcUiOKdm+qQJW/L83uUeqaIaSKGM/j2LX2iIIL/J/GAC9tGLGkHDSiKQ
7yycysOOcKhIH58kgp3nI4RvsW2Lv8rovBfC8MXBo/bbKbTAN9XM8JUQcuqX
nYrElvQL5f4Kl9OwJ9U+vWzbIoTRNOtiEfbQ3t8eceqEsLmund+L3W6gI+sn
EALvKeKNYaMu/rLwEiEwehWuae2gUP5J79DYPCE8Dq8PW4h9DsYyT2YIocBU
f6Ytdszw5ba034VA22iV7IYt6V+ufd3RFoDt5NprURknhBWNfV1h2JJ+JyNc
MSMam16ll9UWKgSLmiSN/diS/ohvlLvsALakf0r9HjX2G7akv3J/re8ZhS3p
v+74vl4dii3pzxabq5ZtxZb0b9ErJ2c4YUv6O+PPC79bYkv6v0smdAEDW9If
8hqiexSwbQp25PgqCOGEzQvOEL4/kn5y7855M+uxJf0mT3WpTja2pB/Fcbt5
H3YbIykvr1MAhQVTfbWxhR1GzyqaBNDFrNb8C59n7rFGldoaAWjITPurAPus
xS82bVwBLGkKqN6F/dtb5ei+Ytzf5m25Oh/bP6PoxofrArD+kH9wAMeTpB9W
6FbjZGLrl52x1T4mgLGSaVxpbKXtJvsMYgVgTGu0LMDxKemnj+6f9rsLtqTf
7nhQnHMWx7ukH/e4ae9ohC3p1/kOj3Oqcb5Y5Xba5zEEUJ+pTQ3i/NJQmnXr
7gwB3HkwMPUVzkcpIfdVqxy+PoWnep7Ykv6/0kyc3oDzl9+afnBsgA+2cV4p
V7wpdD1healSLx8i1myRm4ItmR/CWk+W++H8l8wX85YcKlX1pMj8YX/MYcR3
M0XmkwgZO5dCDwq1Fk4xQgl8eJA5y/jiJgpdle0MjArnQ99HqcEPHAodM1l1
2Hk7H9TDz/mpYYf55F8x8ubDSRf9JBNcv5SUHWemmvKhnx9vt8eRQk8D9Fwc
5/Ih48hg4x5c726fOb7LUAPPN7RWXqgDRealol0fVbauw/kZmjIp4gUP4p+t
f/zBlkJqd4OXU8084I+/f3nBhkI/PrRulrnLg6rLZ1Zts6bI/GV5eKSJgeur
ZD4b1M+M/2lJkfnt3MCdd6vNKTLfeUZRxs+XUmT+O3zrj51RZhTa1NW8IVmT
B9vd7n63YVPo4/HImr/fcyHA6uCPP+g4v/tsx291ceFi3cIpOno4/pSLdU61
cOF7+fVszhyKzJcFUvSxRF2KzJ/pY3JFi5UpMp/KlMUcGplCkflVft6b9hvS
FJlvFVJ6PA6MT8y/NeXbfrH/yUJo9gGneU1V4HXrxAPfARbKXLg9rPxqFawv
nfNJ0MNCKjxPqR9JVbDBU2cNPGGhe+OudrrxVXBGTbs/sp2FYm2ckmFvFVS3
VZhktbLQimD9h85zq0AltOP+dD4L6e5X/PD0UyU8Kdwcm1qEn6+yUgfniCvB
6ey644vyWMhm3fe6VW2V4DPPZHD0Ggv9ffrTdP/7lTDk7GTx51UW4pbVOkZF
VMLCsNH+5CMslHqvaNe4bSVUtK039/6VheRdssetF1aCdpqKk3YEvp4Ll9cE
Mith1t/coLBfWCi6K+X0Ue1K6Mt9NCgMZqEl0iHNF2sqwFlj6sO1DiykocZ5
T0utAP0wY4toSxZKvGQXu+NQBWw9IC0TYoqvp8+q7nh0BZjeFG33XMAi+4S1
Nlbtq41YqN/MVdW9sRzcXYM4gbif8F35/Ny8/eUgx32kCA1MlGGTw9F0LYei
3ZklNjwmEtoqlE1bVQ6TNb80FN5iosY6iwB5M/x955gm70Im6rYLVZeZVw5D
VXId8vlM1OyRoFmYVAaOFbwYni8T2fnOuHjIsgyEzE/GdcuZKCGwY/MvamXg
mbvQRZrNRNk7zHl+UmVw849isyQ9JioZCAnx+VwKC2akWjTqMMl+REXr+iZF
TSbZn+wpeGTN59PJfsVyjuLmYisa2b+U31CuHnimR/Yz12Q3RGz0nkv2NwI9
94PJo7pkv3Prz0XBLTRtsv9RKBza/M/+R7IfSg1JaPxnPyTZH+Umotp/9keS
/ZLYeO9/9kuS/dOmEp3/7J8k+6mUmv/upyT7q66R/+6v/ne/9W/3pWZ4
                 "]]}}]}, {}, {}}, {{}, {}, {}, 
            Annotation[{
              Directive[
               Opacity[1.], 
               AbsoluteThickness[2], 
               RGBColor[
                Rational[2, 3], 0, 0], 
               Thickness[0.002]], 
              Line[CompressedData["
1:eJwBQQG+/iFib1JlAgAAABMAAAACAAAASmXo0cDpRT51aRtqclwVwARDGnDf
GSQ/R/QMH4FnFcAzn5icsxk0P1fK0vOPchXAS83Xsp0ZRD8LBh39rYgVwFdk
972SGVQ/Ghx8kOu0FcDdL4dDjRlkP/sID8dsDRbAoBVPhooZdD9YU6bSh74W
wIEIsyeJGYQ/n6GntyIhGMBYWaGv8PGUP8mkG83aIxvAC/+BXEcenz9xo6/0
0PUdwCVR7ujDi6Q/uCXB2eFdIMB3zjk/mPSpPzS5DoMd4CHAF7QR3gEBrz94
rGiuo0kjwLbiQ8zPPLI/xiBXp4zSJMDCap0bWey0P0lWo0NiVSbA9SY9D61t
tz9HtLyjJ78nwAL5qxAbJbo/f5ip8WtIKcA2/2C2U668P7BdpzxyuCrAkhV4
3J5Ivj+g/4+ZiqErwDT/kaE=
               "]]}, "Charting`Private`Tag#1"], 
            Annotation[{
              Directive[
               Opacity[1.], 
               AbsoluteThickness[2], 
               RGBColor[
                Rational[2, 3], 
                Rational[2, 3], 0], 
               Thickness[0.002]], 
              Line[CompressedData["
1:eJwV1mk4VXsXAHBSkZBcToTEmXallJRCrUKSyNCRKSpjSIZU6ipD0URpuF0i
NCPhmp1xkSgZMst0pLoRlZI03Hj/74f97Of3YX1Y497ansEOPjMkJCRayPP/
t5XPUDMOb9l42F89IGy3Cs40WxgiVmNAz7icVoyfCq7OSE4rUjOA5OqW8Uth
Kri9obPwppo57CrS+P3orAo6eU8KrqhxQKx3NGmkWAX79M6YJap5Q1Y81hyQ
p2Gmim38ebVwSAmMazgjpGGMTBH7nNppkM0bddXRVkVnl1v5Y5+vQeE/qwOa
6eo4dzpm99ZFGSDQdo5OmtBEpv3HoccX7sK92TvCdrovxqON6yH5azaUPlSo
HO7TxgXF8/slJfPBRGuua4EpHUsHzeqbTArhcG6LGZ/PwKqAm+ouo8WgqHZ/
11xVFhYNBwZ6fCuGlfNTjBs0WHh3vxHPS6IEHv1dYJigzcI4307Xg8ol4Ja1
ykFyGQstPeffOGVSAkLWV73aDSxscolTzUsoAdsyXiTPk4W9lkEqUstLYbRC
ulMmh4UNtcY+Moal4Gwf2eiex0KhhWyJ/OZSmKk6WZ9XyMIM8wccVcdSyD+U
WWTOY6HnpldXl58oBWluy1yoZ+GQoaOScwOJd/Tn+H5g4QRrw7xHQWWwzdy0
Y4suGzcOmtaejygDg0ciP7eVbIy/aRm1/1QZ7D0pKRVowEaaMucTPaUMdEL0
jCNM2LhWMrDpRnUZ2NPmvNhmzcaInuRLZ9XLYTCrZUQYwEa8nr7Vl1UOC//j
+occZKOMw91ps1XloJ6qaKcexsaUp/nB0xblUNZmY+R+jI3ckhrbI2HlsCpk
YijpDBv/u/R1nvezchi1tzP+5zYbzbf/rN3cVg4ey/VHJu6xMWG2RLSWuBzs
rmw/vzqbjZon5o51fy2Hl3muUSn5JJ8AnRf2iytAMajz2Tw+G6PM7ZLgaAVU
tpXp32ll49NpR0vN2Aq4rKw+FN7BRkWem8SvhArY4aaxFV6yMXOVX0jp7Qqw
Kdb6Kugn+Sw6abe8sQJ2F1547jnMxhk/HiqqM7lQXbrvoNVvNqo3mI6DHhdk
k/tdTk6z0eDWy3bv9VyQWf6+46EkhT7bpFPzbLggVRJ5anwWhU9TPJmmR7iQ
NiWdv0aBwktGakb+tVzIlWBMxWtSmKVQoHGxmQs/S+/f5WhRiIMW04U9XLhR
u2qWhjaFX86HV//3iQs+ptG//mZQuKunaUeSKg/8nJ78NF9GoUZkvFeZPw9O
F/594IghhWvsNC16D/HA7Qil92odhTsYxZTkSR5cHX78cYsRhVH1rz5YXeHB
iE5m7G8TCgc1NkT0c3lgcnq8kWlK4a+xVlepJzyoSL+8eZ8ZhcpPAjZQTTzg
T396c92cQoug5Blhr3kQ22fTPmZBYbZgPGGWHB/yg78o7t1OYdXl88FLaXw4
TG/lBVlT2O2j7WC7mA8ZZ0YaDttQKKdguyDFgA9D/FjLw7YUhnjk3NJ150Oi
g06C/k4Kz+lvPm3vxweV0KteyhwKb8/u8j0SyofBLxIjY8StebN0MY4PzzMX
6t3YReHa6b2lO/P4ECZl6ZDnQqG1DcZuKeeD1TnrcU9XCr1StWwNq/iwfO2p
YiU3CpMM+98t7OBDSGtiqdduCu/HbSiWGyDxW/dIz3KnkN+aFj01zAeLmN3J
t4iHg93UBn/zodxQnFbvQaGEkPu2VVoAPbLd2m57KKTJLSx8Ml8Aj58Pz3lL
bJrVZZXNFEBdpjo1spfCtAHHyBAbAfCt2x9UelJYuKLE0tNJAC6PrGx1vch8
RCqrcPYJoPN5wYMrxBOqrY8MDwvg7An5vxy8Sb389I8viRKAHr3BJJdYp+Sy
hfo5AUwVyXMlfUh/7e3EU2kCkO1V5mQSe2fkPxy7LwCzsZzoYeI/PyhEDBYI
ID57z+0VvhReMT5o3sYVwNpGn8pg4qxzDYo11QKgScn/m0ss7NTtK2sk+bEq
Vf8lbmMmZGd3CSAvd46nuh+FklVWpomjAijI+eV6nFhVMUch6psAeErrNO4S
r/CY0xMiIYSjB5YvqCM2z93/wFNWCBfMX3NGiV1/1h7iKAuBVx/RL7uf9N+S
vclikRBu6jMETOIz1+Pl1lFC0Pu26qcJcfqbt11L9IUQsWlmhh1xsf6We+om
QlhjpFSyl7gu+m6ovIUQHnu+2xJEPNAotXHaVgjO73TcjhB/0/CS/ewihJSf
R6b+JJYPrOoY9BICXzdr/UliRoX2nbYgIRhXJ9BOEBtJxwTXHBVCRujcjAhi
O8cB4/IYIWxsGOwJIfa9AzI5F4Rw7/v+Nh/iyM/pbal/CYG+0zTJifgqTGUm
Zggh10BngQVxTqJ7UFS2ENpD60JWEWMPf31okRCYA7L31Ig7lmjM9hKQenQj
b4rUZ/Tony2cWiG41nbwB4hn1HSnWzQLYSLVrEBErKZsFLiuRwil3rLpqcQr
PVMMl74VwoO69RfDiS0KvktpfBLC5xsjZ62Iw6zL0qZniODAtTDhB9LPszdo
/p/lRCDTlTeHR5wxdHjNa5oIchqNouOI608bNNYsFUGwc7iiErHRvOczLq8R
wVVlg5eNZJ6yUvYZum0Swcq8D+FniU/lXcz85CiC1lFHuy9kPsfWMdsr9opg
wCL93m1ij8e8OacDRdCcrvTDltioayhMNUYEv6Z7ntwi857lGfVg8IIIPju9
crAgpn1Q6c29LoKhL6xZQ2RfPkuabdmcK4JH0sr/6RBnLbu5IKBTBC830tgR
ZL9opautDQZFwElIbJ5NfHpTXfTUqAicJ2XfXSH7SOY0fJskwotI8yN3yP5e
EFH9fTQEO9FujQdk/02HYwtmmyKsfCoBm5wpPLaisS5wK8L228rcbCcSf0jt
7QtrhAv6akvnEy+ayldLdUL4fcZwVrcjhT+U+mL1ghD2dVkGccj9KjAxdHRO
RrjWvGTJF3LvtJJGfmR/RGCEPtGXJPdVuC8qu3AcIWpb7VLzzaQ+q/9w4X1H
UGL9nhe/idyLDqPy+hmVMPHdpWg2kP3SPH/kE60SmlJsO34ZU6iUQ40bQCW4
XHExq1hD4axqn1HRpUqYSivtTKUoHJkU97evrIKVxw+V5ctRePc9r07h4mOY
kSCvNV7PRgXNB5/evKmGnYev0gYuku+rf4lvJqMGdkk0uyc4sfHbpodv9kfV
ghmvS/P7IjaG61cX0x4/BWmDy5Ge5H9CnFd9oVm7DoKOFdeMc1n4K6Atdcnx
5/DedHPSiQQWLtssPeXLq4eik+/jM7xYuPW2tt8/CxrB9Hm+a/V6Fh7V3KPz
ancTSCfImT9TZqHuqOPcTpsX4DjO9eF8YeIf88Zkqn++gBYe4vNGJs4UpebT
05phI+3wYuN8JgYa8F7O2d4ClQNh6hkXmfhwm2em8FsLzNtfdXNhCBMnRhYq
/nu9FUYb1csHOEws2blV6pp5G9zrx4jUdUyMsozLKP63DbrNJsfttJio3WfV
dSeuHWJ2VAVHSjPRyPD0NTX9DvDtqPe/85GBuxc1/ZBs7YDJGo63cxcDJ+oS
B0NiOmHM/sQErZKByTM9wh0YXbBTKUttRS4D/+gvuT2jugtKipoveyczcNaJ
GM760JewYk/Ou7xTDJTI9sgfVOqG2uzzerNDGRh2Iz9RqaobPmQOnDzpzkDB
srMy8w/2QNg3h22/rBg43ypMN1ahF67KP3u9xYiBvctftB7j90KicsE1PsXA
gnRgvPHoA0PG/W2Dqgx0z187X3OqD1I+vYlunMPA6LhbMb05/bBChVvw+Qcd
Hw1ppipYi2HruB91fYSOZ2/G7e3fIQbOtVVTu4i9HT4w8+zF8Jcfs3cBsQaf
X2DjJIZuk7iClPd0PH/JrSbBUwyO779zbw7Tcf/alM+yx8SwwsPa8cE7Ouqc
VraUvi+GhJuZ1/A1HafWRcp3Zokh5lzmgVjilx9et9x/KIb1YcnW5sRJTkXu
Fv+IYe6CAMbTQTpOL3U4FMcXg3Kn/+oXr+jY23wpXapVDFt04xteielYHj/p
1douBvHADsZd4mvGe5bc6RJDo+lkrC/x9nsrik37ieVeOY3005Eb0fAsZlgM
TU8/7pnoo+P15Wsu2Y+KYd/4+Yky4tDBNI72JzG0N/28cpyYsj4gxq9ioF+3
fTvdS8eZkm13kybFoHti1Y0q4oES44C9P8UQrPhqVxwxP+CO3srfYnjetFvd
kvhvrbkT09NiuGV8550s8f8AtHJsZw==
               "]]}, "Charting`Private`Tag#2"], 
            Annotation[{
              Directive[
               Opacity[1.], 
               AbsoluteThickness[2], 
               RGBColor[
                Rational[2, 3], 0, 0], 
               Thickness[0.002]], 
              Line[CompressedData["
1:eJxF0Xs0lHkYB/BRYkpNWBNjDKmR5n27HWtTTnqK5JZulOyiza1QG6LajtIg
3YjT2lZRaGxWLWNrdJnL27M4tJMIXShmypku0lZO1Far2faf3/vHc77nc77/
fM95nKO3r40bw+FwIr/c/xkY97wDB3wXpycIE1Mj+GjqY5+sF4jBb3iik3Qz
H78uKy69JHCHMG3n24JUPgbdun/xtGAZWJiJRmsO8TEs9r3muCAU7B0yCgcV
fOybe9AnXxALn7iTW7ZOmoLl/FW5RwRpsCHkXOdBZgpKuZdcDwtyoKyi6so0
ZzvcEF4hfzNUBH9VCm89mC5EC6M0ws+xDFJk8uHbIyJ0WfPqeePRSrjq8mfP
48ipuKttIRQPV4P7NV626JEz2iqsdCYmctj9+5ZaWcB0vNzv09q+6CI0Tw2r
yusUY0PiaWH4SwUErJf5RK+bgSMzvCbXbLsCfgq1zPW6K475cMFS6KKEzOLq
oSR/CQpveb+FuUp41t28j1opQfeKnruxC5WQNveT/UCIBOMCzEtqg5Uw0KZP
j98owRsno128d37pX4xKN+2UYIGnwDOhRQlGjuGfDZUSdMjIjbmSoAKJ5dJ5
oRwKv1ktWt67QwVB3Fm0jRmFK8WKmSb7VNC7YKfbHQsKM1sf/x14XAXlib+l
hdpS2O/gtVunVIFBz6XWz6GwWvM2b9xENTA9s3+OiKBwvvH7yyG1aqiLrFqU
epXCFcGY5XtVDV4yh2W2DIUxJU6rPBrUEFRnGaJupLDQQ/fM/p4a0scq95q1
Uziw/TtB/6gadPKu7lNPKCx9tC4jOVgDXswTbaM1jRfn1PtHh2mgL3pAkGBH
440MG37oJg2sMW7J4jnSOGLXVeORroG4V3nXwiU0rlyzWv+5VAO9M/PkQ0Cj
SUOgd/5LDeRu3Oov3kajneV5XuY7DWQmZ1dpU2mcEzX+YTKHAS39r2nKbhq/
/diyI9SGgZ8S9qg02TQm+7suWe7IwFnKyI89TOPBE7kTF8xk4Fnr65QJBTSe
MTzplrgxoB9O6agrolHh5vurcBED1qd9PcJO0ajdX5kyaTkDhYdunhsto/FR
29jFxlUMlBsLTh6poPGdQ8yEoXDWk5Ia7vXHsPY0l25v3sU6Xgbc80dZC2w8
kxY8ZN2a497WTF0n9h7IqjPzRmKnwsEP1a9YD77X6+7OayCufKHS8o41EvNE
Va8NhibivIT6+HJxM7t/yQXDlswW4jS3JsWUxhvE+tqmox3OWuJPiXdKJHtu
EtNLzT/Hq1qJ/c46b/7Dto14l2jjtMcR7cSzXq6zuB98m/iryW+4TR9Zm14v
kU8v7SBOclf1jA/qJL4QEF3OvGM9Mmhv+fREF3F9iN/YomV3iDP9D5QpnrJ2
7gvslh24y/7HI6dI4HaPOMKx/YNJF+sRbX5/svQ+cbFpVNpacTe7X1d/dkwT
63F7paELU3qIOdVR8n7rB8Spp+T51g2sNfQhrtUPD4mtAlNnZfF6iXtn3+76
Uc267gyIDVF9xJHy+Vaiz6z3H6iQ9p7XEdc8F5XwVuiJp+XY+JufY/2Lk8WI
0cj6P37f/K8=
               "]]}, "Charting`Private`Tag#3"]}}, {}}, "GCFlag" -> True|>, 
      "Meta" -> <|
       "DefaultHighlight" -> {"Dynamic", None}, "Index" -> {}, "Function" -> 
        Plot, "GroupHighlight" -> False|>|>, "DynamicHighlight"]], {{}, 
    InterpretationBox[{
      TagBox[
       TagBox[
        {RGBColor[1, 0, 0], PointSize[0.012833333333333334`], 
         AbsoluteThickness[2], 
         PointBox[{{0., 0.004794530508858818}, {0., 0.004794530508858818}}]},
        Annotation[#, "Charting`Private`Tag#1"]& ],
       {"WolframDynamicHighlight", <|
        "Label" -> {"XYLabel"}, "Ball" -> {"IndicatedBall"}|>}], 
      DynamicBox[(Charting`HighlightActionBox["DynamicHighlight", {}, 
        Slot["HighlightElements"], 
        Slot["LayoutOptions"], 
        Slot["Meta"], 
        Charting`HighlightActionFunction["DynamicHighlight", {{
           Annotation[{
             Directive[
              PointSize[0.012833333333333334`], 
              AbsoluteThickness[2], 
              RGBColor[1, 0, 0]], 
             Point[{{0., 0.004794530508858818}, {0., 0.004794530508858818}}]},
             "Charting`Private`Tag#1"]}}, <|
         "HighlightElements" -> <|
           "Label" -> {"XYLabel"}, "Ball" -> {"IndicatedBall"}|>, 
          "LayoutOptions" -> <|
           "PlotRange" -> {{-1, 1}, {0, 0.009589061017717636}}, 
            "Frame" -> {{False, False}, {False, False}}, 
            "AxesOrigin" -> {0, 0}, "ImageSize" -> {360, 360/GoldenRatio}, 
            "Axes" -> {True, True}, "LabelStyle" -> {}, "AspectRatio" -> 
            GoldenRatio^(-1), "DefaultStyle" -> {
              Directive[
               PointSize[0.012833333333333334`], 
               AbsoluteThickness[2], 
               RGBColor[1, 0, 0]]}, 
            "HighlightLabelingFunctions" -> <|"CoordinatesToolOptions" -> ({
                Identity[
                 Part[#, 1]], 
                Identity[
                 Part[#, 2]]}& ), 
              "ScalingFunctions" -> {{Identity, Identity}, {
                Identity, Identity}}|>, "Primitives" -> {}, "GCFlag" -> 
            False|>, 
          "Meta" -> <|
           "DefaultHighlight" -> {"Dynamic", None}, "Index" -> {}, "Function" -> 
            ListPlot, "GroupHighlight" -> False|>|>]]& )[<|
        "HighlightElements" -> <|
          "Label" -> {"XYLabel"}, "Ball" -> {"IndicatedBall"}|>, 
         "LayoutOptions" -> <|
          "PlotRange" -> {{-1, 1}, {0, 0.009589061017717636}}, 
           "Frame" -> {{False, False}, {False, False}}, 
           "AxesOrigin" -> {0, 0}, "ImageSize" -> {360, 360/GoldenRatio}, 
           "Axes" -> {True, True}, "LabelStyle" -> {}, "AspectRatio" -> 
           GoldenRatio^(-1), "DefaultStyle" -> {
             Directive[
              PointSize[0.012833333333333334`], 
              AbsoluteThickness[2], 
              RGBColor[1, 0, 0]]}, 
           "HighlightLabelingFunctions" -> <|"CoordinatesToolOptions" -> ({
               Identity[
                Part[#, 1]], 
               Identity[
                Part[#, 2]]}& ), 
             "ScalingFunctions" -> {{Identity, Identity}, {
               Identity, Identity}}|>, "Primitives" -> {}, "GCFlag" -> 
           False|>, 
         "Meta" -> <|
          "DefaultHighlight" -> {"Dynamic", None}, "Index" -> {}, "Function" -> 
           ListPlot, "GroupHighlight" -> False|>|>],
       ImageSizeCache->{{4.503599627370496*^15, -4.503599627370496*^15}, {
        4.503599627370496*^15, -4.503599627370496*^15}}]},
     Annotation[{{
        Annotation[{
          Directive[
           PointSize[0.012833333333333334`], 
           AbsoluteThickness[2], 
           RGBColor[1, 0, 0]], 
          Point[{{0., 0.004794530508858818}, {0., 0.004794530508858818}}]}, 
         "Charting`Private`Tag#1"]}}, <|
      "HighlightElements" -> <|
        "Label" -> {"XYLabel"}, "Ball" -> {"IndicatedBall"}|>, 
       "LayoutOptions" -> <|
        "PlotRange" -> {{-1, 1}, {0, 0.009589061017717636}}, 
         "Frame" -> {{False, False}, {False, False}}, "AxesOrigin" -> {0, 0}, 
         "ImageSize" -> {360, 360/GoldenRatio}, "Axes" -> {True, True}, 
         "LabelStyle" -> {}, "AspectRatio" -> GoldenRatio^(-1), 
         "DefaultStyle" -> {
           Directive[
            PointSize[0.012833333333333334`], 
            AbsoluteThickness[2], 
            RGBColor[1, 0, 0]]}, 
         "HighlightLabelingFunctions" -> <|"CoordinatesToolOptions" -> ({
             Identity[
              Part[#, 1]], 
             Identity[
              Part[#, 2]]}& ), 
           "ScalingFunctions" -> {{Identity, Identity}, {
             Identity, Identity}}|>, "Primitives" -> {}, "GCFlag" -> False|>, 
       "Meta" -> <|
        "DefaultHighlight" -> {"Dynamic", None}, "Index" -> {}, "Function" -> 
         ListPlot, "GroupHighlight" -> False|>|>, 
      "DynamicHighlight"]], {{}, {}}}},
  AspectRatio->NCache[GoldenRatio^(-1), 0.6180339887498948],
  Axes->{True, True},
  AxesLabel->{
    FormBox[
     TagBox["\"hours\"", HoldForm], TraditionalForm], 
    FormBox[
     TagBox["\"nM\"", HoldForm], TraditionalForm]},
  AxesOrigin->{0, -13.815510557964243`},
  DisplayFunction->Identity,
  Frame->{{False, False}, {False, False}},
  FrameLabel->{{None, None}, {None, None}},
  FrameTicks->{{
     Charting`ScaledTicks[{Log, Exp}, {Log, Exp}, "Nice", WorkingPrecision -> 
      MachinePrecision, RotateLabel -> 0], 
     Charting`ScaledFrameTicks[{Log, Exp}]}, {Automatic, Automatic}},
  GridLines->{None, None},
  GridLinesStyle->Directive[
    GrayLevel[0.5, 0.4]],
  ImagePadding->All,
  ImageSize->320,
  Method->{
   "DefaultBoundaryStyle" -> Automatic, 
    "DefaultGraphicsInteraction" -> {
     "Version" -> 1.2, "TrackMousePosition" -> {True, False}, 
      "Effects" -> {
       "Highlight" -> {"ratio" -> 2}, "HighlightPoint" -> {"ratio" -> 2}, 
        "Droplines" -> {
         "freeformCursorMode" -> True, 
          "placement" -> {"x" -> "All", "y" -> "None"}}}}, "DefaultMeshStyle" -> 
    AbsolutePointSize[6], "ScalingFunctions" -> None, 
    "CoordinatesToolOptions" -> {"DisplayFunction" -> ({
        (Identity[#]& )[
         Part[#, 1]], 
        (Exp[#]& )[
         Part[#, 2]]}& ), "CopiedValueFunction" -> ({
        (Identity[#]& )[
         Part[#, 1]], 
        (Exp[#]& )[
         Part[#, 2]]}& )}, "AxesInFront" -> True},
  PlotRange->{{0., 0.5}, {-13.815510557964274`, -5.291489323917813}},
  PlotRangeClipping->True,
  PlotRangePadding->{{0, 0}, {0, 0}},
  Ticks->FrontEndValueCache[{{{0, 
       FormBox["0", TraditionalForm]}, {0.08333333333333333, 
       FormBox["2", TraditionalForm]}, {0.16666666666666666`, 
       FormBox["4", TraditionalForm]}, {0.25, 
       FormBox["6", TraditionalForm]}, {0.3333333333333333, 
       FormBox["8", TraditionalForm]}, {0.4166666666666667, 
       FormBox["10", TraditionalForm]}, {0.5, 
       FormBox["12", TraditionalForm]}}, 
     Charting`ScaledTicks[{Log, Exp}, {Log, Exp}, "Nice", WorkingPrecision -> 
      MachinePrecision, RotateLabel -> 0]}, {{{0, 
       FormBox["0", TraditionalForm]}, {0.08333333333333333, 
       FormBox["2", TraditionalForm]}, {0.16666666666666666`, 
       FormBox["4", TraditionalForm]}, {0.25, 
       FormBox["6", TraditionalForm]}, {0.3333333333333333, 
       FormBox["8", TraditionalForm]}, {0.4166666666666667, 
       FormBox["10", TraditionalForm]}, {0.5, 
       FormBox["12", TraditionalForm]}}, {{-13.815510557964274`, 
       FormBox[
        TemplateBox[{"10", 
          RowBox[{"-", "6"}]}, "Superscript", SyntaxForm -> SuperscriptBox], 
        TraditionalForm], {0.01, 0.}}, {-11.512925464970229`, 
       FormBox[
        TemplateBox[{"10", 
          RowBox[{"-", "5"}]}, "Superscript", SyntaxForm -> SuperscriptBox], 
        TraditionalForm], {0.01, 0.}}, {-9.210340371976182, 
       FormBox[
        TemplateBox[{"10", 
          RowBox[{"-", "4"}]}, "Superscript", SyntaxForm -> SuperscriptBox], 
        TraditionalForm], {0.01, 0.}}, {-6.907755278982137, 
       FormBox[
        TagBox[
         InterpretationBox[
          StyleBox["\"0.001\"", ShowStringCharacters -> False], 0.001, 
          AutoDelete -> True], NumberForm[#, {
           DirectedInfinity[1], 3}]& ], TraditionalForm], {0.01, 
       0.}}, {-16.11809565095832, 
       FormBox[
        TemplateBox[{0, 0}, "Spacer2"], TraditionalForm], {0.005, 
       0.}}, {-15.424948470398375`, 
       FormBox[
        TemplateBox[{0, 0}, "Spacer2"], TraditionalForm], {0.005, 
       0.}}, {-15.01948336229021, 
       FormBox[
        TemplateBox[{0, 0}, "Spacer2"], TraditionalForm], {0.005, 
       0.}}, {-14.73180128983843, 
       FormBox[
        TemplateBox[{0, 0}, "Spacer2"], TraditionalForm], {0.005, 
       0.}}, {-14.508657738524219`, 
       FormBox[
        TemplateBox[{0, 0}, "Spacer2"], TraditionalForm], {0.005, 
       0.}}, {-14.326336181730264`, 
       FormBox[
        TemplateBox[{0, 0}, "Spacer2"], TraditionalForm], {0.005, 
       0.}}, {-14.172185501903007`, 
       FormBox[
        TemplateBox[{0, 0}, "Spacer2"], TraditionalForm], {0.005, 
       0.}}, {-14.038654109278484`, 
       FormBox[
        TemplateBox[{0, 0}, "Spacer2"], TraditionalForm], {0.005, 
       0.}}, {-13.9208710736221, 
       FormBox[
        TemplateBox[{0, 0}, "Spacer2"], TraditionalForm], {0.005, 
       0.}}, {-13.122363377404328`, 
       FormBox[
        TemplateBox[{0, 0}, "Spacer2"], TraditionalForm], {0.005, 
       0.}}, {-12.716898269296165`, 
       FormBox[
        TemplateBox[{0, 0}, "Spacer2"], TraditionalForm], {0.005, 
       0.}}, {-12.429216196844383`, 
       FormBox[
        TemplateBox[{0, 0}, "Spacer2"], TraditionalForm], {0.005, 
       0.}}, {-12.206072645530174`, 
       FormBox[
        TemplateBox[{0, 0}, "Spacer2"], TraditionalForm], {0.005, 
       0.}}, {-12.02375108873622, 
       FormBox[
        TemplateBox[{0, 0}, "Spacer2"], TraditionalForm], {0.005, 
       0.}}, {-11.86960040890896, 
       FormBox[
        TemplateBox[{0, 0}, "Spacer2"], TraditionalForm], {0.005, 
       0.}}, {-11.736069016284437`, 
       FormBox[
        TemplateBox[{0, 0}, "Spacer2"], TraditionalForm], {0.005, 
       0.}}, {-11.618285980628055`, 
       FormBox[
        TemplateBox[{0, 0}, "Spacer2"], TraditionalForm], {0.005, 
       0.}}, {-10.819778284410283`, 
       FormBox[
        TemplateBox[{0, 0}, "Spacer2"], TraditionalForm], {0.005, 
       0.}}, {-10.41431317630212, 
       FormBox[
        TemplateBox[{0, 0}, "Spacer2"], TraditionalForm], {0.005, 
       0.}}, {-10.126631103850338`, 
       FormBox[
        TemplateBox[{0, 0}, "Spacer2"], TraditionalForm], {0.005, 
       0.}}, {-9.903487552536127, 
       FormBox[
        TemplateBox[{0, 0}, "Spacer2"], TraditionalForm], {0.005, 
       0.}}, {-9.721165995742174, 
       FormBox[
        TemplateBox[{0, 0}, "Spacer2"], TraditionalForm], {0.005, 
       0.}}, {-9.567015315914915, 
       FormBox[
        TemplateBox[{0, 0}, "Spacer2"], TraditionalForm], {0.005, 
       0.}}, {-9.433483923290392, 
       FormBox[
        TemplateBox[{0, 0}, "Spacer2"], TraditionalForm], {0.005, 
       0.}}, {-9.315700887634009, 
       FormBox[
        TemplateBox[{0, 0}, "Spacer2"], TraditionalForm], {0.005, 
       0.}}, {-8.517193191416238, 
       FormBox[
        TemplateBox[{0, 0}, "Spacer2"], TraditionalForm], {0.005, 
       0.}}, {-8.111728083308073, 
       FormBox[
        TemplateBox[{0, 0}, "Spacer2"], TraditionalForm], {0.005, 
       0.}}, {-7.824046010856292, 
       FormBox[
        TemplateBox[{0, 0}, "Spacer2"], TraditionalForm], {0.005, 
       0.}}, {-7.600902459542082, 
       FormBox[
        TemplateBox[{0, 0}, "Spacer2"], TraditionalForm], {0.005, 
       0.}}, {-7.418580902748128, 
       FormBox[
        TemplateBox[{0, 0}, "Spacer2"], TraditionalForm], {0.005, 
       0.}}, {-7.264430222920869, 
       FormBox[
        TemplateBox[{0, 0}, "Spacer2"], TraditionalForm], {0.005, 
       0.}}, {-7.1308988302963465`, 
       FormBox[
        TemplateBox[{0, 0}, "Spacer2"], TraditionalForm], {0.005, 
       0.}}, {-7.013115794639964, 
       FormBox[
        TemplateBox[{0, 0}, "Spacer2"], TraditionalForm], {0.005, 
       0.}}, {-6.214608098422191, 
       FormBox[
        TemplateBox[{0, 0}, "Spacer2"], TraditionalForm], {0.005, 
       0.}}, {-5.809142990314028, 
       FormBox[
        TemplateBox[{0, 0}, "Spacer2"], TraditionalForm], {0.005, 
       0.}}, {-5.521460917862246, 
       FormBox[
        TemplateBox[{0, 0}, "Spacer2"], TraditionalForm], {0.005, 
       0.}}, {-5.298317366548036, 
       FormBox[
        TemplateBox[{0, 0}, "Spacer2"], TraditionalForm], {0.005, 
       0.}}, {-5.115995809754082, 
       FormBox[
        TemplateBox[{0, 0}, "Spacer2"], TraditionalForm], {0.005, 
       0.}}, {-4.961845129926823, 
       FormBox[
        TemplateBox[{0, 0}, "Spacer2"], TraditionalForm], {0.005, 
       0.}}, {-4.8283137373023015`, 
       FormBox[
        TemplateBox[{0, 0}, "Spacer2"], TraditionalForm], {0.005, 
       0.}}, {-4.710530701645918, 
       FormBox[
        TemplateBox[{0, 0}, "Spacer2"], TraditionalForm], {0.005, 
       0.}}, {-4.605170185988091, 
       FormBox[
        TemplateBox[{0, 0}, "Spacer2"], TraditionalForm], {0.005, 
       0.}}}}]]], "Output",
 CellChangeTimes->{
  3.9217876989251394`*^9, 3.9217877418651505`*^9, 3.9217878599399395`*^9, 
   3.921787904064243*^9, {3.92178796893819*^9, 3.9217879911222353`*^9}},
 CellLabel->"Out[66]=",ExpressionUUID->"969939e5-b028-41df-bd2b-d4f6362748c7"],

Cell[BoxData[
 GraphicsBox[{
   InterpretationBox[{
     TagBox[{GraphicsComplexBox[CompressedData["
1:eJxVmHk41dv3xyVXpnA+UYYMlUxXzjl1cIa0V8ZSirhRUjITSdGtKHFLI8oQ
mqSS+Uol4+WTa7ioECKUWYZMTabkt3ue78fz/P46z3r2Wnuvvd5rr/N6Pqsc
fXa58PPx8e1YxMf369d6a0vTs/r7m3bJCNFP6TFBJrPSUMiwC3lYzNyI1aVD
4EnRrq4fE2j3+yxewjItSJ/YNReSP4O8w5c2tPhqQGv+KdbqpEVwi7YvOn65
Grg/YwkcMRMEV1h+9FKxCsTEnwk5cE8EPNPyloQVrIZt7Gy5jVYSkEJnOajl
KMNk5hZvqSkadD2Mrn1TpACyOWcftilKwTmbuqfZl+RgXibTXdZvOcjd7bhg
tG0F6BxdJZCSKAOLjhjfZPlLQXeY19NNZXLQLHDA6VwzDawEM8a2SSuAZTzf
gyBbcZDy27A4bZMS1NnXlj1NEQbzhGZLVKMMLNaNN46dAlDTx5eRObEK4iMf
XTt6nA8mVF/7GgmsgRGDQsdmjWl08ob0meXaKlAbEW5xljuBUvkWfZc0Wgtd
ThazaWd7ES/e9ZmJrypMuFiP/6RVIeGo3EC+eDU4/8c+l+jDNSVBFzIed2eo
Q0K5+aTJwe4SmzT53/laNOBN5fOmAMXRkuZKbZrJmCbwW6+jibO+lkSarFsk
uUgLwLTI1HhiqiTrS5KetOY62GxddayodK7E71bpOwOkDRe2+V5/PstH3vbd
U5p+iA4Dz2wZ1fKLyaBG773btzIgy0XUQEXsN/LcyFnh5jcMmG3dtXldoSBZ
oFBvN+/GhGyfhzndXkKk0bYvPbwvTHBiDZ9V6xEmvTREfQsC1kONt0N3jq4o
Wa7okPhWYgO8S0zhz70kRh6lXViy5OYGkGFJpKH0paSF/LBkE50FN+89UV5b
JU6GrF5lkVvIgj995XX4CyVIy9bt0W1GOrBJV+dZ3hZJcldqTsCddzpwKiDQ
inwsSSb7j8cdc9aFZfeNqmoEaeS6Pe57Ps7owkntDWf+sqWRFiNNinfC9cBC
X8E36A6NrDwjLecmw4Y/TzxepN1II33UIvNeZ7KhriJUx+43gjz0qvOqGYcD
nGGnRWs1CfI3lbWuQqUcaO8Fr1ljgqy7/qjbaTcXnr/KMLSwI8ixH9PRDZ1c
ECobnGG5EeTrgM3D+wJ4kOv8xeP5IYI8PtN9RNiwHlWkx5jouTFA7Ln/ypAG
PTA7xh6eyaeR8g1Wg3JObIheQWqJj9JI71P5969+YcOV9WP9DTIEmTcVcjL1
NAcC/bxbJDgEOdTqoqIrxoXiOaOiSkuCdDCtK7x1iwtLnLk2Oo4EuR+/ARlt
Hpx1/XdZnCdBMmNka0QNXyCtHcEeOxsY8Hd90h2JbD1YmWA/K5hBIydSni16
oc+GztJpCd8uGjlal5SZWceGEPvIyX0SBEn0MBefsuNAZ9OlkVYmQZ4IMjZW
+sgBm1SlIs3tBBnnxaudP8GFuO2KvfP7CfJR+5Uh/yU8+ONZaBbdgyA/rXkV
e2g5B+Tvjy5+sQrnJ9441pLAAVV5ebFyRJD2uqGLzZlcYC+LrmnYTZDqq11S
9Iq5gNRlLCecCXL57ayYAmseTEk9VvbB9UyuDg2SNMxGt2wnBFmiTAjq0N//
NkEP7DPb/216SCPbl/UtlfqdDU/mvwT2ttJI7R/yGzaVsMFek3bDW4QgN9kK
b3E048DieD+mpDZBFlvmNEU1cmDFRo9Ta7cSJGt+vCXbjQtOHQGH9ewJsvpT
aYnKVy5Ycnl5Ru4EqbXTUOGHAAemNxqn2ykQ5JW/0lkvwjngeLXP7tRGgnwo
9D3qhSIXVmg/f33AmiDLnsk9GczgAjE0d/S+E0FyM/o9PTbzQORuZ6Y0vs+P
d+fLzS9zIT2mrTnVgSBDXlpLV8rxQO9Ss/J3XL+rEVl3z9dywZbwk1vtSpCf
r5wgRd15ENt2N/Ehjo/SOTgga5iI9maM/0xXZYJ7/6ViTqweBJ/JB3oijdy1
dS7qn1Vs2KkSGhLeTCNf05r9Q5+z4WO7RvXAEoJsJPw9327mwPdP42mKWgTZ
zR1R2FHDgdnbppIxpjif/2reixzggsC2liem+wiy3W+/ZuAQF27Glhx/gfv9
pfPPA0Y/2BBWc15mpTxBrt60wkYnlANq/AbLq7gEWTmxrj1AmgtZpz+ZyVjh
fjrz7bnBQy6kuBlkjeF+3c4KaSL1eFB9Ydi9Dfer2QOH6kfBXNhjKZvecoAg
o63HgxRpPBAofvJnLK5Hq+3lBx8quKBWl+0f5kKQAlJSvzvt50G3QL9dOK7H
uZl2kejefHRdQLZRcYwBec5qf7ya40I2S+W/Yqyfuso2PmIbD+oiPw+YYP8j
RvlpPio8OP3QJmUbPr9z8fs/nvnyYEBs9XQ2Xj8kurxAy/A60imfvLh1PRPa
B7MOD0fqgWXpqxDbBBop5ixsQyiwQTbiYVRHE428e5sVq/mEDVNNJ2UfCBKk
8nhawDV9DlwyGGhd/TtB+tGFDdIrOLB9YMClyoQgNdZxHHL3coHPT+rzSzxP
+tkZHcl9XDidl+oQiOt7e8wueGCSDe9yapdNyxKkt7y5+1gwBwaCrh0fwfPA
tn8r3ztJLszNm6713UWQ+d2OnLEELkQELjsehev7x1Tt5U/reRBwgOwswPeb
WPJ6u9VpLhi+5PG8cX3vyGzSMRPjwff+4efOuL7B/0yuvVLKBX6UawW4vktb
DnaG7+GBS6XX+yBcjxvdTOM3UTnoVTe/nsocA16o+4tMT3FBu+dNXwiuL3Mg
LkffhAc3L27yomP/k0JLHG4p8cAw3U9oNT5/sFJTtNOLBzusH3tm/Kq/S+6x
O72p6NjwlfV0WSYYHmEpx2zkwW/jQpnT2H92Z4W/nhMP1grN376J/ZUc5sz6
d/LgxoU6lX3YbkYR9y4e54G9Q795DrZX5gbZ7zIMRg5MMWGuLhNuDJealF3T
AzGxE0Zed2mkp29EXpEcGyL/W6O0BOsl6NiT/COLDbmx097zeP5XfDA+583j
wM8uB/pDPP+LNFY07injgOF/Ik8dsV6BHT6JYbZceCqc2BKO9RqSsyrQ7+FC
9I/aSVusl0COSGTBNzaolR8qdcV6ESIDR14GcSBhq9XHM1ivxE6byAviXCgM
2pi/EuslFhN/qvwOF6oDXR44Y732th53CWHwwEN3oDQV39+oQCBcIwC/l9v3
X+pive7P9Ep0CuP66CkHmmG9Gn203Q6SXDggeEFcFutFFAgVqtjg+THUW/En
rsfd3fscfQ89RW85qgO/CzChQmRlX/h3PG8Gg2WcsV661ehagyEPxPosm1Zj
/zNDmVymAg/ET6TYi+HzR1Pr+/w9ebD+2uVXKXg9xFzs77aoJHSYYS8losyE
LbvaZjS5PEBXfBqGsD/fem+LVw48+LpBsiwa+6sYPFwbaM4D40+jry2x3b5K
N0DRjwecuLShp9jewvMyftwbj6qCWyo6tZgg9L3gt2k7/N7znJwv4PXevr8Y
Zj48OCirfTIL29+9lW4luvCAHVzbn4DtN/YD5Z9P8KDH+OvqX/+3FI9yTq/8
fzz66KfAWz8z5gKP1i7exNy3hbnAo4f73s9eNWAu8Chtc8KE0EbmAo9O1stm
5bKYCzzaL6bLq1/HXODR9h+bT1vg+UvxqF++x6lxReYCj/ZuPR8tLsNc4NF/
roo8i5VkLvCopZ5kcoIwc4FHJUIb71fzMxd4lJlXNuAwy1jg0Z7T2mrHvzIW
eNTrrEzO90+MBR6dVhewu9nHWODRix8C5oo+MIDi0fXttAmzZgZQPNr2NqvL
po4BFI+WfkhYU/cfAygeVR2tPXPoBQMoHvW8rt98voABFI/qaEsFiz5lAMWj
cSRTXTKDARSPpl19OKCXhLnyfzz6d+z5meo7DKB4dJPGE+H3NxhA8aibwg7P
vRH4vP/xaLOYce/MBQZQPHrtWqidXDADKB6V3sxRSTrJAIpHBZduHPr7KAMo
HuX9G1PVdogBFI++v71/5pgzAygeFYaT6lfsGUDxqILibylLdzOA4lHV5nYV
iZ0MoHi08f3Swg1bGEDxqFNK1v1/gQEUj97bcf/CGw4DKB7driNYvH093v9/
PDriRy4d0mQAxaNrPlXtFVRhAMWjN1gG02ErGUDxqJe3WEy0NAMoHrVNY5gV
izOA4tHuj+UWVksYQPHoyPlUazc+BlA8euWG0oW9E3SgeDQi1dgZmeD3ZjHG
73p3CLV/9nT0wO8jWofus97uO+r1Me55YMwEiicXveHFSU3TgeLJNvfbmh+B
CdfO2K3JHe9DpyZf+r3C8RdtFNRFtL6i+RpDG0lTJlA8GCD5+t7EDzpYaXJ+
XO19h37yglsVtzLh7Kq/uqW2j6GVrnrLrmCb4r2W0OQIvW90oHhPQKZsVwN+
j40x1592xPcgpXuVm4vxeSHu0QLHpb6g0ZZuuUJ8HsVrzg8k13b+pIMzEa5b
E9WEEi212Z/wehk7/6j+t0+oPIH1pyCOp3gsyXV8meokHcTLfXZH9Fah0r3r
VCcNmbDdbW1UuOkAuuQ1pfA39jcw6H2xQ+cD6j0Sf30c56t4XlXjeP04qjMI
K5vF84TiM4l1jqJbv9CB4rMeRWcTCy4TjidmzB473I3cz13PSMT7zY/Xfk6/
+Bk95z87JYbjKb669ojp1jxPB+/QPCvPQw3oLwmHcVWcv6tRY0F91TCqfRe0
k4fjKX4qHpberTBFB+XMsmuvospRj6nA0St4no0ehbbVKz+iACQ3W4r9zZ6L
d4yItaNGFfaZSJz/mAjLnOSNI6cO0TRjbFM81eZ5zhy+0oHiKf9gFwN+xIT1
l48f2lbei4KjpHe/xPvtu+skq1XUjLJ6uokonP/qdXc1U5VHUepji/M1eL+5
drmVljqv0eWXoMHE/ZRmJ7Jt5ugg0o/fPRaB41d+3PemWbsT7dXau+fXfSj+
WpMMVZaf6UDx17quqy9G2EwwVStQKm7pQkHOlW5h2H9TzshghcFnVD/jPMLC
51P81LZm1TkN3P9HSfNujs0bVIgqc3Jxv+tVd32QZw0jJStVfSscT/GRdYv6
ZByun/qqsUyvQ/+i5uyP78jNTCiZMp/3Cu1HHJu6G1XYf8f4A+9/plrR2y8P
ztvh+2Xd8i+u7hpDc/mh39yxTfFSZVvMaCGuH8VLTk0GWV/1mbBY8lxEDL0X
iXO0+Svxfg4tU8mzyW/RmFcz1xDn/+VJ+o4vl0fQsZE/cwfxfoKWxpxxsZdI
c8f0dLwREwK6VvgYvR9Ay0WmlO/heH2hnRuCtnagZmUPfRlsU3x1e7el5ytc
P4qv6JPqH27zmJAkn9CsIdCDTOtmurKxv/v2NeU3gxrR5Wrm7TDcXys4N49p
F1Wispuzg6a4/xVG1ue2ZH9EOyukKvOxv0ngSQvFVe+RsfPEsjKc30EBD9NF
dn3onv5O79d43db59eV9dS3IJblerR3f513TD9XHQkPIWS380Wm8LmdGiI7n
daKirb5r9mKb4rej0gz1t3g+UfwmQ89118F6M4ZIZk9YF+qbDs0Ixv72sYEu
jUqf0WjRt6QteH+Kv7x3uXhtwXr72celrnpVj74WVuQFYr2VwwbGYXAIvTe0
vbwfx1N8tcv6SeVbrLeW3bmNG21K0dyZA9/+wHqnFFrTInn9qNX1a0cN9rcI
G2UlHW5F0QejhvXxfeP2B9aN3RhDzN0Sv5/CNsVbM6mKJdNYb4q38h75Rbhi
vT+9uZxY0NuD9FckEf/i/Rz9DX16FN4im4SYJJlf793/iYMMjCARosVkCu8n
cqW1smSqGuVsuCRphvV2fqgY7BE5gOwivrkl43hIip9xLfmAxrTPzQlgm+Iz
v6J3XFE8byg+65zQdZjG8yb8Q9LgjvxuJP05yDgN+3sOel8N+daAIsPmdtph
vVceo/P/TK5AGbVWTsN4Xgg+5lTNuX5EL6o7sn/N1y2yZSsEY9tRnVLyeDrO
z6zSZ4+qZB9SJjwqfs37vYtkdxmZtCCtjks+efg+pXGLOU3/DKIl/0iKXcDr
t+JyR3uOdaIGtX6jbdim+E/PLm9qGe7P/c5Pl8av6UZ2+9ok4vD6Wx3TEdP6
fvRWcMvdil/9Yn769JFTvcg38/7y6l/z+pCAV2xDB3qyxXWPJraLbOPKBXb2
oHPt8pfysM3S1Ep6+uMjqj0ujJ5h+8RmR532pD70Rcna4ld/Urzo2phsE4f7
jeJFE4nXphGJ8gvfbyj7/wDHn00/
        "], {{{}, 
          {RGBColor[
           0.6666666666666666, 0.6666666666666666, 0.6666666666666666], 
           Opacity[0.2], EdgeForm[None], 
           GraphicsGroupBox[PolygonBox[CompressedData["
1:eJwt0uc3FwAYBeCfBg0pTWWUQqFJpSTtRFEUpaVkpIGIsjMS7USi0LA6/kmP
c/rw3Pd+vueNLa0pqF4UCASCmPt/c0UeKfo/+pmkmhl6mOAGs7zhD1VM08Eo
WfTxlyd0McY1evlNOS18I52ndDNOEZW08Z3TPKaTn1zmHo184QDXeUg7I5zn
KmU0M8RRCqmglWFOkUcJDXxmP+co4AFNDHKEkws7cZfnfGIfZ8mnlJd8JY0T
XOIO9XxkL2e4wn1eMMBhMrnIber4wB4OcZwcbvGM9+zmIBlkc5Na3pFMEons
YicJxBPHDrYTyza2EkM0UUSyhc1EsImNbGA961hLOGtYTRirCGUlK1jOMkII
ZilLWMzCD6ZyjEe84gcXeM0vipmihrfMA6G7Oxs=
             "]]]}, {}, {}, {}, {}, {}, 
          {RGBColor[
           0.33333333333333337`, 0.33333333333333337`, 0.33333333333333337`], 
           Opacity[0.2], EdgeForm[None], 
           GraphicsGroupBox[PolygonBox[CompressedData["
1:eJwl1GWQVmUYBuCll65duhaWhWXp7q6lBSkBkVBCOqSlU2mlQUGlpEtaQBqU
RiWVTukG4fqGH9fc9/OcOT/OmXfesNZd63eJGRQUFINaMd7nOLryE035npFU
ZzZD6EgpChF4PxaxiUNc4hFMfBKQkEQkJglJSUZyUpCSEEJJRWrSkJZ0pCcD
GclEZrIQRlayEU52IshBTiLJRRRf0Y2PiKY0hcnN13SnGTUoQxHyMJ4eNKcm
ZSnKFPrQinpUIi8T6EmLwD+lHMWYSl9a8wGVycdEevExtSlPcb6hH22oTxXy
M4netKQOFZjOQD6jISX4lv60pQFVmcmXtKcxBZjMF3xCXeYwlM+pyAwG0Y5G
zGM4nSnJNAbwKfMZxYfMZRid+IExVGMWg1lIBxYwmsU04TtGsIgu/MhYllCQ
s0Hvz2p2KhOXdJTgoWf/k0IvwDX9Li9IbM7NRf0yt3hKArtIzuh/8xd/cppT
nOQExznGUY7wB79zmEMc5AD72cde9rCb39jFTnbwK9vZxla2sJlNbOQXNrCe
daxlDatZxUpWsJwLXOImT4jvW3KyTH/AG5Kb83NVjylTUYQ75uck0qM4r2eT
FYlNGopxz76GzExZXgXOk0xKXv4115RhlA9cIlQjhELcsIqWGSjFY3MVGUwO
fjaHy0rEoTppKc59z7LIcrzWk8l8XNGzygqBe4tQCnPbPqMszTM9oczFOT2W
TE1R/jNnkmV4qSeRefhHf0tKvSDX9fSyJI/0eDKCpfo75EaNPg==
             "]]]}, {}, {}}, {{}, {}, {}, 
          TagBox[
           {RGBColor[
            0.6666666666666666, 0.6666666666666666, 0.6666666666666666], 
            Thickness[0.002], Opacity[1.], 
            LineBox[{1, 138, 111, 165, 89, 160, 133, 72, 155, 128, 106, 59, 
             51, 2, 3, 4, 5, 6, 7, 8, 9, 10, 11, 12, 13, 14, 15, 16, 17, 18, 
             19, 20, 21, 22, 23, 24, 25, 26, 27, 28, 29, 30, 31, 32, 33, 34, 
             35, 36, 37, 38, 39, 40, 41, 42, 43, 139, 112, 90, 73, 60, 52, 44,
              140, 113, 91, 74, 61, 53, 45, 141, 114, 92, 75, 62, 54, 146, 
             119, 97, 80, 67, 46, 142, 115, 93, 76, 63, 55, 147, 120, 98, 81, 
             68, 47, 143, 116, 94, 77, 64, 56, 148, 121, 99, 82, 69, 48, 144, 
             117, 95, 78, 65, 151, 124, 102, 85, 57, 149, 122, 100, 83, 70, 
             153, 126, 104, 87, 49, 145, 118, 96, 79, 156, 129, 107, 66, 152, 
             125, 103, 86, 158, 131, 109, 58, 150, 123, 101, 161, 134, 84, 
             157, 130, 108, 163, 136, 71, 154, 127, 166, 105, 162, 135, 168, 
             88, 159, 132, 167, 110, 164, 137, 169, 50}]},
           Annotation[#, "Charting`Private`Tag#1"]& ], 
          TagBox[
           {RGBColor[
            0.33333333333333337`, 0.33333333333333337`, 0.33333333333333337`],
             Thickness[0.002], Opacity[1.], LineBox[CompressedData["
1:eJwVz1c/1nEcx+H7LjSUdhQRkRYJlUiUmRz1EHoA9aCcVRSFjKy0FSWzNGiR
itAQcnVwvd6f7+9/9I+/cOn8xWAgEKjgMnsdq5ixszWaT3a6buGf/ZYUO4J5
O1dj+WYf00hW8sp9QMP5ZZ/UXXyxM3UbQU6TwHvvh3UjC3ae7mbKztIdlBJK
AYlc8S1ZV1PErDtHYzjLZ3eGbqXk/4+STzzneOcpVTdQzF/3KY2jjO/u4xpF
CGfYw4j3g7qO3/YkR+3trOCDO003sWhPc5V97jXM2eOM8ppKqrjGdaqp4QY3
qaWOem7RQCNNNHObFlppo50O7tDJXe5xnwc85BGP6eIJT+mmh2c8p5cX9NHP
AIMMMcx+/7KWn/YEY7zhkLf1/LG/8pEj7s0s2T84Ye8kjEKSKOelb8tZIlV1

             "]]},
           Annotation[#, "Charting`Private`Tag#2"]& ]}}], {}},
      {"WolframDynamicHighlight", <|
       "Label" -> {"XYLabel"}, "Ball" -> {"InterpolatedBall"}|>}], 
     DynamicBox[(Charting`HighlightActionBox["DynamicHighlight", {}, 
       Slot["HighlightElements"], 
       Slot["LayoutOptions"], 
       Slot["Meta"], 
       Charting`HighlightActionFunction["DynamicHighlight", {
         GraphicsComplex[CompressedData["
1:eJxVmHk41dv3xyVXpnA+UYYMlUxXzjl1cIa0V8ZSirhRUjITSdGtKHFLI8oQ
mqSS+Uol4+WTa7ioECKUWYZMTabkt3ue78fz/P46z3r2Wnuvvd5rr/N6Pqsc
fXa58PPx8e1YxMf369d6a0vTs/r7m3bJCNFP6TFBJrPSUMiwC3lYzNyI1aVD
4EnRrq4fE2j3+yxewjItSJ/YNReSP4O8w5c2tPhqQGv+KdbqpEVwi7YvOn65
Grg/YwkcMRMEV1h+9FKxCsTEnwk5cE8EPNPyloQVrIZt7Gy5jVYSkEJnOajl
KMNk5hZvqSkadD2Mrn1TpACyOWcftilKwTmbuqfZl+RgXibTXdZvOcjd7bhg
tG0F6BxdJZCSKAOLjhjfZPlLQXeY19NNZXLQLHDA6VwzDawEM8a2SSuAZTzf
gyBbcZDy27A4bZMS1NnXlj1NEQbzhGZLVKMMLNaNN46dAlDTx5eRObEK4iMf
XTt6nA8mVF/7GgmsgRGDQsdmjWl08ob0meXaKlAbEW5xljuBUvkWfZc0Wgtd
ThazaWd7ES/e9ZmJrypMuFiP/6RVIeGo3EC+eDU4/8c+l+jDNSVBFzIed2eo
Q0K5+aTJwe4SmzT53/laNOBN5fOmAMXRkuZKbZrJmCbwW6+jibO+lkSarFsk
uUgLwLTI1HhiqiTrS5KetOY62GxddayodK7E71bpOwOkDRe2+V5/PstH3vbd
U5p+iA4Dz2wZ1fKLyaBG773btzIgy0XUQEXsN/LcyFnh5jcMmG3dtXldoSBZ
oFBvN+/GhGyfhzndXkKk0bYvPbwvTHBiDZ9V6xEmvTREfQsC1kONt0N3jq4o
Wa7okPhWYgO8S0zhz70kRh6lXViy5OYGkGFJpKH0paSF/LBkE50FN+89UV5b
JU6GrF5lkVvIgj995XX4CyVIy9bt0W1GOrBJV+dZ3hZJcldqTsCddzpwKiDQ
inwsSSb7j8cdc9aFZfeNqmoEaeS6Pe57Ps7owkntDWf+sqWRFiNNinfC9cBC
X8E36A6NrDwjLecmw4Y/TzxepN1II33UIvNeZ7KhriJUx+43gjz0qvOqGYcD
nGGnRWs1CfI3lbWuQqUcaO8Fr1ljgqy7/qjbaTcXnr/KMLSwI8ixH9PRDZ1c
ECobnGG5EeTrgM3D+wJ4kOv8xeP5IYI8PtN9RNiwHlWkx5jouTFA7Ln/ypAG
PTA7xh6eyaeR8g1Wg3JObIheQWqJj9JI71P5969+YcOV9WP9DTIEmTcVcjL1
NAcC/bxbJDgEOdTqoqIrxoXiOaOiSkuCdDCtK7x1iwtLnLk2Oo4EuR+/ARlt
Hpx1/XdZnCdBMmNka0QNXyCtHcEeOxsY8Hd90h2JbD1YmWA/K5hBIydSni16
oc+GztJpCd8uGjlal5SZWceGEPvIyX0SBEn0MBefsuNAZ9OlkVYmQZ4IMjZW
+sgBm1SlIs3tBBnnxaudP8GFuO2KvfP7CfJR+5Uh/yU8+ONZaBbdgyA/rXkV
e2g5B+Tvjy5+sQrnJ9441pLAAVV5ebFyRJD2uqGLzZlcYC+LrmnYTZDqq11S
9Iq5gNRlLCecCXL57ayYAmseTEk9VvbB9UyuDg2SNMxGt2wnBFmiTAjq0N//
NkEP7DPb/216SCPbl/UtlfqdDU/mvwT2ttJI7R/yGzaVsMFek3bDW4QgN9kK
b3E048DieD+mpDZBFlvmNEU1cmDFRo9Ta7cSJGt+vCXbjQtOHQGH9ewJsvpT
aYnKVy5Ycnl5Ru4EqbXTUOGHAAemNxqn2ykQ5JW/0lkvwjngeLXP7tRGgnwo
9D3qhSIXVmg/f33AmiDLnsk9GczgAjE0d/S+E0FyM/o9PTbzQORuZ6Y0vs+P
d+fLzS9zIT2mrTnVgSBDXlpLV8rxQO9Ss/J3XL+rEVl3z9dywZbwk1vtSpCf
r5wgRd15ENt2N/Ehjo/SOTgga5iI9maM/0xXZYJ7/6ViTqweBJ/JB3oijdy1
dS7qn1Vs2KkSGhLeTCNf05r9Q5+z4WO7RvXAEoJsJPw9327mwPdP42mKWgTZ
zR1R2FHDgdnbppIxpjif/2reixzggsC2liem+wiy3W+/ZuAQF27Glhx/gfv9
pfPPA0Y/2BBWc15mpTxBrt60wkYnlANq/AbLq7gEWTmxrj1AmgtZpz+ZyVjh
fjrz7bnBQy6kuBlkjeF+3c4KaSL1eFB9Ydi9Dfer2QOH6kfBXNhjKZvecoAg
o63HgxRpPBAofvJnLK5Hq+3lBx8quKBWl+0f5kKQAlJSvzvt50G3QL9dOK7H
uZl2kejefHRdQLZRcYwBec5qf7ya40I2S+W/Yqyfuso2PmIbD+oiPw+YYP8j
RvlpPio8OP3QJmUbPr9z8fs/nvnyYEBs9XQ2Xj8kurxAy/A60imfvLh1PRPa
B7MOD0fqgWXpqxDbBBop5ixsQyiwQTbiYVRHE428e5sVq/mEDVNNJ2UfCBKk
8nhawDV9DlwyGGhd/TtB+tGFDdIrOLB9YMClyoQgNdZxHHL3coHPT+rzSzxP
+tkZHcl9XDidl+oQiOt7e8wueGCSDe9yapdNyxKkt7y5+1gwBwaCrh0fwfPA
tn8r3ztJLszNm6713UWQ+d2OnLEELkQELjsehev7x1Tt5U/reRBwgOwswPeb
WPJ6u9VpLhi+5PG8cX3vyGzSMRPjwff+4efOuL7B/0yuvVLKBX6UawW4vktb
DnaG7+GBS6XX+yBcjxvdTOM3UTnoVTe/nsocA16o+4tMT3FBu+dNXwiuL3Mg
LkffhAc3L27yomP/k0JLHG4p8cAw3U9oNT5/sFJTtNOLBzusH3tm/Kq/S+6x
O72p6NjwlfV0WSYYHmEpx2zkwW/jQpnT2H92Z4W/nhMP1grN376J/ZUc5sz6
d/LgxoU6lX3YbkYR9y4e54G9Q795DrZX5gbZ7zIMRg5MMWGuLhNuDJealF3T
AzGxE0Zed2mkp29EXpEcGyL/W6O0BOsl6NiT/COLDbmx097zeP5XfDA+583j
wM8uB/pDPP+LNFY07injgOF/Ik8dsV6BHT6JYbZceCqc2BKO9RqSsyrQ7+FC
9I/aSVusl0COSGTBNzaolR8qdcV6ESIDR14GcSBhq9XHM1ivxE6byAviXCgM
2pi/EuslFhN/qvwOF6oDXR44Y732th53CWHwwEN3oDQV39+oQCBcIwC/l9v3
X+pive7P9Ep0CuP66CkHmmG9Gn203Q6SXDggeEFcFutFFAgVqtjg+THUW/En
rsfd3fscfQ89RW85qgO/CzChQmRlX/h3PG8Gg2WcsV661ehagyEPxPosm1Zj
/zNDmVymAg/ET6TYi+HzR1Pr+/w9ebD+2uVXKXg9xFzs77aoJHSYYS8losyE
LbvaZjS5PEBXfBqGsD/fem+LVw48+LpBsiwa+6sYPFwbaM4D40+jry2x3b5K
N0DRjwecuLShp9jewvMyftwbj6qCWyo6tZgg9L3gt2k7/N7znJwv4PXevr8Y
Zj48OCirfTIL29+9lW4luvCAHVzbn4DtN/YD5Z9P8KDH+OvqX/+3FI9yTq/8
fzz66KfAWz8z5gKP1i7exNy3hbnAo4f73s9eNWAu8Chtc8KE0EbmAo9O1stm
5bKYCzzaL6bLq1/HXODR9h+bT1vg+UvxqF++x6lxReYCj/ZuPR8tLsNc4NF/
roo8i5VkLvCopZ5kcoIwc4FHJUIb71fzMxd4lJlXNuAwy1jg0Z7T2mrHvzIW
eNTrrEzO90+MBR6dVhewu9nHWODRix8C5oo+MIDi0fXttAmzZgZQPNr2NqvL
po4BFI+WfkhYU/cfAygeVR2tPXPoBQMoHvW8rt98voABFI/qaEsFiz5lAMWj
cSRTXTKDARSPpl19OKCXhLnyfzz6d+z5meo7DKB4dJPGE+H3NxhA8aibwg7P
vRH4vP/xaLOYce/MBQZQPHrtWqidXDADKB6V3sxRSTrJAIpHBZduHPr7KAMo
HuX9G1PVdogBFI++v71/5pgzAygeFYaT6lfsGUDxqILibylLdzOA4lHV5nYV
iZ0MoHi08f3Swg1bGEDxqFNK1v1/gQEUj97bcf/CGw4DKB7driNYvH093v9/
PDriRy4d0mQAxaNrPlXtFVRhAMWjN1gG02ErGUDxqJe3WEy0NAMoHrVNY5gV
izOA4tHuj+UWVksYQPHoyPlUazc+BlA8euWG0oW9E3SgeDQi1dgZmeD3ZjHG
73p3CLV/9nT0wO8jWofus97uO+r1Me55YMwEiicXveHFSU3TgeLJNvfbmh+B
CdfO2K3JHe9DpyZf+r3C8RdtFNRFtL6i+RpDG0lTJlA8GCD5+t7EDzpYaXJ+
XO19h37yglsVtzLh7Kq/uqW2j6GVrnrLrmCb4r2W0OQIvW90oHhPQKZsVwN+
j40x1592xPcgpXuVm4vxeSHu0QLHpb6g0ZZuuUJ8HsVrzg8k13b+pIMzEa5b
E9WEEi212Z/wehk7/6j+t0+oPIH1pyCOp3gsyXV8meokHcTLfXZH9Fah0r3r
VCcNmbDdbW1UuOkAuuQ1pfA39jcw6H2xQ+cD6j0Sf30c56t4XlXjeP04qjMI
K5vF84TiM4l1jqJbv9CB4rMeRWcTCy4TjidmzB473I3cz13PSMT7zY/Xfk6/
+Bk95z87JYbjKb669ojp1jxPB+/QPCvPQw3oLwmHcVWcv6tRY0F91TCqfRe0
k4fjKX4qHpberTBFB+XMsmuvospRj6nA0St4no0ehbbVKz+iACQ3W4r9zZ6L
d4yItaNGFfaZSJz/mAjLnOSNI6cO0TRjbFM81eZ5zhy+0oHiKf9gFwN+xIT1
l48f2lbei4KjpHe/xPvtu+skq1XUjLJ6uokonP/qdXc1U5VHUepji/M1eL+5
drmVljqv0eWXoMHE/ZRmJ7Jt5ugg0o/fPRaB41d+3PemWbsT7dXau+fXfSj+
WpMMVZaf6UDx17quqy9G2EwwVStQKm7pQkHOlW5h2H9TzshghcFnVD/jPMLC
51P81LZm1TkN3P9HSfNujs0bVIgqc3Jxv+tVd32QZw0jJStVfSscT/GRdYv6
ZByun/qqsUyvQ/+i5uyP78jNTCiZMp/3Cu1HHJu6G1XYf8f4A+9/plrR2y8P
ztvh+2Xd8i+u7hpDc/mh39yxTfFSZVvMaCGuH8VLTk0GWV/1mbBY8lxEDL0X
iXO0+Svxfg4tU8mzyW/RmFcz1xDn/+VJ+o4vl0fQsZE/cwfxfoKWxpxxsZdI
c8f0dLwREwK6VvgYvR9Ay0WmlO/heH2hnRuCtnagZmUPfRlsU3x1e7el5ytc
P4qv6JPqH27zmJAkn9CsIdCDTOtmurKxv/v2NeU3gxrR5Wrm7TDcXys4N49p
F1Wispuzg6a4/xVG1ue2ZH9EOyukKvOxv0ngSQvFVe+RsfPEsjKc30EBD9NF
dn3onv5O79d43db59eV9dS3IJblerR3f513TD9XHQkPIWS380Wm8LmdGiI7n
daKirb5r9mKb4rej0gz1t3g+UfwmQ89118F6M4ZIZk9YF+qbDs0Ixv72sYEu
jUqf0WjRt6QteH+Kv7x3uXhtwXr72celrnpVj74WVuQFYr2VwwbGYXAIvTe0
vbwfx1N8tcv6SeVbrLeW3bmNG21K0dyZA9/+wHqnFFrTInn9qNX1a0cN9rcI
G2UlHW5F0QejhvXxfeP2B9aN3RhDzN0Sv5/CNsVbM6mKJdNYb4q38h75Rbhi
vT+9uZxY0NuD9FckEf/i/Rz9DX16FN4im4SYJJlf793/iYMMjCARosVkCu8n
cqW1smSqGuVsuCRphvV2fqgY7BE5gOwivrkl43hIip9xLfmAxrTPzQlgm+Iz
v6J3XFE8byg+65zQdZjG8yb8Q9LgjvxuJP05yDgN+3sOel8N+daAIsPmdtph
vVceo/P/TK5AGbVWTsN4Xgg+5lTNuX5EL6o7sn/N1y2yZSsEY9tRnVLyeDrO
z6zSZ4+qZB9SJjwqfs37vYtkdxmZtCCtjks+efg+pXGLOU3/DKIl/0iKXcDr
t+JyR3uOdaIGtX6jbdim+E/PLm9qGe7P/c5Pl8av6UZ2+9ok4vD6Wx3TEdP6
fvRWcMvdil/9Yn769JFTvcg38/7y6l/z+pCAV2xDB3qyxXWPJraLbOPKBXb2
oHPt8pfysM3S1Ep6+uMjqj0ujJ5h+8RmR532pD70Rcna4ld/Urzo2phsE4f7
jeJFE4nXphGJ8gvfbyj7/wDHn00/
          "], {{{}, {
             EdgeForm[], 
             Directive[
              RGBColor[
              0.6666666666666666, 0.6666666666666666, 0.6666666666666666], 
              Opacity[0.2]], 
             GraphicsGroup[{
               Polygon[CompressedData["
1:eJwt0uc3FwAYBeCfBg0pTWWUQqFJpSTtRFEUpaVkpIGIsjMS7USi0LA6/kmP
c/rw3Pd+vueNLa0pqF4UCASCmPt/c0UeKfo/+pmkmhl6mOAGs7zhD1VM08Eo
WfTxlyd0McY1evlNOS18I52ndDNOEZW08Z3TPKaTn1zmHo184QDXeUg7I5zn
KmU0M8RRCqmglWFOkUcJDXxmP+co4AFNDHKEkws7cZfnfGIfZ8mnlJd8JY0T
XOIO9XxkL2e4wn1eMMBhMrnIber4wB4OcZwcbvGM9+zmIBlkc5Na3pFMEons
YicJxBPHDrYTyza2EkM0UUSyhc1EsImNbGA961hLOGtYTRirCGUlK1jOMkII
ZilLWMzCD6ZyjEe84gcXeM0vipmihrfMA6G7Oxs=
                "]]}]}, {}, {}, {}, {}, {}, {
             EdgeForm[], 
             Directive[
              RGBColor[
              0.33333333333333337`, 0.33333333333333337`, 
               0.33333333333333337`], 
              Opacity[0.2]], 
             GraphicsGroup[{
               Polygon[CompressedData["
1:eJwl1GWQVmUYBuCll65duhaWhWXp7q6lBSkBkVBCOqSlU2mlQUGlpEtaQBqU
RiWVTukG4fqGH9fc9/OcOT/OmXfesNZd63eJGRQUFINaMd7nOLryE035npFU
ZzZD6EgpChF4PxaxiUNc4hFMfBKQkEQkJglJSUZyUpCSEEJJRWrSkJZ0pCcD
GclEZrIQRlayEU52IshBTiLJRRRf0Y2PiKY0hcnN13SnGTUoQxHyMJ4eNKcm
ZSnKFPrQinpUIi8T6EmLwD+lHMWYSl9a8wGVycdEevExtSlPcb6hH22oTxXy
M4netKQOFZjOQD6jISX4lv60pQFVmcmXtKcxBZjMF3xCXeYwlM+pyAwG0Y5G
zGM4nSnJNAbwKfMZxYfMZRid+IExVGMWg1lIBxYwmsU04TtGsIgu/MhYllCQ
s0Hvz2p2KhOXdJTgoWf/k0IvwDX9Li9IbM7NRf0yt3hKArtIzuh/8xd/cppT
nOQExznGUY7wB79zmEMc5AD72cde9rCb39jFTnbwK9vZxla2sJlNbOQXNrCe
daxlDatZxUpWsJwLXOImT4jvW3KyTH/AG5Kb83NVjylTUYQ75uck0qM4r2eT
FYlNGopxz76GzExZXgXOk0xKXv4115RhlA9cIlQjhELcsIqWGSjFY3MVGUwO
fjaHy0rEoTppKc59z7LIcrzWk8l8XNGzygqBe4tQCnPbPqMszTM9oczFOT2W
TE1R/jNnkmV4qSeRefhHf0tKvSDX9fSyJI/0eDKCpfo75EaNPg==
                "]]}]}, {}, {}}, {{}, {}, {}, 
            Annotation[{
              Directive[
               Opacity[1.], 
               AbsoluteThickness[2], 
               RGBColor[
               0.6666666666666666, 0.6666666666666666, 0.6666666666666666], 
               Thickness[0.002]], 
              
              Line[{1, 138, 111, 165, 89, 160, 133, 72, 155, 128, 106, 59, 51,
                2, 3, 4, 5, 6, 7, 8, 9, 10, 11, 12, 13, 14, 15, 16, 17, 18, 
               19, 20, 21, 22, 23, 24, 25, 26, 27, 28, 29, 30, 31, 32, 33, 34,
                35, 36, 37, 38, 39, 40, 41, 42, 43, 139, 112, 90, 73, 60, 52, 
               44, 140, 113, 91, 74, 61, 53, 45, 141, 114, 92, 75, 62, 54, 
               146, 119, 97, 80, 67, 46, 142, 115, 93, 76, 63, 55, 147, 120, 
               98, 81, 68, 47, 143, 116, 94, 77, 64, 56, 148, 121, 99, 82, 69,
                48, 144, 117, 95, 78, 65, 151, 124, 102, 85, 57, 149, 122, 
               100, 83, 70, 153, 126, 104, 87, 49, 145, 118, 96, 79, 156, 129,
                107, 66, 152, 125, 103, 86, 158, 131, 109, 58, 150, 123, 101, 
               161, 134, 84, 157, 130, 108, 163, 136, 71, 154, 127, 166, 105, 
               162, 135, 168, 88, 159, 132, 167, 110, 164, 137, 169, 50}]}, 
             "Charting`Private`Tag#1"], 
            Annotation[{
              Directive[
               Opacity[1.], 
               AbsoluteThickness[2], 
               RGBColor[
               0.33333333333333337`, 0.33333333333333337`, 
                0.33333333333333337`], 
               Thickness[0.002]], 
              Line[CompressedData["
1:eJwVz1c/1nEcx+H7LjSUdhQRkRYJlUiUmRz1EHoA9aCcVRSFjKy0FSWzNGiR
itAQcnVwvd6f7+9/9I+/cOn8xWAgEKjgMnsdq5ixszWaT3a6buGf/ZYUO4J5
O1dj+WYf00hW8sp9QMP5ZZ/UXXyxM3UbQU6TwHvvh3UjC3ae7mbKztIdlBJK
AYlc8S1ZV1PErDtHYzjLZ3eGbqXk/4+STzzneOcpVTdQzF/3KY2jjO/u4xpF
CGfYw4j3g7qO3/YkR+3trOCDO003sWhPc5V97jXM2eOM8ppKqrjGdaqp4QY3
qaWOem7RQCNNNHObFlppo50O7tDJXe5xnwc85BGP6eIJT+mmh2c8p5cX9NHP
AIMMMcx+/7KWn/YEY7zhkLf1/LG/8pEj7s0s2T84Ye8kjEKSKOelb8tZIlV1

               "]]}, "Charting`Private`Tag#2"]}}], {}}, <|
        "HighlightElements" -> <|
          "Label" -> {"XYLabel"}, "Ball" -> {"InterpolatedBall"}|>, 
         "LayoutOptions" -> <|
          "PlotRange" -> {{0., 91.10181468457094}, {-6.90777313418568, 
            17.292213032830002`}}, 
           "Frame" -> {{False, False}, {False, False}}, 
           "AxesOrigin" -> {0, -6.907773134185665}, 
           "ImageSize" -> {320, 320/GoldenRatio}, "Axes" -> {True, True}, 
           "LabelStyle" -> {}, "AspectRatio" -> GoldenRatio^(-1), 
           "DefaultStyle" -> {
             Directive[
              Opacity[1.], 
              AbsoluteThickness[2], 
              RGBColor[
              0.33333333333333337`, 0.33333333333333337`, 
               0.33333333333333337`], 
              Thickness[0.002]], 
             Directive[
              Opacity[1.], 
              AbsoluteThickness[2], 
              RGBColor[
              0.6666666666666666, 0.6666666666666666, 0.6666666666666666], 
              Thickness[0.002]]}, 
           "HighlightLabelingFunctions" -> <|"CoordinatesToolOptions" -> ({
               Identity[
                Part[#, 1]], 
               Exp[
                Part[#, 2]]}& ), 
             "ScalingFunctions" -> {{Identity, Identity}, {Log, Exp}}|>, 
           "Primitives" -> {{{{}, {
                EdgeForm[], 
                Directive[
                 RGBColor[
                 0.6666666666666666, 0.6666666666666666, 0.6666666666666666], 
                 Opacity[0.2]], 
                GraphicsGroup[{{
                   Polygon[CompressedData["
1:eJxd1Xk0lVsbAHBT5nBeQ4YMuSQSjg7nnPct58kxlOFmKkoiQ1SEooSIW9xS
lCHJdJXKeCWzutm5ochQEkk3hE5UqD5F5Nv3j++f74+99vqtvdfaw/PsZ6/x
DnbyE+Dj4yvF7d/eZdtAX/XTa2ZOiqKGkUw6/M9W0l3WKQUqqCtqy9SeKAr+
33W+Xw7UHiLQMw9ey+cICt5aftX81/2clD9+P0aBh9eEfQ320BrTKLUwCthX
SiarsIcFX++oDqWAJ6k5X4k9Nv6bkU0wBfuUDE5UYL9v05MYDqTgV5fbB8uw
PxU/HQ8/SIHxxXOdRdifkyKQRAAFma/yCgqx54LUswv8KGDFdU/kY//Y3hrO
9KFAW3Q55yo2n3GQQ6cXBV83yjxMxxaSk1vvs5eCUaEJ92Rs0bnGFfPuFAjV
+/gmYq8c2DecvIsCv7bA17HYRKPoXS1XCpiTY63HsRVyKjIaXSj4LndbIxhb
3WvJZmI7BZcTe7T2YGuZF2pH21Ng+eFTlyP2Oi1bPsKWgp7UzzwrbDrvSs1m
Kwqu/m4WaIht2s652MulQHLcsU8TmyybOHhgCwXiecPl8tjcEIZGxiYKVsyI
ls8fJNBWp1cLeiQFnKTg3klsO0Z8H2JS0J44FfAKe8f37nMfjCmI8kTDjdi7
B4/5xRtRcMCU11yMvfeeKigaUHBq/9+yV7BDLBpKgrUoOFnoWmSLfUJUxCtb
nQJuaZioJnbMZDlJV6VAKqLIQxI7/omLfJsyvo+z/RpzBwiU7jITq0bD93f/
zvFM7FxFMxMbSQrmJqZqfbGvLYxJD4vh/TM1om2wbw4lTYaLULCjOqHCELve
V2dH5xIJlQytR/cDCPRgXbj4/HcSDN4+G4/HbhVfPZ48R0Lp+zhFX+z2D81N
Wl9JcCSpegvsobC9etGTJFzNbDr2wJ9AE6yyN7fGSThZX+wVjT2p7Ny4+S0J
6Yvd39ywpxfn03uHSRB9+H6BgX0+pSLvTDcJbkSYsuZ+Ag26nbv+TysJOj2V
4Rf8CBT31zftpGYSBDh1zoD9PNjAfx8iwVM4UUoJe52mXxHzPgmcdYqOs74E
elitfOd9GQnE5NKRaz44f2L+U2teSEKRv3nFtDeBGka92dP5JKREyx5Lw5bM
yIpsySWhPdrvui+2l3XP3exsEkR8SVcT7MWXZ1rsz+HzZ7zqL/YikM11r/ab
cSTsclQqHfAk0KxIl53zSRK4TygqCNuiUShZNwqvl3PtiSn2lUCqezmChCt2
amPLewnEWJ4ZqPQnwedN1GGmB47no47X4p4kCNkO3LHeQyDdDWyvut0k8IXJ
fX7iTqDoN8EFF9xIqBIrGEjG7rl0c9RnJwm1nWVcB2wP0wRBezoJLNn0jt6d
BCoUnUt7oEbCKoPaLk8XArXNbhiKkieh4uQHG0VnArlNbON7KUPC0rK1dqgT
gQqGXVMTpUi4G7upYTX25KCflqkkCfeXLO61ORIoItbSUv0dG1yL1e/p2RHo
vmNNX9pzNqzadCBSexuBRsmPqr92sOFHjrVMhjWBwgzFzEtb2WDH4/k9tiLQ
Pd1Vz3c9ZAP3kXiVN/YKLe39os1sGBqDwB+W+D1IPZ8eyGfDWhUVyRYOgZJ+
K2U8SGaD9/lx98hNBNI0W+VqksAGHQFzhcckgYJU7AOm49jAi7147CMbx1ec
F/Iklg3525zfxWDXf48/UXySDdFhQQPS/46/pQtGurNhuO/sx0E6gczcxLZ6
27BBMCuMLmOA84kIP/hiCxvmPsyUqOkTSGOmJOriZjacNecNaq7H+f+P5ekg
ig0/R7wMC/UIdKhz+LwNmw3sKR9+bewPv3RmHlJgg8q1T4IP1hBIfztXdVGI
DfObLEvdVQn0xPenp8UiCy50nFFcrUKgnGn3ON43Frys6ZadV8L1sEY8tfE/
LNBpOdS8HzsosuHa+S8sSDKenuhVxPW350Z5eQ8L4j1Sv+2RJpDBospGsyYW
eOjRLgeJE6iL1h+eUMuCd0O67TwRAuXlMDL17rDge98JpevCBBL2fntrsYIF
dZnzQcsrCBSsk1rfVc6CntYEE3dslV7n98o+LEhfhfSlPtHQbFE1/4PNLBhu
npcOHaGhIdnxlXLrWXBn+Uv02CANOW1bSvtrDQu2ayXEJ/fTkKSvmCuhygKl
lMK0N300dDA0pf6eMgtSH/2iLoLdFiOv7K/IguMRt/kNnuP5teGr43uZYHOU
NbXQQEN/Pr2RK13JhNX5Hj+Ey2go9s3mvS/ymeBRPvR3XyENBUycvc/OZEJc
TAMYFuD9vK84PJXKBMfmzni3fBq6PNVs9fAiEyQlIywC82jI4WOfWm4yExw2
q4bG5tLQhl0Bu94tmMIJg40xv7nR0K3wmStHfU1B9prF4w5hfJ7imqjclyYQ
GRXtjG7LIMdBu/RXFiZgZmpSXb9VBsVrrnGou8uA46EqJgJ3pZGDypRMnyED
rv5xR0P7sRQ6QksUEbm6ERQZ0iWc0pWoRc2r4IX0RnhZUCRQd1YSBepKhDZG
GUNHkNdojakEsrD98pb6QgcfxtQpnbdiqFH1qfuyPx0qgwtrRgNF0emPp8T6
nxnBj0GnLRvuCqPY50G77bYZQYWfhLmW5AqUE7qrufSQIfCq3YzaVQRRWHbz
S3OOASTahl6q/cGHKr7cYMrrbYAtLo+P3mteakq12sAvw68PYH3P2nL2e1N/
mwHNaloPBFw20KQYX5tcS1TW8w3owrO22r4otU9NsYllt0fL1kF+i/03q32j
TWJpddF8WTpwZscev/TDHU1U1v5qq9C1MOvnMvOT9phTzMc/J2OhDSM+Dj9K
To1xTlyWj1Ew0ILulGSHU+QsZ3ZtV6iF0C/w0fyud7/uPKdjnK+sfHYNZKXe
vHjkGB/Y5/c7cjo0gMG4/Mx7WAjkwjYKlpipQ49H98OqIjFwFi6btpVXBccs
vuuxblIweiGwyuyhMvQLefqc7qeByZE1QkUFisAfYnmVES4Hy4rlAUphCqCc
9ybRwnYVKNWcKnylJgenXXuqKs8qw7fyrUFy32kwUpje/Qz/xbasSuVNztJQ
ZMjw0qnRgIysmHjPP8ThYEm9yIVGTQioZgiF2AjDflA4cva+Fgw2RDI0b/BD
Nm1PepaCDpTOOi3FNyxwgpJX9g6E6kL0CYmRkcVZzs7XFVS+rD4olrdxRbkj
nAMOC5czTQ3h2MJoiBj3Kae1NMOK6W8E9AylDgnuA47+r3EHtvcawemFIfH0
sQbOJSGl52rTRnB5lG75LK2G0zkqwNRaMoK8nXu8Qw9VcV6w1/LWC9HhVntC
rAy3kpPtNivMkKBDiF/d0dyxYs7RqSRjQyU6xNtL/vkq7QbnsJGHnLgGHdJM
9vGUuAWc3WUzP0vX0mErFWh5eyyL8zhuoHVYnw6HJBQa9bmXOCYt337fZkyH
1XWxHk7cOI4XXVKMNKXDfwGtFsWH
                    "]]}}]}, {}, {}, {}, {}, {}, {
                EdgeForm[], 
                Directive[
                 RGBColor[
                 0.33333333333333337`, 0.33333333333333337`, 
                  0.33333333333333337`], 
                 Opacity[0.2]], 
                GraphicsGroup[{{
                   Polygon[CompressedData["
1:eJxN2Hk4Vdv/B3DJlSnDjjKTZLrinDqGc05an4wlynSjpGQek8KtKHGL24Ay
hCYpMl+pZLzsXMNFhYyhzDJkajIl39XvuUe/v87zes5+9t5r77XWfn8+Gx18
LJzZ2djYTFaxsf34tdrd0fq06f4OC1Eu9TNaVJAsCLaz0AtB9lQ+boYmFTx5
1xer6l1HGlWzf+7eSoVdTC+DR4OJqDako7pXlQoxGkdHxPSS0cHs6e9ZClQI
NeX7qysmFR2j2AnzyFLhuHPByTuDGejk+JWt6mJUSKsLCxbUy0O3bGY4abxU
uLv/kIOv5xPURlcY+ZWDCjf6qQavY/LRy352LfklClxY6OaJHSxC1znEWqSn
KECNE6vn1XuOVPeGuO9rpkDAQv9xbr0mVJ0VZ6jlSgHRnBo9Lr0+5G62cCNe
Ux2CTvP29X2bQfvf5jKT1qlC1ozFUmjRAvKOXNvc4asMnUVnaHKpq+CW0KHY
xPWK4PaUxnHcmBNcYP2JS2XyEJd4LvTIPR7wyCxcE1EsB3u088S3WwpAujrN
XjFfFmZzdnkLzwlBX0psw+tSKRDLP5/SJS0MF6wbn+RdEodl0Rw3Mb/1IH63
J1x/zwbQOLGRIz1ZFFYdN7hJ8xeG/givJzsqxaGd44jjhXYhsOTMntojIgXm
iWwPgm34Qdhv2+rMHTLQaNdQ+SSdG0yT2s1RvSzQaDdeO/RyQP0QW3bOzEZI
jH547UQAG8wovPLV59gEE7olDu3K8+j0DZFz69XkoSEq0uw8YwZlsK36Kqi/
GfoczRYzzw8iZqLLU0NfBZhxtpr+LlSLuGMKgtgSFeHib4ecY4/VlweHZz/q
z1aCpCrTWcOj/eXWmRK/snUow+uaZ62B0pPl7TVqQoZTKsButUWIn/a5PNpw
yyrBVaoARqVGBjNz5bmfUrVEVLbATqvak6UVS+V+tyre6CI1CN/je/3ZIht5
2/dARZanOow8taHUSawmg1u8D5rspkCuM6+uPN8v5IWJ89ztrymw2Gmxc0sJ
J1ks1WS77EqFPJ+U/H4vLlJ/z6cB5icqONLGzysOcJNeyry+xYFbod7bvj9f
k5eskrZPbhPYBm+S09kLLvGRJ4TC16y5uQ1EaQKZKGstaSYxLtiqToOb9x7L
bq7lJ0PlNpoVlNDgd18JDfYSAdK80yS2S18DdmhqPC3cJUhaZOQH3nmjAWcC
gyzJR4Jkmv90wkknTVh3X7+2nlOI3HLA7cD7BU04rbbt3B82QqTZRKv0nUgt
MNOR8g2+I0TeGK8wrLymBXx8p/S97gqR3aO5x8ajtcC84mWoTZIQ6TZ8qYwe
rwUh54pAPVmIDO7ROdyWpAV2Od3/tKYIkX81pd4RyNMCySS7Rc5sIZLvmb9k
aLMWGJ/UHl8oEiJrzomIu4pqw++nHq1SaxEiPXyjCkvFtSH6300ya1rx8U7c
1oSUNohFpcT0YFvsXor5e6M27JMPC41sx/ezbmit8K/a8Hj5U9BgpxA5k/50
1XMdbeitmBfw7RMiJZotR8UdtSF2A6nKPylE+ihGF77K0YbG6jAN218IktNh
IO1brjYUxM97L2PfvU2LV3msDXOtp8UecBLkK6F2/7Bn2vC+W7luZA1Bqn2T
2LajXBvsVIRuePMQ5GRjak5OozaE2kXPHhIgSO8zRfevftKGK1unhptFCZIj
nye6+Is2KFZ5VriIEeTtKduQkVlteJPfsG4e+4XT9yP637Qhov6iqKQEQaru
05P6xkGH+e0GWbZSBPlh08t4z/V0kLg/ufr5RoL0fNl71ZhOB/q446rNKgRZ
/c7ggjeTDt/77NVTsGWnMwOv6dDhku5Ip9yvBNlC+Hu07aTD1w/TmdKqBLnD
hnuXgzEdVif6UQXVCJIYoK4+Y0uH3tZLE51UgiycCz2dcZYOQX7eHQJ0/D/P
yPEXwXRI2m35/hy2t4Sp21QIHUaCrwVMYMvt2GCtEUYHRXbd9bUMgrzyRxbt
eSQdHK4O2Z7ZTpCH+VumOpLooCAhwVeFCPIX+c0uXBV06B4Er0UDgixV3tBy
oJIOev/yPHEwJEg/dW7drGo6mIyMONdi9zMmpPbW02HxtpFgnBFBlpnnt8a0
0GHDdvczm3cT5KlgAwOZ93SwzpApVTEhyLFOZ3lNPgaULemX1pgTZHKvdXQ4
PwNKgrcXSVoQpM3wbrY3ggxYWjba7ItdM7OlO1CEAblnPxiLWhJkCtfXmOfS
DNig9uzVESuCtNMMW21KZYD2utj65v0E2Xj9Yb/jfgY8e5mtZ2ZLkEE9PskR
Ngx4wp3cEYmtvIVuX3CQAWx+wh9fYIf+W/+W5wgDOPZ0PDY6RJC05emOPFcG
OPYEHtOyI8gEL2bD8ikGJJhIDy4fJkj9Yo5I5UAGpN++/0LzCEHOrHllYnmW
AXovmExvbOMH9nUPQxhwwFwsqwP725uLVaaXGZAV19WeYU+Q9kaNJbduMWCN
E8Naw4Eg+eISz1TdYUBdkPMDJ+yifgf6VBIDooLWBcRgE+e+PNNNwddz1c2d
wq58Kv54NJsBxNjSifuOBKkk55yuVcYApCRqPuOE55OPmutRkgFHOMP5xZwJ
MuTv2c1XKhjAjgosAbvT5vKDd9UMUGzM84/AvhqVe/diAwNsCD9xOReCnPo2
H9vcywCuytEFmit+X+KWxToDDIj91jBrgz2snd2TNsSAs4UZ9kHY3X6HVYLG
GHAzvjzgOXbdh4py+c8MMGcwC/Xd8PznkRyK/IrHPxoi6oT9XMmfZ36OAWoD
r4dCsQudFH97ucSAPJr8v2XYD7uvjPmvYcJvT8Ny1d0J8v7CoEAvNxN+0ZIN
Msa+I7pDw5iPCV+Hx585YcdaTQdLCzGBo+zx7/HYoS+sRGrEmaB1qV32K/a5
sRwGVYoJ/KfS7fg8CPI01xr7WzJM0Mvy45LDPq5flOkjz4SzKdbpe7AP42+u
qBoTzrv8sy4B+2BngHMohQnumiMVGdi/zTVc/rCVCYFHyN5ibBNaaCupxYS6
8HG3LuxdFl0LKgwmoCs+zWPYesdpsnHb8f1Pc+XMYzOyhz3cdzKB525vjogn
QWrWoWvNekzgGzJvlcOmjiTk6xgy4eafO7zUsZXk97ARe5jQGP1xxBBbXjdl
c5ApEww+TL4yx5axXzIe3seEG+GN8oew19/OjSu2YsKc8CNZH2yimKtE3ho/
j7HB6t+x13Yc7Y08wATnGq+3wdhcX4t/mbfFz6/Q0Skcm0NY+FfHw0zo5xi2
jcRm2+pt9tKeCZ+3CVbGYi/uq/bXcmTCZq7l2zexv3rL3Ep2ZoJ2SMNwEvbH
K6dIXjcmxHfdTU7BnsxoGvL3YMLWa5dfpmOP1qjw9noxYa/VI49s7MGhPyjG
Pkw4KqZ2Ohe7d/Xb3576MmGET24+D7t7o2agtB8T6AmZY0+w21HUvT8DmGBn
P2yaj/3abqTq4ykmDBh8lnuG/Spw5/ihQCYUOH1y//++ckMm/OCMOrCOd2lJ
s07AZp3vhAhFqQ2bdT0t28K5dR/VgXU/m9Kg1hybdf+395t7vMRmjc+v9A2D
95M6sMYvsMWBdzc263l2eVwwhc/qwHr+NV1xkyXYrPezkCFdPo/Nen8dYWlR
Wl/UgTVfUl2m1ynMqgNrvpWNi+yXmlMH1ny06lCaTcBmzVcLq8c1bdis+bzq
NTNBeF4dWOsrUPDVvZlv6sBar04PBDf3fsfj/289X3tIdW1fVgfWeu/atPGC
MhsFWPuBt4Wz1y5s1n4xcTHDyhWbtf/2v68ys1xDAdb3xCaTYlzGTwHW99HL
my8uVoQCrO/9DZrufIQkBVh5Y9OH2oOc8hRg5Z0JP3LtmAoFWHnIRIOzzGQr
BVh56d7e++Gv6RRg5SnH9Nz7/wAFWHmr5e3akm27KMDKYwrt3fIC+/D5/8tr
UtK/pK/dTwFWnuOG00pX7CjAyntvbx9eOOlEAVYeZP4TV9vlSQFWXuRcu33s
rxMUYOVJkZ10+dTTuN74L29euxZmKx5CAVYebeczGFwIpwArr7pK7fU4GEUB
Vp7dofyY++0NnFv/y7t/xV9cqLtDAVYezryaMqKVis/zX15OIKlKgtkUYOVp
DTXhEN4n+Hr/5W2P6zrtF4spwMrjCpMN5zyfU4CV1yveJW1q/JcCrDzf1Zbb
Z91IAVbe39otNGPcTlmpB/58F7hU+o6yUi/MK3HY3hyirNQTXudF879+oKzU
GwNn1RQDPlNW6hFqYeWI/SJlpV4RCGu5X8dOXalnzLUE05K4qSv1zt9XeZ7G
C1JX6qHB3Rdj+UWpK/WSX5H7mWlp6ko91f1t51kzXD+y6q1hPk1m0xbqSj02
2ySWW0CjrtRrQjuTZri2U1fquWNDbxev6lIhVkPdZ6vtVzToYzDwwIAKf1pL
KfGofkbL9XrWgka4PnWL5QgQ/oQmO/rFS7CXpxs+Zv35ET1jPz/Ht4sKO/In
Rqt1P6KmBacJGrZdfJBzi8xHNFn6JXUXNquebFi9g3oIW/qignJA0zRq1I2o
XMSe4qGZksxp5NjDm2mwmwq5t/zL6vqm0FJR2Bc37ITDQY1TN6YQdb/Ar2ew
z2/8o1/YZApJumitu4Itt+WuSobsJMp4ZHaxHvvT46y9ny5PoJMTvxeMYnf7
P7YXhQnEQ3QYzmFXahed0PnyAVUl0X7nNKaCi35LcVPtOGp4E7yPia1V1/dO
gjaOZCwVdCyxZSNGpmF0DL3Vs7l8GJvLbIrd5e4Y6v7o4eCO/ab1m8IjrjHk
pBj58Cx2RcJqeuvfo2jN34J84diZtjx7Fk6MIp3E/VNR2IF9G3z0346g9Txz
svewnVKkQ9yjR5Bt1BfXNGwT180xkUYj6JLXnNRf2DQV1dQn396jhgBu9BRb
amJrQUfee7SvWrimCJvzEb12yeU9el7Xk1eGPXkCuuQk36NAJL5Ygd2mYTRh
1DSM2jh33a3GLp8zXfYKG0Z068YbtdjpJVZC0cxh1Onyuace+9o5200F00Po
zOwLv5fYp3Y6aHSnDqFPMlZmr7CPcrgbrbIdQvd09nn/sHGNzwEFwSEkS7hX
/zh+6+UAzz1VgygkRmT/C2xx07Nnj58ZRL4599fXYa8WvBAVpz6I+Olq7DXY
H15fTi4eHEA6G1KJf7Bb4q4/6UkcQDL3anb+GE+pTUIVx74BdKFb4lIhdqpE
UrsyxwAyalzoy8OOfJc6ureoH4l8DDbIxA5Izl48eawfuV24np2MfdjpydrE
Tf3I9lCXQAK2kWKxTFlHHwp2qnGNwKaMkdSBiD40NB+WHYLN6oc8/M7R5vfj
/o0J3unCXlS623fTQexbCQWTAyd7UbPisP4ebMn3h163q/Wig6oHD/yYPwxP
Dq/45h70eJfLARVsHa5924J396B2WXcdUWxITVxwKX+HptQuLHFg6+oOPt+r
8Q4NHk+8Po3np2HQaTPpjW+RgdPMukrsXWKVGzjju1GjTNp0FrbxM/6eCb5u
1CKvfS4ae+/0A++/5zpR26cHF22xzSImaanHOlHs0ZhxHWxLFfq3q4Nv0Hdm
SKc0to3Tq8uHGjuQc1qTYjdefwdXiVnoG3Yg1Z5LPoXYh+46iqmWtqPcgX4i
Btu+Yy5tMa0NTXm1M/SwHfz1fAak2pB1UlyqKLYTEalZH9OKks3VtD/g/cHN
ZFPVzeAWdLmOejsC22PU+2rol2YUHbG0zxbbO6zQ0sOzGf0hYD+tgH2CNO2n
W79GJagmv8CQCn52CRkbXzahzyXVhUHYrH5VVIaBE8Je6haXNNd4hS6/AGUq
3q84zQ3o03wvkMre+flEfSrwXOmsKZ+rQ/nbLgkaY/NX+eyPGqxFFQe3KMzq
UWED/eZJtdIaVHlzcdQIW/KkOvv3tGqU3WDpOI73Q9mcymsvY6rQgBHHiSvY
Shuncrw8/0Htee/fkDupoGp7Yft26wq0dO7Il9+wWf21LrfbKu+ButJ/8w9x
1mVHP/tzjq26uZ91fvbvCh/6Rbno/OzvcYhWWjRv/9n/U59Veneb+bM/2Duj
aT/P+Nk/HJB2MjRj/Ow3bum7+nxC+2c/UlS9wE0Dm9WvpJ+V/L9+5f8ABK89
3Q==
                    "]]}}]}, {}, {}}, {{}, {}, {}, 
               Annotation[{
                 Directive[
                  Opacity[1.], 
                  AbsoluteThickness[2], 
                  RGBColor[
                  0.6666666666666666, 0.6666666666666666, 0.6666666666666666], 
                  Thickness[0.002]], 
                 Line[CompressedData["
1:eJwV1Xk01VkcAHAie3g/S5YsGRLZnh7vvd+vvG8eKjLZikJkiUJSqBAxxbSp
LEkLQyrrSHaa3EwIWbJEaJKtFxWqUUTmzh/3fM/n3HvO/d7v/Z7zXesV7OC7
go+PLw+v/6PT9v7eshfZZg4KIoYRTDqsqYxxd+DGcjzpEqKkKR0CxOVr9LhX
OSYN337fbkyHbVSg5YOxdE5zbH/jsB4dkk328xS5WZy9hTM/C9bRIc5W4s/B
5Lucw0busmLqdDjiW3ns9lge59jUBWNDRTrcb4mPkeaWcG66zAoxxOmQsdvN
KySglPOSvY63QZAO10boll3J5Zy2kRVMzSUjOLMwJJYyVs25KqjYozptBPRU
xVZx7hOO3q+xB3d2G0H4wsgRUe4LTmNBqhXTzwgUipq4Ity3nIN2C9fSTA0h
6qT427eLs5zdr4upTBk9KJh1WIqrXuAEJa7q7g/RgYHqCIbGXX64SXNLSZfX
Bv8yhuARayE4APJHzz3WhNT06DiPP8TgUH6V8KUaDbBhlShtcpSCXEOGp3a5
Onwr2hYk+50Gb3NSOroeqYBi+emcQVVZOOPcWVpyTgmWFYr8FUPlQSnjTYKF
zWowObpWMDdLAfiPWN5ghMnCyKXAUrOnStAn6OF9po8GjkKF0zZyKmCfzncn
xkUSZEM3CuSbqUGne8fT0lxRsM3ss+e0qgODca3La1gQWsf5Cotm10J60r0r
R8P5YHZde4iF4C/w0bzWq09nnnPymly0vIEmdFxOtDtNznLy+PjnpC204K23
3Y/802McKv1AmVXIOpj1dZr5SWvmiCZXRvGla8PZXW6+KYdb62ISCh+MFK6H
zAbbb1b7R+qc85U38PXrQFdTRW+k6qe6viYDmtW0Lqxw0qdJMr7WJVnp80vz
6wFsfbTVcvZ7XfGXu0w5XX3Y4tR87FH9Ul3ozfpX5hwDSLAJuVrxgw/dCtlT
XxBgCLwyF6MWZQEU0xO0d8d2Iyj2FTfXlFiJznw8LdrXZQQ/Bhy26NcKoRqV
F67LfnQoCc4pHwkUQRY2X0apL3TwZkyd1h4VRYE64iE1kcbQGuQ5Um4qjhpU
PbNeSm2EV1m5KyrPSaCjtARh4RsbQYEhlc8pWIXslKekew0ZcOOPh+pazZIo
TmOtXWUtA46HKJusqJVC9gM7UgYtTMDM1KSsaps0csgrj7z9ygQiIqMc0QNp
dD9s5voxH1OQybZobhWiIf09/nveLZjCSYON0b+50JDdx17V24lMsNusEhJz
m4auTdVbPb3CBAmJExaBGTQ09L748FQSE+zr2+JcMmnIf+LcY3YaE2Kjq8Ew
i4Zi3mze9zKTCe5FQ3/35tDQny/u3pYqYcKaTPcfQoU0JFERtiaumwnWx1hT
C9U01BQtp+SnwILjJx7wG/TQ0KGQy1WPlFiQ9OwXNeFefN5H1JlQYYHi5Zzk
N9gO25eS/1rLgp2a8XGJfTgfmfFVshtY8HD5S9TYAA3N5pbxP9nMguH6eamQ
tzSk3O34XsmbBSmrkZ7kJxoK1k6qai9iQWdjvInrSgIJeY3eXyxmQWXafNAy
dsYtRpruQxZ87z2peEeIQO20vrD4Cha8G9Jp4QkTyGBReaNZHQvcdWnXgsQI
9KnzblFRJwvi3JO+uUkRKCiiOvviFxZcMJ6e6FYgkGC5WFLNvyzQbgioP6BI
oFvTrrG8byx4Vd4hM4/93Oenh8UiCy61nlVYo0wgvZ1clUVBNsxvsixwVSHQ
h1/a0gLk2aCc/UngyVoCBbQNX7Rms4E95c2vpUugxn8szwRRbPj51tMwB1t9
Jj/yymY2nDPnDWhsIFAPEXbo5RY2zH2YyVfVI5CZi+g2L2s2CKSH0qUNCESM
0gUiXNkw3Hvu4wCdQFXf407mnWJDVGhQvxQb74vxjjyPYUPmdsd30dhByrb+
07Fs4MVcCf+IrWG22tkkng3aK8zlm0kCXfitgPEkkQ1eF8ddIzYRaJ9kz3R/
JhvWKStLNHAItFJT64BIPRuGxiDwhyWBHums7tnzlA3cZ2KlXlYECjUUNS9o
ZMMOHs+3GXuE/KjyaysbftzaKp26lUCP7ct7k3vYsHrTwQit7QQ6EWNpqfaO
Dc55ao90dxBocsBX01SChMdLFo+a7AmUNeyclCBJQm3Mpuo1DgRymdjO90qa
hKXlrVoh2E2z+kORciQUn/pgreBIoByRueQnqiSsNqho93AikLtpvIAtnQSW
TEpr924CdV69N+K9m4SKtkKunSuBot4EZ11yIaFUNKs/EVtHn+1ZuZcEvlDZ
z8+x4561vhbzIEHQpv/hVjcCMZZn+kv8SPB+E3mY6U6g64FUx/IJEq7vUB1b
3kcgixrBRJ1IEnJvZT839SDQrHD7DsdTJHCfU1QQtvUdz5Z7sSTssVcs6Mde
fHW2wfY8CQWpg315ngTy3NpZe/MmCcI+pLOJF4EkUtMjGm6T0BLle8cHu3rE
iz2dScLlKJnwZGwi+t8K8xx8n5958TT20zKlh+8LSSAml45mexNovYZvLvMx
CZz1CvazPrifgg389iMSPIQSJBV9CRT71zetC/UkrOBUOgL2gMv5O/80kqDd
WRJ2Cfvi5eKMsx0kuBChShoHCDS9OJ/SPUyCyNP3Cww//F9KjjWbR0lIWez4
5oI9wSp8c3+chFNVeZ5R2EOh+3SjJkm4kVYX/gS75UN9neZXEuxJqsrCH/e/
2JrxxDn8/vexCj7YT9aHic1/J8FgtGs8DrvKR3tX2xIJJQzNZ4+x7w1dmAwT
pmBXWXyx4UECZS+MSQ2LUrCSqR5ljX1bwczEWoKCuYmpCh/sFKeZGFUaBYKP
Hx5Pw4577iTXpEQB81yf+hx29GQRSVehQPJErrvEIQKdFBH2vKlGAbcgVEQD
+4hFdX6wJgWncpxzbbD34ZmrYEDB6QN/y1zH3jsQ7htnRMFBU159Hvau7x3n
PxhTEOmBhmuwdzDiehGTgpaEKf9B7G0Ogwu6JAWcC8Hdk9jcIwz11E04/xmR
onlssnDi0MEtFIhlDBfJBRDItIVzpZtLgcS4fa8GNp13vXyzFQU3fjcLNMRe
r2nDR9hQ0Jn0mWeFrWmeoxVlS4Hlh0/t9thqnkvWEzspuJbQqemGLX+rOLXG
iYLvsg/Ug7GJGpFaTWdcj8mxxuPYq/r3DyfuocC3KfB1DLbIXM3KeVdcvypv
nwRsQVnZDd77KBgRnHBNxOYzDrJr86Tg60bppynYP3Y2hjG9KdASWb51A3su
SO1mli8FrNiOiUzszxdOIHF/CtIGM7JysD/lvRgPO0SB8ZXzbbnY75t0xYcD
KfjV6cGhQuyx8d+MrIMp2K9ocLIYe1jg9a6yEAp4EhrzJdhDa00jVUMpYF/P
nyzF7uNc/uP3cArcPSdsy7G73HkNn09QMGr5VaMCuz1yy5RbJAWVPl8O/u//
AFfttiU=
                  "]]}, "Charting`Private`Tag#1"], 
               Annotation[{
                 Directive[
                  Opacity[1.], 
                  AbsoluteThickness[2], 
                  RGBColor[
                  0.33333333333333337`, 0.33333333333333337`, 
                   0.33333333333333337`], 
                  Thickness[0.002]], 
                 Line[CompressedData["
1:eJwV1Hk01VsbB3DVuSqUkyhkjEwX5/cTcZy0H/MQMnTJkFuZpyvjvUWJi0pJ
ZYjSoO5JRJpcYyWRF2XK7BiPeTyGriHq3f2x116ftfba+3nW2s9X+lSAjftG
Li6uR3j93I+adrS+bnp4iH5OjHZWkwSxwsjjNvpRSJhW6KWhRYIv764SZf0b
SGXg6vtp7CSNk2Mi+pmILeFmZKVNQrQF37PuJCbqnztwYgX7tHth8N2hbERb
UujNYJCQVRsXSdV/gSjClTZfDpJwz875VKDvK1T0OCTRQ4eE1EHSsDmpALm2
6uUvYsessniSh4pRaJS73kZEApkiUser/x51e2UojQIJyk4xBw/aV6D1879/
/U2XBAXp2Tw/3w+o/cVoZzm2VF7l9c9JVYhtTAm6oof7CaZt/J71EeU22LpO
Yu+m3w5WLatGlbe/jRvrk7C9KsAucagGVTiqyC1h81zpqn63XIsK9l+mmhmQ
wG1tSOfwfUJKlisr6djrLFExa416FP8JFElDEsJWB09v1W9CidmGbsiIhJDj
adnSn5vQYunHogjsoHKLQbp9MypF1QWF2P5xRbY+vl/Q3/wnOHLGJPiM+1+N
/voF3UxYP+KE7WUuU3U7sgXF15IZCdhuAtcO1CW1okxrVa0p7FOh+gFs8TZk
fz+FKWxCwomO5axvWW1o1q9dWx/b+Z6riHJZO8pnDwokYTtuELExMOpAyn2X
A4qwj7nVxzs3diD3rCZ5FratEn3t6lAn+s6I6pIwJcEqYUad+UcXSj6ZNKmD
bcl55P9muQu1LTyKdcI2+3d73zQfC7XIap2/iW0iUrmb+xYLNUpmcZ5iG0Wc
sZKQ7kGGbnM7K7H19IbeW2r0oqHT6Tc42MBMX/V414tmVWPWKWYk6Gw5sj/S
tA+1S3nrCGNr+1L8bn3pQy9NPByUsMVGnZvbVfuRo7KjAwP7TlrhDDu4H32R
HzE4jC1qJsDLKepHZaaBMo7YwnnV+lv0B9Dj75S2EGxiopxkJwyg4ZW43Chs
Y/kSybcdAyjSrdozAdvF7dW2dJlB5OTczZ+GHZaZ+y34j0HkFXMjNxP7Wi9z
3LJ4EAnNRxrmYDP33G9XpLCRcePqwAvssmNpVZQjbBTD2nO5CLsl5carvnQ2
knxQrfsWe6o5PrNkiI10djMFPmBvosYkptCG0Ha66sbqn/VbnDt3+uwQCsx7
uKsWWy0+zPdw1RCKShKy+4RtVh3gIEcdRlIC3h8/Y5+keBtvcBpGD3SO+Ndj
/6V7SoPFHEYLkketfvr6eSeZQs4wOrv0KeTn+SelR3fcZIygLo/Fvjrsd8sW
P/ziRhDdvjG1BrtNw3jauGkEtXGb3PuIPRME3XvFRlE4Ev1Wgc39nF6z7jGK
3tf2vfjZj/i0WmHHi1F05KNgdTG2upIy89XaKGoI24peY5t77ku6ZjyGLvst
iz/DdvtHIsr75hhySvzqmYUdPrA7wKBnDO3iWZZ6gJ3jxHN4NWgc6aTbzSZi
V6Rtore+GUeb31D5LmJ3tq7JPd8ygdzkrz0+h73Fanajx70JxJr3OeWNLZUw
xoHxCdSjfyzeBVuzdqB3j/okkrSV07HF9jBoKWmqmUQNnZFHfv6fSq3iIJ2v
U6jqvvqf3Nis0JcnhGEa8Qh0GC3j/7nw8qnlQvw0Cp7+s3Ace6/KPaVsqRmU
/dwqtg77gvTfg4Lms0jMQ3PnFew0l4jG2dRZRNrx/3oWO/9O6NvagVm0Xhz3
1Qt7lkfdopzBQa59vDmG2BKxcophTRzUqJdQ+Q3PX8QZ3oGBtTnUsOkQ6Yx9
/FaEe4vkPJop+8o0wT5UMD3+UW8eNa26Tatj/+A0zD+9NI/+3XhhmQ872iuZ
Eia4gGY6BkVLcT5cshdX4FFeRD/q9O2p2MkatAA1p//QUIAh+xHOq6dzNuvR
xavoj+Geb1dxHnYVn1Xfy9wAO3Tvz23B+ez1Wp1y2owblppE8gvVSUhJPx/9
+wMeGOE7wGhSIeGw1gvRg7b8wFrTPWclR8JSnom/4PIOCCn2PsuRIEGk4MI/
3RKCMGQam7xdGNcrnOclErIL3lzleX2LSoJGkDTlSaYwWGtSs+5vJWEwwe/V
oUpR4I9reVi7EecRd+7sYSFxIIsqx058I0AwZP+mnEOSwD6nKh+2SIDF/XZr
VCcFfheEC/6bIqBumCs3b04aVhQoTreHCZiTqw80oMjApd7w9bJeAs6kCp3f
pSoLaqwdc2btBGRzbfiParAPutvyB+wbCWCke7w2CpSDit77Mo3/I2BrUmEE
V7o8yM00nPd9T0Dkxdzng7kK4HNDpz22hAD7nD2/cnUogoaqYBTvKwLaq1V3
GM0qQVo5qUDNJeCmkcoG6gZlyLn6z5gmk4D8BaamkJIKPLsVu1p7l4CQOxWd
ekgVDim+3NqTSkBGoEPFU18aeIpb+jgm4vda/B3NTfG9fIZDqxcJiJm+sLW9
mYDr1+OcRKMIKBFvcvrhSYKQLl2WeYYAg8MLbMYCntNtByeeBRHgp8gbWBKu
BowPKTXdvgRUSZzIbOPfDz0ZLqvBbgQE7bi4efPt/bAVzihcOU6A1Z5JaitN
HcQlfnmyzY6A6L3SVoWl6iDXzpLlP0KAdZd5creBBrT0bCvdb0KATXZB+N1O
DXB9kv/wAxCQFcpJC3Y7AA8sH15sphOg4uDlMLp6AMw1uN+aq+H7p1sl7l7T
hOmQ8m0TSgRUnxcS9RTWApmpGkduWQIC5G8W1edpQaq63kqCGAG+n/uvmtHp
4OfPl5IsRMAvsvs8tlTQ4VgOYfZ2OwGNNx4Putppw+BolZXtZgJm11aSv/Rr
w3Rs9lFPLgImRG1LdNja4G/j7meCPaKV25c1rA3dMtIxitisEBeliAltuP6Y
9Gz/QYPaqYp3sova4PaIuq//Ow0es65MhG5mQDi1/sHcGg1cysRBWJUBG5oZ
aYIrNHDsCnOPJhhgc/RlddsyDX5bboifUmPA0Q6FpTRsc/Xo1nJNBrydFLIT
x9bOHfHx1mUA04OzU26JBrsy8lNKjjKgIy4rUfMrDQRKtpTK2jNgNVvi3coi
DbZ1nOy/5sCA6u6UmVJsiqDgr64uDOj2ibEA7Pkrf5XzejGAX+UUr+kCDWay
m4ZDfRgQUtapzYs9Xq3E2+/HgAw7a5/P8zTo39Tz2+tABshkQY01Nkv6QLhE
CAM0nYqWd2K3o8QHl8IYECREKLTN0aD5+FjV/F8M8GjJsk/Drg/XnXQOZ8CV
VMmLjtj/Bxm7ilY=
                  "]]}, "Charting`Private`Tag#2"]}}, {}}, "GCFlag" -> True|>, 
         "Meta" -> <|
          "DefaultHighlight" -> {"Dynamic", None}, "Index" -> {}, "Function" -> 
           Plot, "GroupHighlight" -> False|>|>]]& )[<|
       "HighlightElements" -> <|
         "Label" -> {"XYLabel"}, "Ball" -> {"InterpolatedBall"}|>, 
        "LayoutOptions" -> <|
         "PlotRange" -> {{0., 91.10181468457094}, {-6.90777313418568, 
           17.292213032830002`}}, "Frame" -> {{False, False}, {False, False}},
           "AxesOrigin" -> {0, -6.907773134185665}, 
          "ImageSize" -> {320, 320/GoldenRatio}, "Axes" -> {True, True}, 
          "LabelStyle" -> {}, "AspectRatio" -> GoldenRatio^(-1), 
          "DefaultStyle" -> {
            Directive[
             Opacity[1.], 
             AbsoluteThickness[2], 
             RGBColor[
             0.33333333333333337`, 0.33333333333333337`, 
              0.33333333333333337`], 
             Thickness[0.002]], 
            Directive[
             Opacity[1.], 
             AbsoluteThickness[2], 
             RGBColor[
             0.6666666666666666, 0.6666666666666666, 0.6666666666666666], 
             Thickness[0.002]]}, 
          "HighlightLabelingFunctions" -> <|"CoordinatesToolOptions" -> ({
              Identity[
               Part[#, 1]], 
              Exp[
               Part[#, 2]]}& ), 
            "ScalingFunctions" -> {{Identity, Identity}, {Log, Exp}}|>, 
          "Primitives" -> {{{{}, {
               EdgeForm[], 
               Directive[
                RGBColor[
                0.6666666666666666, 0.6666666666666666, 0.6666666666666666], 
                Opacity[0.2]], 
               GraphicsGroup[{{
                  Polygon[CompressedData["
1:eJxd1Xk0lVsbAHBT5nBeQ4YMuSQSjg7nnPct58kxlOFmKkoiQ1SEooSIW9xS
lCHJdJXKeCWzutm5ochQEkk3hE5UqD5F5Nv3j++f74+99vqtvdfaw/PsZ6/x
DnbyE+Dj4yvF7d/eZdtAX/XTa2ZOiqKGkUw6/M9W0l3WKQUqqCtqy9SeKAr+
33W+Xw7UHiLQMw9ey+cICt5aftX81/2clD9+P0aBh9eEfQ320BrTKLUwCthX
SiarsIcFX++oDqWAJ6k5X4k9Nv6bkU0wBfuUDE5UYL9v05MYDqTgV5fbB8uw
PxU/HQ8/SIHxxXOdRdifkyKQRAAFma/yCgqx54LUswv8KGDFdU/kY//Y3hrO
9KFAW3Q55yo2n3GQQ6cXBV83yjxMxxaSk1vvs5eCUaEJ92Rs0bnGFfPuFAjV
+/gmYq8c2DecvIsCv7bA17HYRKPoXS1XCpiTY63HsRVyKjIaXSj4LndbIxhb
3WvJZmI7BZcTe7T2YGuZF2pH21Ng+eFTlyP2Oi1bPsKWgp7UzzwrbDrvSs1m
Kwqu/m4WaIht2s652MulQHLcsU8TmyybOHhgCwXiecPl8tjcEIZGxiYKVsyI
ls8fJNBWp1cLeiQFnKTg3klsO0Z8H2JS0J44FfAKe8f37nMfjCmI8kTDjdi7
B4/5xRtRcMCU11yMvfeeKigaUHBq/9+yV7BDLBpKgrUoOFnoWmSLfUJUxCtb
nQJuaZioJnbMZDlJV6VAKqLIQxI7/omLfJsyvo+z/RpzBwiU7jITq0bD93f/
zvFM7FxFMxMbSQrmJqZqfbGvLYxJD4vh/TM1om2wbw4lTYaLULCjOqHCELve
V2dH5xIJlQytR/cDCPRgXbj4/HcSDN4+G4/HbhVfPZ48R0Lp+zhFX+z2D81N
Wl9JcCSpegvsobC9etGTJFzNbDr2wJ9AE6yyN7fGSThZX+wVjT2p7Ny4+S0J
6Yvd39ywpxfn03uHSRB9+H6BgX0+pSLvTDcJbkSYsuZ+Ag26nbv+TysJOj2V
4Rf8CBT31zftpGYSBDh1zoD9PNjAfx8iwVM4UUoJe52mXxHzPgmcdYqOs74E
elitfOd9GQnE5NKRaz44f2L+U2teSEKRv3nFtDeBGka92dP5JKREyx5Lw5bM
yIpsySWhPdrvui+2l3XP3exsEkR8SVcT7MWXZ1rsz+HzZ7zqL/YikM11r/ab
cSTsclQqHfAk0KxIl53zSRK4TygqCNuiUShZNwqvl3PtiSn2lUCqezmChCt2
amPLewnEWJ4ZqPQnwedN1GGmB47no47X4p4kCNkO3LHeQyDdDWyvut0k8IXJ
fX7iTqDoN8EFF9xIqBIrGEjG7rl0c9RnJwm1nWVcB2wP0wRBezoJLNn0jt6d
BCoUnUt7oEbCKoPaLk8XArXNbhiKkieh4uQHG0VnArlNbON7KUPC0rK1dqgT
gQqGXVMTpUi4G7upYTX25KCflqkkCfeXLO61ORIoItbSUv0dG1yL1e/p2RHo
vmNNX9pzNqzadCBSexuBRsmPqr92sOFHjrVMhjWBwgzFzEtb2WDH4/k9tiLQ
Pd1Vz3c9ZAP3kXiVN/YKLe39os1sGBqDwB+W+D1IPZ8eyGfDWhUVyRYOgZJ+
K2U8SGaD9/lx98hNBNI0W+VqksAGHQFzhcckgYJU7AOm49jAi7147CMbx1ec
F/Iklg3525zfxWDXf48/UXySDdFhQQPS/46/pQtGurNhuO/sx0E6gczcxLZ6
27BBMCuMLmOA84kIP/hiCxvmPsyUqOkTSGOmJOriZjacNecNaq7H+f+P5ekg
ig0/R7wMC/UIdKhz+LwNmw3sKR9+bewPv3RmHlJgg8q1T4IP1hBIfztXdVGI
DfObLEvdVQn0xPenp8UiCy50nFFcrUKgnGn3ON43Frys6ZadV8L1sEY8tfE/
LNBpOdS8HzsosuHa+S8sSDKenuhVxPW350Z5eQ8L4j1Sv+2RJpDBospGsyYW
eOjRLgeJE6iL1h+eUMuCd0O67TwRAuXlMDL17rDge98JpevCBBL2fntrsYIF
dZnzQcsrCBSsk1rfVc6CntYEE3dslV7n98o+LEhfhfSlPtHQbFE1/4PNLBhu
npcOHaGhIdnxlXLrWXBn+Uv02CANOW1bSvtrDQu2ayXEJ/fTkKSvmCuhygKl
lMK0N300dDA0pf6eMgtSH/2iLoLdFiOv7K/IguMRt/kNnuP5teGr43uZYHOU
NbXQQEN/Pr2RK13JhNX5Hj+Ey2go9s3mvS/ymeBRPvR3XyENBUycvc/OZEJc
TAMYFuD9vK84PJXKBMfmzni3fBq6PNVs9fAiEyQlIywC82jI4WOfWm4yExw2
q4bG5tLQhl0Bu94tmMIJg40xv7nR0K3wmStHfU1B9prF4w5hfJ7imqjclyYQ
GRXtjG7LIMdBu/RXFiZgZmpSXb9VBsVrrnGou8uA46EqJgJ3pZGDypRMnyED
rv5xR0P7sRQ6QksUEbm6ERQZ0iWc0pWoRc2r4IX0RnhZUCRQd1YSBepKhDZG
GUNHkNdojakEsrD98pb6QgcfxtQpnbdiqFH1qfuyPx0qgwtrRgNF0emPp8T6
nxnBj0GnLRvuCqPY50G77bYZQYWfhLmW5AqUE7qrufSQIfCq3YzaVQRRWHbz
S3OOASTahl6q/cGHKr7cYMrrbYAtLo+P3mteakq12sAvw68PYH3P2nL2e1N/
mwHNaloPBFw20KQYX5tcS1TW8w3owrO22r4otU9NsYllt0fL1kF+i/03q32j
TWJpddF8WTpwZscev/TDHU1U1v5qq9C1MOvnMvOT9phTzMc/J2OhDSM+Dj9K
To1xTlyWj1Ew0ILulGSHU+QsZ3ZtV6iF0C/w0fyud7/uPKdjnK+sfHYNZKXe
vHjkGB/Y5/c7cjo0gMG4/Mx7WAjkwjYKlpipQ49H98OqIjFwFi6btpVXBccs
vuuxblIweiGwyuyhMvQLefqc7qeByZE1QkUFisAfYnmVES4Hy4rlAUphCqCc
9ybRwnYVKNWcKnylJgenXXuqKs8qw7fyrUFy32kwUpje/Qz/xbasSuVNztJQ
ZMjw0qnRgIysmHjPP8ThYEm9yIVGTQioZgiF2AjDflA4cva+Fgw2RDI0b/BD
Nm1PepaCDpTOOi3FNyxwgpJX9g6E6kL0CYmRkcVZzs7XFVS+rD4olrdxRbkj
nAMOC5czTQ3h2MJoiBj3Kae1NMOK6W8E9AylDgnuA47+r3EHtvcawemFIfH0
sQbOJSGl52rTRnB5lG75LK2G0zkqwNRaMoK8nXu8Qw9VcV6w1/LWC9HhVntC
rAy3kpPtNivMkKBDiF/d0dyxYs7RqSRjQyU6xNtL/vkq7QbnsJGHnLgGHdJM
9vGUuAWc3WUzP0vX0mErFWh5eyyL8zhuoHVYnw6HJBQa9bmXOCYt337fZkyH
1XWxHk7cOI4XXVKMNKXDfwGtFsWH
                   "]]}}]}, {}, {}, {}, {}, {}, {
               EdgeForm[], 
               Directive[
                RGBColor[
                0.33333333333333337`, 0.33333333333333337`, 
                 0.33333333333333337`], 
                Opacity[0.2]], 
               GraphicsGroup[{{
                  Polygon[CompressedData["
1:eJxN2Hk4Vdv/B3DJlSnDjjKTZLrinDqGc05an4wlynSjpGQek8KtKHGL24Ay
hCYpMl+pZLzsXMNFhYyhzDJkajIl39XvuUe/v87zes5+9t5r77XWfn8+Gx18
LJzZ2djYTFaxsf34tdrd0fq06f4OC1Eu9TNaVJAsCLaz0AtB9lQ+boYmFTx5
1xer6l1HGlWzf+7eSoVdTC+DR4OJqDako7pXlQoxGkdHxPSS0cHs6e9ZClQI
NeX7qysmFR2j2AnzyFLhuHPByTuDGejk+JWt6mJUSKsLCxbUy0O3bGY4abxU
uLv/kIOv5xPURlcY+ZWDCjf6qQavY/LRy352LfklClxY6OaJHSxC1znEWqSn
KECNE6vn1XuOVPeGuO9rpkDAQv9xbr0mVJ0VZ6jlSgHRnBo9Lr0+5G62cCNe
Ux2CTvP29X2bQfvf5jKT1qlC1ozFUmjRAvKOXNvc4asMnUVnaHKpq+CW0KHY
xPWK4PaUxnHcmBNcYP2JS2XyEJd4LvTIPR7wyCxcE1EsB3u088S3WwpAujrN
XjFfFmZzdnkLzwlBX0psw+tSKRDLP5/SJS0MF6wbn+RdEodl0Rw3Mb/1IH63
J1x/zwbQOLGRIz1ZFFYdN7hJ8xeG/givJzsqxaGd44jjhXYhsOTMntojIgXm
iWwPgm34Qdhv2+rMHTLQaNdQ+SSdG0yT2s1RvSzQaDdeO/RyQP0QW3bOzEZI
jH547UQAG8wovPLV59gEE7olDu3K8+j0DZFz69XkoSEq0uw8YwZlsK36Kqi/
GfoczRYzzw8iZqLLU0NfBZhxtpr+LlSLuGMKgtgSFeHib4ecY4/VlweHZz/q
z1aCpCrTWcOj/eXWmRK/snUow+uaZ62B0pPl7TVqQoZTKsButUWIn/a5PNpw
yyrBVaoARqVGBjNz5bmfUrVEVLbATqvak6UVS+V+tyre6CI1CN/je/3ZIht5
2/dARZanOow8taHUSawmg1u8D5rspkCuM6+uPN8v5IWJ89ztrymw2Gmxc0sJ
J1ks1WS77EqFPJ+U/H4vLlJ/z6cB5icqONLGzysOcJNeyry+xYFbod7bvj9f
k5eskrZPbhPYBm+S09kLLvGRJ4TC16y5uQ1EaQKZKGstaSYxLtiqToOb9x7L
bq7lJ0PlNpoVlNDgd18JDfYSAdK80yS2S18DdmhqPC3cJUhaZOQH3nmjAWcC
gyzJR4Jkmv90wkknTVh3X7+2nlOI3HLA7cD7BU04rbbt3B82QqTZRKv0nUgt
MNOR8g2+I0TeGK8wrLymBXx8p/S97gqR3aO5x8ajtcC84mWoTZIQ6TZ8qYwe
rwUh54pAPVmIDO7ROdyWpAV2Od3/tKYIkX81pd4RyNMCySS7Rc5sIZLvmb9k
aLMWGJ/UHl8oEiJrzomIu4pqw++nHq1SaxEiPXyjCkvFtSH6300ya1rx8U7c
1oSUNohFpcT0YFvsXor5e6M27JMPC41sx/ezbmit8K/a8Hj5U9BgpxA5k/50
1XMdbeitmBfw7RMiJZotR8UdtSF2A6nKPylE+ihGF77K0YbG6jAN218IktNh
IO1brjYUxM97L2PfvU2LV3msDXOtp8UecBLkK6F2/7Bn2vC+W7luZA1Bqn2T
2LajXBvsVIRuePMQ5GRjak5OozaE2kXPHhIgSO8zRfevftKGK1unhptFCZIj
nye6+Is2KFZ5VriIEeTtKduQkVlteJPfsG4e+4XT9yP637Qhov6iqKQEQaru
05P6xkGH+e0GWbZSBPlh08t4z/V0kLg/ufr5RoL0fNl71ZhOB/q446rNKgRZ
/c7ggjeTDt/77NVTsGWnMwOv6dDhku5Ip9yvBNlC+Hu07aTD1w/TmdKqBLnD
hnuXgzEdVif6UQXVCJIYoK4+Y0uH3tZLE51UgiycCz2dcZYOQX7eHQJ0/D/P
yPEXwXRI2m35/hy2t4Sp21QIHUaCrwVMYMvt2GCtEUYHRXbd9bUMgrzyRxbt
eSQdHK4O2Z7ZTpCH+VumOpLooCAhwVeFCPIX+c0uXBV06B4Er0UDgixV3tBy
oJIOev/yPHEwJEg/dW7drGo6mIyMONdi9zMmpPbW02HxtpFgnBFBlpnnt8a0
0GHDdvczm3cT5KlgAwOZ93SwzpApVTEhyLFOZ3lNPgaULemX1pgTZHKvdXQ4
PwNKgrcXSVoQpM3wbrY3ggxYWjba7ItdM7OlO1CEAblnPxiLWhJkCtfXmOfS
DNig9uzVESuCtNMMW21KZYD2utj65v0E2Xj9Yb/jfgY8e5mtZ2ZLkEE9PskR
Ngx4wp3cEYmtvIVuX3CQAWx+wh9fYIf+W/+W5wgDOPZ0PDY6RJC05emOPFcG
OPYEHtOyI8gEL2bD8ikGJJhIDy4fJkj9Yo5I5UAGpN++/0LzCEHOrHllYnmW
AXovmExvbOMH9nUPQxhwwFwsqwP725uLVaaXGZAV19WeYU+Q9kaNJbduMWCN
E8Naw4Eg+eISz1TdYUBdkPMDJ+yifgf6VBIDooLWBcRgE+e+PNNNwddz1c2d
wq58Kv54NJsBxNjSifuOBKkk55yuVcYApCRqPuOE55OPmutRkgFHOMP5xZwJ
MuTv2c1XKhjAjgosAbvT5vKDd9UMUGzM84/AvhqVe/diAwNsCD9xOReCnPo2
H9vcywCuytEFmit+X+KWxToDDIj91jBrgz2snd2TNsSAs4UZ9kHY3X6HVYLG
GHAzvjzgOXbdh4py+c8MMGcwC/Xd8PznkRyK/IrHPxoi6oT9XMmfZ36OAWoD
r4dCsQudFH97ucSAPJr8v2XYD7uvjPmvYcJvT8Ny1d0J8v7CoEAvNxN+0ZIN
Msa+I7pDw5iPCV+Hx585YcdaTQdLCzGBo+zx7/HYoS+sRGrEmaB1qV32K/a5
sRwGVYoJ/KfS7fg8CPI01xr7WzJM0Mvy45LDPq5flOkjz4SzKdbpe7AP42+u
qBoTzrv8sy4B+2BngHMohQnumiMVGdi/zTVc/rCVCYFHyN5ibBNaaCupxYS6
8HG3LuxdFl0LKgwmoCs+zWPYesdpsnHb8f1Pc+XMYzOyhz3cdzKB525vjogn
QWrWoWvNekzgGzJvlcOmjiTk6xgy4eafO7zUsZXk97ARe5jQGP1xxBBbXjdl
c5ApEww+TL4yx5axXzIe3seEG+GN8oew19/OjSu2YsKc8CNZH2yimKtE3ho/
j7HB6t+x13Yc7Y08wATnGq+3wdhcX4t/mbfFz6/Q0Skcm0NY+FfHw0zo5xi2
jcRm2+pt9tKeCZ+3CVbGYi/uq/bXcmTCZq7l2zexv3rL3Ep2ZoJ2SMNwEvbH
K6dIXjcmxHfdTU7BnsxoGvL3YMLWa5dfpmOP1qjw9noxYa/VI49s7MGhPyjG
Pkw4KqZ2Ohe7d/Xb3576MmGET24+D7t7o2agtB8T6AmZY0+w21HUvT8DmGBn
P2yaj/3abqTq4ykmDBh8lnuG/Spw5/ihQCYUOH1y//++ckMm/OCMOrCOd2lJ
s07AZp3vhAhFqQ2bdT0t28K5dR/VgXU/m9Kg1hybdf+395t7vMRmjc+v9A2D
95M6sMYvsMWBdzc263l2eVwwhc/qwHr+NV1xkyXYrPezkCFdPo/Nen8dYWlR
Wl/UgTVfUl2m1ynMqgNrvpWNi+yXmlMH1ny06lCaTcBmzVcLq8c1bdis+bzq
NTNBeF4dWOsrUPDVvZlv6sBar04PBDf3fsfj/289X3tIdW1fVgfWeu/atPGC
MhsFWPuBt4Wz1y5s1n4xcTHDyhWbtf/2v68ys1xDAdb3xCaTYlzGTwHW99HL
my8uVoQCrO/9DZrufIQkBVh5Y9OH2oOc8hRg5Z0JP3LtmAoFWHnIRIOzzGQr
BVh56d7e++Gv6RRg5SnH9Nz7/wAFWHmr5e3akm27KMDKYwrt3fIC+/D5/8tr
UtK/pK/dTwFWnuOG00pX7CjAyntvbx9eOOlEAVYeZP4TV9vlSQFWXuRcu33s
rxMUYOVJkZ10+dTTuN74L29euxZmKx5CAVYebeczGFwIpwArr7pK7fU4GEUB
Vp7dofyY++0NnFv/y7t/xV9cqLtDAVYezryaMqKVis/zX15OIKlKgtkUYOVp
DTXhEN4n+Hr/5W2P6zrtF4spwMrjCpMN5zyfU4CV1yveJW1q/JcCrDzf1Zbb
Z91IAVbe39otNGPcTlmpB/58F7hU+o6yUi/MK3HY3hyirNQTXudF879+oKzU
GwNn1RQDPlNW6hFqYeWI/SJlpV4RCGu5X8dOXalnzLUE05K4qSv1zt9XeZ7G
C1JX6qHB3Rdj+UWpK/WSX5H7mWlp6ko91f1t51kzXD+y6q1hPk1m0xbqSj02
2ySWW0CjrtRrQjuTZri2U1fquWNDbxev6lIhVkPdZ6vtVzToYzDwwIAKf1pL
KfGofkbL9XrWgka4PnWL5QgQ/oQmO/rFS7CXpxs+Zv35ET1jPz/Ht4sKO/In
Rqt1P6KmBacJGrZdfJBzi8xHNFn6JXUXNquebFi9g3oIW/qignJA0zRq1I2o
XMSe4qGZksxp5NjDm2mwmwq5t/zL6vqm0FJR2Bc37ITDQY1TN6YQdb/Ar2ew
z2/8o1/YZApJumitu4Itt+WuSobsJMp4ZHaxHvvT46y9ny5PoJMTvxeMYnf7
P7YXhQnEQ3QYzmFXahed0PnyAVUl0X7nNKaCi35LcVPtOGp4E7yPia1V1/dO
gjaOZCwVdCyxZSNGpmF0DL3Vs7l8GJvLbIrd5e4Y6v7o4eCO/ab1m8IjrjHk
pBj58Cx2RcJqeuvfo2jN34J84diZtjx7Fk6MIp3E/VNR2IF9G3z0346g9Txz
svewnVKkQ9yjR5Bt1BfXNGwT180xkUYj6JLXnNRf2DQV1dQn396jhgBu9BRb
amJrQUfee7SvWrimCJvzEb12yeU9el7Xk1eGPXkCuuQk36NAJL5Ygd2mYTRh
1DSM2jh33a3GLp8zXfYKG0Z068YbtdjpJVZC0cxh1Onyuace+9o5200F00Po
zOwLv5fYp3Y6aHSnDqFPMlZmr7CPcrgbrbIdQvd09nn/sHGNzwEFwSEkS7hX
/zh+6+UAzz1VgygkRmT/C2xx07Nnj58ZRL4599fXYa8WvBAVpz6I+Olq7DXY
H15fTi4eHEA6G1KJf7Bb4q4/6UkcQDL3anb+GE+pTUIVx74BdKFb4lIhdqpE
UrsyxwAyalzoy8OOfJc6ureoH4l8DDbIxA5Izl48eawfuV24np2MfdjpydrE
Tf3I9lCXQAK2kWKxTFlHHwp2qnGNwKaMkdSBiD40NB+WHYLN6oc8/M7R5vfj
/o0J3unCXlS623fTQexbCQWTAyd7UbPisP4ebMn3h163q/Wig6oHD/yYPwxP
Dq/45h70eJfLARVsHa5924J396B2WXcdUWxITVxwKX+HptQuLHFg6+oOPt+r
8Q4NHk+8Po3np2HQaTPpjW+RgdPMukrsXWKVGzjju1GjTNp0FrbxM/6eCb5u
1CKvfS4ae+/0A++/5zpR26cHF22xzSImaanHOlHs0ZhxHWxLFfq3q4Nv0Hdm
SKc0to3Tq8uHGjuQc1qTYjdefwdXiVnoG3Yg1Z5LPoXYh+46iqmWtqPcgX4i
Btu+Yy5tMa0NTXm1M/SwHfz1fAak2pB1UlyqKLYTEalZH9OKks3VtD/g/cHN
ZFPVzeAWdLmOejsC22PU+2rol2YUHbG0zxbbO6zQ0sOzGf0hYD+tgH2CNO2n
W79GJagmv8CQCn52CRkbXzahzyXVhUHYrH5VVIaBE8Je6haXNNd4hS6/AGUq
3q84zQ3o03wvkMre+flEfSrwXOmsKZ+rQ/nbLgkaY/NX+eyPGqxFFQe3KMzq
UWED/eZJtdIaVHlzcdQIW/KkOvv3tGqU3WDpOI73Q9mcymsvY6rQgBHHiSvY
Shuncrw8/0Htee/fkDupoGp7Yft26wq0dO7Il9+wWf21LrfbKu+ButJ/8w9x
1mVHP/tzjq26uZ91fvbvCh/6Rbno/OzvcYhWWjRv/9n/U59Veneb+bM/2Duj
aT/P+Nk/HJB2MjRj/Ow3bum7+nxC+2c/UlS9wE0Dm9WvpJ+V/L9+5f8ABK89
3Q==
                   "]]}}]}, {}, {}}, {{}, {}, {}, 
              Annotation[{
                Directive[
                 Opacity[1.], 
                 AbsoluteThickness[2], 
                 RGBColor[
                 0.6666666666666666, 0.6666666666666666, 0.6666666666666666], 
                 Thickness[0.002]], 
                Line[CompressedData["
1:eJwV1Xk01VkcAHAie3g/S5YsGRLZnh7vvd+vvG8eKjLZikJkiUJSqBAxxbSp
LEkLQyrrSHaa3EwIWbJEaJKtFxWqUUTmzh/3fM/n3HvO/d7v/Z7zXesV7OC7
go+PLw+v/6PT9v7eshfZZg4KIoYRTDqsqYxxd+DGcjzpEqKkKR0CxOVr9LhX
OSYN337fbkyHbVSg5YOxdE5zbH/jsB4dkk328xS5WZy9hTM/C9bRIc5W4s/B
5Lucw0busmLqdDjiW3ns9lge59jUBWNDRTrcb4mPkeaWcG66zAoxxOmQsdvN
KySglPOSvY63QZAO10boll3J5Zy2kRVMzSUjOLMwJJYyVs25KqjYozptBPRU
xVZx7hOO3q+xB3d2G0H4wsgRUe4LTmNBqhXTzwgUipq4Ity3nIN2C9fSTA0h
6qT427eLs5zdr4upTBk9KJh1WIqrXuAEJa7q7g/RgYHqCIbGXX64SXNLSZfX
Bv8yhuARayE4APJHzz3WhNT06DiPP8TgUH6V8KUaDbBhlShtcpSCXEOGp3a5
Onwr2hYk+50Gb3NSOroeqYBi+emcQVVZOOPcWVpyTgmWFYr8FUPlQSnjTYKF
zWowObpWMDdLAfiPWN5ghMnCyKXAUrOnStAn6OF9po8GjkKF0zZyKmCfzncn
xkUSZEM3CuSbqUGne8fT0lxRsM3ss+e0qgODca3La1gQWsf5Cotm10J60r0r
R8P5YHZde4iF4C/w0bzWq09nnnPymly0vIEmdFxOtDtNznLy+PjnpC204K23
3Y/802McKv1AmVXIOpj1dZr5SWvmiCZXRvGla8PZXW6+KYdb62ISCh+MFK6H
zAbbb1b7R+qc85U38PXrQFdTRW+k6qe6viYDmtW0Lqxw0qdJMr7WJVnp80vz
6wFsfbTVcvZ7XfGXu0w5XX3Y4tR87FH9Ul3ozfpX5hwDSLAJuVrxgw/dCtlT
XxBgCLwyF6MWZQEU0xO0d8d2Iyj2FTfXlFiJznw8LdrXZQQ/Bhy26NcKoRqV
F67LfnQoCc4pHwkUQRY2X0apL3TwZkyd1h4VRYE64iE1kcbQGuQ5Um4qjhpU
PbNeSm2EV1m5KyrPSaCjtARh4RsbQYEhlc8pWIXslKekew0ZcOOPh+pazZIo
TmOtXWUtA46HKJusqJVC9gM7UgYtTMDM1KSsaps0csgrj7z9ygQiIqMc0QNp
dD9s5voxH1OQybZobhWiIf09/nveLZjCSYON0b+50JDdx17V24lMsNusEhJz
m4auTdVbPb3CBAmJExaBGTQ09L748FQSE+zr2+JcMmnIf+LcY3YaE2Kjq8Ew
i4Zi3mze9zKTCe5FQ3/35tDQny/u3pYqYcKaTPcfQoU0JFERtiaumwnWx1hT
C9U01BQtp+SnwILjJx7wG/TQ0KGQy1WPlFiQ9OwXNeFefN5H1JlQYYHi5Zzk
N9gO25eS/1rLgp2a8XGJfTgfmfFVshtY8HD5S9TYAA3N5pbxP9nMguH6eamQ
tzSk3O34XsmbBSmrkZ7kJxoK1k6qai9iQWdjvInrSgIJeY3eXyxmQWXafNAy
dsYtRpruQxZ87z2peEeIQO20vrD4Cha8G9Jp4QkTyGBReaNZHQvcdWnXgsQI
9KnzblFRJwvi3JO+uUkRKCiiOvviFxZcMJ6e6FYgkGC5WFLNvyzQbgioP6BI
oFvTrrG8byx4Vd4hM4/93Oenh8UiCy61nlVYo0wgvZ1clUVBNsxvsixwVSHQ
h1/a0gLk2aCc/UngyVoCBbQNX7Rms4E95c2vpUugxn8szwRRbPj51tMwB1t9
Jj/yymY2nDPnDWhsIFAPEXbo5RY2zH2YyVfVI5CZi+g2L2s2CKSH0qUNCESM
0gUiXNkw3Hvu4wCdQFXf407mnWJDVGhQvxQb74vxjjyPYUPmdsd30dhByrb+
07Fs4MVcCf+IrWG22tkkng3aK8zlm0kCXfitgPEkkQ1eF8ddIzYRaJ9kz3R/
JhvWKStLNHAItFJT64BIPRuGxiDwhyWBHums7tnzlA3cZ2KlXlYECjUUNS9o
ZMMOHs+3GXuE/KjyaysbftzaKp26lUCP7ct7k3vYsHrTwQit7QQ6EWNpqfaO
Dc55ao90dxBocsBX01SChMdLFo+a7AmUNeyclCBJQm3Mpuo1DgRymdjO90qa
hKXlrVoh2E2z+kORciQUn/pgreBIoByRueQnqiSsNqho93AikLtpvIAtnQSW
TEpr924CdV69N+K9m4SKtkKunSuBot4EZ11yIaFUNKs/EVtHn+1ZuZcEvlDZ
z8+x4561vhbzIEHQpv/hVjcCMZZn+kv8SPB+E3mY6U6g64FUx/IJEq7vUB1b
3kcgixrBRJ1IEnJvZT839SDQrHD7DsdTJHCfU1QQtvUdz5Z7sSTssVcs6Mde
fHW2wfY8CQWpg315ngTy3NpZe/MmCcI+pLOJF4EkUtMjGm6T0BLle8cHu3rE
iz2dScLlKJnwZGwi+t8K8xx8n5958TT20zKlh+8LSSAml45mexNovYZvLvMx
CZz1CvazPrifgg389iMSPIQSJBV9CRT71zetC/UkrOBUOgL2gMv5O/80kqDd
WRJ2Cfvi5eKMsx0kuBChShoHCDS9OJ/SPUyCyNP3Cww//F9KjjWbR0lIWez4
5oI9wSp8c3+chFNVeZ5R2EOh+3SjJkm4kVYX/gS75UN9neZXEuxJqsrCH/e/
2JrxxDn8/vexCj7YT9aHic1/J8FgtGs8DrvKR3tX2xIJJQzNZ4+x7w1dmAwT
pmBXWXyx4UECZS+MSQ2LUrCSqR5ljX1bwczEWoKCuYmpCh/sFKeZGFUaBYKP
Hx5Pw4577iTXpEQB81yf+hx29GQRSVehQPJErrvEIQKdFBH2vKlGAbcgVEQD
+4hFdX6wJgWncpxzbbD34ZmrYEDB6QN/y1zH3jsQ7htnRMFBU159Hvau7x3n
PxhTEOmBhmuwdzDiehGTgpaEKf9B7G0Ogwu6JAWcC8Hdk9jcIwz11E04/xmR
onlssnDi0MEtFIhlDBfJBRDItIVzpZtLgcS4fa8GNp13vXyzFQU3fjcLNMRe
r2nDR9hQ0Jn0mWeFrWmeoxVlS4Hlh0/t9thqnkvWEzspuJbQqemGLX+rOLXG
iYLvsg/Ug7GJGpFaTWdcj8mxxuPYq/r3DyfuocC3KfB1DLbIXM3KeVdcvypv
nwRsQVnZDd77KBgRnHBNxOYzDrJr86Tg60bppynYP3Y2hjG9KdASWb51A3su
SO1mli8FrNiOiUzszxdOIHF/CtIGM7JysD/lvRgPO0SB8ZXzbbnY75t0xYcD
KfjV6cGhQuyx8d+MrIMp2K9ocLIYe1jg9a6yEAp4EhrzJdhDa00jVUMpYF/P
nyzF7uNc/uP3cArcPSdsy7G73HkNn09QMGr5VaMCuz1yy5RbJAWVPl8O/u//
AFfttiU=
                 "]]}, "Charting`Private`Tag#1"], 
              Annotation[{
                Directive[
                 Opacity[1.], 
                 AbsoluteThickness[2], 
                 RGBColor[
                 0.33333333333333337`, 0.33333333333333337`, 
                  0.33333333333333337`], 
                 Thickness[0.002]], 
                Line[CompressedData["
1:eJwV1Hk01VsbB3DVuSqUkyhkjEwX5/cTcZy0H/MQMnTJkFuZpyvjvUWJi0pJ
ZYjSoO5JRJpcYyWRF2XK7BiPeTyGriHq3f2x116ftfba+3nW2s9X+lSAjftG
Li6uR3j93I+adrS+bnp4iH5OjHZWkwSxwsjjNvpRSJhW6KWhRYIv764SZf0b
SGXg6vtp7CSNk2Mi+pmILeFmZKVNQrQF37PuJCbqnztwYgX7tHth8N2hbERb
UujNYJCQVRsXSdV/gSjClTZfDpJwz875VKDvK1T0OCTRQ4eE1EHSsDmpALm2
6uUvYsessniSh4pRaJS73kZEApkiUser/x51e2UojQIJyk4xBw/aV6D1879/
/U2XBAXp2Tw/3w+o/cVoZzm2VF7l9c9JVYhtTAm6oof7CaZt/J71EeU22LpO
Yu+m3w5WLatGlbe/jRvrk7C9KsAucagGVTiqyC1h81zpqn63XIsK9l+mmhmQ
wG1tSOfwfUJKlisr6djrLFExa416FP8JFElDEsJWB09v1W9CidmGbsiIhJDj
adnSn5vQYunHogjsoHKLQbp9MypF1QWF2P5xRbY+vl/Q3/wnOHLGJPiM+1+N
/voF3UxYP+KE7WUuU3U7sgXF15IZCdhuAtcO1CW1okxrVa0p7FOh+gFs8TZk
fz+FKWxCwomO5axvWW1o1q9dWx/b+Z6riHJZO8pnDwokYTtuELExMOpAyn2X
A4qwj7nVxzs3diD3rCZ5FratEn3t6lAn+s6I6pIwJcEqYUad+UcXSj6ZNKmD
bcl55P9muQu1LTyKdcI2+3d73zQfC7XIap2/iW0iUrmb+xYLNUpmcZ5iG0Wc
sZKQ7kGGbnM7K7H19IbeW2r0oqHT6Tc42MBMX/V414tmVWPWKWYk6Gw5sj/S
tA+1S3nrCGNr+1L8bn3pQy9NPByUsMVGnZvbVfuRo7KjAwP7TlrhDDu4H32R
HzE4jC1qJsDLKepHZaaBMo7YwnnV+lv0B9Dj75S2EGxiopxkJwyg4ZW43Chs
Y/kSybcdAyjSrdozAdvF7dW2dJlB5OTczZ+GHZaZ+y34j0HkFXMjNxP7Wi9z
3LJ4EAnNRxrmYDP33G9XpLCRcePqwAvssmNpVZQjbBTD2nO5CLsl5carvnQ2
knxQrfsWe6o5PrNkiI10djMFPmBvosYkptCG0Ha66sbqn/VbnDt3+uwQCsx7
uKsWWy0+zPdw1RCKShKy+4RtVh3gIEcdRlIC3h8/Y5+keBtvcBpGD3SO+Ndj
/6V7SoPFHEYLkketfvr6eSeZQs4wOrv0KeTn+SelR3fcZIygLo/Fvjrsd8sW
P/ziRhDdvjG1BrtNw3jauGkEtXGb3PuIPRME3XvFRlE4Ev1Wgc39nF6z7jGK
3tf2vfjZj/i0WmHHi1F05KNgdTG2upIy89XaKGoI24peY5t77ku6ZjyGLvst
iz/DdvtHIsr75hhySvzqmYUdPrA7wKBnDO3iWZZ6gJ3jxHN4NWgc6aTbzSZi
V6Rtore+GUeb31D5LmJ3tq7JPd8ygdzkrz0+h73Fanajx70JxJr3OeWNLZUw
xoHxCdSjfyzeBVuzdqB3j/okkrSV07HF9jBoKWmqmUQNnZFHfv6fSq3iIJ2v
U6jqvvqf3Nis0JcnhGEa8Qh0GC3j/7nw8qnlQvw0Cp7+s3Ace6/KPaVsqRmU
/dwqtg77gvTfg4Lms0jMQ3PnFew0l4jG2dRZRNrx/3oWO/9O6NvagVm0Xhz3
1Qt7lkfdopzBQa59vDmG2BKxcophTRzUqJdQ+Q3PX8QZ3oGBtTnUsOkQ6Yx9
/FaEe4vkPJop+8o0wT5UMD3+UW8eNa26Tatj/+A0zD+9NI/+3XhhmQ872iuZ
Eia4gGY6BkVLcT5cshdX4FFeRD/q9O2p2MkatAA1p//QUIAh+xHOq6dzNuvR
xavoj+Geb1dxHnYVn1Xfy9wAO3Tvz23B+ez1Wp1y2owblppE8gvVSUhJPx/9
+wMeGOE7wGhSIeGw1gvRg7b8wFrTPWclR8JSnom/4PIOCCn2PsuRIEGk4MI/
3RKCMGQam7xdGNcrnOclErIL3lzleX2LSoJGkDTlSaYwWGtSs+5vJWEwwe/V
oUpR4I9reVi7EecRd+7sYSFxIIsqx058I0AwZP+mnEOSwD6nKh+2SIDF/XZr
VCcFfheEC/6bIqBumCs3b04aVhQoTreHCZiTqw80oMjApd7w9bJeAs6kCp3f
pSoLaqwdc2btBGRzbfiParAPutvyB+wbCWCke7w2CpSDit77Mo3/I2BrUmEE
V7o8yM00nPd9T0Dkxdzng7kK4HNDpz22hAD7nD2/cnUogoaqYBTvKwLaq1V3
GM0qQVo5qUDNJeCmkcoG6gZlyLn6z5gmk4D8BaamkJIKPLsVu1p7l4CQOxWd
ekgVDim+3NqTSkBGoEPFU18aeIpb+jgm4vda/B3NTfG9fIZDqxcJiJm+sLW9
mYDr1+OcRKMIKBFvcvrhSYKQLl2WeYYAg8MLbMYCntNtByeeBRHgp8gbWBKu
BowPKTXdvgRUSZzIbOPfDz0ZLqvBbgQE7bi4efPt/bAVzihcOU6A1Z5JaitN
HcQlfnmyzY6A6L3SVoWl6iDXzpLlP0KAdZd5creBBrT0bCvdb0KATXZB+N1O
DXB9kv/wAxCQFcpJC3Y7AA8sH15sphOg4uDlMLp6AMw1uN+aq+H7p1sl7l7T
hOmQ8m0TSgRUnxcS9RTWApmpGkduWQIC5G8W1edpQaq63kqCGAG+n/uvmtHp
4OfPl5IsRMAvsvs8tlTQ4VgOYfZ2OwGNNx4Putppw+BolZXtZgJm11aSv/Rr
w3Rs9lFPLgImRG1LdNja4G/j7meCPaKV25c1rA3dMtIxitisEBeliAltuP6Y
9Gz/QYPaqYp3sova4PaIuq//Ow0es65MhG5mQDi1/sHcGg1cysRBWJUBG5oZ
aYIrNHDsCnOPJhhgc/RlddsyDX5bboifUmPA0Q6FpTRsc/Xo1nJNBrydFLIT
x9bOHfHx1mUA04OzU26JBrsy8lNKjjKgIy4rUfMrDQRKtpTK2jNgNVvi3coi
DbZ1nOy/5sCA6u6UmVJsiqDgr64uDOj2ibEA7Pkrf5XzejGAX+UUr+kCDWay
m4ZDfRgQUtapzYs9Xq3E2+/HgAw7a5/P8zTo39Tz2+tABshkQY01Nkv6QLhE
CAM0nYqWd2K3o8QHl8IYECREKLTN0aD5+FjV/F8M8GjJsk/Drg/XnXQOZ8CV
VMmLjtj/Bxm7ilY=
                 "]]}, "Charting`Private`Tag#2"]}}, {}}, "GCFlag" -> True|>, 
        "Meta" -> <|
         "DefaultHighlight" -> {"Dynamic", None}, "Index" -> {}, "Function" -> 
          Plot, "GroupHighlight" -> False|>|>],
      ImageSizeCache->{{4.503599627370496*^15, -4.503599627370496*^15}, {
       4.503599627370496*^15, -4.503599627370496*^15}}]},
    Annotation[{
      GraphicsComplex[CompressedData["
1:eJxVmHk41dv3xyVXpnA+UYYMlUxXzjl1cIa0V8ZSirhRUjITSdGtKHFLI8oQ
mqSS+Uol4+WTa7ioECKUWYZMTabkt3ue78fz/P46z3r2Wnuvvd5rr/N6Pqsc
fXa58PPx8e1YxMf369d6a0vTs/r7m3bJCNFP6TFBJrPSUMiwC3lYzNyI1aVD
4EnRrq4fE2j3+yxewjItSJ/YNReSP4O8w5c2tPhqQGv+KdbqpEVwi7YvOn65
Grg/YwkcMRMEV1h+9FKxCsTEnwk5cE8EPNPyloQVrIZt7Gy5jVYSkEJnOajl
KMNk5hZvqSkadD2Mrn1TpACyOWcftilKwTmbuqfZl+RgXibTXdZvOcjd7bhg
tG0F6BxdJZCSKAOLjhjfZPlLQXeY19NNZXLQLHDA6VwzDawEM8a2SSuAZTzf
gyBbcZDy27A4bZMS1NnXlj1NEQbzhGZLVKMMLNaNN46dAlDTx5eRObEK4iMf
XTt6nA8mVF/7GgmsgRGDQsdmjWl08ob0meXaKlAbEW5xljuBUvkWfZc0Wgtd
ThazaWd7ES/e9ZmJrypMuFiP/6RVIeGo3EC+eDU4/8c+l+jDNSVBFzIed2eo
Q0K5+aTJwe4SmzT53/laNOBN5fOmAMXRkuZKbZrJmCbwW6+jibO+lkSarFsk
uUgLwLTI1HhiqiTrS5KetOY62GxddayodK7E71bpOwOkDRe2+V5/PstH3vbd
U5p+iA4Dz2wZ1fKLyaBG773btzIgy0XUQEXsN/LcyFnh5jcMmG3dtXldoSBZ
oFBvN+/GhGyfhzndXkKk0bYvPbwvTHBiDZ9V6xEmvTREfQsC1kONt0N3jq4o
Wa7okPhWYgO8S0zhz70kRh6lXViy5OYGkGFJpKH0paSF/LBkE50FN+89UV5b
JU6GrF5lkVvIgj995XX4CyVIy9bt0W1GOrBJV+dZ3hZJcldqTsCddzpwKiDQ
inwsSSb7j8cdc9aFZfeNqmoEaeS6Pe57Ps7owkntDWf+sqWRFiNNinfC9cBC
X8E36A6NrDwjLecmw4Y/TzxepN1II33UIvNeZ7KhriJUx+43gjz0qvOqGYcD
nGGnRWs1CfI3lbWuQqUcaO8Fr1ljgqy7/qjbaTcXnr/KMLSwI8ixH9PRDZ1c
ECobnGG5EeTrgM3D+wJ4kOv8xeP5IYI8PtN9RNiwHlWkx5jouTFA7Ln/ypAG
PTA7xh6eyaeR8g1Wg3JObIheQWqJj9JI71P5969+YcOV9WP9DTIEmTcVcjL1
NAcC/bxbJDgEOdTqoqIrxoXiOaOiSkuCdDCtK7x1iwtLnLk2Oo4EuR+/ARlt
Hpx1/XdZnCdBMmNka0QNXyCtHcEeOxsY8Hd90h2JbD1YmWA/K5hBIydSni16
oc+GztJpCd8uGjlal5SZWceGEPvIyX0SBEn0MBefsuNAZ9OlkVYmQZ4IMjZW
+sgBm1SlIs3tBBnnxaudP8GFuO2KvfP7CfJR+5Uh/yU8+ONZaBbdgyA/rXkV
e2g5B+Tvjy5+sQrnJ9441pLAAVV5ebFyRJD2uqGLzZlcYC+LrmnYTZDqq11S
9Iq5gNRlLCecCXL57ayYAmseTEk9VvbB9UyuDg2SNMxGt2wnBFmiTAjq0N//
NkEP7DPb/216SCPbl/UtlfqdDU/mvwT2ttJI7R/yGzaVsMFek3bDW4QgN9kK
b3E048DieD+mpDZBFlvmNEU1cmDFRo9Ta7cSJGt+vCXbjQtOHQGH9ewJsvpT
aYnKVy5Ycnl5Ru4EqbXTUOGHAAemNxqn2ykQ5JW/0lkvwjngeLXP7tRGgnwo
9D3qhSIXVmg/f33AmiDLnsk9GczgAjE0d/S+E0FyM/o9PTbzQORuZ6Y0vs+P
d+fLzS9zIT2mrTnVgSBDXlpLV8rxQO9Ss/J3XL+rEVl3z9dywZbwk1vtSpCf
r5wgRd15ENt2N/Ehjo/SOTgga5iI9maM/0xXZYJ7/6ViTqweBJ/JB3oijdy1
dS7qn1Vs2KkSGhLeTCNf05r9Q5+z4WO7RvXAEoJsJPw9327mwPdP42mKWgTZ
zR1R2FHDgdnbppIxpjif/2reixzggsC2liem+wiy3W+/ZuAQF27Glhx/gfv9
pfPPA0Y/2BBWc15mpTxBrt60wkYnlANq/AbLq7gEWTmxrj1AmgtZpz+ZyVjh
fjrz7bnBQy6kuBlkjeF+3c4KaSL1eFB9Ydi9Dfer2QOH6kfBXNhjKZvecoAg
o63HgxRpPBAofvJnLK5Hq+3lBx8quKBWl+0f5kKQAlJSvzvt50G3QL9dOK7H
uZl2kejefHRdQLZRcYwBec5qf7ya40I2S+W/Yqyfuso2PmIbD+oiPw+YYP8j
RvlpPio8OP3QJmUbPr9z8fs/nvnyYEBs9XQ2Xj8kurxAy/A60imfvLh1PRPa
B7MOD0fqgWXpqxDbBBop5ixsQyiwQTbiYVRHE428e5sVq/mEDVNNJ2UfCBKk
8nhawDV9DlwyGGhd/TtB+tGFDdIrOLB9YMClyoQgNdZxHHL3coHPT+rzSzxP
+tkZHcl9XDidl+oQiOt7e8wueGCSDe9yapdNyxKkt7y5+1gwBwaCrh0fwfPA
tn8r3ztJLszNm6713UWQ+d2OnLEELkQELjsehev7x1Tt5U/reRBwgOwswPeb
WPJ6u9VpLhi+5PG8cX3vyGzSMRPjwff+4efOuL7B/0yuvVLKBX6UawW4vktb
DnaG7+GBS6XX+yBcjxvdTOM3UTnoVTe/nsocA16o+4tMT3FBu+dNXwiuL3Mg
LkffhAc3L27yomP/k0JLHG4p8cAw3U9oNT5/sFJTtNOLBzusH3tm/Kq/S+6x
O72p6NjwlfV0WSYYHmEpx2zkwW/jQpnT2H92Z4W/nhMP1grN376J/ZUc5sz6
d/LgxoU6lX3YbkYR9y4e54G9Q795DrZX5gbZ7zIMRg5MMWGuLhNuDJealF3T
AzGxE0Zed2mkp29EXpEcGyL/W6O0BOsl6NiT/COLDbmx097zeP5XfDA+583j
wM8uB/pDPP+LNFY07injgOF/Ik8dsV6BHT6JYbZceCqc2BKO9RqSsyrQ7+FC
9I/aSVusl0COSGTBNzaolR8qdcV6ESIDR14GcSBhq9XHM1ivxE6byAviXCgM
2pi/EuslFhN/qvwOF6oDXR44Y732th53CWHwwEN3oDQV39+oQCBcIwC/l9v3
X+pive7P9Ep0CuP66CkHmmG9Gn203Q6SXDggeEFcFutFFAgVqtjg+THUW/En
rsfd3fscfQ89RW85qgO/CzChQmRlX/h3PG8Gg2WcsV661ehagyEPxPosm1Zj
/zNDmVymAg/ET6TYi+HzR1Pr+/w9ebD+2uVXKXg9xFzs77aoJHSYYS8losyE
LbvaZjS5PEBXfBqGsD/fem+LVw48+LpBsiwa+6sYPFwbaM4D40+jry2x3b5K
N0DRjwecuLShp9jewvMyftwbj6qCWyo6tZgg9L3gt2k7/N7znJwv4PXevr8Y
Zj48OCirfTIL29+9lW4luvCAHVzbn4DtN/YD5Z9P8KDH+OvqX/+3FI9yTq/8
fzz66KfAWz8z5gKP1i7exNy3hbnAo4f73s9eNWAu8Chtc8KE0EbmAo9O1stm
5bKYCzzaL6bLq1/HXODR9h+bT1vg+UvxqF++x6lxReYCj/ZuPR8tLsNc4NF/
roo8i5VkLvCopZ5kcoIwc4FHJUIb71fzMxd4lJlXNuAwy1jg0Z7T2mrHvzIW
eNTrrEzO90+MBR6dVhewu9nHWODRix8C5oo+MIDi0fXttAmzZgZQPNr2NqvL
po4BFI+WfkhYU/cfAygeVR2tPXPoBQMoHvW8rt98voABFI/qaEsFiz5lAMWj
cSRTXTKDARSPpl19OKCXhLnyfzz6d+z5meo7DKB4dJPGE+H3NxhA8aibwg7P
vRH4vP/xaLOYce/MBQZQPHrtWqidXDADKB6V3sxRSTrJAIpHBZduHPr7KAMo
HuX9G1PVdogBFI++v71/5pgzAygeFYaT6lfsGUDxqILibylLdzOA4lHV5nYV
iZ0MoHi08f3Swg1bGEDxqFNK1v1/gQEUj97bcf/CGw4DKB7driNYvH093v9/
PDriRy4d0mQAxaNrPlXtFVRhAMWjN1gG02ErGUDxqJe3WEy0NAMoHrVNY5gV
izOA4tHuj+UWVksYQPHoyPlUazc+BlA8euWG0oW9E3SgeDQi1dgZmeD3ZjHG
73p3CLV/9nT0wO8jWofus97uO+r1Me55YMwEiicXveHFSU3TgeLJNvfbmh+B
CdfO2K3JHe9DpyZf+r3C8RdtFNRFtL6i+RpDG0lTJlA8GCD5+t7EDzpYaXJ+
XO19h37yglsVtzLh7Kq/uqW2j6GVrnrLrmCb4r2W0OQIvW90oHhPQKZsVwN+
j40x1592xPcgpXuVm4vxeSHu0QLHpb6g0ZZuuUJ8HsVrzg8k13b+pIMzEa5b
E9WEEi212Z/wehk7/6j+t0+oPIH1pyCOp3gsyXV8meokHcTLfXZH9Fah0r3r
VCcNmbDdbW1UuOkAuuQ1pfA39jcw6H2xQ+cD6j0Sf30c56t4XlXjeP04qjMI
K5vF84TiM4l1jqJbv9CB4rMeRWcTCy4TjidmzB473I3cz13PSMT7zY/Xfk6/
+Bk95z87JYbjKb669ojp1jxPB+/QPCvPQw3oLwmHcVWcv6tRY0F91TCqfRe0
k4fjKX4qHpberTBFB+XMsmuvospRj6nA0St4no0ehbbVKz+iACQ3W4r9zZ6L
d4yItaNGFfaZSJz/mAjLnOSNI6cO0TRjbFM81eZ5zhy+0oHiKf9gFwN+xIT1
l48f2lbei4KjpHe/xPvtu+skq1XUjLJ6uokonP/qdXc1U5VHUepji/M1eL+5
drmVljqv0eWXoMHE/ZRmJ7Jt5ugg0o/fPRaB41d+3PemWbsT7dXau+fXfSj+
WpMMVZaf6UDx17quqy9G2EwwVStQKm7pQkHOlW5h2H9TzshghcFnVD/jPMLC
51P81LZm1TkN3P9HSfNujs0bVIgqc3Jxv+tVd32QZw0jJStVfSscT/GRdYv6
ZByun/qqsUyvQ/+i5uyP78jNTCiZMp/3Cu1HHJu6G1XYf8f4A+9/plrR2y8P
ztvh+2Xd8i+u7hpDc/mh39yxTfFSZVvMaCGuH8VLTk0GWV/1mbBY8lxEDL0X
iXO0+Svxfg4tU8mzyW/RmFcz1xDn/+VJ+o4vl0fQsZE/cwfxfoKWxpxxsZdI
c8f0dLwREwK6VvgYvR9Ay0WmlO/heH2hnRuCtnagZmUPfRlsU3x1e7el5ytc
P4qv6JPqH27zmJAkn9CsIdCDTOtmurKxv/v2NeU3gxrR5Wrm7TDcXys4N49p
F1Wispuzg6a4/xVG1ue2ZH9EOyukKvOxv0ngSQvFVe+RsfPEsjKc30EBD9NF
dn3onv5O79d43db59eV9dS3IJblerR3f513TD9XHQkPIWS380Wm8LmdGiI7n
daKirb5r9mKb4rej0gz1t3g+UfwmQ89118F6M4ZIZk9YF+qbDs0Ixv72sYEu
jUqf0WjRt6QteH+Kv7x3uXhtwXr72celrnpVj74WVuQFYr2VwwbGYXAIvTe0
vbwfx1N8tcv6SeVbrLeW3bmNG21K0dyZA9/+wHqnFFrTInn9qNX1a0cN9rcI
G2UlHW5F0QejhvXxfeP2B9aN3RhDzN0Sv5/CNsVbM6mKJdNYb4q38h75Rbhi
vT+9uZxY0NuD9FckEf/i/Rz9DX16FN4im4SYJJlf793/iYMMjCARosVkCu8n
cqW1smSqGuVsuCRphvV2fqgY7BE5gOwivrkl43hIip9xLfmAxrTPzQlgm+Iz
v6J3XFE8byg+65zQdZjG8yb8Q9LgjvxuJP05yDgN+3sOel8N+daAIsPmdtph
vVceo/P/TK5AGbVWTsN4Xgg+5lTNuX5EL6o7sn/N1y2yZSsEY9tRnVLyeDrO
z6zSZ4+qZB9SJjwqfs37vYtkdxmZtCCtjks+efg+pXGLOU3/DKIl/0iKXcDr
t+JyR3uOdaIGtX6jbdim+E/PLm9qGe7P/c5Pl8av6UZ2+9ok4vD6Wx3TEdP6
fvRWcMvdil/9Yn769JFTvcg38/7y6l/z+pCAV2xDB3qyxXWPJraLbOPKBXb2
oHPt8pfysM3S1Ep6+uMjqj0ujJ5h+8RmR532pD70Rcna4ld/Urzo2phsE4f7
jeJFE4nXphGJ8gvfbyj7/wDHn00/
       "], {{{}, {
          EdgeForm[], 
          Directive[
           RGBColor[
           0.6666666666666666, 0.6666666666666666, 0.6666666666666666], 
           Opacity[0.2]], 
          GraphicsGroup[{
            Polygon[CompressedData["
1:eJwt0uc3FwAYBeCfBg0pTWWUQqFJpSTtRFEUpaVkpIGIsjMS7USi0LA6/kmP
c/rw3Pd+vueNLa0pqF4UCASCmPt/c0UeKfo/+pmkmhl6mOAGs7zhD1VM08Eo
WfTxlyd0McY1evlNOS18I52ndDNOEZW08Z3TPKaTn1zmHo184QDXeUg7I5zn
KmU0M8RRCqmglWFOkUcJDXxmP+co4AFNDHKEkws7cZfnfGIfZ8mnlJd8JY0T
XOIO9XxkL2e4wn1eMMBhMrnIber4wB4OcZwcbvGM9+zmIBlkc5Na3pFMEons
YicJxBPHDrYTyza2EkM0UUSyhc1EsImNbGA961hLOGtYTRirCGUlK1jOMkII
ZilLWMzCD6ZyjEe84gcXeM0vipmihrfMA6G7Oxs=
             "]]}]}, {}, {}, {}, {}, {}, {
          EdgeForm[], 
          Directive[
           RGBColor[
           0.33333333333333337`, 0.33333333333333337`, 0.33333333333333337`], 
           Opacity[0.2]], 
          GraphicsGroup[{
            Polygon[CompressedData["
1:eJwl1GWQVmUYBuCll65duhaWhWXp7q6lBSkBkVBCOqSlU2mlQUGlpEtaQBqU
RiWVTukG4fqGH9fc9/OcOT/OmXfesNZd63eJGRQUFINaMd7nOLryE035npFU
ZzZD6EgpChF4PxaxiUNc4hFMfBKQkEQkJglJSUZyUpCSEEJJRWrSkJZ0pCcD
GclEZrIQRlayEU52IshBTiLJRRRf0Y2PiKY0hcnN13SnGTUoQxHyMJ4eNKcm
ZSnKFPrQinpUIi8T6EmLwD+lHMWYSl9a8wGVycdEevExtSlPcb6hH22oTxXy
M4netKQOFZjOQD6jISX4lv60pQFVmcmXtKcxBZjMF3xCXeYwlM+pyAwG0Y5G
zGM4nSnJNAbwKfMZxYfMZRid+IExVGMWg1lIBxYwmsU04TtGsIgu/MhYllCQ
s0Hvz2p2KhOXdJTgoWf/k0IvwDX9Li9IbM7NRf0yt3hKArtIzuh/8xd/cppT
nOQExznGUY7wB79zmEMc5AD72cde9rCb39jFTnbwK9vZxla2sJlNbOQXNrCe
daxlDatZxUpWsJwLXOImT4jvW3KyTH/AG5Kb83NVjylTUYQ75uck0qM4r2eT
FYlNGopxz76GzExZXgXOk0xKXv4115RhlA9cIlQjhELcsIqWGSjFY3MVGUwO
fjaHy0rEoTppKc59z7LIcrzWk8l8XNGzygqBe4tQCnPbPqMszTM9oczFOT2W
TE1R/jNnkmV4qSeRefhHf0tKvSDX9fSyJI/0eDKCpfo75EaNPg==
             "]]}]}, {}, {}}, {{}, {}, {}, 
         Annotation[{
           Directive[
            Opacity[1.], 
            AbsoluteThickness[2], 
            RGBColor[
            0.6666666666666666, 0.6666666666666666, 0.6666666666666666], 
            Thickness[0.002]], 
           
           Line[{1, 138, 111, 165, 89, 160, 133, 72, 155, 128, 106, 59, 51, 2,
             3, 4, 5, 6, 7, 8, 9, 10, 11, 12, 13, 14, 15, 16, 17, 18, 19, 20, 
            21, 22, 23, 24, 25, 26, 27, 28, 29, 30, 31, 32, 33, 34, 35, 36, 
            37, 38, 39, 40, 41, 42, 43, 139, 112, 90, 73, 60, 52, 44, 140, 
            113, 91, 74, 61, 53, 45, 141, 114, 92, 75, 62, 54, 146, 119, 97, 
            80, 67, 46, 142, 115, 93, 76, 63, 55, 147, 120, 98, 81, 68, 47, 
            143, 116, 94, 77, 64, 56, 148, 121, 99, 82, 69, 48, 144, 117, 95, 
            78, 65, 151, 124, 102, 85, 57, 149, 122, 100, 83, 70, 153, 126, 
            104, 87, 49, 145, 118, 96, 79, 156, 129, 107, 66, 152, 125, 103, 
            86, 158, 131, 109, 58, 150, 123, 101, 161, 134, 84, 157, 130, 108,
             163, 136, 71, 154, 127, 166, 105, 162, 135, 168, 88, 159, 132, 
            167, 110, 164, 137, 169, 50}]}, "Charting`Private`Tag#1"], 
         Annotation[{
           Directive[
            Opacity[1.], 
            AbsoluteThickness[2], 
            RGBColor[
            0.33333333333333337`, 0.33333333333333337`, 0.33333333333333337`], 
            Thickness[0.002]], 
           Line[CompressedData["
1:eJwVz1c/1nEcx+H7LjSUdhQRkRYJlUiUmRz1EHoA9aCcVRSFjKy0FSWzNGiR
itAQcnVwvd6f7+9/9I+/cOn8xWAgEKjgMnsdq5ixszWaT3a6buGf/ZYUO4J5
O1dj+WYf00hW8sp9QMP5ZZ/UXXyxM3UbQU6TwHvvh3UjC3ae7mbKztIdlBJK
AYlc8S1ZV1PErDtHYzjLZ3eGbqXk/4+STzzneOcpVTdQzF/3KY2jjO/u4xpF
CGfYw4j3g7qO3/YkR+3trOCDO003sWhPc5V97jXM2eOM8ppKqrjGdaqp4QY3
qaWOem7RQCNNNHObFlppo50O7tDJXe5xnwc85BGP6eIJT+mmh2c8p5cX9NHP
AIMMMcx+/7KWn/YEY7zhkLf1/LG/8pEj7s0s2T84Ye8kjEKSKOelb8tZIlV1

            "]]}, "Charting`Private`Tag#2"]}}], {}}, <|
     "HighlightElements" -> <|
       "Label" -> {"XYLabel"}, "Ball" -> {"InterpolatedBall"}|>, 
      "LayoutOptions" -> <|
       "PlotRange" -> {{0., 91.10181468457094}, {-6.90777313418568, 
         17.292213032830002`}}, "Frame" -> {{False, False}, {False, False}}, 
        "AxesOrigin" -> {0, -6.907773134185665}, 
        "ImageSize" -> {320, 320/GoldenRatio}, "Axes" -> {True, True}, 
        "LabelStyle" -> {}, "AspectRatio" -> GoldenRatio^(-1), "DefaultStyle" -> {
          Directive[
           Opacity[1.], 
           AbsoluteThickness[2], 
           RGBColor[
           0.33333333333333337`, 0.33333333333333337`, 0.33333333333333337`], 
           Thickness[0.002]], 
          Directive[
           Opacity[1.], 
           AbsoluteThickness[2], 
           RGBColor[
           0.6666666666666666, 0.6666666666666666, 0.6666666666666666], 
           Thickness[0.002]]}, 
        "HighlightLabelingFunctions" -> <|"CoordinatesToolOptions" -> ({
            Identity[
             Part[#, 1]], 
            Exp[
             Part[#, 2]]}& ), 
          "ScalingFunctions" -> {{Identity, Identity}, {Log, Exp}}|>, 
        "Primitives" -> {{{{}, {
             EdgeForm[], 
             Directive[
              RGBColor[
              0.6666666666666666, 0.6666666666666666, 0.6666666666666666], 
              Opacity[0.2]], 
             GraphicsGroup[{{
                Polygon[CompressedData["
1:eJxd1Xk0lVsbAHBT5nBeQ4YMuSQSjg7nnPct58kxlOFmKkoiQ1SEooSIW9xS
lCHJdJXKeCWzutm5ochQEkk3hE5UqD5F5Nv3j++f74+99vqtvdfaw/PsZ6/x
DnbyE+Dj4yvF7d/eZdtAX/XTa2ZOiqKGkUw6/M9W0l3WKQUqqCtqy9SeKAr+
33W+Xw7UHiLQMw9ey+cICt5aftX81/2clD9+P0aBh9eEfQ320BrTKLUwCthX
SiarsIcFX++oDqWAJ6k5X4k9Nv6bkU0wBfuUDE5UYL9v05MYDqTgV5fbB8uw
PxU/HQ8/SIHxxXOdRdifkyKQRAAFma/yCgqx54LUswv8KGDFdU/kY//Y3hrO
9KFAW3Q55yo2n3GQQ6cXBV83yjxMxxaSk1vvs5eCUaEJ92Rs0bnGFfPuFAjV
+/gmYq8c2DecvIsCv7bA17HYRKPoXS1XCpiTY63HsRVyKjIaXSj4LndbIxhb
3WvJZmI7BZcTe7T2YGuZF2pH21Ng+eFTlyP2Oi1bPsKWgp7UzzwrbDrvSs1m
Kwqu/m4WaIht2s652MulQHLcsU8TmyybOHhgCwXiecPl8tjcEIZGxiYKVsyI
ls8fJNBWp1cLeiQFnKTg3klsO0Z8H2JS0J44FfAKe8f37nMfjCmI8kTDjdi7
B4/5xRtRcMCU11yMvfeeKigaUHBq/9+yV7BDLBpKgrUoOFnoWmSLfUJUxCtb
nQJuaZioJnbMZDlJV6VAKqLIQxI7/omLfJsyvo+z/RpzBwiU7jITq0bD93f/
zvFM7FxFMxMbSQrmJqZqfbGvLYxJD4vh/TM1om2wbw4lTYaLULCjOqHCELve
V2dH5xIJlQytR/cDCPRgXbj4/HcSDN4+G4/HbhVfPZ48R0Lp+zhFX+z2D81N
Wl9JcCSpegvsobC9etGTJFzNbDr2wJ9AE6yyN7fGSThZX+wVjT2p7Ny4+S0J
6Yvd39ywpxfn03uHSRB9+H6BgX0+pSLvTDcJbkSYsuZ+Ag26nbv+TysJOj2V
4Rf8CBT31zftpGYSBDh1zoD9PNjAfx8iwVM4UUoJe52mXxHzPgmcdYqOs74E
elitfOd9GQnE5NKRaz44f2L+U2teSEKRv3nFtDeBGka92dP5JKREyx5Lw5bM
yIpsySWhPdrvui+2l3XP3exsEkR8SVcT7MWXZ1rsz+HzZ7zqL/YikM11r/ab
cSTsclQqHfAk0KxIl53zSRK4TygqCNuiUShZNwqvl3PtiSn2lUCqezmChCt2
amPLewnEWJ4ZqPQnwedN1GGmB47no47X4p4kCNkO3LHeQyDdDWyvut0k8IXJ
fX7iTqDoN8EFF9xIqBIrGEjG7rl0c9RnJwm1nWVcB2wP0wRBezoJLNn0jt6d
BCoUnUt7oEbCKoPaLk8XArXNbhiKkieh4uQHG0VnArlNbON7KUPC0rK1dqgT
gQqGXVMTpUi4G7upYTX25KCflqkkCfeXLO61ORIoItbSUv0dG1yL1e/p2RHo
vmNNX9pzNqzadCBSexuBRsmPqr92sOFHjrVMhjWBwgzFzEtb2WDH4/k9tiLQ
Pd1Vz3c9ZAP3kXiVN/YKLe39os1sGBqDwB+W+D1IPZ8eyGfDWhUVyRYOgZJ+
K2U8SGaD9/lx98hNBNI0W+VqksAGHQFzhcckgYJU7AOm49jAi7147CMbx1ec
F/Iklg3525zfxWDXf48/UXySDdFhQQPS/46/pQtGurNhuO/sx0E6gczcxLZ6
27BBMCuMLmOA84kIP/hiCxvmPsyUqOkTSGOmJOriZjacNecNaq7H+f+P5ekg
ig0/R7wMC/UIdKhz+LwNmw3sKR9+bewPv3RmHlJgg8q1T4IP1hBIfztXdVGI
DfObLEvdVQn0xPenp8UiCy50nFFcrUKgnGn3ON43Frys6ZadV8L1sEY8tfE/
LNBpOdS8HzsosuHa+S8sSDKenuhVxPW350Z5eQ8L4j1Sv+2RJpDBospGsyYW
eOjRLgeJE6iL1h+eUMuCd0O67TwRAuXlMDL17rDge98JpevCBBL2fntrsYIF
dZnzQcsrCBSsk1rfVc6CntYEE3dslV7n98o+LEhfhfSlPtHQbFE1/4PNLBhu
npcOHaGhIdnxlXLrWXBn+Uv02CANOW1bSvtrDQu2ayXEJ/fTkKSvmCuhygKl
lMK0N300dDA0pf6eMgtSH/2iLoLdFiOv7K/IguMRt/kNnuP5teGr43uZYHOU
NbXQQEN/Pr2RK13JhNX5Hj+Ey2go9s3mvS/ymeBRPvR3XyENBUycvc/OZEJc
TAMYFuD9vK84PJXKBMfmzni3fBq6PNVs9fAiEyQlIywC82jI4WOfWm4yExw2
q4bG5tLQhl0Bu94tmMIJg40xv7nR0K3wmStHfU1B9prF4w5hfJ7imqjclyYQ
GRXtjG7LIMdBu/RXFiZgZmpSXb9VBsVrrnGou8uA46EqJgJ3pZGDypRMnyED
rv5xR0P7sRQ6QksUEbm6ERQZ0iWc0pWoRc2r4IX0RnhZUCRQd1YSBepKhDZG
GUNHkNdojakEsrD98pb6QgcfxtQpnbdiqFH1qfuyPx0qgwtrRgNF0emPp8T6
nxnBj0GnLRvuCqPY50G77bYZQYWfhLmW5AqUE7qrufSQIfCq3YzaVQRRWHbz
S3OOASTahl6q/cGHKr7cYMrrbYAtLo+P3mteakq12sAvw68PYH3P2nL2e1N/
mwHNaloPBFw20KQYX5tcS1TW8w3owrO22r4otU9NsYllt0fL1kF+i/03q32j
TWJpddF8WTpwZscev/TDHU1U1v5qq9C1MOvnMvOT9phTzMc/J2OhDSM+Dj9K
To1xTlyWj1Ew0ILulGSHU+QsZ3ZtV6iF0C/w0fyud7/uPKdjnK+sfHYNZKXe
vHjkGB/Y5/c7cjo0gMG4/Mx7WAjkwjYKlpipQ49H98OqIjFwFi6btpVXBccs
vuuxblIweiGwyuyhMvQLefqc7qeByZE1QkUFisAfYnmVES4Hy4rlAUphCqCc
9ybRwnYVKNWcKnylJgenXXuqKs8qw7fyrUFy32kwUpje/Qz/xbasSuVNztJQ
ZMjw0qnRgIysmHjPP8ThYEm9yIVGTQioZgiF2AjDflA4cva+Fgw2RDI0b/BD
Nm1PepaCDpTOOi3FNyxwgpJX9g6E6kL0CYmRkcVZzs7XFVS+rD4olrdxRbkj
nAMOC5czTQ3h2MJoiBj3Kae1NMOK6W8E9AylDgnuA47+r3EHtvcawemFIfH0
sQbOJSGl52rTRnB5lG75LK2G0zkqwNRaMoK8nXu8Qw9VcV6w1/LWC9HhVntC
rAy3kpPtNivMkKBDiF/d0dyxYs7RqSRjQyU6xNtL/vkq7QbnsJGHnLgGHdJM
9vGUuAWc3WUzP0vX0mErFWh5eyyL8zhuoHVYnw6HJBQa9bmXOCYt337fZkyH
1XWxHk7cOI4XXVKMNKXDfwGtFsWH
                 "]]}}]}, {}, {}, {}, {}, {}, {
             EdgeForm[], 
             Directive[
              RGBColor[
              0.33333333333333337`, 0.33333333333333337`, 
               0.33333333333333337`], 
              Opacity[0.2]], 
             GraphicsGroup[{{
                Polygon[CompressedData["
1:eJxN2Hk4Vdv/B3DJlSnDjjKTZLrinDqGc05an4wlynSjpGQek8KtKHGL24Ay
hCYpMl+pZLzsXMNFhYyhzDJkajIl39XvuUe/v87zes5+9t5r77XWfn8+Gx18
LJzZ2djYTFaxsf34tdrd0fq06f4OC1Eu9TNaVJAsCLaz0AtB9lQ+boYmFTx5
1xer6l1HGlWzf+7eSoVdTC+DR4OJqDako7pXlQoxGkdHxPSS0cHs6e9ZClQI
NeX7qysmFR2j2AnzyFLhuHPByTuDGejk+JWt6mJUSKsLCxbUy0O3bGY4abxU
uLv/kIOv5xPURlcY+ZWDCjf6qQavY/LRy352LfklClxY6OaJHSxC1znEWqSn
KECNE6vn1XuOVPeGuO9rpkDAQv9xbr0mVJ0VZ6jlSgHRnBo9Lr0+5G62cCNe
Ux2CTvP29X2bQfvf5jKT1qlC1ozFUmjRAvKOXNvc4asMnUVnaHKpq+CW0KHY
xPWK4PaUxnHcmBNcYP2JS2XyEJd4LvTIPR7wyCxcE1EsB3u088S3WwpAujrN
XjFfFmZzdnkLzwlBX0psw+tSKRDLP5/SJS0MF6wbn+RdEodl0Rw3Mb/1IH63
J1x/zwbQOLGRIz1ZFFYdN7hJ8xeG/givJzsqxaGd44jjhXYhsOTMntojIgXm
iWwPgm34Qdhv2+rMHTLQaNdQ+SSdG0yT2s1RvSzQaDdeO/RyQP0QW3bOzEZI
jH547UQAG8wovPLV59gEE7olDu3K8+j0DZFz69XkoSEq0uw8YwZlsK36Kqi/
GfoczRYzzw8iZqLLU0NfBZhxtpr+LlSLuGMKgtgSFeHib4ecY4/VlweHZz/q
z1aCpCrTWcOj/eXWmRK/snUow+uaZ62B0pPl7TVqQoZTKsButUWIn/a5PNpw
yyrBVaoARqVGBjNz5bmfUrVEVLbATqvak6UVS+V+tyre6CI1CN/je/3ZIht5
2/dARZanOow8taHUSawmg1u8D5rspkCuM6+uPN8v5IWJ89ztrymw2Gmxc0sJ
J1ks1WS77EqFPJ+U/H4vLlJ/z6cB5icqONLGzysOcJNeyry+xYFbod7bvj9f
k5eskrZPbhPYBm+S09kLLvGRJ4TC16y5uQ1EaQKZKGstaSYxLtiqToOb9x7L
bq7lJ0PlNpoVlNDgd18JDfYSAdK80yS2S18DdmhqPC3cJUhaZOQH3nmjAWcC
gyzJR4Jkmv90wkknTVh3X7+2nlOI3HLA7cD7BU04rbbt3B82QqTZRKv0nUgt
MNOR8g2+I0TeGK8wrLymBXx8p/S97gqR3aO5x8ajtcC84mWoTZIQ6TZ8qYwe
rwUh54pAPVmIDO7ROdyWpAV2Od3/tKYIkX81pd4RyNMCySS7Rc5sIZLvmb9k
aLMWGJ/UHl8oEiJrzomIu4pqw++nHq1SaxEiPXyjCkvFtSH6300ya1rx8U7c
1oSUNohFpcT0YFvsXor5e6M27JMPC41sx/ezbmit8K/a8Hj5U9BgpxA5k/50
1XMdbeitmBfw7RMiJZotR8UdtSF2A6nKPylE+ihGF77K0YbG6jAN218IktNh
IO1brjYUxM97L2PfvU2LV3msDXOtp8UecBLkK6F2/7Bn2vC+W7luZA1Bqn2T
2LajXBvsVIRuePMQ5GRjak5OozaE2kXPHhIgSO8zRfevftKGK1unhptFCZIj
nye6+Is2KFZ5VriIEeTtKduQkVlteJPfsG4e+4XT9yP637Qhov6iqKQEQaru
05P6xkGH+e0GWbZSBPlh08t4z/V0kLg/ufr5RoL0fNl71ZhOB/q446rNKgRZ
/c7ggjeTDt/77NVTsGWnMwOv6dDhku5Ip9yvBNlC+Hu07aTD1w/TmdKqBLnD
hnuXgzEdVif6UQXVCJIYoK4+Y0uH3tZLE51UgiycCz2dcZYOQX7eHQJ0/D/P
yPEXwXRI2m35/hy2t4Sp21QIHUaCrwVMYMvt2GCtEUYHRXbd9bUMgrzyRxbt
eSQdHK4O2Z7ZTpCH+VumOpLooCAhwVeFCPIX+c0uXBV06B4Er0UDgixV3tBy
oJIOev/yPHEwJEg/dW7drGo6mIyMONdi9zMmpPbW02HxtpFgnBFBlpnnt8a0
0GHDdvczm3cT5KlgAwOZ93SwzpApVTEhyLFOZ3lNPgaULemX1pgTZHKvdXQ4
PwNKgrcXSVoQpM3wbrY3ggxYWjba7ItdM7OlO1CEAblnPxiLWhJkCtfXmOfS
DNig9uzVESuCtNMMW21KZYD2utj65v0E2Xj9Yb/jfgY8e5mtZ2ZLkEE9PskR
Ngx4wp3cEYmtvIVuX3CQAWx+wh9fYIf+W/+W5wgDOPZ0PDY6RJC05emOPFcG
OPYEHtOyI8gEL2bD8ikGJJhIDy4fJkj9Yo5I5UAGpN++/0LzCEHOrHllYnmW
AXovmExvbOMH9nUPQxhwwFwsqwP725uLVaaXGZAV19WeYU+Q9kaNJbduMWCN
E8Naw4Eg+eISz1TdYUBdkPMDJ+yifgf6VBIDooLWBcRgE+e+PNNNwddz1c2d
wq58Kv54NJsBxNjSifuOBKkk55yuVcYApCRqPuOE55OPmutRkgFHOMP5xZwJ
MuTv2c1XKhjAjgosAbvT5vKDd9UMUGzM84/AvhqVe/diAwNsCD9xOReCnPo2
H9vcywCuytEFmit+X+KWxToDDIj91jBrgz2snd2TNsSAs4UZ9kHY3X6HVYLG
GHAzvjzgOXbdh4py+c8MMGcwC/Xd8PznkRyK/IrHPxoi6oT9XMmfZ36OAWoD
r4dCsQudFH97ucSAPJr8v2XYD7uvjPmvYcJvT8Ny1d0J8v7CoEAvNxN+0ZIN
Msa+I7pDw5iPCV+Hx585YcdaTQdLCzGBo+zx7/HYoS+sRGrEmaB1qV32K/a5
sRwGVYoJ/KfS7fg8CPI01xr7WzJM0Mvy45LDPq5flOkjz4SzKdbpe7AP42+u
qBoTzrv8sy4B+2BngHMohQnumiMVGdi/zTVc/rCVCYFHyN5ibBNaaCupxYS6
8HG3LuxdFl0LKgwmoCs+zWPYesdpsnHb8f1Pc+XMYzOyhz3cdzKB525vjogn
QWrWoWvNekzgGzJvlcOmjiTk6xgy4eafO7zUsZXk97ARe5jQGP1xxBBbXjdl
c5ApEww+TL4yx5axXzIe3seEG+GN8oew19/OjSu2YsKc8CNZH2yimKtE3ho/
j7HB6t+x13Yc7Y08wATnGq+3wdhcX4t/mbfFz6/Q0Skcm0NY+FfHw0zo5xi2
jcRm2+pt9tKeCZ+3CVbGYi/uq/bXcmTCZq7l2zexv3rL3Ep2ZoJ2SMNwEvbH
K6dIXjcmxHfdTU7BnsxoGvL3YMLWa5dfpmOP1qjw9noxYa/VI49s7MGhPyjG
Pkw4KqZ2Ohe7d/Xb3576MmGET24+D7t7o2agtB8T6AmZY0+w21HUvT8DmGBn
P2yaj/3abqTq4ykmDBh8lnuG/Spw5/ihQCYUOH1y//++ckMm/OCMOrCOd2lJ
s07AZp3vhAhFqQ2bdT0t28K5dR/VgXU/m9Kg1hybdf+395t7vMRmjc+v9A2D
95M6sMYvsMWBdzc263l2eVwwhc/qwHr+NV1xkyXYrPezkCFdPo/Nen8dYWlR
Wl/UgTVfUl2m1ynMqgNrvpWNi+yXmlMH1ny06lCaTcBmzVcLq8c1bdis+bzq
NTNBeF4dWOsrUPDVvZlv6sBar04PBDf3fsfj/289X3tIdW1fVgfWeu/atPGC
MhsFWPuBt4Wz1y5s1n4xcTHDyhWbtf/2v68ys1xDAdb3xCaTYlzGTwHW99HL
my8uVoQCrO/9DZrufIQkBVh5Y9OH2oOc8hRg5Z0JP3LtmAoFWHnIRIOzzGQr
BVh56d7e++Gv6RRg5SnH9Nz7/wAFWHmr5e3akm27KMDKYwrt3fIC+/D5/8tr
UtK/pK/dTwFWnuOG00pX7CjAyntvbx9eOOlEAVYeZP4TV9vlSQFWXuRcu33s
rxMUYOVJkZ10+dTTuN74L29euxZmKx5CAVYebeczGFwIpwArr7pK7fU4GEUB
Vp7dofyY++0NnFv/y7t/xV9cqLtDAVYezryaMqKVis/zX15OIKlKgtkUYOVp
DTXhEN4n+Hr/5W2P6zrtF4spwMrjCpMN5zyfU4CV1yveJW1q/JcCrDzf1Zbb
Z91IAVbe39otNGPcTlmpB/58F7hU+o6yUi/MK3HY3hyirNQTXudF879+oKzU
GwNn1RQDPlNW6hFqYeWI/SJlpV4RCGu5X8dOXalnzLUE05K4qSv1zt9XeZ7G
C1JX6qHB3Rdj+UWpK/WSX5H7mWlp6ko91f1t51kzXD+y6q1hPk1m0xbqSj02
2ySWW0CjrtRrQjuTZri2U1fquWNDbxev6lIhVkPdZ6vtVzToYzDwwIAKf1pL
KfGofkbL9XrWgka4PnWL5QgQ/oQmO/rFS7CXpxs+Zv35ET1jPz/Ht4sKO/In
Rqt1P6KmBacJGrZdfJBzi8xHNFn6JXUXNquebFi9g3oIW/qignJA0zRq1I2o
XMSe4qGZksxp5NjDm2mwmwq5t/zL6vqm0FJR2Bc37ITDQY1TN6YQdb/Ar2ew
z2/8o1/YZApJumitu4Itt+WuSobsJMp4ZHaxHvvT46y9ny5PoJMTvxeMYnf7
P7YXhQnEQ3QYzmFXahed0PnyAVUl0X7nNKaCi35LcVPtOGp4E7yPia1V1/dO
gjaOZCwVdCyxZSNGpmF0DL3Vs7l8GJvLbIrd5e4Y6v7o4eCO/ab1m8IjrjHk
pBj58Cx2RcJqeuvfo2jN34J84diZtjx7Fk6MIp3E/VNR2IF9G3z0346g9Txz
svewnVKkQ9yjR5Bt1BfXNGwT180xkUYj6JLXnNRf2DQV1dQn396jhgBu9BRb
amJrQUfee7SvWrimCJvzEb12yeU9el7Xk1eGPXkCuuQk36NAJL5Ygd2mYTRh
1DSM2jh33a3GLp8zXfYKG0Z068YbtdjpJVZC0cxh1Onyuace+9o5200F00Po
zOwLv5fYp3Y6aHSnDqFPMlZmr7CPcrgbrbIdQvd09nn/sHGNzwEFwSEkS7hX
/zh+6+UAzz1VgygkRmT/C2xx07Nnj58ZRL4599fXYa8WvBAVpz6I+Olq7DXY
H15fTi4eHEA6G1KJf7Bb4q4/6UkcQDL3anb+GE+pTUIVx74BdKFb4lIhdqpE
UrsyxwAyalzoy8OOfJc6ureoH4l8DDbIxA5Izl48eawfuV24np2MfdjpydrE
Tf3I9lCXQAK2kWKxTFlHHwp2qnGNwKaMkdSBiD40NB+WHYLN6oc8/M7R5vfj
/o0J3unCXlS623fTQexbCQWTAyd7UbPisP4ebMn3h163q/Wig6oHD/yYPwxP
Dq/45h70eJfLARVsHa5924J396B2WXcdUWxITVxwKX+HptQuLHFg6+oOPt+r
8Q4NHk+8Po3np2HQaTPpjW+RgdPMukrsXWKVGzjju1GjTNp0FrbxM/6eCb5u
1CKvfS4ae+/0A++/5zpR26cHF22xzSImaanHOlHs0ZhxHWxLFfq3q4Nv0Hdm
SKc0to3Tq8uHGjuQc1qTYjdefwdXiVnoG3Yg1Z5LPoXYh+46iqmWtqPcgX4i
Btu+Yy5tMa0NTXm1M/SwHfz1fAak2pB1UlyqKLYTEalZH9OKks3VtD/g/cHN
ZFPVzeAWdLmOejsC22PU+2rol2YUHbG0zxbbO6zQ0sOzGf0hYD+tgH2CNO2n
W79GJagmv8CQCn52CRkbXzahzyXVhUHYrH5VVIaBE8Je6haXNNd4hS6/AGUq
3q84zQ3o03wvkMre+flEfSrwXOmsKZ+rQ/nbLgkaY/NX+eyPGqxFFQe3KMzq
UWED/eZJtdIaVHlzcdQIW/KkOvv3tGqU3WDpOI73Q9mcymsvY6rQgBHHiSvY
Shuncrw8/0Htee/fkDupoGp7Yft26wq0dO7Il9+wWf21LrfbKu+ButJ/8w9x
1mVHP/tzjq26uZ91fvbvCh/6Rbno/OzvcYhWWjRv/9n/U59Veneb+bM/2Duj
aT/P+Nk/HJB2MjRj/Ow3bum7+nxC+2c/UlS9wE0Dm9WvpJ+V/L9+5f8ABK89
3Q==
                 "]]}}]}, {}, {}}, {{}, {}, {}, 
            Annotation[{
              Directive[
               Opacity[1.], 
               AbsoluteThickness[2], 
               RGBColor[
               0.6666666666666666, 0.6666666666666666, 0.6666666666666666], 
               Thickness[0.002]], 
              Line[CompressedData["
1:eJwV1Xk01VkcAHAie3g/S5YsGRLZnh7vvd+vvG8eKjLZikJkiUJSqBAxxbSp
LEkLQyrrSHaa3EwIWbJEaJKtFxWqUUTmzh/3fM/n3HvO/d7v/Z7zXesV7OC7
go+PLw+v/6PT9v7eshfZZg4KIoYRTDqsqYxxd+DGcjzpEqKkKR0CxOVr9LhX
OSYN337fbkyHbVSg5YOxdE5zbH/jsB4dkk328xS5WZy9hTM/C9bRIc5W4s/B
5Lucw0busmLqdDjiW3ns9lge59jUBWNDRTrcb4mPkeaWcG66zAoxxOmQsdvN
KySglPOSvY63QZAO10boll3J5Zy2kRVMzSUjOLMwJJYyVs25KqjYozptBPRU
xVZx7hOO3q+xB3d2G0H4wsgRUe4LTmNBqhXTzwgUipq4Ity3nIN2C9fSTA0h
6qT427eLs5zdr4upTBk9KJh1WIqrXuAEJa7q7g/RgYHqCIbGXX64SXNLSZfX
Bv8yhuARayE4APJHzz3WhNT06DiPP8TgUH6V8KUaDbBhlShtcpSCXEOGp3a5
Onwr2hYk+50Gb3NSOroeqYBi+emcQVVZOOPcWVpyTgmWFYr8FUPlQSnjTYKF
zWowObpWMDdLAfiPWN5ghMnCyKXAUrOnStAn6OF9po8GjkKF0zZyKmCfzncn
xkUSZEM3CuSbqUGne8fT0lxRsM3ss+e0qgODca3La1gQWsf5Cotm10J60r0r
R8P5YHZde4iF4C/w0bzWq09nnnPymly0vIEmdFxOtDtNznLy+PjnpC204K23
3Y/802McKv1AmVXIOpj1dZr5SWvmiCZXRvGla8PZXW6+KYdb62ISCh+MFK6H
zAbbb1b7R+qc85U38PXrQFdTRW+k6qe6viYDmtW0Lqxw0qdJMr7WJVnp80vz
6wFsfbTVcvZ7XfGXu0w5XX3Y4tR87FH9Ul3ozfpX5hwDSLAJuVrxgw/dCtlT
XxBgCLwyF6MWZQEU0xO0d8d2Iyj2FTfXlFiJznw8LdrXZQQ/Bhy26NcKoRqV
F67LfnQoCc4pHwkUQRY2X0apL3TwZkyd1h4VRYE64iE1kcbQGuQ5Um4qjhpU
PbNeSm2EV1m5KyrPSaCjtARh4RsbQYEhlc8pWIXslKekew0ZcOOPh+pazZIo
TmOtXWUtA46HKJusqJVC9gM7UgYtTMDM1KSsaps0csgrj7z9ygQiIqMc0QNp
dD9s5voxH1OQybZobhWiIf09/nveLZjCSYON0b+50JDdx17V24lMsNusEhJz
m4auTdVbPb3CBAmJExaBGTQ09L748FQSE+zr2+JcMmnIf+LcY3YaE2Kjq8Ew
i4Zi3mze9zKTCe5FQ3/35tDQny/u3pYqYcKaTPcfQoU0JFERtiaumwnWx1hT
C9U01BQtp+SnwILjJx7wG/TQ0KGQy1WPlFiQ9OwXNeFefN5H1JlQYYHi5Zzk
N9gO25eS/1rLgp2a8XGJfTgfmfFVshtY8HD5S9TYAA3N5pbxP9nMguH6eamQ
tzSk3O34XsmbBSmrkZ7kJxoK1k6qai9iQWdjvInrSgIJeY3eXyxmQWXafNAy
dsYtRpruQxZ87z2peEeIQO20vrD4Cha8G9Jp4QkTyGBReaNZHQvcdWnXgsQI
9KnzblFRJwvi3JO+uUkRKCiiOvviFxZcMJ6e6FYgkGC5WFLNvyzQbgioP6BI
oFvTrrG8byx4Vd4hM4/93Oenh8UiCy61nlVYo0wgvZ1clUVBNsxvsixwVSHQ
h1/a0gLk2aCc/UngyVoCBbQNX7Rms4E95c2vpUugxn8szwRRbPj51tMwB1t9
Jj/yymY2nDPnDWhsIFAPEXbo5RY2zH2YyVfVI5CZi+g2L2s2CKSH0qUNCESM
0gUiXNkw3Hvu4wCdQFXf407mnWJDVGhQvxQb74vxjjyPYUPmdsd30dhByrb+
07Fs4MVcCf+IrWG22tkkng3aK8zlm0kCXfitgPEkkQ1eF8ddIzYRaJ9kz3R/
JhvWKStLNHAItFJT64BIPRuGxiDwhyWBHums7tnzlA3cZ2KlXlYECjUUNS9o
ZMMOHs+3GXuE/KjyaysbftzaKp26lUCP7ct7k3vYsHrTwQit7QQ6EWNpqfaO
Dc55ao90dxBocsBX01SChMdLFo+a7AmUNeyclCBJQm3Mpuo1DgRymdjO90qa
hKXlrVoh2E2z+kORciQUn/pgreBIoByRueQnqiSsNqho93AikLtpvIAtnQSW
TEpr924CdV69N+K9m4SKtkKunSuBot4EZ11yIaFUNKs/EVtHn+1ZuZcEvlDZ
z8+x4561vhbzIEHQpv/hVjcCMZZn+kv8SPB+E3mY6U6g64FUx/IJEq7vUB1b
3kcgixrBRJ1IEnJvZT839SDQrHD7DsdTJHCfU1QQtvUdz5Z7sSTssVcs6Mde
fHW2wfY8CQWpg315ngTy3NpZe/MmCcI+pLOJF4EkUtMjGm6T0BLle8cHu3rE
iz2dScLlKJnwZGwi+t8K8xx8n5958TT20zKlh+8LSSAml45mexNovYZvLvMx
CZz1CvazPrifgg389iMSPIQSJBV9CRT71zetC/UkrOBUOgL2gMv5O/80kqDd
WRJ2Cfvi5eKMsx0kuBChShoHCDS9OJ/SPUyCyNP3Cww//F9KjjWbR0lIWez4
5oI9wSp8c3+chFNVeZ5R2EOh+3SjJkm4kVYX/gS75UN9neZXEuxJqsrCH/e/
2JrxxDn8/vexCj7YT9aHic1/J8FgtGs8DrvKR3tX2xIJJQzNZ4+x7w1dmAwT
pmBXWXyx4UECZS+MSQ2LUrCSqR5ljX1bwczEWoKCuYmpCh/sFKeZGFUaBYKP
Hx5Pw4577iTXpEQB81yf+hx29GQRSVehQPJErrvEIQKdFBH2vKlGAbcgVEQD
+4hFdX6wJgWncpxzbbD34ZmrYEDB6QN/y1zH3jsQ7htnRMFBU159Hvau7x3n
PxhTEOmBhmuwdzDiehGTgpaEKf9B7G0Ogwu6JAWcC8Hdk9jcIwz11E04/xmR
onlssnDi0MEtFIhlDBfJBRDItIVzpZtLgcS4fa8GNp13vXyzFQU3fjcLNMRe
r2nDR9hQ0Jn0mWeFrWmeoxVlS4Hlh0/t9thqnkvWEzspuJbQqemGLX+rOLXG
iYLvsg/Ug7GJGpFaTWdcj8mxxuPYq/r3DyfuocC3KfB1DLbIXM3KeVdcvypv
nwRsQVnZDd77KBgRnHBNxOYzDrJr86Tg60bppynYP3Y2hjG9KdASWb51A3su
SO1mli8FrNiOiUzszxdOIHF/CtIGM7JysD/lvRgPO0SB8ZXzbbnY75t0xYcD
KfjV6cGhQuyx8d+MrIMp2K9ocLIYe1jg9a6yEAp4EhrzJdhDa00jVUMpYF/P
nyzF7uNc/uP3cArcPSdsy7G73HkNn09QMGr5VaMCuz1yy5RbJAWVPl8O/u//
AFfttiU=
               "]]}, "Charting`Private`Tag#1"], 
            Annotation[{
              Directive[
               Opacity[1.], 
               AbsoluteThickness[2], 
               RGBColor[
               0.33333333333333337`, 0.33333333333333337`, 
                0.33333333333333337`], 
               Thickness[0.002]], 
              Line[CompressedData["
1:eJwV1Hk01VsbB3DVuSqUkyhkjEwX5/cTcZy0H/MQMnTJkFuZpyvjvUWJi0pJ
ZYjSoO5JRJpcYyWRF2XK7BiPeTyGriHq3f2x116ftfba+3nW2s9X+lSAjftG
Li6uR3j93I+adrS+bnp4iH5OjHZWkwSxwsjjNvpRSJhW6KWhRYIv764SZf0b
SGXg6vtp7CSNk2Mi+pmILeFmZKVNQrQF37PuJCbqnztwYgX7tHth8N2hbERb
UujNYJCQVRsXSdV/gSjClTZfDpJwz875VKDvK1T0OCTRQ4eE1EHSsDmpALm2
6uUvYsessniSh4pRaJS73kZEApkiUser/x51e2UojQIJyk4xBw/aV6D1879/
/U2XBAXp2Tw/3w+o/cVoZzm2VF7l9c9JVYhtTAm6oof7CaZt/J71EeU22LpO
Yu+m3w5WLatGlbe/jRvrk7C9KsAucagGVTiqyC1h81zpqn63XIsK9l+mmhmQ
wG1tSOfwfUJKlisr6djrLFExa416FP8JFElDEsJWB09v1W9CidmGbsiIhJDj
adnSn5vQYunHogjsoHKLQbp9MypF1QWF2P5xRbY+vl/Q3/wnOHLGJPiM+1+N
/voF3UxYP+KE7WUuU3U7sgXF15IZCdhuAtcO1CW1okxrVa0p7FOh+gFs8TZk
fz+FKWxCwomO5axvWW1o1q9dWx/b+Z6riHJZO8pnDwokYTtuELExMOpAyn2X
A4qwj7nVxzs3diD3rCZ5FratEn3t6lAn+s6I6pIwJcEqYUad+UcXSj6ZNKmD
bcl55P9muQu1LTyKdcI2+3d73zQfC7XIap2/iW0iUrmb+xYLNUpmcZ5iG0Wc
sZKQ7kGGbnM7K7H19IbeW2r0oqHT6Tc42MBMX/V414tmVWPWKWYk6Gw5sj/S
tA+1S3nrCGNr+1L8bn3pQy9NPByUsMVGnZvbVfuRo7KjAwP7TlrhDDu4H32R
HzE4jC1qJsDLKepHZaaBMo7YwnnV+lv0B9Dj75S2EGxiopxkJwyg4ZW43Chs
Y/kSybcdAyjSrdozAdvF7dW2dJlB5OTczZ+GHZaZ+y34j0HkFXMjNxP7Wi9z
3LJ4EAnNRxrmYDP33G9XpLCRcePqwAvssmNpVZQjbBTD2nO5CLsl5carvnQ2
knxQrfsWe6o5PrNkiI10djMFPmBvosYkptCG0Ha66sbqn/VbnDt3+uwQCsx7
uKsWWy0+zPdw1RCKShKy+4RtVh3gIEcdRlIC3h8/Y5+keBtvcBpGD3SO+Ndj
/6V7SoPFHEYLkketfvr6eSeZQs4wOrv0KeTn+SelR3fcZIygLo/Fvjrsd8sW
P/ziRhDdvjG1BrtNw3jauGkEtXGb3PuIPRME3XvFRlE4Ev1Wgc39nF6z7jGK
3tf2vfjZj/i0WmHHi1F05KNgdTG2upIy89XaKGoI24peY5t77ku6ZjyGLvst
iz/DdvtHIsr75hhySvzqmYUdPrA7wKBnDO3iWZZ6gJ3jxHN4NWgc6aTbzSZi
V6Rtore+GUeb31D5LmJ3tq7JPd8ygdzkrz0+h73Fanajx70JxJr3OeWNLZUw
xoHxCdSjfyzeBVuzdqB3j/okkrSV07HF9jBoKWmqmUQNnZFHfv6fSq3iIJ2v
U6jqvvqf3Nis0JcnhGEa8Qh0GC3j/7nw8qnlQvw0Cp7+s3Ace6/KPaVsqRmU
/dwqtg77gvTfg4Lms0jMQ3PnFew0l4jG2dRZRNrx/3oWO/9O6NvagVm0Xhz3
1Qt7lkfdopzBQa59vDmG2BKxcophTRzUqJdQ+Q3PX8QZ3oGBtTnUsOkQ6Yx9
/FaEe4vkPJop+8o0wT5UMD3+UW8eNa26Tatj/+A0zD+9NI/+3XhhmQ872iuZ
Eia4gGY6BkVLcT5cshdX4FFeRD/q9O2p2MkatAA1p//QUIAh+xHOq6dzNuvR
xavoj+Geb1dxHnYVn1Xfy9wAO3Tvz23B+ez1Wp1y2owblppE8gvVSUhJPx/9
+wMeGOE7wGhSIeGw1gvRg7b8wFrTPWclR8JSnom/4PIOCCn2PsuRIEGk4MI/
3RKCMGQam7xdGNcrnOclErIL3lzleX2LSoJGkDTlSaYwWGtSs+5vJWEwwe/V
oUpR4I9reVi7EecRd+7sYSFxIIsqx058I0AwZP+mnEOSwD6nKh+2SIDF/XZr
VCcFfheEC/6bIqBumCs3b04aVhQoTreHCZiTqw80oMjApd7w9bJeAs6kCp3f
pSoLaqwdc2btBGRzbfiParAPutvyB+wbCWCke7w2CpSDit77Mo3/I2BrUmEE
V7o8yM00nPd9T0Dkxdzng7kK4HNDpz22hAD7nD2/cnUogoaqYBTvKwLaq1V3
GM0qQVo5qUDNJeCmkcoG6gZlyLn6z5gmk4D8BaamkJIKPLsVu1p7l4CQOxWd
ekgVDim+3NqTSkBGoEPFU18aeIpb+jgm4vda/B3NTfG9fIZDqxcJiJm+sLW9
mYDr1+OcRKMIKBFvcvrhSYKQLl2WeYYAg8MLbMYCntNtByeeBRHgp8gbWBKu
BowPKTXdvgRUSZzIbOPfDz0ZLqvBbgQE7bi4efPt/bAVzihcOU6A1Z5JaitN
HcQlfnmyzY6A6L3SVoWl6iDXzpLlP0KAdZd5creBBrT0bCvdb0KATXZB+N1O
DXB9kv/wAxCQFcpJC3Y7AA8sH15sphOg4uDlMLp6AMw1uN+aq+H7p1sl7l7T
hOmQ8m0TSgRUnxcS9RTWApmpGkduWQIC5G8W1edpQaq63kqCGAG+n/uvmtHp
4OfPl5IsRMAvsvs8tlTQ4VgOYfZ2OwGNNx4Putppw+BolZXtZgJm11aSv/Rr
w3Rs9lFPLgImRG1LdNja4G/j7meCPaKV25c1rA3dMtIxitisEBeliAltuP6Y
9Gz/QYPaqYp3sova4PaIuq//Ow0es65MhG5mQDi1/sHcGg1cysRBWJUBG5oZ
aYIrNHDsCnOPJhhgc/RlddsyDX5bboifUmPA0Q6FpTRsc/Xo1nJNBrydFLIT
x9bOHfHx1mUA04OzU26JBrsy8lNKjjKgIy4rUfMrDQRKtpTK2jNgNVvi3coi
DbZ1nOy/5sCA6u6UmVJsiqDgr64uDOj2ibEA7Pkrf5XzejGAX+UUr+kCDWay
m4ZDfRgQUtapzYs9Xq3E2+/HgAw7a5/P8zTo39Tz2+tABshkQY01Nkv6QLhE
CAM0nYqWd2K3o8QHl8IYECREKLTN0aD5+FjV/F8M8GjJsk/Drg/XnXQOZ8CV
VMmLjtj/Bxm7ilY=
               "]]}, "Charting`Private`Tag#2"]}}, {}}, "GCFlag" -> True|>, 
      "Meta" -> <|
       "DefaultHighlight" -> {"Dynamic", None}, "Index" -> {}, "Function" -> 
        Plot, "GroupHighlight" -> False|>|>, "DynamicHighlight"]], 
   InterpretationBox[{
     TagBox[{GraphicsComplexBox[CompressedData["
1:eJw9l3k8VV0Xx5FMUe5NylB4CtcxRaa6173LTMh4jiFRMmWmQiXDkylDeDU8
UqgoVIaQBnEUGVKJBpKkjA0IJRW9uz/u/et89ufstfdav7XW3t8t5xli783D
xcXlzs3F9ff738NwoV1H6FDkNbvvZgCVPCjcnyd8lwFlJtR9Bi5UUjRzg1jh
GiZEnqukz6+nkut+pC3RXViwVixZfbSZQippVgSwLAGEYsMeVNtSyMt8SY/s
5wGy9skRkrWipMuTMK+PZwzgyxfRjYlComSA1qPpWRNDcL/iZfg+dCW5Vtpp
rmvaEJx2P3N/XSxMLnyf36yZZQSjdSc/3O8RIreF8u1Zrm8McZM51/JrBMiq
N0odbm+NIStqKFE9l4+83xFblhxtAjfdHj47H8hLajoZxWyimQJ9S+aI3Rw3
2ftSKs2kzRQ2zU86vpf60zgwtyet96AZNLYP5hysW2iMPvmahyVrDhUGu0ai
WXONdop+1UqN5jB/uaD7Ps9kY6LzXqekAAtoWvx4r8P1feN09H4tX+HtsEpg
rdHjz52Nd1hfee/c2Q46oeVc6w2aWesTLli987aE8aHPoZd2DrFu3vV5nLrc
CnQDZ9s9eL6wKrJzDa7csALti9JHbCfmWG9dhybNHK2huUB0MeXHT9bl4p2r
62esgefU6Uqlo1zw5ISR8sX8HfDys6U8T9syUAmAaGGWDfjhRsl87/lgYqSM
HP9sAwORw24CpkIg83Ujs9PSFnj4eBNFL4jAyHi0nk+eLRy6Pv9nZq8o9Fek
q9z+agsZDuWpetJUCJxW0N9haAdcoU+Vc2+vho4wV0HrbDsIT7TY9N52DTjd
N37KO2YHkVo1/l+E10Jc+u2qJR17WKSW7Ra4vg565UcyqjLswXOJ7j4eJgmP
9PKSLr+1h9yJu5qEpDSkpX/ctlzNAWxiciaa766HIxXT49IJDvDii4fnp3gZ
4LOKr4547gBnRFvPHD4lC2RdW+RxZUdoSTub7R4tB2ZepfPL4x1BRiLEN8/j
H9iXKnayucsRpK/JzK3Q2gh3Y3UwhiIOeMOltHeSm6Bk8v2bb5E4VKcH9z2b
2QSe+TRLiVYcEktn1n95KA+W6+Wrv0kT8HiE/9ax6wrwdM01XbEgAn5I8w7J
JirCJI+ldMJDAhg6Hc54BA2SJhR6tKQYcNU1/pCAL5W8//i3E+GnDy+O9T05
ClTypBEuGFzHBNelwDLbbxRSW+2b/8A8C7bcM5TQO0Eh/c6dlbK4AJD5oqov
h49Cuqf/UurMJaBNJqq9dFERVvV2Tpo/okPNg1rh4/5UUvrLp0NVFH1ghO/0
ltlBJe0nbq9M9mFCR/rz2QtCVFIhh6xJL2GB5JunTcFlFNJ8rMjIOAJArsc2
+qQKhRR/1rM59BgBKRTjhd1NirD0M65ONoABW+lVfQZ7qOS+chGdXw36IPQ2
wS9gM5V8eX56GS7AgkKXh/+ufIv612zjRlolAYEzg4a/ttLA8WnBb/tLdKho
utbrj86HtugPQh6jDGjtOOzO7UglNRiB2auZTMjOT6xPF6OSBSaXXYbjWFCt
lLb0vo5C3hIue9W0G6DEdhdliEkhw2dZWoZRBFhlPH7BuqQIhjMOLZgRA0Y+
LigGeVFJceby1pIcfRi5p9vUpEcla6cvJg0NMsGXtfr35wkKyeOfqfCziIB1
AsL7n0nRoOPdwjvmLB0KVZbcqfuoZMiuufFl+vowavQ557wZlbyzrLxUPIcB
2VNcQim7qOR2+ToZ4i4B6Y8P6ys60+D79uPLnDPpEH/U7fAlFF++sUdPbRcD
KN/0yFqCShZ6t3T3KTFBueb1BnsJKvlmg4SKaBALNvfHt4c3UMjQgmsXuAiA
l6+9G/vMKGQh73ftq+EEXJmrF998UhGGg/Q71dUZcCr76kinN5X8vDw+889R
fRDRGdKsZlDJTZK/W688YsKo+DVW+RSF3HzEhLa3gICMGD7ne8I0CHT7MGY0
SIeR4TG9dyg+U/nQKldFfajpGHCY2U4l3WLPVErFMiArfVVJhAeVjNIJkmus
JWDyatdvUQsa3HC4+c26jg555Jorwii+wgj/BnknBnStXOs/4Uklad6ir7fy
M0BsmfpNGT9Uf2LcG76QBETuKedj+tKgVWApyTWRDmYXkq9VIftU2nndoRYG
DKfgFVzOVNL5Z9hsvQwT9H7suF0iRSUPp9mvUdjLgumHwisqmyhk5/h1vkJb
gJ+hUbnbrSiknsizm4MhBEzNiQWUpCtCrfING015BojQlXVDfKjkq4mGWWy/
PhxLSvI4z0R6l5eMpzYxIe2sg8OxGQrZeky29Mw5AobsumO2LKcBU9I5wPQF
HU4sGzTdivpHQ7B8TZK0Pih/X3iZYUUlVfWFtTYcZADr49Oq3bup5CqW+cXZ
GwQIpNeuSjKgwTGK8iHb63SY/doaAii+MK1BA5o1A6hJFg8r9lLJhX8SdzEW
6RAU3Vd4HulTLf0mX66BgJv0Hdk3PGggnyEWh+fSYUgg9U0ass/LD/YymKDD
XX3XiaMoX+9OGYRbNtHhl5pcwlPkX+IKhfO3HhDgv+d8fnswDSp9b7XtjKOD
nJPXtlpkHydZPxFBMuCn2g6Hi0jfGuO2Y+WSTJA4/nGxS5pKthtMCWq4syB4
UIbb6gGFPJyhdnvKGiBp++NNcTsoZEI2c/5QMAFaSbUXhlMUIT81MHuLLANU
zOJ/1iN9O/sHiskgfRD84Pj0BItK6i0sRUXXM0Eg4c33j7MUkipwYkIjj0D9
UlMQzE0DhUPU62ZddOjO1XLwRP4r/OpslVqrD2dLHQecrFG/nnt4UCaUAcaX
vT27kb6uD2rfZ1QRYJ61oZjUR/UbOnLHroQONqqpXQSKzzUn95iSOQPyRjtP
r0L9/j6eVaD/gw57FGfk+5C+S4UWg3frCShZw/jweScNVn5+0kScRPuLO/b+
h+wTFmmXDYfp4PZ8XK8S6ds+96vaqh7pm54CU8i/rsycAfv7BGiH2DxZFkCD
t6VGJi6pdPAUONx0FdmfvRGqa3ODDhRXSp0iGjPUXJmO+XT4E5WSHI3G25Jv
uW1oIWCDQHxkZjgN2HwksYo7wfWrOrD5aK5LMtPzmTqw+chz0UTnTrk6sPmo
Y0Sie9cJdWDz0dmygqlLwerA5qN1+2xKt1qpA5uPqpP+c5JSUQc2H90Q5rpo
JagObD7aKKgSLDumBmw+aveZU4NWNWDzkWXoRFpFkRqw+ejs9UMD/glqwOaj
4tK3lW1easDmI4k9CbIRhmrA5qNVB0cSQv5RAzYftdfdS7z1RxXYfBTedl+g
aEAV2HwU0DUS139PFdh8FOJleNozTxXYfCRlkn5B+4gqsPlI4NoDS2dnVWDz
0UJN2ZH1OqrA5iPZowtFauKqwOajPiLmYOasCrD5KMaGMGP0qACbj+IEcivS
qlU4fGRoYjSIZatw+CjWIk9bPEyFw0e2Kbm5djtUOHx0MvKTzGYVFQ4fEf8c
DNoprMLhI5OXD7R7J5Q5fNR0RE7lUrsyh4/uXR+2EStT5vDRkVah7jfJyhw+
cinWSPrpq8zhI6Os1r5oE2UOH2mcKTzjJa/M4aPE5EmqBJ8yh486GKolEcMY
h49yr82JpLdgHD6aujNfP1KEcfhofaEFZpSEcfjIZzzbnAzAOHy0kV8s/LI9
xuGj46YMyQuAcfioZtG1rFMH4/CRYturRcOtGIeP1v7PvUncGuPw0YMvtcMr
YjAOH+3oyzruPqQO1ER5D67fjqB+UsP/nDsGmnXpy3JtcLCzecz33ByDxIfL
TyYX4FDG3+NwfBsGLwcUYvlncOBOOQWL2hhk5Pp94zUhoLpMS74G+cfmJdd/
nzSc3YNxeCnb436S24Q6NPCfP+Q56gh+lz4KinhjEJE3dNqfjkMd7nb/BPL3
tOuBWw1pOLyPHBK308dAukHRO+sNDh+ufA2YRPsF9ps6Lm4mYKFWIsePgQGb
n361dYz6ERj48JQb51NwUBtO4Il0xuBLt25o614c1p2dGY0zxuCA5pkQ22oc
mu3+J+qsh0HWonxuDD8Bym+XhCm6GJQ7pZ4WdkHnKc+mVQxTDNh8dVCHHt0W
jHH46keDX+LOL+og1t6blNPvCJOt88/d/TD4TyR9t4MGDqPTGudW2WJQUHR1
++t4tH9f/tg4EwOWGq33+TMcXlW54AYof26/a48tKBDgHHU64AbSl81bfC1K
NYl2GNQ/mLB7yofiEem7G7sTA1GT91srXXC4l3XqyTnkX3T0E+7AUhwwj6pv
bij/1UEKwg9+Iz2ttX57ofXzoxZaBGwIkEsMUrQxwoDNY/yO1APTvhicENVX
uHQKB8v+q9b9dAwWrBVnLMdwMLrdfO8l0jv6zqtN3HQCPGrM9fyQ/3fKfVXz
TxBgmfpKuBn5EzDuMaB1D4fHddyXopF+wRnyCtuoBGwqS7rIi/Rt0JHyFd1L
gLVzY+lRCwzYPPdJRHRRPgLj8Fzh6jrenVOoPkojRFReOkKKWE+JiD8GZaZ7
WsxUcPBa7uvqjPQosmhdPR6NQ4Wt38omFga2PiWUyE4c1DWpMnEo3ufpQXnz
cgR4nTggOIP0YPNdCpf2FMsGA9+i5F5fbhx23Fm6smIXBnIxdflFjjgYtueu
qzXDIE7uY8ehIhz86886TiL75uLLJt7zOISoL7XQ0PriglUDfNsJGOPqOj1v
gAGb/2rzav+t9cLgf7XOU5VZKL+KzBfZqD6Fkq4oTw7hcDo6cOk10nNueybj
jzYBpuuOCnqg+h5vXK/Of5yAO0eOG/C7YBCaceSy4S0cuhQ/CY0gPWNbij3e
CBOwGHe0Oh6NdVq7Y1a6EyCyempdN/KXzY94/NtdPuEYqH2/kq/5CgePirbL
osjf4YClgF/KBHytF4hOQPmNenVDz70ch0iW7oEXKD8XtS93y/Kg+o/bZ3YD
zR9fc+VW6WccGtJWCr5H/voYGYsp3kfz/WXXyaD93fDiz2fWEhC3udnwLLJn
8+dz+reb/IcxDn/St7s1u06j/jjbYhvV4wgl5eLxoyifmh8ezTcp4bBA87q3
hPKpII3/CD6MQ2j7uORmdH64/Oun1taOw3ii4o0i5I8obnElQoaAay4W7v+h
fLB5VDyE+lhxB+qPky+lapYcYdH2amgPymeZ5D/PNtjj8K59RYMROr945iIr
uC7iUJjRfGkb6q/HTT6eN+dwmMrymf2rj/2z9IlEMwIaiCoPB5RPNq9uFSmU
27QXA7GU0R7dEzjYOAd6TqN8rr7oa84axMGkO/7FX302rw4wj9lCgL1GZ/QQ
+h/b9qOCnkSAO5eUdY0TBjMegmnttTg0+XMx1yO9Uoa8o1WF0Htm/7X1ZkjP
8Mzy1IydBDQWN/vxonyyebfkVDw9JxTlm+p399hzHLZUS2srIn9ltV5HHlYi
4OnOFD0JlM+fpbB+5CoO05Osb2uRPmV2PlNhf3BonBmMOo7mT2v4vvg5gYNf
42TA3/obX9P943ojDsUuXDFWaH/vMG/BCTECdjeNr7FG/rF5+Z67bDY1CgPz
7eNz8k9xOH/R67c7Wq/++ChN7CcODyWam411/p4nYyvPD+OwoSd75u95EVE6
Ypi2ioD7Y/79JFpf/vVY/FAfDkUFvrV/74tcidHap7wo3meJBwaR/eDCaJ7z
FFpvXvfCF/SfzdseoV8OLY/GOLydWKVW9BrVE5MaFL6h2xGitJTMHNB9GaHB
TYml4cBl1xVkj+5L3+Xn/DUP4ZCuXODm9/c+ymqrD21D9Vxsb3gL7ae2VVdV
ZwPKT52vfBDSi83fzYK4dz66f8aEY/RdFx3BICW3VRfdh5N+Th/7bXEo/9e5
PA3Vk/FAg1xzITo/suUq96B66n76cNp9Fgdb8Uen+dD6obWHQ0xMUX9+/N/G
Zaie2HzuVGIR5u6JAR6mavorHQfnRY0oWdT/6ypbX44N4AA+Z5TGUfw75p2f
6GsSoEY1OVCE6qnDymf6RQK638eppSKonrZY2C6m1+Dg6drnsA3lK32qReil
AKrf3NhEZaR31v5zotauBBRrv84uQPcDm++1StS7roVgsE22zUKlB4dSj4qe
Lchf5rq2xa00AjL5p4xGUDz0nOTMkjLkX7GwwjakT7nHw6OSSzisFV9XFYHm
z7Fa914axyG+/e7aXuQv9mddQFgD6o8Yya1eaH//2JYz2asJ2K/eb0JD/rHf
B/0Gp7SlIjGwcjY/9uQxDg77fm4IQeuRZ0zr6n/gIPxxNUsHjfmizM6bfMCh
oMs15u/6h+tMnm1ZSUDYgntNIVofGzcTTe3FIbCv/fZfvfMVTY2jlhHQq+Bs
1/b3vOM3w7gncTh67o/jGLJnvy9+669PWH4Eg7Zqvuci33HwUZl1kkbzV57k
v3P6HeqXFVZhb9F8TV4B1f4XKN/HeY9Iof+fN/Kb2X9C8+fe3h1A/5d2JsfN
jaB8nUtz+1vvsp3Js3r9OFhHcOV9Q+PXn5JEKqfRebZGf2oOjdnvE4FvNbn8
RzHO+8R01ROzzAtSJJvP2OP/Ay6Ij30=
        "], {{{}, 
          {RGBColor[
           0.6666666666666666, 0.6666666666666666, 0.6666666666666666], 
           Opacity[0.2], EdgeForm[None], 
           GraphicsGroupBox[PolygonBox[CompressedData["
1:eJwt0Wc3FgAABeA3MqKsMiqFiBQloqyoqJBNAyGklJW9lV1GOH6wxzk+PPfe
7zetb6xlNCgQCFzg5Lw/i27y7WPmOKCPKf7RRDfjbPGSd3QwzBrPeM5b3vOd
FR6TxyMekksOD7hPNvfIIpO7ZJDOHdJIJYXb3CKZm9zgOkkkkkA817hKHLHE
EE0UV7hMJBFcIpwwQnlKOW9o5xvLhFBEGa9pY5AlLvKCOj7xkz8UUko1rXxl
kWAqqeUjP/jNExroYpQNSqiihQEWOPuw8ew7xtikgl4m2KGGDwyxSgFfmOQv
9cywRycjrFPMLPv0cMgvtnnFEdPs0sx/+pnnFGEKLPI=
             "]]]}, {}, {}, {}, {}, {}, 
          {RGBColor[
           0.33333333333333337`, 0.33333333333333337`, 0.33333333333333337`], 
           Opacity[0.2], EdgeForm[None], 
           GraphicsGroupBox[PolygonBox[CompressedData["
1:eJwl03l8z3UcB/DfKCsKHaOlbWabZS3nLoZhs7E5ZsYmodCpthJKiA5Xh6Ko
6I4ORRG6EDoo3XTopttdqIjy/Dz2x/Pxer2/f32/n8/7mzi8uqyqViQSieLC
qJoczwjuph93MJbZ5DOda7mHYdzF9bTnVq5mMHcyjt7M5Douph2TuYIKejKD
0VxEHlOpZgh9Ce94IyMpo4AO3EZVeHf6kMEUrqSSYrpQmwlcQn+6k0smNzOK
QZTQlROYyKWUU0hHsjiRSVzGAIroRDZ1iOYkTqYu9TiFU6lPAxpyGqdzBmcS
QyMacxaxnE0TziGOeBJoSiLNSCKZFJqTyrm0II3zSOd8WtKK1rThJi5nID3o
TA63cBUX0ItuTOMahlLK7YxhOLO4gTm05a1IzT61opy6pNKLPeE+ZQIFfGn+
mSPh280d2az/zn/h+81d+FT/noPh7MxZvKnvJkqPJ58vzD9xOJynOZf39N84
Fs7UnMcn4Z5lIoV8Zz4Q7kbPZEO4Q9mcEnaFs5Sl4Schjm58Hs5WllGHJHrw
Y7gD2Yd/wq7IGDrwrnmwbEl/oqkkmZ78GvZRptGXo+GOZCyd+TjcjUynH7Wp
oCnd+TbsgOzNn2HnZAbrw27KFIrZaf4/7Jfelc/CfstmFLHD/HfYT709m/Rf
+DfsqLkTH+nf8EfYb3M71ulb2c5fYcc9y2Gj/iFfsz/8E5615Q19Cz9wKPwX
nmXzjv4BX7Ev/EeetWGtvobVvM5rvMorvMwqVrKCl1jOMl7kBZayhOd5jsU8
yzM8zVMsYiFP8gSP8xiP8ggP8xALmM+DPMD9zGMu9/E277ONvdTz/q25Vz8O
EzmSpg==
             "]]]}, {}, {}}, {{}, {}, {}, 
          TagBox[
           {RGBColor[
            0.6666666666666666, 0.6666666666666666, 0.6666666666666666], 
            Thickness[0.002], Opacity[1.], Dashing[{Small, Small}], 
            LineBox[{1, 121, 99, 143, 81, 139, 117, 145, 67, 135, 113, 144, 
             95, 141, 119, 57, 131, 109, 91, 140, 118, 77, 137, 115, 97, 51, 
             127, 105, 87, 73, 136, 114, 96, 63, 133, 111, 93, 79, 2, 122, 
             100, 82, 68, 58, 132, 110, 92, 78, 52, 128, 106, 88, 74, 64, 3, 
             123, 101, 83, 69, 59, 53, 129, 107, 89, 75, 65, 4, 124, 102, 84, 
             70, 60, 54, 5, 125, 103, 85, 71, 61, 55, 6, 7, 8, 9, 10, 11, 12, 
             13, 14, 15, 16, 17, 18, 19, 20, 21, 22, 23, 24, 25, 26, 27, 28, 
             29, 30, 31, 32, 33, 34, 35, 36, 37, 38, 39, 40, 41, 42, 43, 44, 
             45, 46, 47, 48, 49, 126, 104, 86, 72, 62, 56, 130, 108, 90, 76, 
             66, 134, 112, 94, 80, 138, 116, 98, 142, 120, 146, 50}]},
           Annotation[#, "Charting`Private`Tag#1"]& ], 
          TagBox[
           {RGBColor[
            0.33333333333333337`, 0.33333333333333337`, 0.33333333333333337`],
             Thickness[0.002], Opacity[1.], Dashing[{Small, Small}], 
            LineBox[CompressedData["
1:eJwt0ldbz3EcBuB/MrKSElmlkCJ7r8guFNnjyAvIi7FFKiuyyt4je6/IiDKy
ycimbtfl4L6e5/l8T34Hv9hFizOzggKBwEWW0Mdoynv9Hpc5w1KWsZwVrGQV
q8lmDWvJYR255JHPejawkU1spoAtbKWQbWxnBzvZRRHF7GYPe9nHfg5wkEMc
5ghHOUZf39+MD/p9rnCWwW7h1OgV3OI4/dyaU60/4CrnGOIWwVe9ktucoL9b
KB/1h1xjpB3FL72K8wy1W/FNf8JEPY4GlNopsgO1+mvS9K6EcNIeIFvwSZ8q
EyjXx8tOzCGY6SQxn+vek2VbZvPbzpDdmccLO1V2YS6NmEEvFnDB+zAZySy+
2+kykaf6JNmZhmTSkzvuY2THfz8S0+jBG3OyjKcxp+yBMozP+iMm6LHU54Y9
Srbjj/7y/3853G7ND/0ZdxlrRxPEW7uEQXpLvuiPuclouz1/9VdcYoTdhp/6
c8oYZ8dQj3f2FNmNJsykNws57a0OpfRpJg==
             "]]},
           Annotation[#, "Charting`Private`Tag#2"]& ]}}], {}},
      {"WolframDynamicHighlight", <|
       "Label" -> {"XYLabel"}, "Ball" -> {"InterpolatedBall"}|>}], 
     DynamicBox[(Charting`HighlightActionBox["DynamicHighlight", {}, 
       Slot["HighlightElements"], 
       Slot["LayoutOptions"], 
       Slot["Meta"], 
       Charting`HighlightActionFunction["DynamicHighlight", {
         GraphicsComplex[CompressedData["
1:eJw9l3k8VV0Xx5FMUe5NylB4CtcxRaa6173LTMh4jiFRMmWmQiXDkylDeDU8
UqgoVIaQBnEUGVKJBpKkjA0IJRW9uz/u/et89ufstfdav7XW3t8t5xli783D
xcXlzs3F9ff738NwoV1H6FDkNbvvZgCVPCjcnyd8lwFlJtR9Bi5UUjRzg1jh
GiZEnqukz6+nkut+pC3RXViwVixZfbSZQippVgSwLAGEYsMeVNtSyMt8SY/s
5wGy9skRkrWipMuTMK+PZwzgyxfRjYlComSA1qPpWRNDcL/iZfg+dCW5Vtpp
rmvaEJx2P3N/XSxMLnyf36yZZQSjdSc/3O8RIreF8u1Zrm8McZM51/JrBMiq
N0odbm+NIStqKFE9l4+83xFblhxtAjfdHj47H8hLajoZxWyimQJ9S+aI3Rw3
2ftSKs2kzRQ2zU86vpf60zgwtyet96AZNLYP5hysW2iMPvmahyVrDhUGu0ai
WXONdop+1UqN5jB/uaD7Ps9kY6LzXqekAAtoWvx4r8P1feN09H4tX+HtsEpg
rdHjz52Nd1hfee/c2Q46oeVc6w2aWesTLli987aE8aHPoZd2DrFu3vV5nLrc
CnQDZ9s9eL6wKrJzDa7csALti9JHbCfmWG9dhybNHK2huUB0MeXHT9bl4p2r
62esgefU6Uqlo1zw5ISR8sX8HfDys6U8T9syUAmAaGGWDfjhRsl87/lgYqSM
HP9sAwORw24CpkIg83Ujs9PSFnj4eBNFL4jAyHi0nk+eLRy6Pv9nZq8o9Fek
q9z+agsZDuWpetJUCJxW0N9haAdcoU+Vc2+vho4wV0HrbDsIT7TY9N52DTjd
N37KO2YHkVo1/l+E10Jc+u2qJR17WKSW7Ra4vg565UcyqjLswXOJ7j4eJgmP
9PKSLr+1h9yJu5qEpDSkpX/ctlzNAWxiciaa766HIxXT49IJDvDii4fnp3gZ
4LOKr4547gBnRFvPHD4lC2RdW+RxZUdoSTub7R4tB2ZepfPL4x1BRiLEN8/j
H9iXKnayucsRpK/JzK3Q2gh3Y3UwhiIOeMOltHeSm6Bk8v2bb5E4VKcH9z2b
2QSe+TRLiVYcEktn1n95KA+W6+Wrv0kT8HiE/9ax6wrwdM01XbEgAn5I8w7J
JirCJI+ldMJDAhg6Hc54BA2SJhR6tKQYcNU1/pCAL5W8//i3E+GnDy+O9T05
ClTypBEuGFzHBNelwDLbbxRSW+2b/8A8C7bcM5TQO0Eh/c6dlbK4AJD5oqov
h49Cuqf/UurMJaBNJqq9dFERVvV2Tpo/okPNg1rh4/5UUvrLp0NVFH1ghO/0
ltlBJe0nbq9M9mFCR/rz2QtCVFIhh6xJL2GB5JunTcFlFNJ8rMjIOAJArsc2
+qQKhRR/1rM59BgBKRTjhd1NirD0M65ONoABW+lVfQZ7qOS+chGdXw36IPQ2
wS9gM5V8eX56GS7AgkKXh/+ufIv612zjRlolAYEzg4a/ttLA8WnBb/tLdKho
utbrj86HtugPQh6jDGjtOOzO7UglNRiB2auZTMjOT6xPF6OSBSaXXYbjWFCt
lLb0vo5C3hIue9W0G6DEdhdliEkhw2dZWoZRBFhlPH7BuqQIhjMOLZgRA0Y+
LigGeVFJceby1pIcfRi5p9vUpEcla6cvJg0NMsGXtfr35wkKyeOfqfCziIB1
AsL7n0nRoOPdwjvmLB0KVZbcqfuoZMiuufFl+vowavQ557wZlbyzrLxUPIcB
2VNcQim7qOR2+ToZ4i4B6Y8P6ys60+D79uPLnDPpEH/U7fAlFF++sUdPbRcD
KN/0yFqCShZ6t3T3KTFBueb1BnsJKvlmg4SKaBALNvfHt4c3UMjQgmsXuAiA
l6+9G/vMKGQh73ftq+EEXJmrF998UhGGg/Q71dUZcCr76kinN5X8vDw+889R
fRDRGdKsZlDJTZK/W688YsKo+DVW+RSF3HzEhLa3gICMGD7ne8I0CHT7MGY0
SIeR4TG9dyg+U/nQKldFfajpGHCY2U4l3WLPVErFMiArfVVJhAeVjNIJkmus
JWDyatdvUQsa3HC4+c26jg555Jorwii+wgj/BnknBnStXOs/4Uklad6ir7fy
M0BsmfpNGT9Uf2LcG76QBETuKedj+tKgVWApyTWRDmYXkq9VIftU2nndoRYG
DKfgFVzOVNL5Z9hsvQwT9H7suF0iRSUPp9mvUdjLgumHwisqmyhk5/h1vkJb
gJ+hUbnbrSiknsizm4MhBEzNiQWUpCtCrfING015BojQlXVDfKjkq4mGWWy/
PhxLSvI4z0R6l5eMpzYxIe2sg8OxGQrZeky29Mw5AobsumO2LKcBU9I5wPQF
HU4sGzTdivpHQ7B8TZK0Pih/X3iZYUUlVfWFtTYcZADr49Oq3bup5CqW+cXZ
GwQIpNeuSjKgwTGK8iHb63SY/doaAii+MK1BA5o1A6hJFg8r9lLJhX8SdzEW
6RAU3Vd4HulTLf0mX66BgJv0Hdk3PGggnyEWh+fSYUgg9U0ass/LD/YymKDD
XX3XiaMoX+9OGYRbNtHhl5pcwlPkX+IKhfO3HhDgv+d8fnswDSp9b7XtjKOD
nJPXtlpkHydZPxFBMuCn2g6Hi0jfGuO2Y+WSTJA4/nGxS5pKthtMCWq4syB4
UIbb6gGFPJyhdnvKGiBp++NNcTsoZEI2c/5QMAFaSbUXhlMUIT81MHuLLANU
zOJ/1iN9O/sHiskgfRD84Pj0BItK6i0sRUXXM0Eg4c33j7MUkipwYkIjj0D9
UlMQzE0DhUPU62ZddOjO1XLwRP4r/OpslVqrD2dLHQecrFG/nnt4UCaUAcaX
vT27kb6uD2rfZ1QRYJ61oZjUR/UbOnLHroQONqqpXQSKzzUn95iSOQPyRjtP
r0L9/j6eVaD/gw57FGfk+5C+S4UWg3frCShZw/jweScNVn5+0kScRPuLO/b+
h+wTFmmXDYfp4PZ8XK8S6ds+96vaqh7pm54CU8i/rsycAfv7BGiH2DxZFkCD
t6VGJi6pdPAUONx0FdmfvRGqa3ODDhRXSp0iGjPUXJmO+XT4E5WSHI3G25Jv
uW1oIWCDQHxkZjgN2HwksYo7wfWrOrD5aK5LMtPzmTqw+chz0UTnTrk6sPmo
Y0Sie9cJdWDz0dmygqlLwerA5qN1+2xKt1qpA5uPqpP+c5JSUQc2H90Q5rpo
JagObD7aKKgSLDumBmw+aveZU4NWNWDzkWXoRFpFkRqw+ejs9UMD/glqwOaj
4tK3lW1easDmI4k9CbIRhmrA5qNVB0cSQv5RAzYftdfdS7z1RxXYfBTedl+g
aEAV2HwU0DUS139PFdh8FOJleNozTxXYfCRlkn5B+4gqsPlI4NoDS2dnVWDz
0UJN2ZH1OqrA5iPZowtFauKqwOajPiLmYOasCrD5KMaGMGP0qACbj+IEcivS
qlU4fGRoYjSIZatw+CjWIk9bPEyFw0e2Kbm5djtUOHx0MvKTzGYVFQ4fEf8c
DNoprMLhI5OXD7R7J5Q5fNR0RE7lUrsyh4/uXR+2EStT5vDRkVah7jfJyhw+
cinWSPrpq8zhI6Os1r5oE2UOH2mcKTzjJa/M4aPE5EmqBJ8yh486GKolEcMY
h49yr82JpLdgHD6aujNfP1KEcfhofaEFZpSEcfjIZzzbnAzAOHy0kV8s/LI9
xuGj46YMyQuAcfioZtG1rFMH4/CRYturRcOtGIeP1v7PvUncGuPw0YMvtcMr
YjAOH+3oyzruPqQO1ER5D67fjqB+UsP/nDsGmnXpy3JtcLCzecz33ByDxIfL
TyYX4FDG3+NwfBsGLwcUYvlncOBOOQWL2hhk5Pp94zUhoLpMS74G+cfmJdd/
nzSc3YNxeCnb436S24Q6NPCfP+Q56gh+lz4KinhjEJE3dNqfjkMd7nb/BPL3
tOuBWw1pOLyPHBK308dAukHRO+sNDh+ufA2YRPsF9ps6Lm4mYKFWIsePgQGb
n361dYz6ERj48JQb51NwUBtO4Il0xuBLt25o614c1p2dGY0zxuCA5pkQ22oc
mu3+J+qsh0HWonxuDD8Bym+XhCm6GJQ7pZ4WdkHnKc+mVQxTDNh8dVCHHt0W
jHH46keDX+LOL+og1t6blNPvCJOt88/d/TD4TyR9t4MGDqPTGudW2WJQUHR1
++t4tH9f/tg4EwOWGq33+TMcXlW54AYof26/a48tKBDgHHU64AbSl81bfC1K
NYl2GNQ/mLB7yofiEem7G7sTA1GT91srXXC4l3XqyTnkX3T0E+7AUhwwj6pv
bij/1UEKwg9+Iz2ttX57ofXzoxZaBGwIkEsMUrQxwoDNY/yO1APTvhicENVX
uHQKB8v+q9b9dAwWrBVnLMdwMLrdfO8l0jv6zqtN3HQCPGrM9fyQ/3fKfVXz
TxBgmfpKuBn5EzDuMaB1D4fHddyXopF+wRnyCtuoBGwqS7rIi/Rt0JHyFd1L
gLVzY+lRCwzYPPdJRHRRPgLj8Fzh6jrenVOoPkojRFReOkKKWE+JiD8GZaZ7
WsxUcPBa7uvqjPQosmhdPR6NQ4Wt38omFga2PiWUyE4c1DWpMnEo3ufpQXnz
cgR4nTggOIP0YPNdCpf2FMsGA9+i5F5fbhx23Fm6smIXBnIxdflFjjgYtueu
qzXDIE7uY8ehIhz86886TiL75uLLJt7zOISoL7XQ0PriglUDfNsJGOPqOj1v
gAGb/2rzav+t9cLgf7XOU5VZKL+KzBfZqD6Fkq4oTw7hcDo6cOk10nNueybj
jzYBpuuOCnqg+h5vXK/Of5yAO0eOG/C7YBCaceSy4S0cuhQ/CY0gPWNbij3e
CBOwGHe0Oh6NdVq7Y1a6EyCyempdN/KXzY94/NtdPuEYqH2/kq/5CgePirbL
osjf4YClgF/KBHytF4hOQPmNenVDz70ch0iW7oEXKD8XtS93y/Kg+o/bZ3YD
zR9fc+VW6WccGtJWCr5H/voYGYsp3kfz/WXXyaD93fDiz2fWEhC3udnwLLJn
8+dz+reb/IcxDn/St7s1u06j/jjbYhvV4wgl5eLxoyifmh8ezTcp4bBA87q3
hPKpII3/CD6MQ2j7uORmdH64/Oun1taOw3ii4o0i5I8obnElQoaAay4W7v+h
fLB5VDyE+lhxB+qPky+lapYcYdH2amgPymeZ5D/PNtjj8K59RYMROr945iIr
uC7iUJjRfGkb6q/HTT6eN+dwmMrymf2rj/2z9IlEMwIaiCoPB5RPNq9uFSmU
27QXA7GU0R7dEzjYOAd6TqN8rr7oa84axMGkO/7FX302rw4wj9lCgL1GZ/QQ
+h/b9qOCnkSAO5eUdY0TBjMegmnttTg0+XMx1yO9Uoa8o1WF0Htm/7X1ZkjP
8Mzy1IydBDQWN/vxonyyebfkVDw9JxTlm+p399hzHLZUS2srIn9ltV5HHlYi
4OnOFD0JlM+fpbB+5CoO05Osb2uRPmV2PlNhf3BonBmMOo7mT2v4vvg5gYNf
42TA3/obX9P943ojDsUuXDFWaH/vMG/BCTECdjeNr7FG/rF5+Z67bDY1CgPz
7eNz8k9xOH/R67c7Wq/++ChN7CcODyWam411/p4nYyvPD+OwoSd75u95EVE6
Ypi2ioD7Y/79JFpf/vVY/FAfDkUFvrV/74tcidHap7wo3meJBwaR/eDCaJ7z
FFpvXvfCF/SfzdseoV8OLY/GOLydWKVW9BrVE5MaFL6h2xGitJTMHNB9GaHB
TYml4cBl1xVkj+5L3+Xn/DUP4ZCuXODm9/c+ymqrD21D9Vxsb3gL7ae2VVdV
ZwPKT52vfBDSi83fzYK4dz66f8aEY/RdFx3BICW3VRfdh5N+Th/7bXEo/9e5
PA3Vk/FAg1xzITo/suUq96B66n76cNp9Fgdb8Uen+dD6obWHQ0xMUX9+/N/G
Zaie2HzuVGIR5u6JAR6mavorHQfnRY0oWdT/6ypbX44N4AA+Z5TGUfw75p2f
6GsSoEY1OVCE6qnDymf6RQK638eppSKonrZY2C6m1+Dg6drnsA3lK32qReil
AKrf3NhEZaR31v5zotauBBRrv84uQPcDm++1StS7roVgsE22zUKlB4dSj4qe
Lchf5rq2xa00AjL5p4xGUDz0nOTMkjLkX7GwwjakT7nHw6OSSzisFV9XFYHm
z7Fa914axyG+/e7aXuQv9mddQFgD6o8Yya1eaH//2JYz2asJ2K/eb0JD/rHf
B/0Gp7SlIjGwcjY/9uQxDg77fm4IQeuRZ0zr6n/gIPxxNUsHjfmizM6bfMCh
oMs15u/6h+tMnm1ZSUDYgntNIVofGzcTTe3FIbCv/fZfvfMVTY2jlhHQq+Bs
1/b3vOM3w7gncTh67o/jGLJnvy9+669PWH4Eg7Zqvuci33HwUZl1kkbzV57k
v3P6HeqXFVZhb9F8TV4B1f4XKN/HeY9Iof+fN/Kb2X9C8+fe3h1A/5d2JsfN
jaB8nUtz+1vvsp3Js3r9OFhHcOV9Q+PXn5JEKqfRebZGf2oOjdnvE4FvNbn8
RzHO+8R01ROzzAtSJJvP2OP/Ay6Ij30=
          "], {{{}, {
             EdgeForm[], 
             Directive[
              RGBColor[
              0.6666666666666666, 0.6666666666666666, 0.6666666666666666], 
              Opacity[0.2]], 
             GraphicsGroup[{
               Polygon[CompressedData["
1:eJwt0Wc3FgAABeA3MqKsMiqFiBQloqyoqJBNAyGklJW9lV1GOH6wxzk+PPfe
7zetb6xlNCgQCFzg5Lw/i27y7WPmOKCPKf7RRDfjbPGSd3QwzBrPeM5b3vOd
FR6TxyMekksOD7hPNvfIIpO7ZJDOHdJIJYXb3CKZm9zgOkkkkkA817hKHLHE
EE0UV7hMJBFcIpwwQnlKOW9o5xvLhFBEGa9pY5AlLvKCOj7xkz8UUko1rXxl
kWAqqeUjP/jNExroYpQNSqiihQEWOPuw8ew7xtikgl4m2KGGDwyxSgFfmOQv
9cywRycjrFPMLPv0cMgvtnnFEdPs0sx/+pnnFGEKLPI=
                "]]}]}, {}, {}, {}, {}, {}, {
             EdgeForm[], 
             Directive[
              RGBColor[
              0.33333333333333337`, 0.33333333333333337`, 
               0.33333333333333337`], 
              Opacity[0.2]], 
             GraphicsGroup[{
               Polygon[CompressedData["
1:eJwl03l8z3UcB/DfKCsKHaOlbWabZS3nLoZhs7E5ZsYmodCpthJKiA5Xh6Ko
6I4ORRG6EDoo3XTopttdqIjy/Dz2x/Pxer2/f32/n8/7mzi8uqyqViQSieLC
qJoczwjuph93MJbZ5DOda7mHYdzF9bTnVq5mMHcyjt7M5Douph2TuYIKejKD
0VxEHlOpZgh9Ce94IyMpo4AO3EZVeHf6kMEUrqSSYrpQmwlcQn+6k0smNzOK
QZTQlROYyKWUU0hHsjiRSVzGAIroRDZ1iOYkTqYu9TiFU6lPAxpyGqdzBmcS
QyMacxaxnE0TziGOeBJoSiLNSCKZFJqTyrm0II3zSOd8WtKK1rThJi5nID3o
TA63cBUX0ItuTOMahlLK7YxhOLO4gTm05a1IzT61opy6pNKLPeE+ZQIFfGn+
mSPh280d2az/zn/h+81d+FT/noPh7MxZvKnvJkqPJ58vzD9xOJynOZf39N84
Fs7UnMcn4Z5lIoV8Zz4Q7kbPZEO4Q9mcEnaFs5Sl4Schjm58Hs5WllGHJHrw
Y7gD2Yd/wq7IGDrwrnmwbEl/oqkkmZ78GvZRptGXo+GOZCyd+TjcjUynH7Wp
oCnd+TbsgOzNn2HnZAbrw27KFIrZaf4/7Jfelc/CfstmFLHD/HfYT709m/Rf
+DfsqLkTH+nf8EfYb3M71ulb2c5fYcc9y2Gj/iFfsz/8E5615Q19Cz9wKPwX
nmXzjv4BX7Ev/EeetWGtvobVvM5rvMorvMwqVrKCl1jOMl7kBZayhOd5jsU8
yzM8zVMsYiFP8gSP8xiP8ggP8xALmM+DPMD9zGMu9/E277ONvdTz/q25Vz8O
EzmSpg==
                "]]}]}, {}, {}}, {{}, {}, {}, 
            Annotation[{
              Directive[
               Opacity[1.], 
               AbsoluteThickness[2], 
               RGBColor[
               0.6666666666666666, 0.6666666666666666, 0.6666666666666666], 
               Thickness[0.002], 
               Dashing[{Small, Small}]], 
              
              Line[{1, 121, 99, 143, 81, 139, 117, 145, 67, 135, 113, 144, 95,
                141, 119, 57, 131, 109, 91, 140, 118, 77, 137, 115, 97, 51, 
               127, 105, 87, 73, 136, 114, 96, 63, 133, 111, 93, 79, 2, 122, 
               100, 82, 68, 58, 132, 110, 92, 78, 52, 128, 106, 88, 74, 64, 3,
                123, 101, 83, 69, 59, 53, 129, 107, 89, 75, 65, 4, 124, 102, 
               84, 70, 60, 54, 5, 125, 103, 85, 71, 61, 55, 6, 7, 8, 9, 10, 
               11, 12, 13, 14, 15, 16, 17, 18, 19, 20, 21, 22, 23, 24, 25, 26,
                27, 28, 29, 30, 31, 32, 33, 34, 35, 36, 37, 38, 39, 40, 41, 
               42, 43, 44, 45, 46, 47, 48, 49, 126, 104, 86, 72, 62, 56, 130, 
               108, 90, 76, 66, 134, 112, 94, 80, 138, 116, 98, 142, 120, 146,
                50}]}, "Charting`Private`Tag#1"], 
            Annotation[{
              Directive[
               Opacity[1.], 
               AbsoluteThickness[2], 
               RGBColor[
               0.33333333333333337`, 0.33333333333333337`, 
                0.33333333333333337`], 
               Thickness[0.002], 
               Dashing[{Small, Small}]], 
              Line[CompressedData["
1:eJwt0ldbz3EcBuB/MrKSElmlkCJ7r8guFNnjyAvIi7FFKiuyyt4je6/IiDKy
ycimbtfl4L6e5/l8T34Hv9hFizOzggKBwEWW0Mdoynv9Hpc5w1KWsZwVrGQV
q8lmDWvJYR255JHPejawkU1spoAtbKWQbWxnBzvZRRHF7GYPe9nHfg5wkEMc
5ghHOUZf39+MD/p9rnCWwW7h1OgV3OI4/dyaU60/4CrnGOIWwVe9ktucoL9b
KB/1h1xjpB3FL72K8wy1W/FNf8JEPY4GlNopsgO1+mvS9K6EcNIeIFvwSZ8q
EyjXx8tOzCGY6SQxn+vek2VbZvPbzpDdmccLO1V2YS6NmEEvFnDB+zAZySy+
2+kykaf6JNmZhmTSkzvuY2THfz8S0+jBG3OyjKcxp+yBMozP+iMm6LHU54Y9
Srbjj/7y/3853G7ND/0ZdxlrRxPEW7uEQXpLvuiPuclouz1/9VdcYoTdhp/6
c8oYZ8dQj3f2FNmNJsykNws57a0OpfRpJg==
               "]]}, "Charting`Private`Tag#2"]}}], {}}, <|
        "HighlightElements" -> <|
          "Label" -> {"XYLabel"}, "Ball" -> {"InterpolatedBall"}|>, 
         "LayoutOptions" -> <|
          "PlotRange" -> {{27.481887141786704`, 
            91.10181468457094}, {-6.90777313418568, 17.292213032830002`}}, 
           "Frame" -> {{False, False}, {False, False}}, 
           "AxesOrigin" -> {27.481887141786764`, -6.907773134185665}, 
           "ImageSize" -> {320, 320/GoldenRatio}, "Axes" -> {True, True}, 
           "LabelStyle" -> {}, "AspectRatio" -> GoldenRatio^(-1), 
           "DefaultStyle" -> {
             Directive[
              Opacity[1.], 
              AbsoluteThickness[2], 
              RGBColor[
              0.33333333333333337`, 0.33333333333333337`, 
               0.33333333333333337`], 
              Thickness[0.002], 
              Dashing[{Small, Small}]], 
             Directive[
              Opacity[1.], 
              AbsoluteThickness[2], 
              RGBColor[
              0.6666666666666666, 0.6666666666666666, 0.6666666666666666], 
              Thickness[0.002], 
              Dashing[{Small, Small}]]}, 
           "HighlightLabelingFunctions" -> <|"CoordinatesToolOptions" -> ({
               Identity[
                Part[#, 1]], 
               Exp[
                Part[#, 2]]}& ), 
             "ScalingFunctions" -> {{Identity, Identity}, {Log, Exp}}|>, 
           "Primitives" -> {{{{}, {
                EdgeForm[], 
                Directive[
                 RGBColor[
                 0.6666666666666666, 0.6666666666666666, 0.6666666666666666], 
                 Opacity[0.2]], 
                GraphicsGroup[{{
                   Polygon[CompressedData["
1:eJxl1nk0VWsbAHAR96RT7B0NnAw3nCPdRkntfc5+zDKPmyRKNJjTKioVHw5x
JItuVzI1CMk8VJRXgymi8aZIRDkuEkoUffv+8f31/fGsd/3+ed73eZ613vWo
ewU5+EhKSEikMvHv+VdDiOyuEwRc9Z44WOWHo//ZVO6JWVKOMhqVtOREN9D/
Z1KvxdX5KA+2xd5yV3lEgworMjQphAcxC7Uybj2gwXdPRmZzIA86klK6He7T
sDnI9omUHw84CvNURhANoXuKZAT7eVDO6cpUv0dDFWGTXObJg7ns7T01tTTk
KZIfhnfywEKzWpWuoUHUdpzPdeVBmF6Ael0lDaM3On7Kb+eBHGV+eaKMBpao
Uk5owAO3B5V9iaU0mJ9TuYb4PMg1W7WKV0KD/3iP4Y+tPJD0TdKauUrDchb7
8FNlHqw/YcLbm0VD4ikZ17tsHjRGqeVfuERDr/2zU5ukeYCzzoo3pNOQ/Lki
K3AeDzxEP7Rb02hoUg1rzp/lwtKnz9cHR9EQhxlP767nQsgEpWsYRoNVYttL
6goXsud/23wjhIbrk7VL16dyQX/R06qeIBo+Tyr45Ym4EJ0smDoWSIOusDKn
P44L7YqFWxQCaPjOmd+rFsMFy5Wa5V85NLQN/HYr6qYWeGXyLFc0OkNM/vjK
kQZNyBvt6/oa6gzlosDOp+MaUHNabzXJdQbne1cS3itpwMF4hdSHHU7AKVSd
XKi7Csy886ekI51AdUXQ/nTP3wFVN4We0XGCRwkXkz3C1UHGKrL86AtHuCDf
eOH4eTU4UTw2yIl2hJcjnl7/RKpCgmhom/RaR7A9lSJ+WLMSHuunC3PfOUCa
uGYjrcSB15oDiaWJDuA1R3gMHlKCCNHt0jk9B5jFC3azbi4Hl/vG7fM/2UOo
boXvCHsZtBxyW2CdbA8hMds1+uwUwX9Mi29jaA8Swe06abeXwNti0ZrbX+wg
0bEoXp+Dw8BguP6+dDs4dnPq1/heeVD9skrQamkHkjLzY+RzFoF4oAANDttC
d2i/O8tUFtb4QTibsoUDzkaxMn0y8OSskc7lTBt4NWypKdkkBbnXdi6pHbcG
yfN/lmiflIB3br2jZk7W8DBLfjbu+wxVnJxmcL3MCjZf5pywE09SVTX72uKl
rWCL/0Szp+QItTI6x+q9jyUM9g4HX9nZS92hvsy/c8cC9IKLJFYaPKTGwg/r
7mdbgBxrmVHbcGtdjOteF6HfdqifHbrb4tZXZ889UK5dZw5TuVnP7kuO1oWn
vpGk1Myh2GDXQDg1Wdc9uSfh9REzqGvuSTlSPV33+pVygkmTKWhMjTr1Kf+q
2+hidEqDZwrEpqQB+8l56H7L6YLYcBOocm94muE/H5V2abe4vzOGc2G9MevS
ZNC2YJk90nxjiBhNKcysYKHpb1PrN54zgo/VqR/uP5dFyzgukx1jhuCy+6nH
m2ts5Kf7eGzCxBA8rnsb9gUvRjueHPIeumAAIyPyq2Jk5VGujPCxwxTAuYPq
tFKlPDpw6aLy9hyApJelnSkyGDL/dNXI+CiA+nO78NQ1GLrFLvi7fjdAnt0u
rFeAoeCswhwJGuDVG5+6TjMMtQ7elMm2A5gJDkuzsMLQ8cS1tz9bAwgt2jQi
bDCkvbHYj7IEkD196EG5HYY2r/3q2z1Fwaa7hiv0z2JIKwVViPIoUOpqrw8s
wFCWSe6O/ggKyrUT5vqqMdSlsmKNfAAF699GNofcY/InOChq7aVgrIG9sKQe
Q80Gnxds8KAgsEd1ntUDDC3/njBH7KBgmULsuo8PMfQqY0zKmUVB9o6G/yx+
h6HKscvC3h4B7KeW/BwWY0hD6Wfj9ccC+Li0kCr6zNxXlDcYXy+AhIuOjlHj
GNKfngsLrxUAK7rr29AEhlKNnBcEVgvAbc6/wO4rhhzEtxfH7hNAi+jFRI4s
jjaQ/slLBAJIzoypFSngKNvn0bNObQHoVLxRcViBI9eZQxO1qgLQ/25zO08Z
RxXGTVFFSgJYcWZotoODI/kkFYVsRQGEXiohplbi6GDRIr0f9/gg+y76gN96
HC0VSDfmpfBh4O6W+np9HA1LRyb9OsmHRXq9G8tJHP0tvjex+jAfooRCzwwB
jlrfdl9DAXxY8MGp/SyFo/ttP13oA3x4GdX55CTgKGjX5KAUnw8fjYZTMsxw
ZKoZXOrG5UNFS7fjuAVTz4IiRSGHDzrfpl8lWuFI60dro/IyPlzMd+p2scYR
Z+SfY6UYH8iQnT6qNjhqCv8g6/mRhMaW4x7znHCUaez5vLKDBOyrPqqkcRTP
y9jS+4iE/jjnYglXHEUo1YqPIhJm1to4XmZ8hP02nV1DQoEJftBgB47uSBXl
L00hmf9cQjZuF47cT18oUT5NwjmRXN5RTxz9wWfrqhwhgRpqL929m+nPpYYj
qsEkGOf6eD1jPDcTUa3mR8JWorTTYA8zj6O+9zRdSOhYvMxX7IWjQ7o9Bjxr
EnDh9obivThyS0mL0jYnIf1j659y3jgyHHd8tNqIhIGhaW4A4/4Afuu6dSSc
T74x0OqDo0qdMtuNmiQsInS2BO1j6o33T96kRsIas8iZWsZCsdZzXWUSbrhF
HmPtxxHPR/7N1t9IUJBaV6V6AEfTv8fsImcJCAjvzM5g3BdJZfG/E7CHO67Z
ybjl/fR7wQQB2WvmPPCDOErPDPQ2EBNQw3cTn2QcPcvLNewnwP3FoH4JY3/3
D5+MeggY6P+k/56xQMnVz/QlAWeleky3+jLzO4bfNOsg4FmarqMXY7nXraPm
jwmoeFDJPsP4/XmDEMt6An6sVY9uZ9w8+aPcqpaxKA4+My5zrPpqXU1AOlK8
zmb2j4tlwVtsywjA3LBqLuMoTOeY3U0CJr40BgFj/+CBO/Z5BNj+Ed9BM3Zq
z/rpcIWA4vrC176MybVuAqdMAn6FxcWGM9ZMVIhwTiOglxXflcB48fCTejqV
ee9Sp9d/Mf5mcUbKNYmAyJPux68wfpdvZLIjngAv1vH6G4wbWXNCtxgCzHJi
C0sZl+y/1bQzggB1F+9tlYz/CzgSNmE=
                    "]]}}]}, {}, {}, {}, {}, {}, {
                EdgeForm[], 
                Directive[
                 RGBColor[
                 0.33333333333333337`, 0.33333333333333337`, 
                  0.33333333333333337`], 
                 Opacity[0.2]], 
                GraphicsGroup[{{
                   Polygon[CompressedData["
1:eJxF2Hk8VN0fB3AkW5SZJPvyFDNdW8lWM8zXTpH1XkuiZMuup1DJ8mTLEh4t
jxQqChUJaRFXkSVFtJAkZa0soaSi3+mPmd9fXu/XHfece77nnns+R9EzxN6b
h4uLy42bi+vP3/8e7RfadYQBhV6z+24FUMkbvrdbdsYyQNHJa2s1crPAUqJr
AgPMLyRdq0B+W2Js6pLCAE+Bww1Xkb9tO77MOYMBcUfdDl9CXvn5aQNxkgFd
4o49/yErpYvF4jkMGBRIeZOKzFR3NXDMY8DvyOSkKGTHjvxf9pcYUN5wrccf
OTB0+K5dMQNs1FI6CeRjFJVDttcZMPulOQSQz94M1bW5yQCKK6WGhnzT4dZX
6xoG5JJrrggjt879rLSqZcDPtGSY8qeS704Z7t/egKyuGN+BvKqnfdLiMQOq
HlYLH0dWPkS9bt6J+puj5eCJbCDlHGD2ggEnlg2YbUEOdPswajzAgOGhUb13
+6hk/CL9stEQA9yej+ndQM7NC/YyHGfAPX3X8aPIbe8W3hnMMqBAdcmdivw+
jpWv/50Be2gzSr1+VHLhr4RdzEUGBEX1FpxHpnuLvt7CzwSxZRq35JETx5W7
taSZcNU17pCAL5XMSwnM2qzABFXzuB+1PlSyWuWmjaYSE0QYKrohyENB+u0a
Gkw4lXV1uN2bShrNODRhxkwY/rhAC/Kikq7ZOcc2WDAhd6T99CrkMK0BQ7o1
E6iJlo/K91LJgnD/OiUnJnSuXOs/7kkll37E1igEMGELo6LXcA+VFD/36KB8
KBNMLnt7du2mkmr6wlpyB5nA+thRsRvZLebMDekYJmSmrSoO96CSd5eVlYhn
MyFriksoeReVPCjclyt8jwmlptR9hi5UMlaqdjycZMIP9R0OF52pZAr9vO5g
ExOGkvFyLuQ8E4/u6k4mUL7qkdUElWyJ+iDkMcKE5rbD7tyOVFJm4tOhCoo+
MPfv9Jbfger3s71Zeq0+nC1x7HeyppKbBMvWJMrog8q3hZfpVlTSTCm0wpWm
D1Vt/Q4z26hkyK65sWX6+jBi/Dn7vDmVfPDklxPhpw8vjvU+PQpUsr2vv4gM
0gfBD44dJ1hU8tV43Sz2tz4cS0z0OG9AJT8vj8v4fVQfRHQGNSuZaHwMljcX
Z+vD8H3dhgY9KrmvTETnZ50+CL2N9wvYSCVFM+TECtYYQMS5G4x5WSpZZdJy
rEzKACSPf1zslKGSzj/CZmvlDUDv+447xdKoHt5NXb0bDECl6rWcvSR6HmZg
1moDA8jKS6hNE6OS9uN3Vib5GEBb2vPZC0JU8qQxLhhcYwCuS4Gltl8ppN7C
UmRUrQEIxL/59nGWQr4pKx5LaTCA1LMODsdmKOR6qV/NVx4bwIj4NVbZFIWs
nr6YODhgAL6s1b8+j1PIl+enl+ECLChwefTPyrcUUuJ76hLDhQVrxZI0Rhop
ZKvhlOAmdxYED8hzWz2kkIdT7dco72XB9CPhFTcaUHtykqqiQSzY2BfXur+O
QuabXnYZimVB5YbUpfc1FFI5m6xKK2aB1JuOhuBSCqmt/tW/f54Fm+8bSeqd
oJAbNMsDWNsBhGLCHlbaovunq9+ZsgZI3PZkfewOCtk+dp2vwBbgR2hkzjYr
Chmaf+0CFwHw8rV3fa85hbwtXPqqYTdAse0uyqABhbQYLTQ2CQdQ7LaNOqlK
If3OnZW2vACQ8aKiN5uPQl7mS3xsPw+QuU+RkKoWJV2ehnl9PGMIExOi6xKE
RMkArcfTs6ZG4H7Fy+h96EpyrYzTXOe0ETjtfub+ukiYXPg2v1Ez0xhGak5+
eNAtRG4N5duzXN8EYiezr+VVCZAVbza0ub01gczIwQSNHD7yQVtMaVKUKdxy
e/TsfCAvqelkHL2ebgaMzRnDdnPcZM9L6VTTFjNYPz/p+F76d33/3J7UnoPm
UN86kH2wZqE+6uRrHpaCBZQb7hqOYs3V29H8KjfUW8D85fyuBzyT9QnOe50S
AyyhYfHj/TbX9/XTUX9r+Qpvg1UCa42ffG6vv8v6wnv37jbQCS3jkjVsZMnG
X7B6570dxgY/h17aOci6dc/nScpyK9ANnG314JlglWflGF65aQXaF2WO2I7P
sd66Dk6aO1pDY77oYvL3H6zLRTtX185YA8+p0zc2HOWCpyeMVS7m7YCXn7cr
8bQsA9UAiBJm2YAfbpzE954PxodLybHPNtAfMeQmYCYE8l/WGbRvtwUePt4E
0QsiMDwWpeeTawuHrs//ntkrCn3laap3vthCukNZip4MFQKnlfV3GNkBV2iH
Ss6d1dAW5iponWUH+xMs17+3XQNOD0w6eEftIEKryn9CeC3Ept2pWNKxh0Vq
6W6B6xLQozScXpFuD55LDPexMCl4rJebePmtPeSM39MkpGQgNe3j1uXqDmAT
nT3eeE8WjpRPj8nEO8CLCQ/PT3HywGcVVxn+3AHOiDafOXxKAcialojjKo7Q
lHo2yz1KEcy9SuaXxzmCvGSIb67HX7AvRexkY6cjyFyTn1uhtQ7uxehgTBoO
eN2l1HdS66F48v2brxE4VKYF9z6bWQ+eefTtks04JJTMyE48UoLtskqVX2UI
eDLMf/vYdWXoWHNNVyyIgO8yvIMKCTSIzzKYPxRMgFZi9YWhZBroiTy7NRBC
wNScWEBxGg0KeL9pX91PwJW5WvGNJ2mwf5alZRRJgFX6kxesSzQQf9a9MfQY
AckUk4XdDTRwT/u5oT2HgBb5yNaSRRpQBU6Mb8ol0HpelR/MTYfmYwolZ84R
MGjXFb15OR02HjGl780nID2az/m+MB14/DOUfxQSICEg/PczaTpcNl+3jn6D
gMCZAaOfW+jg+rD6fXoFARaZckWkPh1WsSwuzt4kQCCtelWiIR0idYIU66sJ
mLza+UvUkg7blGrkiXsEpD05rE9zpsNSgeXAvVoCitcwP3zeSYdKmTd5inUE
3GLsyLrpQQcZMW65CZKAiD1lfAa+dOjMyO63f0CAdojN02UBdEhYoXz+9kMC
/Pecz2sNpsPWpNtuck0EyAnERWTsp8Mkz3aZ+EcEMHXanPHw//vhRPXQimiM
83uBr1U5/Ecxzv08QicOLY/COO390peNX34E4/TnOePrLf7DGKe/990VsqiR
GOd5+gxPaUtHYJzn/SQiuqgUjnHGA497u8tnP8YZr+JTcYzsUIwznlrFGp3X
QjDOeB/UYUS1BGOcevA7Ug9M+2KcelXnVv9T7YVx6rlFpEBx/V6MU2+nYssw
d0+MMx9c/3lad3YPBnfLfNXyThCwPeWVcONODMbqZTX4jxNw98hxQ34XDGJa
vpczEglw55K2rnLCoM3KZ/pFPAG0MWqJCDJ7vv1saRvxIzDOfORr2lCVYIdx
5msyl/YUywbjzGfxEOoT2g6MM98bBXHvPGuM8z6s/de9QRy5TkfaV3QvAdbO
9SVHLTHQae6KXulOgMjqKYkuc9ReRllK+k4C6osa/XiRM/8+J2rtSkCR9uus
fDMMypxSTgu7oPnOs34VEzkvcqFJwIYAxYQgmo0x6r9gRT/fNgJGuTpPzxti
YP8sbTzBnIA6osLDATm0+nCIqRlq7+O/65Yhp+f4feU1JaCyVEupCjCIuvtq
PTcDzZcqCz0/AwzmtmUwf2sTYCZxVNBDH9VndYBF9GYC7De1Rw0yMdgx7/xU
X5MAdarpgULkwD4zx8WNBCxUS2b7IQ8FLAX8VCHgS61AVDwDAwWt1xGHNxDQ
sTNZTxLZQKJlcQudgAz+KePhrRi4/ao+tqBMgHPk6YCbyM/TgnLnFQnwOnFA
cGYLBqK45ZVweQKuuVi6/4esvkVXTUcO1bPGVykImb0e0VpeLRohu+FFn8+s
JSB2Y6PRWT0MvMO8BcfFCNjdMLbGGtk/pulM1moC/tboM6UjB6crKW+lErC+
NPEiL3J4ybBR6ioCHoz695G6GByuMX22eSUBYQvuVQXIMU1FHm+ECViMPVoZ
h5w86B2lJoTWg7+vyZojp001Cb0UQOOfE5Oggpy5qJQTzU+AytslYQpyjuRI
dQcvqvezhAMDOqieNDOTyGUE9Cg727UgX9S+3KXAg34fu8/8JnKpnc9U2G8c
6mcGIo8jl3k8Oiq1hMNacYmKcOTKIGXhh79wqLHW+uWFXHt8hC72A4dHko2N
JsjkGbOa2u84CH9czdJBbiy6bOo9j0OIxlITHbmlku+5yDccfFRnnWSQnzT4
eN6aw2Eq02dWFLmr49G0+ywOtuKPT/Mhv+xXjuGfwYE7+RQsamPw+lOiyI1p
HELX6E/NIQ8sjOQ6T6H253UvTCAP8Ztj3JM4HD3323EUeWzNldsln3GoS10p
+B758zp+c/tPqP25t/f6kac3+b74MY6DX/1kwGvkOVbz3ktjOMS13lvbg7xg
TZvZPoqD8Z3G+y+Rl3Ymxc4N4wDnUt3+mMd/dOX5IRzkurNm/pgv0vy86Qcc
8jtdo//8v1DiFZXJQRxORwUu/bn/ypP8d0+/Q+O7wirsLfLqi74WrAEcTLvi
Xvzpn8SN5pej/ej+Pmc2jCHL1NG8M9/g8OHKl4BJZIX2pFm9Physw7lyvyIr
vR6NG+zFoTDft/rP+GBj5qIpPTgE9rbe+TN+6t+u5Gm+wsGjvOXyn/HV5BVQ
63uBQ9lx3iPSyDpUv3vHnuOwuVJGm4a8VaHFUrUbhxKP8u7NyCx1es/zZzi8
qnDBDZEtto3NKXXgcP6i1y93ZCtni2NPn+DgsO+HXAiyrU8xJaIdBw1Nqnws
sss/fuotrTiMJdBuFiK7Z7bUhragehTZG91GZn/vqxZdS9uRfYxNxGgPcIjw
V5CQ1/1Tv67v1+txKHLhirZCxn5LBITV4Wh/IrXFCzlgzKNf6z4OT2q4L0Uh
h6YfuWx0G4dO2iehYeQZD8HU1mocGvy5DGTR+7bZ0nYxrQoHT9deh63IBzTP
hNhW4tBo96+oM3Lkq5t67mWofZbugRfIP0pAdvgqDtOTrK9r0fvOyE7KKC7F
wblIWHkrclTUU+7AEhwwj4qvbsixih/bDhXi4F971nESmWcuopzrIg4F6Y2X
tqL1xqS/TrGxAIcdWYo39iAnPFp+Mikfh1L+bofjyCdE9ZUvncJhe99V6z60
fv1b7Tx1IxONP83gRRZa78SSR7p1T6Dndw70nEbGw9TMfqah/ixuilRA6+dp
1wO361JxeB8xKG6HnF94ddvrOBwkevNGx9B6W2jZvHosCodyW7+VDSwMlGXw
78GH0fvUOia1Ea3PvsvP+WsewiFNJd/ND5m9PztuxpS6gDzRpRvavBfd7+zM
SKwJWi9N32+54YLD/cxTT8+h74VidE1eoSMORq05EtXo+1Iq9dczOXsc3rWu
qDO2wGDSz+ljny2af/84l6Uia9akLcuxwcHO5gnfc+Tw3MHT/gy0vuBuD06g
79l/Imm7HTbhMDK96dwqW3Q/sz1N5qo4eC33dXVG30vND4/nGzbgsED3ur+E
HL6JmxJDx4HLrjPI3h7j7DfX8Yvtv4zsw1NmkkfBQX0onifCGa1fD8ftOviQ
RXrvxaDvuW9hUo8vN6rP3aUrK3ah6ydfSlctOcKi7dXQbuRR4Wh910VHMEzO
adZ1R/uFBCUPrl+OoHFyk/855Dr+84c8RxzB79JHQRFvVK/WnsTsPkeYbJ5/
7u6HrpeEi6i+dIRkse5iEX90/WyTbWS3IxSXiceNIBtQg/bLdTlCpNYGc4cA
jLN/9hnLsiCR2ftr2QJLzDgR4+y/p+7O1w4XYpz9ec61OZG0Joyzf29jqhWH
D2Gc/X1C0iRVkk+Fs//fdKbgjJeSCicfGGc290aZqnDyg0vRpsQfviqcfHGk
WajrTZIKJ3/cvz5kI1aqwsknDUcUVS+1qnDyi+nLh9o94yqcfEP8dTBop7Aq
J/+cjPgkv1FVlZOPbJNzcux2qHLyU4xlrrZ4mConXxmZGg9gWarAzl+xAjnl
qZWqwM5n0TaEObNbFdj5rZeIPpgxqwrsfKdwdKFQXVwN2Plvoar0iKyOGrDz
ocC1h9udndWAnR+lTdMuaB9RA3a+DPEyOu2Zqwbs/BnQORzbd18N2Pl0f8sD
gcJ+NWDn19aa+wm3f6sBO9+uOjgcH/KXOrDzr+SeeIVwI3Vg5+Oikrc3WrzU
gZ2fz14/1O8frw7sfL09dDy1vFAd2Pm71WdOHZrVgZ3P1wmqBiuMqgM7v98U
5rpoJagB7Hxfmfifk7SqBrDzv8Q+m5ItVhrAPn84W5o/dSlYA9jnH23Dkl27
TmgA+zzHc9FU526ZBrDPt+Y6pTI8n2kA+/xuR2/mcfdBDWCfN2Z5PEh0G9cA
9nnn9zq/hJ0TGsA+Py1YXcO7c0oD2OetjG1uja7TGsA+j02oUC98jcw+r5Vc
xR3v+kUD/gdy8oIt
                    "]]}}]}, {}, {}}, {{}, {}, {}, 
               Annotation[{
                 Directive[
                  Opacity[1.], 
                  AbsoluteThickness[2], 
                  RGBColor[
                  0.6666666666666666, 0.6666666666666666, 0.6666666666666666], 
                  Thickness[0.002], 
                  Dashing[{Small, Small}]], 
                 Line[CompressedData["
1:eJwV1Hk0VWsbAHAR96RT7B0NnAw3nCPdRkntfc5+TJF53CRRosGcu4pKxYdD
HMlHtyuZGoRkHirKq8EU0XhTZIhyXCRDoujb3x/vetbvn2dc61X3DLT3lpSQ
kPgv8/4f/64Plt17ioDrXhNHKn1xVHzoTuOecALUnb12VDBuYM0LXaMJMM2O
KShh/CHPyGR3HAGerJN1txh/Mz8n5ZJIQMRpt5PXGC8dflZHpxDwYrnj278Z
ayYohDulEtDLiuuMZ0yudxU4ZhDwKzQ2JoyxY1vmT/trBBTVFbz1YewXNHDP
LpcAmz/i2mnGkZjOCdvbBEx8bQgExpdLg7bZlBKAuWJVXMalDpVTVlUEpCHF
m2zGTZM/yixrCPghioUvPjjquWgQbFHHeL16VBtjubcto2ZPCSh/VME+x1jr
BH7btJ3pN1XXwZOxQMnFd+drAs5Lde/cztjP7eNno24CBvo/6/ccwVHUHC/H
sJ8At1eD+sWM0zICvAzEBFTzXcWnGTf3zPQIJgjIWjfvjjPui6Ay+d8J2M8d
1+w4jKOZ36P3knME+Id1ZKUz5nnLv9v+GwkKUhsqVRkLxVovdZVJuOUacYJ1
CEcZcX5JW9RIWGcaMVtzEEcVOqU2mzVJWELobAtk3O/Pb9mwgYSLSbcGWrxx
ZDju8GStEQkDQzNcfy8cuSanRmqbkZD2qeUvOcZHdbsNeFYk4MJd9UUHcJR1
3OeBpjMJ7UtX+Ig9cTQ/G16l5kvCdqKkw2A/jpZfqT+mGkSCcY6354t9OPqD
z9ZVOUYCNdRWso+x29lLxcpnSbggkss97oGje1KFecuTSUj6IiEbuxdHx9jv
09jVJOSb4EcMduMoXKlGfByRMLve2uGqC47ieOnbep+Q0B/rVCTBOMPY42VF
OwnYlD6qoHHUGPZR1uMTCQ3NJ90XOOKIM/LviRKMD2TwHm9Va+Z+P1oalFfw
4XKeY5ezFY42LSpUFHL4oPNt5k2CJY52agaVuHL5UN7c5TBujqPAvZODUnw+
fDIaTk43xdHD1p/O9GE+vI7seHYacNTyvusG8ufDoo+ObecpHP0jfjCx9k8+
RAqFHukCHA1LRyT+Os2HJXq9m8tIZj8C6YbcZD4M3N9WV6ePoyOFS/R+POCD
7Ieow74bcSSfqKKQpSiAkCvFxPRqHJUbN0YWKglg1bmhuXYOjlxmj07UqApA
/7v13Vxl5h7eT150aAtAp/ydiv0qZh7SL2mZQABJGdE1IgUc2YvvLo05KIBm
0auJbFkcpRg5LQqoEoDrvF++7RSG9GfmQ8NqBMCK6vw2NIGhzsLcwbg6AcRf
dnCIHMeQhtLPhptPBfBpeQFV+AVDFWNXhb3dAjhELfs5LMbQm/QxKScWBVm7
6/+z9AOGVn6Pnyd2U7BCIWbDp8cYajL4smiTOwUB3aoLLB9h6GS8vaLWAQrG
6tmLi+uYeiqr1sn7U7DxfURT8AMMZZrk7O4Pp6BMO36+rwpDWsmoXJRLgVJn
W11APoa2rp/y6ZqmYMt9w1X65zGkvbnIl7IAkD179FGZLZM/Yf3dL1YAQvNW
jXBrDLUM3pbJsgWYDQpNNbfEUFBmQbYEDfDmnXdthymG7rDz/6nbB5Bruxfr
FWDI7PN1I+PjAOovbcNS1mHo8JXLyruyARJfl3Qky2AoR0b41H4a4MIRdVqp
Qh7tfnbUa+iSAYyMyK+JlpVHvrpPxyZMDMH9ppdhX9BStILjPNk+ZgjO+567
v7vBRjPfpjduvmAEn6pSPj58KYt2BMnsl+YbQ/hockFGOQuVdGo3u30whguh
vdEbUmXQw+az+TFhJlDpVv883W8h2uxsdEaDtxOILYkDdpML0Ns3yvEmjTtB
Y3rUsU/5V23X5P74t8dMobapO/lY1UxtWMo7SUrNDIoM9g6EUZO1dtzDZdq1
ZjCdk/nioeRobbTLAWeh7y6omxu63+zaVzsW9qfuIbY5yLFWGLUOt9Teo74u
vHfPHPSCCiVWGzymVkdlW/Z4W8Bg73DQtT29VGX1wdY4aUvY5jfR5CE5QhUl
pRrcLLWErVc5p2zFk9QH195RU0creJwpPxf7fZbKubFnWc24FUhe/KtY+7QE
PDtvpHM1wxreDFtoSjZKwTpfCGNTNnDYyShGpk8GxAP5aHDYBrpC+t1YO2VB
9esaQYuFLUjKLIyWz14CA4Nh+gfTbOHE7elf4wfk4X2RaN3dr7aQ4FAYp8/B
wW9Mi29taAcSQW06qXeXQfNR10VWSXYQHL1Lo89WEZwfGrct/GwHIbrlPiPs
FRAuulsyr2cPc3j+PtbtlfBWcyChJMEePOcJ98GjSvBUP02Y88EeUsXVm2kl
DsSLhnZIr3cAmzPJ4sfVq+FU0dggJ8oBXo94eP4boQoylhFlx185wCX5hksn
L6oBqmoMOafjCE/iLye5h6mDqVfetHSEI6iuCjyU5vE7HIlTSHnc7gicAtXJ
xbproPqs3lqS6wROD67F9yhpQO5oX+dUiBOUiQI6no9rgGcGz2JVgxNE542v
HqnXBIvVmmVTHBpaB367E3lbC9oUC7Yp+NPwnbOwVy2aC1FJgukTATToCiuy
+2O5oL/keWV3IA1fJhV8c0VcyFr4beutYBpuTtYs35jCheAJStcwlAbLhNbX
1DUuLH/+cmNQJA2xmPHMvjouuIt+aLek0tCoGtqUN8cFnHVevCmNZv7z8syA
BTxoiFTLu3SFhl67F2e2SPNg4ykT3oFMGhLOyLjcZ/NA0idRa/Y6DStZ7D+f
K/Mgx3TNGl4xDX7j3YY/tvPA9VFFX0IJDWYXVG4gPg/kKLOrE6U0sEQVckID
HoTq+avXVtAweqv9p/wuHphrVqnS1TSIWk/yuS48mM/a1V1dQ0OuIvlxeA8P
yjidGeoPaKgkrJNKPXjAUVigMoJoCNlfKCM4xIP2xOQu+4c0bA20eSbly4Po
xVrpdx7R4LM/PaMpgAc7Yu64qTyhQYUVEZIYzINRSQtOVD0NpF6zi9NxHvwP
Aj8pEQ==
                  "]]}, "Charting`Private`Tag#1"], 
               Annotation[{
                 Directive[
                  Opacity[1.], 
                  AbsoluteThickness[2], 
                  RGBColor[
                  0.33333333333333337`, 0.33333333333333337`, 
                   0.33333333333333337`], 
                  Thickness[0.002], 
                  Dashing[{Small, Small}]], 
                 Line[CompressedData["
1:eJwV1nk8VtkfB3CMtSgjiVBM2a6HJ0IL5RMeu2zPudbhl2xDQlMoskyWRGEq
kkKFUEPCaJA2srSJFiU1NdlqQqWkiX7HH8/reb1f955z7v1+z/l+r6pfuEuA
kICAQBf9zf0fu7lj3s+xxlBYKJjs+Z6LC0GXOrwSjZFSo1vydIKLdvHZVM8U
Yxjberd6Un+2Tf/BPcsYxYsahL3GueDfK/rmcsYYX1qCU7zecbGw7/aY9S1j
5PheT/Ue5SJ1VL3XQNEEm59kp/u85GKXZH+BZJMJJruXZvnd50I6a5ls8eKN
8JvhGTVWcSH/JWPW2MMUXYMKPT8f4kJLvzrU1A44Xlk0fmY7F2WiqbdcpgD5
Xxwr1tlz4XE30v9N3ibUph5zU+RwEWpwa+IjzwwXJQVO20twsUTJbbJ7wgwr
JDjbVYZ1Mf15apV+tjk6Ayd10a6L9RGiW0Q2WMAuYjSjukQXNc+0uryfW+D4
H7sHQpJ1cb0roTItjofSiucXOvx1oe9mHr9S0xIKW5JVosx00fdIMYPXYYmF
uwaTw3/SxcDkloy+XVbobLiccum7DuKOPBUyVbHGjo7r4iUDOnDWCK7VumKN
0O7BxP7LOkhx3+qWGmqDcH+zXL8CHUzE/WoQJGkLRV7mKcNYHTSavhdubLSF
+Pkbdu7uOlBOPmX/d4AdpusqY5WNdPBnU+CdAyL2UNk7XaIrp4PqnPxNZy/a
4wkbvyvrIwfPPV+OWfEdEO/IWpn0clBW6rWo+YMDEsXzqzNqObh7yFz7dOFm
mPHMXzA5HHBCESdp6ogEmwJDuUgORgcrr4786win/fn5zps5WP5+xcbbdk44
Ev12+SoOB4MjcWsDC5zA/rQrzEuSg/7qTM5f753Ae3TDsG9UG9sm1DdsNnPG
tVhVzplObXRFeko45Djj8h+vHWUrteF23eKe8LAzYtvn9TxL00Zi5l81s0Yu
8CjVS/0apI0+tcGDNQddYJ7d/iSOp41bawtSy567QC+vOM9fTRsZmW/Wi+i6
IiVtTEZBVBux1RMjSsmu6DLRKY96zUDUPqk26oEr8s9PSmW2Mbja0BGdrs3H
eONU82AJAyv/iimRJD6Ui20Y81QGvxyQPdLazUfgSI711VAGG2XCdizr4SPG
QMvKlVr2eJtTTC8f5VVySUMhDFoqoqQ4j/jYL9tbLkUt29mXerifj7H2qQc+
wfS62MndfkN8BJ95IyEVwEAmRc1X4Bsf3CN6ISd8GAxLxm/wnOFj0/789jXU
zUceKdbN8jHjdC6i92cGQSVpfUGCBJsbZ8/Op26+Mep8T5RAV+pJU4IXg0Ch
KovCH6lfJwtFuzNoSjBiTDQIVojJ7ihzYRClJ/hjgiaBgHN3mAu1/j+3pq5p
EUxr+l+edWZQabmlzYpD4C8S5OlOfUwq83+uegRDE3onFjrR8QUvc0OMCRqI
9/VDDnR8Q+YP+Y4Ezo53RB9YMxgLdnvT70RQ9Zt7VQZ15dKf7i9zIfi7c36L
ObVqfENhCZ/ArDNfvt6KgTTv1boLHgSXs4/ePWHJ4F3Pmoj2rQTyxz8MJVow
KB979exTNEG6pcnSU6DvL3IiRH83QaZ2kXcwtboS+bJ9D0FE58jSVdQlNu2L
RuIIqp2CF1wzZVBUcs72aRKd70nh8MhGBrmeOy+1ZBC8in4p57yBAYnUsfwv
k8B9Ri9GhVp2/1DvmkMEju7b/CZMGPxe7z5+IZvgscbGhznUh6Q3qJ85SmDX
f86h35hByk2RI2lFBJViva7p6xlYDLSothbT/OSoXthCLTQZXS1wmqD4YOuZ
9dSJqm+6dpcQhDQf54+tYxAXd1dwWwUB41vzyZva+HBaVnklfZ5SSfX11F8r
oDx4jmBizPTTEuqYxxfX+lQRRJuu2flwLYOd+nnhTrUErc6/S7tTr7Zxmsms
I/DzfOK6nvqDr0RGZz3BtRCBjcrUEQdjy8wuEXRrvJ03uIZB6IjvgMFlgjsN
gmfiqJnv8qGRLfT945eu86ceWdzz5Y8rBKUeAvH21IHmFrIa1+n6ISryy6n9
CjXtFNoJ6mY8K28bMfDJ7miO6CBoKXUxu0Tt8VuwbkcnwUiKxsUSaqfA8h+j
bxNw9WWWJ1Lbu1vvu3uHwPWXr8vCqa1tRybV7hGcPO3/zYfaVFez78F9Gv8a
D7KJer1Khw2nl6DCt7p3NbWRTHDTvgcEq2uVDDWo9YXFdfof0v2XLhyrSK37
+Wyh/mMC3+qOMmlqZsRK+kAfwbYnnX+JUqs9HU56+YSgpCiofsaQgcrttI9r
+wkcogQKPlErtWgEZD8j+Ofs+9AxavkL7Y+GBwgQmKc1Qr3odJC16QsCXk/S
w1fUC46INeb+TXBlvn3kc+p5qWe1x14S5MZtm31KLRpjdZL3D0FRt2d8H7VQ
yPCCk68JlvXmfHhEPeuVljg5SOc/keE952kHjQ92wwTmf7VenvOkafvWMyME
SZ1NS+bGT+gFPfw6ShB8ZSx0bv5/V4hZubwlCJx83jRgOJe/s5cq/qX5yFgg
Mfd8r8WsGMExgr0nvvOHqV9MDxW4jxPcnFpz6h3107epUhcm6HlavGF8kvrR
gHqC2AcCwf1HMRefnns3J3w+EjjJ3cqdi9+da4F+f04SjGcHfpyLb0et6AOp
z3R9zkc3JerW0jJewBRBOHe2TZP6ap5lQ/MXAsk3i0yNqJvThzRlv9L1FVpb
Lahrw9Qlb3yj9cXB4Js/dZXvzb1LZwmWyMnXRFFXOgeOR36n8f3wIiad+rRh
WY+KEAvtxF+sLlIXalhaxPzAok/d3bmDOl9hqP6eMIsr91N2vqDOnlHLjxej
9z+flfyR7t/M8bZ5j8RZtOQnpGhT738ZEKczj0Xmr+eVragT2kp9n0mymEnc
W5tEvaeBd3/1AhaR0z51xdRRFYNmGQtZXB8O6b9Kvf2gmvp6GRYrK1NPC9Pz
FpLQlpeziMWv3H6eJnVAZIDEqCyL/10bWexA7U1K/81bwiJxVavZcWo7ZbXa
T0osNDoez5jR8667bo2O0TIWPg1BamHU0sTmbNRyFuc9bHyOUT/IDCuYUmXh
f2inxAdq72/1+6bVWbjH5IZepPVmo3zHzDpNFlli4+aD1CoGT6P3aLG457V/
rQKtX69DZ0P/02bxvlk8Lpl6W78lf2YVi+l6hcPBtN5tnnK/u0Gfha4Mb2cJ
9apFodbxq1m46N2Oe0k9aZtl8t2QhaX8XglfWj/jGh+vFDRm4VtnvTaY1tuD
+cGfhHksaisN1OpofY6o3xPOs2Qh9eb3FT9sYuByP3M0xYrGn63xdaWWk6gZ
ELVlMSzQnTtFXRgz3SbuyEI1JUzD0ZzuB7cDuZIeLHKEVi40of0i+9cT0g6e
LEoNn+YUUe/Iqjpw0Ivmu7Q1WJj2F6P2nvgFPnS9RePyPdQtRopB0ltZOLhf
qdhrw+De4vNrZMNYLPnd55oc7WfJORundm9n0SpBAgqp10rd//NFOAu5cJk7
GpsZFAt/Njy3g8V+AcNxU0e63kdTA7MYFqJtWnUptF/K3e9dFbGPxX8dXUPB
LIMu+8CJh8k0nyMyFVJudD91fKk2TqX5FFB0qKMeuaLMFUtn0RibvknMg0Fj
VZBO4SEWdgceS7bSfu6T+Z/W7XwWnr/dbTm+hX4viB8a1Stg4VZuE+njx6B9
n0pF3gkW66SKVVdupfmJ5WluLWJRX1D/W73/XH3JUv9awkKML7NzIohBmdWK
FZoXWOwyMo7r2M7A80b9q4M1LAzKud3nwxksNLU+/fEii/KjScaHI2i/MQpT
vVLPgiQ9/zlwBwNbtYblbBOLt1LSM2pRtF4V27xoambRv+mooWI0Pb9KzwpV
W1hc9lHJkYmh9VNWcNm7qyweGH/6U2wPg+6swwMu11l826CcLBJL++d89ZOX
btD9EvFut0gcre9pl7yXtbEQ/1SXL7aXfk8I2Skl32Rx41396/nxDP4PdHlb
yQ==
                  "]]}, "Charting`Private`Tag#2"]}}, {}}, "GCFlag" -> True|>, 
         "Meta" -> <|
          "DefaultHighlight" -> {"Dynamic", None}, "Index" -> {}, "Function" -> 
           Plot, "GroupHighlight" -> False|>|>]]& )[<|
       "HighlightElements" -> <|
         "Label" -> {"XYLabel"}, "Ball" -> {"InterpolatedBall"}|>, 
        "LayoutOptions" -> <|
         "PlotRange" -> {{27.481887141786704`, 
           91.10181468457094}, {-6.90777313418568, 17.292213032830002`}}, 
          "Frame" -> {{False, False}, {False, False}}, 
          "AxesOrigin" -> {27.481887141786764`, -6.907773134185665}, 
          "ImageSize" -> {320, 320/GoldenRatio}, "Axes" -> {True, True}, 
          "LabelStyle" -> {}, "AspectRatio" -> GoldenRatio^(-1), 
          "DefaultStyle" -> {
            Directive[
             Opacity[1.], 
             AbsoluteThickness[2], 
             RGBColor[
             0.33333333333333337`, 0.33333333333333337`, 
              0.33333333333333337`], 
             Thickness[0.002], 
             Dashing[{Small, Small}]], 
            Directive[
             Opacity[1.], 
             AbsoluteThickness[2], 
             RGBColor[
             0.6666666666666666, 0.6666666666666666, 0.6666666666666666], 
             Thickness[0.002], 
             Dashing[{Small, Small}]]}, 
          "HighlightLabelingFunctions" -> <|"CoordinatesToolOptions" -> ({
              Identity[
               Part[#, 1]], 
              Exp[
               Part[#, 2]]}& ), 
            "ScalingFunctions" -> {{Identity, Identity}, {Log, Exp}}|>, 
          "Primitives" -> {{{{}, {
               EdgeForm[], 
               Directive[
                RGBColor[
                0.6666666666666666, 0.6666666666666666, 0.6666666666666666], 
                Opacity[0.2]], 
               GraphicsGroup[{{
                  Polygon[CompressedData["
1:eJxl1nk0VWsbAHAR96RT7B0NnAw3nCPdRkntfc5+zDKPmyRKNJjTKioVHw5x
JItuVzI1CMk8VJRXgymi8aZIRDkuEkoUffv+8f31/fGsd/3+ed73eZ613vWo
ewU5+EhKSEikMvHv+VdDiOyuEwRc9Z44WOWHo//ZVO6JWVKOMhqVtOREN9D/
Z1KvxdX5KA+2xd5yV3lEgworMjQphAcxC7Uybj2gwXdPRmZzIA86klK6He7T
sDnI9omUHw84CvNURhANoXuKZAT7eVDO6cpUv0dDFWGTXObJg7ns7T01tTTk
KZIfhnfywEKzWpWuoUHUdpzPdeVBmF6Ael0lDaM3On7Kb+eBHGV+eaKMBpao
Uk5owAO3B5V9iaU0mJ9TuYb4PMg1W7WKV0KD/3iP4Y+tPJD0TdKauUrDchb7
8FNlHqw/YcLbm0VD4ikZ17tsHjRGqeVfuERDr/2zU5ukeYCzzoo3pNOQ/Lki
K3AeDzxEP7Rb02hoUg1rzp/lwtKnz9cHR9EQhxlP767nQsgEpWsYRoNVYttL
6goXsud/23wjhIbrk7VL16dyQX/R06qeIBo+Tyr45Ym4EJ0smDoWSIOusDKn
P44L7YqFWxQCaPjOmd+rFsMFy5Wa5V85NLQN/HYr6qYWeGXyLFc0OkNM/vjK
kQZNyBvt6/oa6gzlosDOp+MaUHNabzXJdQbne1cS3itpwMF4hdSHHU7AKVSd
XKi7Csy886ekI51AdUXQ/nTP3wFVN4We0XGCRwkXkz3C1UHGKrL86AtHuCDf
eOH4eTU4UTw2yIl2hJcjnl7/RKpCgmhom/RaR7A9lSJ+WLMSHuunC3PfOUCa
uGYjrcSB15oDiaWJDuA1R3gMHlKCCNHt0jk9B5jFC3azbi4Hl/vG7fM/2UOo
boXvCHsZtBxyW2CdbA8hMds1+uwUwX9Mi29jaA8Swe06abeXwNti0ZrbX+wg
0bEoXp+Dw8BguP6+dDs4dnPq1/heeVD9skrQamkHkjLzY+RzFoF4oAANDttC
d2i/O8tUFtb4QTibsoUDzkaxMn0y8OSskc7lTBt4NWypKdkkBbnXdi6pHbcG
yfN/lmiflIB3br2jZk7W8DBLfjbu+wxVnJxmcL3MCjZf5pywE09SVTX72uKl
rWCL/0Szp+QItTI6x+q9jyUM9g4HX9nZS92hvsy/c8cC9IKLJFYaPKTGwg/r
7mdbgBxrmVHbcGtdjOteF6HfdqifHbrb4tZXZ889UK5dZw5TuVnP7kuO1oWn
vpGk1Myh2GDXQDg1Wdc9uSfh9REzqGvuSTlSPV33+pVygkmTKWhMjTr1Kf+q
2+hidEqDZwrEpqQB+8l56H7L6YLYcBOocm94muE/H5V2abe4vzOGc2G9MevS
ZNC2YJk90nxjiBhNKcysYKHpb1PrN54zgo/VqR/uP5dFyzgukx1jhuCy+6nH
m2ts5Kf7eGzCxBA8rnsb9gUvRjueHPIeumAAIyPyq2Jk5VGujPCxwxTAuYPq
tFKlPDpw6aLy9hyApJelnSkyGDL/dNXI+CiA+nO78NQ1GLrFLvi7fjdAnt0u
rFeAoeCswhwJGuDVG5+6TjMMtQ7elMm2A5gJDkuzsMLQ8cS1tz9bAwgt2jQi
bDCkvbHYj7IEkD196EG5HYY2r/3q2z1Fwaa7hiv0z2JIKwVViPIoUOpqrw8s
wFCWSe6O/ggKyrUT5vqqMdSlsmKNfAAF699GNofcY/InOChq7aVgrIG9sKQe
Q80Gnxds8KAgsEd1ntUDDC3/njBH7KBgmULsuo8PMfQqY0zKmUVB9o6G/yx+
h6HKscvC3h4B7KeW/BwWY0hD6Wfj9ccC+Li0kCr6zNxXlDcYXy+AhIuOjlHj
GNKfngsLrxUAK7rr29AEhlKNnBcEVgvAbc6/wO4rhhzEtxfH7hNAi+jFRI4s
jjaQ/slLBAJIzoypFSngKNvn0bNObQHoVLxRcViBI9eZQxO1qgLQ/25zO08Z
RxXGTVFFSgJYcWZotoODI/kkFYVsRQGEXiohplbi6GDRIr0f9/gg+y76gN96
HC0VSDfmpfBh4O6W+np9HA1LRyb9OsmHRXq9G8tJHP0tvjex+jAfooRCzwwB
jlrfdl9DAXxY8MGp/SyFo/ttP13oA3x4GdX55CTgKGjX5KAUnw8fjYZTMsxw
ZKoZXOrG5UNFS7fjuAVTz4IiRSGHDzrfpl8lWuFI60dro/IyPlzMd+p2scYR
Z+SfY6UYH8iQnT6qNjhqCv8g6/mRhMaW4x7znHCUaez5vLKDBOyrPqqkcRTP
y9jS+4iE/jjnYglXHEUo1YqPIhJm1to4XmZ8hP02nV1DQoEJftBgB47uSBXl
L00hmf9cQjZuF47cT18oUT5NwjmRXN5RTxz9wWfrqhwhgRpqL929m+nPpYYj
qsEkGOf6eD1jPDcTUa3mR8JWorTTYA8zj6O+9zRdSOhYvMxX7IWjQ7o9Bjxr
EnDh9obivThyS0mL0jYnIf1j659y3jgyHHd8tNqIhIGhaW4A4/4Afuu6dSSc
T74x0OqDo0qdMtuNmiQsInS2BO1j6o33T96kRsIas8iZWsZCsdZzXWUSbrhF
HmPtxxHPR/7N1t9IUJBaV6V6AEfTv8fsImcJCAjvzM5g3BdJZfG/E7CHO67Z
ybjl/fR7wQQB2WvmPPCDOErPDPQ2EBNQw3cTn2QcPcvLNewnwP3FoH4JY3/3
D5+MeggY6P+k/56xQMnVz/QlAWeleky3+jLzO4bfNOsg4FmarqMXY7nXraPm
jwmoeFDJPsP4/XmDEMt6An6sVY9uZ9w8+aPcqpaxKA4+My5zrPpqXU1AOlK8
zmb2j4tlwVtsywjA3LBqLuMoTOeY3U0CJr40BgFj/+CBO/Z5BNj+Ed9BM3Zq
z/rpcIWA4vrC176MybVuAqdMAn6FxcWGM9ZMVIhwTiOglxXflcB48fCTejqV
ee9Sp9d/Mf5mcUbKNYmAyJPux68wfpdvZLIjngAv1vH6G4wbWXNCtxgCzHJi
C0sZl+y/1bQzggB1F+9tlYz/CzgSNmE=
                   "]]}}]}, {}, {}, {}, {}, {}, {
               EdgeForm[], 
               Directive[
                RGBColor[
                0.33333333333333337`, 0.33333333333333337`, 
                 0.33333333333333337`], 
                Opacity[0.2]], 
               GraphicsGroup[{{
                  Polygon[CompressedData["
1:eJxF2Hk8VN0fB3AkW5SZJPvyFDNdW8lWM8zXTpH1XkuiZMuup1DJ8mTLEh4t
jxQqChUJaRFXkSVFtJAkZa0soaSi3+mPmd9fXu/XHfece77nnns+R9EzxN6b
h4uLy42bi+vP3/8e7RfadYQBhV6z+24FUMkbvrdbdsYyQNHJa2s1crPAUqJr
AgPMLyRdq0B+W2Js6pLCAE+Bww1Xkb9tO77MOYMBcUfdDl9CXvn5aQNxkgFd
4o49/yErpYvF4jkMGBRIeZOKzFR3NXDMY8DvyOSkKGTHjvxf9pcYUN5wrccf
OTB0+K5dMQNs1FI6CeRjFJVDttcZMPulOQSQz94M1bW5yQCKK6WGhnzT4dZX
6xoG5JJrrggjt879rLSqZcDPtGSY8qeS704Z7t/egKyuGN+BvKqnfdLiMQOq
HlYLH0dWPkS9bt6J+puj5eCJbCDlHGD2ggEnlg2YbUEOdPswajzAgOGhUb13
+6hk/CL9stEQA9yej+ndQM7NC/YyHGfAPX3X8aPIbe8W3hnMMqBAdcmdivw+
jpWv/50Be2gzSr1+VHLhr4RdzEUGBEX1FpxHpnuLvt7CzwSxZRq35JETx5W7
taSZcNU17pCAL5XMSwnM2qzABFXzuB+1PlSyWuWmjaYSE0QYKrohyENB+u0a
Gkw4lXV1uN2bShrNODRhxkwY/rhAC/Kikq7ZOcc2WDAhd6T99CrkMK0BQ7o1
E6iJlo/K91LJgnD/OiUnJnSuXOs/7kkll37E1igEMGELo6LXcA+VFD/36KB8
KBNMLnt7du2mkmr6wlpyB5nA+thRsRvZLebMDekYJmSmrSoO96CSd5eVlYhn
MyFriksoeReVPCjclyt8jwmlptR9hi5UMlaqdjycZMIP9R0OF52pZAr9vO5g
ExOGkvFyLuQ8E4/u6k4mUL7qkdUElWyJ+iDkMcKE5rbD7tyOVFJm4tOhCoo+
MPfv9Jbfger3s71Zeq0+nC1x7HeyppKbBMvWJMrog8q3hZfpVlTSTCm0wpWm
D1Vt/Q4z26hkyK65sWX6+jBi/Dn7vDmVfPDklxPhpw8vjvU+PQpUsr2vv4gM
0gfBD44dJ1hU8tV43Sz2tz4cS0z0OG9AJT8vj8v4fVQfRHQGNSuZaHwMljcX
Z+vD8H3dhgY9KrmvTETnZ50+CL2N9wvYSCVFM+TECtYYQMS5G4x5WSpZZdJy
rEzKACSPf1zslKGSzj/CZmvlDUDv+447xdKoHt5NXb0bDECl6rWcvSR6HmZg
1moDA8jKS6hNE6OS9uN3Vib5GEBb2vPZC0JU8qQxLhhcYwCuS4Gltl8ppN7C
UmRUrQEIxL/59nGWQr4pKx5LaTCA1LMODsdmKOR6qV/NVx4bwIj4NVbZFIWs
nr6YODhgAL6s1b8+j1PIl+enl+ECLChwefTPyrcUUuJ76hLDhQVrxZI0Rhop
ZKvhlOAmdxYED8hzWz2kkIdT7dco72XB9CPhFTcaUHtykqqiQSzY2BfXur+O
QuabXnYZimVB5YbUpfc1FFI5m6xKK2aB1JuOhuBSCqmt/tW/f54Fm+8bSeqd
oJAbNMsDWNsBhGLCHlbaovunq9+ZsgZI3PZkfewOCtk+dp2vwBbgR2hkzjYr
Chmaf+0CFwHw8rV3fa85hbwtXPqqYTdAse0uyqABhbQYLTQ2CQdQ7LaNOqlK
If3OnZW2vACQ8aKiN5uPQl7mS3xsPw+QuU+RkKoWJV2ehnl9PGMIExOi6xKE
RMkArcfTs6ZG4H7Fy+h96EpyrYzTXOe0ETjtfub+ukiYXPg2v1Ez0xhGak5+
eNAtRG4N5duzXN8EYiezr+VVCZAVbza0ub01gczIwQSNHD7yQVtMaVKUKdxy
e/TsfCAvqelkHL2ebgaMzRnDdnPcZM9L6VTTFjNYPz/p+F76d33/3J7UnoPm
UN86kH2wZqE+6uRrHpaCBZQb7hqOYs3V29H8KjfUW8D85fyuBzyT9QnOe50S
AyyhYfHj/TbX9/XTUX9r+Qpvg1UCa42ffG6vv8v6wnv37jbQCS3jkjVsZMnG
X7B6570dxgY/h17aOci6dc/nScpyK9ANnG314JlglWflGF65aQXaF2WO2I7P
sd66Dk6aO1pDY77oYvL3H6zLRTtX185YA8+p0zc2HOWCpyeMVS7m7YCXn7cr
8bQsA9UAiBJm2YAfbpzE954PxodLybHPNtAfMeQmYCYE8l/WGbRvtwUePt4E
0QsiMDwWpeeTawuHrs//ntkrCn3laap3vthCukNZip4MFQKnlfV3GNkBV2iH
Ss6d1dAW5iponWUH+xMs17+3XQNOD0w6eEftIEKryn9CeC3Ept2pWNKxh0Vq
6W6B6xLQozScXpFuD55LDPexMCl4rJebePmtPeSM39MkpGQgNe3j1uXqDmAT
nT3eeE8WjpRPj8nEO8CLCQ/PT3HywGcVVxn+3AHOiDafOXxKAcialojjKo7Q
lHo2yz1KEcy9SuaXxzmCvGSIb67HX7AvRexkY6cjyFyTn1uhtQ7uxehgTBoO
eN2l1HdS66F48v2brxE4VKYF9z6bWQ+eefTtks04JJTMyE48UoLtskqVX2UI
eDLMf/vYdWXoWHNNVyyIgO8yvIMKCTSIzzKYPxRMgFZi9YWhZBroiTy7NRBC
wNScWEBxGg0KeL9pX91PwJW5WvGNJ2mwf5alZRRJgFX6kxesSzQQf9a9MfQY
AckUk4XdDTRwT/u5oT2HgBb5yNaSRRpQBU6Mb8ol0HpelR/MTYfmYwolZ84R
MGjXFb15OR02HjGl780nID2az/m+MB14/DOUfxQSICEg/PczaTpcNl+3jn6D
gMCZAaOfW+jg+rD6fXoFARaZckWkPh1WsSwuzt4kQCCtelWiIR0idYIU66sJ
mLza+UvUkg7blGrkiXsEpD05rE9zpsNSgeXAvVoCitcwP3zeSYdKmTd5inUE
3GLsyLrpQQcZMW65CZKAiD1lfAa+dOjMyO63f0CAdojN02UBdEhYoXz+9kMC
/Pecz2sNpsPWpNtuck0EyAnERWTsp8Mkz3aZ+EcEMHXanPHw//vhRPXQimiM
83uBr1U5/Ecxzv08QicOLY/COO390peNX34E4/TnOePrLf7DGKe/990VsqiR
GOd5+gxPaUtHYJzn/SQiuqgUjnHGA497u8tnP8YZr+JTcYzsUIwznlrFGp3X
QjDOeB/UYUS1BGOcevA7Ug9M+2KcelXnVv9T7YVx6rlFpEBx/V6MU2+nYssw
d0+MMx9c/3lad3YPBnfLfNXyThCwPeWVcONODMbqZTX4jxNw98hxQ34XDGJa
vpczEglw55K2rnLCoM3KZ/pFPAG0MWqJCDJ7vv1saRvxIzDOfORr2lCVYIdx
5msyl/YUywbjzGfxEOoT2g6MM98bBXHvPGuM8z6s/de9QRy5TkfaV3QvAdbO
9SVHLTHQae6KXulOgMjqKYkuc9ReRllK+k4C6osa/XiRM/8+J2rtSkCR9uus
fDMMypxSTgu7oPnOs34VEzkvcqFJwIYAxYQgmo0x6r9gRT/fNgJGuTpPzxti
YP8sbTzBnIA6osLDATm0+nCIqRlq7+O/65Yhp+f4feU1JaCyVEupCjCIuvtq
PTcDzZcqCz0/AwzmtmUwf2sTYCZxVNBDH9VndYBF9GYC7De1Rw0yMdgx7/xU
X5MAdarpgULkwD4zx8WNBCxUS2b7IQ8FLAX8VCHgS61AVDwDAwWt1xGHNxDQ
sTNZTxLZQKJlcQudgAz+KePhrRi4/ao+tqBMgHPk6YCbyM/TgnLnFQnwOnFA
cGYLBqK45ZVweQKuuVi6/4esvkVXTUcO1bPGVykImb0e0VpeLRohu+FFn8+s
JSB2Y6PRWT0MvMO8BcfFCNjdMLbGGtk/pulM1moC/tboM6UjB6crKW+lErC+
NPEiL3J4ybBR6ioCHoz695G6GByuMX22eSUBYQvuVQXIMU1FHm+ECViMPVoZ
h5w86B2lJoTWg7+vyZojp001Cb0UQOOfE5Oggpy5qJQTzU+AytslYQpyjuRI
dQcvqvezhAMDOqieNDOTyGUE9Cg727UgX9S+3KXAg34fu8/8JnKpnc9U2G8c
6mcGIo8jl3k8Oiq1hMNacYmKcOTKIGXhh79wqLHW+uWFXHt8hC72A4dHko2N
JsjkGbOa2u84CH9czdJBbiy6bOo9j0OIxlITHbmlku+5yDccfFRnnWSQnzT4
eN6aw2Eq02dWFLmr49G0+ywOtuKPT/Mhv+xXjuGfwYE7+RQsamPw+lOiyI1p
HELX6E/NIQ8sjOQ6T6H253UvTCAP8Ztj3JM4HD3323EUeWzNldsln3GoS10p
+B758zp+c/tPqP25t/f6kac3+b74MY6DX/1kwGvkOVbz3ktjOMS13lvbg7xg
TZvZPoqD8Z3G+y+Rl3Ymxc4N4wDnUt3+mMd/dOX5IRzkurNm/pgv0vy86Qcc
8jtdo//8v1DiFZXJQRxORwUu/bn/ypP8d0+/Q+O7wirsLfLqi74WrAEcTLvi
Xvzpn8SN5pej/ej+Pmc2jCHL1NG8M9/g8OHKl4BJZIX2pFm9Physw7lyvyIr
vR6NG+zFoTDft/rP+GBj5qIpPTgE9rbe+TN+6t+u5Gm+wsGjvOXyn/HV5BVQ
63uBQ9lx3iPSyDpUv3vHnuOwuVJGm4a8VaHFUrUbhxKP8u7NyCx1es/zZzi8
qnDBDZEtto3NKXXgcP6i1y93ZCtni2NPn+DgsO+HXAiyrU8xJaIdBw1Nqnws
sss/fuotrTiMJdBuFiK7Z7bUhragehTZG91GZn/vqxZdS9uRfYxNxGgPcIjw
V5CQ1/1Tv67v1+txKHLhirZCxn5LBITV4Wh/IrXFCzlgzKNf6z4OT2q4L0Uh
h6YfuWx0G4dO2iehYeQZD8HU1mocGvy5DGTR+7bZ0nYxrQoHT9deh63IBzTP
hNhW4tBo96+oM3Lkq5t67mWofZbugRfIP0pAdvgqDtOTrK9r0fvOyE7KKC7F
wblIWHkrclTUU+7AEhwwj4qvbsixih/bDhXi4F971nESmWcuopzrIg4F6Y2X
tqL1xqS/TrGxAIcdWYo39iAnPFp+Mikfh1L+bofjyCdE9ZUvncJhe99V6z60
fv1b7Tx1IxONP83gRRZa78SSR7p1T6Dndw70nEbGw9TMfqah/ixuilRA6+dp
1wO361JxeB8xKG6HnF94ddvrOBwkevNGx9B6W2jZvHosCodyW7+VDSwMlGXw
78GH0fvUOia1Ea3PvsvP+WsewiFNJd/ND5m9PztuxpS6gDzRpRvavBfd7+zM
SKwJWi9N32+54YLD/cxTT8+h74VidE1eoSMORq05EtXo+1Iq9dczOXsc3rWu
qDO2wGDSz+ljny2af/84l6Uia9akLcuxwcHO5gnfc+Tw3MHT/gy0vuBuD06g
79l/Imm7HTbhMDK96dwqW3Q/sz1N5qo4eC33dXVG30vND4/nGzbgsED3ur+E
HL6JmxJDx4HLrjPI3h7j7DfX8Yvtv4zsw1NmkkfBQX0onifCGa1fD8ftOviQ
RXrvxaDvuW9hUo8vN6rP3aUrK3ah6ydfSlctOcKi7dXQbuRR4Wh910VHMEzO
adZ1R/uFBCUPrl+OoHFyk/855Dr+84c8RxzB79JHQRFvVK/WnsTsPkeYbJ5/
7u6HrpeEi6i+dIRkse5iEX90/WyTbWS3IxSXiceNIBtQg/bLdTlCpNYGc4cA
jLN/9hnLsiCR2ftr2QJLzDgR4+y/p+7O1w4XYpz9ec61OZG0Joyzf29jqhWH
D2Gc/X1C0iRVkk+Fs//fdKbgjJeSCicfGGc290aZqnDyg0vRpsQfviqcfHGk
WajrTZIKJ3/cvz5kI1aqwsknDUcUVS+1qnDyi+nLh9o94yqcfEP8dTBop7Aq
J/+cjPgkv1FVlZOPbJNzcux2qHLyU4xlrrZ4mConXxmZGg9gWarAzl+xAjnl
qZWqwM5n0TaEObNbFdj5rZeIPpgxqwrsfKdwdKFQXVwN2Plvoar0iKyOGrDz
ocC1h9udndWAnR+lTdMuaB9RA3a+DPEyOu2Zqwbs/BnQORzbd18N2Pl0f8sD
gcJ+NWDn19aa+wm3f6sBO9+uOjgcH/KXOrDzr+SeeIVwI3Vg5+Oikrc3WrzU
gZ2fz14/1O8frw7sfL09dDy1vFAd2Pm71WdOHZrVgZ3P1wmqBiuMqgM7v98U
5rpoJagB7Hxfmfifk7SqBrDzv8Q+m5ItVhrAPn84W5o/dSlYA9jnH23Dkl27
TmgA+zzHc9FU526ZBrDPt+Y6pTI8n2kA+/xuR2/mcfdBDWCfN2Z5PEh0G9cA
9nnn9zq/hJ0TGsA+Py1YXcO7c0oD2OetjG1uja7TGsA+j02oUC98jcw+r5Vc
xR3v+kUD/gdy8oIt
                   "]]}}]}, {}, {}}, {{}, {}, {}, 
              Annotation[{
                Directive[
                 Opacity[1.], 
                 AbsoluteThickness[2], 
                 RGBColor[
                 0.6666666666666666, 0.6666666666666666, 0.6666666666666666], 
                 Thickness[0.002], 
                 Dashing[{Small, Small}]], 
                Line[CompressedData["
1:eJwV1Hk0VWsbAHAR96RT7B0NnAw3nCPdRkntfc5+TJF53CRRosGcu4pKxYdD
HMlHtyuZGoRkHirKq8EU0XhTZIhyXCRDoujb3x/vetbvn2dc61X3DLT3lpSQ
kPgv8/4f/64Plt17ioDrXhNHKn1xVHzoTuOecALUnb12VDBuYM0LXaMJMM2O
KShh/CHPyGR3HAGerJN1txh/Mz8n5ZJIQMRpt5PXGC8dflZHpxDwYrnj278Z
ayYohDulEtDLiuuMZ0yudxU4ZhDwKzQ2JoyxY1vmT/trBBTVFbz1YewXNHDP
LpcAmz/i2mnGkZjOCdvbBEx8bQgExpdLg7bZlBKAuWJVXMalDpVTVlUEpCHF
m2zGTZM/yixrCPghioUvPjjquWgQbFHHeL16VBtjubcto2ZPCSh/VME+x1jr
BH7btJ3pN1XXwZOxQMnFd+drAs5Lde/cztjP7eNno24CBvo/6/ccwVHUHC/H
sJ8At1eD+sWM0zICvAzEBFTzXcWnGTf3zPQIJgjIWjfvjjPui6Ay+d8J2M8d
1+w4jKOZ36P3knME+Id1ZKUz5nnLv9v+GwkKUhsqVRkLxVovdZVJuOUacYJ1
CEcZcX5JW9RIWGcaMVtzEEcVOqU2mzVJWELobAtk3O/Pb9mwgYSLSbcGWrxx
ZDju8GStEQkDQzNcfy8cuSanRmqbkZD2qeUvOcZHdbsNeFYk4MJd9UUHcJR1
3OeBpjMJ7UtX+Ig9cTQ/G16l5kvCdqKkw2A/jpZfqT+mGkSCcY6354t9OPqD
z9ZVOUYCNdRWso+x29lLxcpnSbggkss97oGje1KFecuTSUj6IiEbuxdHx9jv
09jVJOSb4EcMduMoXKlGfByRMLve2uGqC47ieOnbep+Q0B/rVCTBOMPY42VF
OwnYlD6qoHHUGPZR1uMTCQ3NJ90XOOKIM/LviRKMD2TwHm9Va+Z+P1oalFfw
4XKeY5ezFY42LSpUFHL4oPNt5k2CJY52agaVuHL5UN7c5TBujqPAvZODUnw+
fDIaTk43xdHD1p/O9GE+vI7seHYacNTyvusG8ufDoo+ObecpHP0jfjCx9k8+
RAqFHukCHA1LRyT+Os2HJXq9m8tIZj8C6YbcZD4M3N9WV6ePoyOFS/R+POCD
7Ieow74bcSSfqKKQpSiAkCvFxPRqHJUbN0YWKglg1bmhuXYOjlxmj07UqApA
/7v13Vxl5h7eT150aAtAp/ydiv0qZh7SL2mZQABJGdE1IgUc2YvvLo05KIBm
0auJbFkcpRg5LQqoEoDrvF++7RSG9GfmQ8NqBMCK6vw2NIGhzsLcwbg6AcRf
dnCIHMeQhtLPhptPBfBpeQFV+AVDFWNXhb3dAjhELfs5LMbQm/QxKScWBVm7
6/+z9AOGVn6Pnyd2U7BCIWbDp8cYajL4smiTOwUB3aoLLB9h6GS8vaLWAQrG
6tmLi+uYeiqr1sn7U7DxfURT8AMMZZrk7O4Pp6BMO36+rwpDWsmoXJRLgVJn
W11APoa2rp/y6ZqmYMt9w1X65zGkvbnIl7IAkD179FGZLZM/Yf3dL1YAQvNW
jXBrDLUM3pbJsgWYDQpNNbfEUFBmQbYEDfDmnXdthymG7rDz/6nbB5Bruxfr
FWDI7PN1I+PjAOovbcNS1mHo8JXLyruyARJfl3Qky2AoR0b41H4a4MIRdVqp
Qh7tfnbUa+iSAYyMyK+JlpVHvrpPxyZMDMH9ppdhX9BStILjPNk+ZgjO+567
v7vBRjPfpjduvmAEn6pSPj58KYt2BMnsl+YbQ/hockFGOQuVdGo3u30whguh
vdEbUmXQw+az+TFhJlDpVv883W8h2uxsdEaDtxOILYkDdpML0Ns3yvEmjTtB
Y3rUsU/5V23X5P74t8dMobapO/lY1UxtWMo7SUrNDIoM9g6EUZO1dtzDZdq1
ZjCdk/nioeRobbTLAWeh7y6omxu63+zaVzsW9qfuIbY5yLFWGLUOt9Teo74u
vHfPHPSCCiVWGzymVkdlW/Z4W8Bg73DQtT29VGX1wdY4aUvY5jfR5CE5QhUl
pRrcLLWErVc5p2zFk9QH195RU0creJwpPxf7fZbKubFnWc24FUhe/KtY+7QE
PDtvpHM1wxreDFtoSjZKwTpfCGNTNnDYyShGpk8GxAP5aHDYBrpC+t1YO2VB
9esaQYuFLUjKLIyWz14CA4Nh+gfTbOHE7elf4wfk4X2RaN3dr7aQ4FAYp8/B
wW9Mi29taAcSQW06qXeXQfNR10VWSXYQHL1Lo89WEZwfGrct/GwHIbrlPiPs
FRAuulsyr2cPc3j+PtbtlfBWcyChJMEePOcJ98GjSvBUP02Y88EeUsXVm2kl
DsSLhnZIr3cAmzPJ4sfVq+FU0dggJ8oBXo94eP4boQoylhFlx185wCX5hksn
L6oBqmoMOafjCE/iLye5h6mDqVfetHSEI6iuCjyU5vE7HIlTSHnc7gicAtXJ
xbproPqs3lqS6wROD67F9yhpQO5oX+dUiBOUiQI6no9rgGcGz2JVgxNE542v
HqnXBIvVmmVTHBpaB367E3lbC9oUC7Yp+NPwnbOwVy2aC1FJgukTATToCiuy
+2O5oL/keWV3IA1fJhV8c0VcyFr4beutYBpuTtYs35jCheAJStcwlAbLhNbX
1DUuLH/+cmNQJA2xmPHMvjouuIt+aLek0tCoGtqUN8cFnHVevCmNZv7z8syA
BTxoiFTLu3SFhl67F2e2SPNg4ykT3oFMGhLOyLjcZ/NA0idRa/Y6DStZ7D+f
K/Mgx3TNGl4xDX7j3YY/tvPA9VFFX0IJDWYXVG4gPg/kKLOrE6U0sEQVckID
HoTq+avXVtAweqv9p/wuHphrVqnS1TSIWk/yuS48mM/a1V1dQ0OuIvlxeA8P
yjidGeoPaKgkrJNKPXjAUVigMoJoCNlfKCM4xIP2xOQu+4c0bA20eSbly4Po
xVrpdx7R4LM/PaMpgAc7Yu64qTyhQYUVEZIYzINRSQtOVD0NpF6zi9NxHvwP
Aj8pEQ==
                 "]]}, "Charting`Private`Tag#1"], 
              Annotation[{
                Directive[
                 Opacity[1.], 
                 AbsoluteThickness[2], 
                 RGBColor[
                 0.33333333333333337`, 0.33333333333333337`, 
                  0.33333333333333337`], 
                 Thickness[0.002], 
                 Dashing[{Small, Small}]], 
                Line[CompressedData["
1:eJwV1nk8VtkfB3CMtSgjiVBM2a6HJ0IL5RMeu2zPudbhl2xDQlMoskyWRGEq
kkKFUEPCaJA2srSJFiU1NdlqQqWkiX7HH8/reb1f955z7v1+z/l+r6pfuEuA
kICAQBf9zf0fu7lj3s+xxlBYKJjs+Z6LC0GXOrwSjZFSo1vydIKLdvHZVM8U
Yxjberd6Un+2Tf/BPcsYxYsahL3GueDfK/rmcsYYX1qCU7zecbGw7/aY9S1j
5PheT/Ue5SJ1VL3XQNEEm59kp/u85GKXZH+BZJMJJruXZvnd50I6a5ls8eKN
8JvhGTVWcSH/JWPW2MMUXYMKPT8f4kJLvzrU1A44Xlk0fmY7F2WiqbdcpgD5
Xxwr1tlz4XE30v9N3ibUph5zU+RwEWpwa+IjzwwXJQVO20twsUTJbbJ7wgwr
JDjbVYZ1Mf15apV+tjk6Ayd10a6L9RGiW0Q2WMAuYjSjukQXNc+0uryfW+D4
H7sHQpJ1cb0roTItjofSiucXOvx1oe9mHr9S0xIKW5JVosx00fdIMYPXYYmF
uwaTw3/SxcDkloy+XVbobLiccum7DuKOPBUyVbHGjo7r4iUDOnDWCK7VumKN
0O7BxP7LOkhx3+qWGmqDcH+zXL8CHUzE/WoQJGkLRV7mKcNYHTSavhdubLSF
+Pkbdu7uOlBOPmX/d4AdpusqY5WNdPBnU+CdAyL2UNk7XaIrp4PqnPxNZy/a
4wkbvyvrIwfPPV+OWfEdEO/IWpn0clBW6rWo+YMDEsXzqzNqObh7yFz7dOFm
mPHMXzA5HHBCESdp6ogEmwJDuUgORgcrr4786win/fn5zps5WP5+xcbbdk44
Ev12+SoOB4MjcWsDC5zA/rQrzEuSg/7qTM5f753Ae3TDsG9UG9sm1DdsNnPG
tVhVzplObXRFeko45Djj8h+vHWUrteF23eKe8LAzYtvn9TxL00Zi5l81s0Yu
8CjVS/0apI0+tcGDNQddYJ7d/iSOp41bawtSy567QC+vOM9fTRsZmW/Wi+i6
IiVtTEZBVBux1RMjSsmu6DLRKY96zUDUPqk26oEr8s9PSmW2Mbja0BGdrs3H
eONU82AJAyv/iimRJD6Ui20Y81QGvxyQPdLazUfgSI711VAGG2XCdizr4SPG
QMvKlVr2eJtTTC8f5VVySUMhDFoqoqQ4j/jYL9tbLkUt29mXerifj7H2qQc+
wfS62MndfkN8BJ95IyEVwEAmRc1X4Bsf3CN6ISd8GAxLxm/wnOFj0/789jXU
zUceKdbN8jHjdC6i92cGQSVpfUGCBJsbZ8/Op26+Mep8T5RAV+pJU4IXg0Ch
KovCH6lfJwtFuzNoSjBiTDQIVojJ7ihzYRClJ/hjgiaBgHN3mAu1/j+3pq5p
EUxr+l+edWZQabmlzYpD4C8S5OlOfUwq83+uegRDE3onFjrR8QUvc0OMCRqI
9/VDDnR8Q+YP+Y4Ezo53RB9YMxgLdnvT70RQ9Zt7VQZ15dKf7i9zIfi7c36L
ObVqfENhCZ/ArDNfvt6KgTTv1boLHgSXs4/ePWHJ4F3Pmoj2rQTyxz8MJVow
KB979exTNEG6pcnSU6DvL3IiRH83QaZ2kXcwtboS+bJ9D0FE58jSVdQlNu2L
RuIIqp2CF1wzZVBUcs72aRKd70nh8MhGBrmeOy+1ZBC8in4p57yBAYnUsfwv
k8B9Ri9GhVp2/1DvmkMEju7b/CZMGPxe7z5+IZvgscbGhznUh6Q3qJ85SmDX
f86h35hByk2RI2lFBJViva7p6xlYDLSothbT/OSoXthCLTQZXS1wmqD4YOuZ
9dSJqm+6dpcQhDQf54+tYxAXd1dwWwUB41vzyZva+HBaVnklfZ5SSfX11F8r
oDx4jmBizPTTEuqYxxfX+lQRRJuu2flwLYOd+nnhTrUErc6/S7tTr7Zxmsms
I/DzfOK6nvqDr0RGZz3BtRCBjcrUEQdjy8wuEXRrvJ03uIZB6IjvgMFlgjsN
gmfiqJnv8qGRLfT945eu86ceWdzz5Y8rBKUeAvH21IHmFrIa1+n6ISryy6n9
CjXtFNoJ6mY8K28bMfDJ7miO6CBoKXUxu0Tt8VuwbkcnwUiKxsUSaqfA8h+j
bxNw9WWWJ1Lbu1vvu3uHwPWXr8vCqa1tRybV7hGcPO3/zYfaVFez78F9Gv8a
D7KJer1Khw2nl6DCt7p3NbWRTHDTvgcEq2uVDDWo9YXFdfof0v2XLhyrSK37
+Wyh/mMC3+qOMmlqZsRK+kAfwbYnnX+JUqs9HU56+YSgpCiofsaQgcrttI9r
+wkcogQKPlErtWgEZD8j+Ofs+9AxavkL7Y+GBwgQmKc1Qr3odJC16QsCXk/S
w1fUC46INeb+TXBlvn3kc+p5qWe1x14S5MZtm31KLRpjdZL3D0FRt2d8H7VQ
yPCCk68JlvXmfHhEPeuVljg5SOc/keE952kHjQ92wwTmf7VenvOkafvWMyME
SZ1NS+bGT+gFPfw6ShB8ZSx0bv5/V4hZubwlCJx83jRgOJe/s5cq/qX5yFgg
Mfd8r8WsGMExgr0nvvOHqV9MDxW4jxPcnFpz6h3107epUhcm6HlavGF8kvrR
gHqC2AcCwf1HMRefnns3J3w+EjjJ3cqdi9+da4F+f04SjGcHfpyLb0et6AOp
z3R9zkc3JerW0jJewBRBOHe2TZP6ap5lQ/MXAsk3i0yNqJvThzRlv9L1FVpb
Lahrw9Qlb3yj9cXB4Js/dZXvzb1LZwmWyMnXRFFXOgeOR36n8f3wIiad+rRh
WY+KEAvtxF+sLlIXalhaxPzAok/d3bmDOl9hqP6eMIsr91N2vqDOnlHLjxej
9z+flfyR7t/M8bZ5j8RZtOQnpGhT738ZEKczj0Xmr+eVragT2kp9n0mymEnc
W5tEvaeBd3/1AhaR0z51xdRRFYNmGQtZXB8O6b9Kvf2gmvp6GRYrK1NPC9Pz
FpLQlpeziMWv3H6eJnVAZIDEqCyL/10bWexA7U1K/81bwiJxVavZcWo7ZbXa
T0osNDoez5jR8667bo2O0TIWPg1BamHU0sTmbNRyFuc9bHyOUT/IDCuYUmXh
f2inxAdq72/1+6bVWbjH5IZepPVmo3zHzDpNFlli4+aD1CoGT6P3aLG457V/
rQKtX69DZ0P/02bxvlk8Lpl6W78lf2YVi+l6hcPBtN5tnnK/u0Gfha4Mb2cJ
9apFodbxq1m46N2Oe0k9aZtl8t2QhaX8XglfWj/jGh+vFDRm4VtnvTaY1tuD
+cGfhHksaisN1OpofY6o3xPOs2Qh9eb3FT9sYuByP3M0xYrGn63xdaWWk6gZ
ELVlMSzQnTtFXRgz3SbuyEI1JUzD0ZzuB7cDuZIeLHKEVi40of0i+9cT0g6e
LEoNn+YUUe/Iqjpw0Ivmu7Q1WJj2F6P2nvgFPnS9RePyPdQtRopB0ltZOLhf
qdhrw+De4vNrZMNYLPnd55oc7WfJORundm9n0SpBAgqp10rd//NFOAu5cJk7
GpsZFAt/Njy3g8V+AcNxU0e63kdTA7MYFqJtWnUptF/K3e9dFbGPxX8dXUPB
LIMu+8CJh8k0nyMyFVJudD91fKk2TqX5FFB0qKMeuaLMFUtn0RibvknMg0Fj
VZBO4SEWdgceS7bSfu6T+Z/W7XwWnr/dbTm+hX4viB8a1Stg4VZuE+njx6B9
n0pF3gkW66SKVVdupfmJ5WluLWJRX1D/W73/XH3JUv9awkKML7NzIohBmdWK
FZoXWOwyMo7r2M7A80b9q4M1LAzKud3nwxksNLU+/fEii/KjScaHI2i/MQpT
vVLPgiQ9/zlwBwNbtYblbBOLt1LSM2pRtF4V27xoambRv+mooWI0Pb9KzwpV
W1hc9lHJkYmh9VNWcNm7qyweGH/6U2wPg+6swwMu11l826CcLBJL++d89ZOX
btD9EvFut0gcre9pl7yXtbEQ/1SXL7aXfk8I2Skl32Rx41396/nxDP4PdHlb
yQ==
                 "]]}, "Charting`Private`Tag#2"]}}, {}}, "GCFlag" -> True|>, 
        "Meta" -> <|
         "DefaultHighlight" -> {"Dynamic", None}, "Index" -> {}, "Function" -> 
          Plot, "GroupHighlight" -> False|>|>],
      ImageSizeCache->{{4.503599627370496*^15, -4.503599627370496*^15}, {
       4.503599627370496*^15, -4.503599627370496*^15}}]},
    Annotation[{
      GraphicsComplex[CompressedData["
1:eJw9l3k8VV0Xx5FMUe5NylB4CtcxRaa6173LTMh4jiFRMmWmQiXDkylDeDU8
UqgoVIaQBnEUGVKJBpKkjA0IJRW9uz/u/et89ufstfdav7XW3t8t5xli783D
xcXlzs3F9ff738NwoV1H6FDkNbvvZgCVPCjcnyd8lwFlJtR9Bi5UUjRzg1jh
GiZEnqukz6+nkut+pC3RXViwVixZfbSZQippVgSwLAGEYsMeVNtSyMt8SY/s
5wGy9skRkrWipMuTMK+PZwzgyxfRjYlComSA1qPpWRNDcL/iZfg+dCW5Vtpp
rmvaEJx2P3N/XSxMLnyf36yZZQSjdSc/3O8RIreF8u1Zrm8McZM51/JrBMiq
N0odbm+NIStqKFE9l4+83xFblhxtAjfdHj47H8hLajoZxWyimQJ9S+aI3Rw3
2ftSKs2kzRQ2zU86vpf60zgwtyet96AZNLYP5hysW2iMPvmahyVrDhUGu0ai
WXONdop+1UqN5jB/uaD7Ps9kY6LzXqekAAtoWvx4r8P1feN09H4tX+HtsEpg
rdHjz52Nd1hfee/c2Q46oeVc6w2aWesTLli987aE8aHPoZd2DrFu3vV5nLrc
CnQDZ9s9eL6wKrJzDa7csALti9JHbCfmWG9dhybNHK2huUB0MeXHT9bl4p2r
62esgefU6Uqlo1zw5ISR8sX8HfDys6U8T9syUAmAaGGWDfjhRsl87/lgYqSM
HP9sAwORw24CpkIg83Ujs9PSFnj4eBNFL4jAyHi0nk+eLRy6Pv9nZq8o9Fek
q9z+agsZDuWpetJUCJxW0N9haAdcoU+Vc2+vho4wV0HrbDsIT7TY9N52DTjd
N37KO2YHkVo1/l+E10Jc+u2qJR17WKSW7Ra4vg565UcyqjLswXOJ7j4eJgmP
9PKSLr+1h9yJu5qEpDSkpX/ctlzNAWxiciaa766HIxXT49IJDvDii4fnp3gZ
4LOKr4547gBnRFvPHD4lC2RdW+RxZUdoSTub7R4tB2ZepfPL4x1BRiLEN8/j
H9iXKnayucsRpK/JzK3Q2gh3Y3UwhiIOeMOltHeSm6Bk8v2bb5E4VKcH9z2b
2QSe+TRLiVYcEktn1n95KA+W6+Wrv0kT8HiE/9ax6wrwdM01XbEgAn5I8w7J
JirCJI+ldMJDAhg6Hc54BA2SJhR6tKQYcNU1/pCAL5W8//i3E+GnDy+O9T05
ClTypBEuGFzHBNelwDLbbxRSW+2b/8A8C7bcM5TQO0Eh/c6dlbK4AJD5oqov
h49Cuqf/UurMJaBNJqq9dFERVvV2Tpo/okPNg1rh4/5UUvrLp0NVFH1ghO/0
ltlBJe0nbq9M9mFCR/rz2QtCVFIhh6xJL2GB5JunTcFlFNJ8rMjIOAJArsc2
+qQKhRR/1rM59BgBKRTjhd1NirD0M65ONoABW+lVfQZ7qOS+chGdXw36IPQ2
wS9gM5V8eX56GS7AgkKXh/+ufIv612zjRlolAYEzg4a/ttLA8WnBb/tLdKho
utbrj86HtugPQh6jDGjtOOzO7UglNRiB2auZTMjOT6xPF6OSBSaXXYbjWFCt
lLb0vo5C3hIue9W0G6DEdhdliEkhw2dZWoZRBFhlPH7BuqQIhjMOLZgRA0Y+
LigGeVFJceby1pIcfRi5p9vUpEcla6cvJg0NMsGXtfr35wkKyeOfqfCziIB1
AsL7n0nRoOPdwjvmLB0KVZbcqfuoZMiuufFl+vowavQ557wZlbyzrLxUPIcB
2VNcQim7qOR2+ToZ4i4B6Y8P6ys60+D79uPLnDPpEH/U7fAlFF++sUdPbRcD
KN/0yFqCShZ6t3T3KTFBueb1BnsJKvlmg4SKaBALNvfHt4c3UMjQgmsXuAiA
l6+9G/vMKGQh73ftq+EEXJmrF998UhGGg/Q71dUZcCr76kinN5X8vDw+889R
fRDRGdKsZlDJTZK/W688YsKo+DVW+RSF3HzEhLa3gICMGD7ne8I0CHT7MGY0
SIeR4TG9dyg+U/nQKldFfajpGHCY2U4l3WLPVErFMiArfVVJhAeVjNIJkmus
JWDyatdvUQsa3HC4+c26jg555Jorwii+wgj/BnknBnStXOs/4Uklad6ir7fy
M0BsmfpNGT9Uf2LcG76QBETuKedj+tKgVWApyTWRDmYXkq9VIftU2nndoRYG
DKfgFVzOVNL5Z9hsvQwT9H7suF0iRSUPp9mvUdjLgumHwisqmyhk5/h1vkJb
gJ+hUbnbrSiknsizm4MhBEzNiQWUpCtCrfING015BojQlXVDfKjkq4mGWWy/
PhxLSvI4z0R6l5eMpzYxIe2sg8OxGQrZeky29Mw5AobsumO2LKcBU9I5wPQF
HU4sGzTdivpHQ7B8TZK0Pih/X3iZYUUlVfWFtTYcZADr49Oq3bup5CqW+cXZ
GwQIpNeuSjKgwTGK8iHb63SY/doaAii+MK1BA5o1A6hJFg8r9lLJhX8SdzEW
6RAU3Vd4HulTLf0mX66BgJv0Hdk3PGggnyEWh+fSYUgg9U0ass/LD/YymKDD
XX3XiaMoX+9OGYRbNtHhl5pcwlPkX+IKhfO3HhDgv+d8fnswDSp9b7XtjKOD
nJPXtlpkHydZPxFBMuCn2g6Hi0jfGuO2Y+WSTJA4/nGxS5pKthtMCWq4syB4
UIbb6gGFPJyhdnvKGiBp++NNcTsoZEI2c/5QMAFaSbUXhlMUIT81MHuLLANU
zOJ/1iN9O/sHiskgfRD84Pj0BItK6i0sRUXXM0Eg4c33j7MUkipwYkIjj0D9
UlMQzE0DhUPU62ZddOjO1XLwRP4r/OpslVqrD2dLHQecrFG/nnt4UCaUAcaX
vT27kb6uD2rfZ1QRYJ61oZjUR/UbOnLHroQONqqpXQSKzzUn95iSOQPyRjtP
r0L9/j6eVaD/gw57FGfk+5C+S4UWg3frCShZw/jweScNVn5+0kScRPuLO/b+
h+wTFmmXDYfp4PZ8XK8S6ds+96vaqh7pm54CU8i/rsycAfv7BGiH2DxZFkCD
t6VGJi6pdPAUONx0FdmfvRGqa3ODDhRXSp0iGjPUXJmO+XT4E5WSHI3G25Jv
uW1oIWCDQHxkZjgN2HwksYo7wfWrOrD5aK5LMtPzmTqw+chz0UTnTrk6sPmo
Y0Sie9cJdWDz0dmygqlLwerA5qN1+2xKt1qpA5uPqpP+c5JSUQc2H90Q5rpo
JagObD7aKKgSLDumBmw+aveZU4NWNWDzkWXoRFpFkRqw+ejs9UMD/glqwOaj
4tK3lW1easDmI4k9CbIRhmrA5qNVB0cSQv5RAzYftdfdS7z1RxXYfBTedl+g
aEAV2HwU0DUS139PFdh8FOJleNozTxXYfCRlkn5B+4gqsPlI4NoDS2dnVWDz
0UJN2ZH1OqrA5iPZowtFauKqwOajPiLmYOasCrD5KMaGMGP0qACbj+IEcivS
qlU4fGRoYjSIZatw+CjWIk9bPEyFw0e2Kbm5djtUOHx0MvKTzGYVFQ4fEf8c
DNoprMLhI5OXD7R7J5Q5fNR0RE7lUrsyh4/uXR+2EStT5vDRkVah7jfJyhw+
cinWSPrpq8zhI6Os1r5oE2UOH2mcKTzjJa/M4aPE5EmqBJ8yh486GKolEcMY
h49yr82JpLdgHD6aujNfP1KEcfhofaEFZpSEcfjIZzzbnAzAOHy0kV8s/LI9
xuGj46YMyQuAcfioZtG1rFMH4/CRYturRcOtGIeP1v7PvUncGuPw0YMvtcMr
YjAOH+3oyzruPqQO1ER5D67fjqB+UsP/nDsGmnXpy3JtcLCzecz33ByDxIfL
TyYX4FDG3+NwfBsGLwcUYvlncOBOOQWL2hhk5Pp94zUhoLpMS74G+cfmJdd/
nzSc3YNxeCnb436S24Q6NPCfP+Q56gh+lz4KinhjEJE3dNqfjkMd7nb/BPL3
tOuBWw1pOLyPHBK308dAukHRO+sNDh+ufA2YRPsF9ps6Lm4mYKFWIsePgQGb
n361dYz6ERj48JQb51NwUBtO4Il0xuBLt25o614c1p2dGY0zxuCA5pkQ22oc
mu3+J+qsh0HWonxuDD8Bym+XhCm6GJQ7pZ4WdkHnKc+mVQxTDNh8dVCHHt0W
jHH46keDX+LOL+og1t6blNPvCJOt88/d/TD4TyR9t4MGDqPTGudW2WJQUHR1
++t4tH9f/tg4EwOWGq33+TMcXlW54AYof26/a48tKBDgHHU64AbSl81bfC1K
NYl2GNQ/mLB7yofiEem7G7sTA1GT91srXXC4l3XqyTnkX3T0E+7AUhwwj6pv
bij/1UEKwg9+Iz2ttX57ofXzoxZaBGwIkEsMUrQxwoDNY/yO1APTvhicENVX
uHQKB8v+q9b9dAwWrBVnLMdwMLrdfO8l0jv6zqtN3HQCPGrM9fyQ/3fKfVXz
TxBgmfpKuBn5EzDuMaB1D4fHddyXopF+wRnyCtuoBGwqS7rIi/Rt0JHyFd1L
gLVzY+lRCwzYPPdJRHRRPgLj8Fzh6jrenVOoPkojRFReOkKKWE+JiD8GZaZ7
WsxUcPBa7uvqjPQosmhdPR6NQ4Wt38omFga2PiWUyE4c1DWpMnEo3ufpQXnz
cgR4nTggOIP0YPNdCpf2FMsGA9+i5F5fbhx23Fm6smIXBnIxdflFjjgYtueu
qzXDIE7uY8ehIhz86886TiL75uLLJt7zOISoL7XQ0PriglUDfNsJGOPqOj1v
gAGb/2rzav+t9cLgf7XOU5VZKL+KzBfZqD6Fkq4oTw7hcDo6cOk10nNueybj
jzYBpuuOCnqg+h5vXK/Of5yAO0eOG/C7YBCaceSy4S0cuhQ/CY0gPWNbij3e
CBOwGHe0Oh6NdVq7Y1a6EyCyempdN/KXzY94/NtdPuEYqH2/kq/5CgePirbL
osjf4YClgF/KBHytF4hOQPmNenVDz70ch0iW7oEXKD8XtS93y/Kg+o/bZ3YD
zR9fc+VW6WccGtJWCr5H/voYGYsp3kfz/WXXyaD93fDiz2fWEhC3udnwLLJn
8+dz+reb/IcxDn/St7s1u06j/jjbYhvV4wgl5eLxoyifmh8ezTcp4bBA87q3
hPKpII3/CD6MQ2j7uORmdH64/Oun1taOw3ii4o0i5I8obnElQoaAay4W7v+h
fLB5VDyE+lhxB+qPky+lapYcYdH2amgPymeZ5D/PNtjj8K59RYMROr945iIr
uC7iUJjRfGkb6q/HTT6eN+dwmMrymf2rj/2z9IlEMwIaiCoPB5RPNq9uFSmU
27QXA7GU0R7dEzjYOAd6TqN8rr7oa84axMGkO/7FX302rw4wj9lCgL1GZ/QQ
+h/b9qOCnkSAO5eUdY0TBjMegmnttTg0+XMx1yO9Uoa8o1WF0Htm/7X1ZkjP
8Mzy1IydBDQWN/vxonyyebfkVDw9JxTlm+p399hzHLZUS2srIn9ltV5HHlYi
4OnOFD0JlM+fpbB+5CoO05Osb2uRPmV2PlNhf3BonBmMOo7mT2v4vvg5gYNf
42TA3/obX9P943ojDsUuXDFWaH/vMG/BCTECdjeNr7FG/rF5+Z67bDY1CgPz
7eNz8k9xOH/R67c7Wq/++ChN7CcODyWam411/p4nYyvPD+OwoSd75u95EVE6
Ypi2ioD7Y/79JFpf/vVY/FAfDkUFvrV/74tcidHap7wo3meJBwaR/eDCaJ7z
FFpvXvfCF/SfzdseoV8OLY/GOLydWKVW9BrVE5MaFL6h2xGitJTMHNB9GaHB
TYml4cBl1xVkj+5L3+Xn/DUP4ZCuXODm9/c+ymqrD21D9Vxsb3gL7ae2VVdV
ZwPKT52vfBDSi83fzYK4dz66f8aEY/RdFx3BICW3VRfdh5N+Th/7bXEo/9e5
PA3Vk/FAg1xzITo/suUq96B66n76cNp9Fgdb8Uen+dD6obWHQ0xMUX9+/N/G
Zaie2HzuVGIR5u6JAR6mavorHQfnRY0oWdT/6ypbX44N4AA+Z5TGUfw75p2f
6GsSoEY1OVCE6qnDymf6RQK638eppSKonrZY2C6m1+Dg6drnsA3lK32qReil
AKrf3NhEZaR31v5zotauBBRrv84uQPcDm++1StS7roVgsE22zUKlB4dSj4qe
Lchf5rq2xa00AjL5p4xGUDz0nOTMkjLkX7GwwjakT7nHw6OSSzisFV9XFYHm
z7Fa914axyG+/e7aXuQv9mddQFgD6o8Yya1eaH//2JYz2asJ2K/eb0JD/rHf
B/0Gp7SlIjGwcjY/9uQxDg77fm4IQeuRZ0zr6n/gIPxxNUsHjfmizM6bfMCh
oMs15u/6h+tMnm1ZSUDYgntNIVofGzcTTe3FIbCv/fZfvfMVTY2jlhHQq+Bs
1/b3vOM3w7gncTh67o/jGLJnvy9+669PWH4Eg7Zqvuci33HwUZl1kkbzV57k
v3P6HeqXFVZhb9F8TV4B1f4XKN/HeY9Iof+fN/Kb2X9C8+fe3h1A/5d2JsfN
jaB8nUtz+1vvsp3Js3r9OFhHcOV9Q+PXn5JEKqfRebZGf2oOjdnvE4FvNbn8
RzHO+8R01ROzzAtSJJvP2OP/Ay6Ij30=
       "], {{{}, {
          EdgeForm[], 
          Directive[
           RGBColor[
           0.6666666666666666, 0.6666666666666666, 0.6666666666666666], 
           Opacity[0.2]], 
          GraphicsGroup[{
            Polygon[CompressedData["
1:eJwt0Wc3FgAABeA3MqKsMiqFiBQloqyoqJBNAyGklJW9lV1GOH6wxzk+PPfe
7zetb6xlNCgQCFzg5Lw/i27y7WPmOKCPKf7RRDfjbPGSd3QwzBrPeM5b3vOd
FR6TxyMekksOD7hPNvfIIpO7ZJDOHdJIJYXb3CKZm9zgOkkkkkA817hKHLHE
EE0UV7hMJBFcIpwwQnlKOW9o5xvLhFBEGa9pY5AlLvKCOj7xkz8UUko1rXxl
kWAqqeUjP/jNExroYpQNSqiihQEWOPuw8ew7xtikgl4m2KGGDwyxSgFfmOQv
9cywRycjrFPMLPv0cMgvtnnFEdPs0sx/+pnnFGEKLPI=
             "]]}]}, {}, {}, {}, {}, {}, {
          EdgeForm[], 
          Directive[
           RGBColor[
           0.33333333333333337`, 0.33333333333333337`, 0.33333333333333337`], 
           Opacity[0.2]], 
          GraphicsGroup[{
            Polygon[CompressedData["
1:eJwl03l8z3UcB/DfKCsKHaOlbWabZS3nLoZhs7E5ZsYmodCpthJKiA5Xh6Ko
6I4ORRG6EDoo3XTopttdqIjy/Dz2x/Pxer2/f32/n8/7mzi8uqyqViQSieLC
qJoczwjuph93MJbZ5DOda7mHYdzF9bTnVq5mMHcyjt7M5Douph2TuYIKejKD
0VxEHlOpZgh9Ce94IyMpo4AO3EZVeHf6kMEUrqSSYrpQmwlcQn+6k0smNzOK
QZTQlROYyKWUU0hHsjiRSVzGAIroRDZ1iOYkTqYu9TiFU6lPAxpyGqdzBmcS
QyMacxaxnE0TziGOeBJoSiLNSCKZFJqTyrm0II3zSOd8WtKK1rThJi5nID3o
TA63cBUX0ItuTOMahlLK7YxhOLO4gTm05a1IzT61opy6pNKLPeE+ZQIFfGn+
mSPh280d2az/zn/h+81d+FT/noPh7MxZvKnvJkqPJ58vzD9xOJynOZf39N84
Fs7UnMcn4Z5lIoV8Zz4Q7kbPZEO4Q9mcEnaFs5Sl4Schjm58Hs5WllGHJHrw
Y7gD2Yd/wq7IGDrwrnmwbEl/oqkkmZ78GvZRptGXo+GOZCyd+TjcjUynH7Wp
oCnd+TbsgOzNn2HnZAbrw27KFIrZaf4/7Jfelc/CfstmFLHD/HfYT709m/Rf
+DfsqLkTH+nf8EfYb3M71ulb2c5fYcc9y2Gj/iFfsz/8E5615Q19Cz9wKPwX
nmXzjv4BX7Ev/EeetWGtvobVvM5rvMorvMwqVrKCl1jOMl7kBZayhOd5jsU8
yzM8zVMsYiFP8gSP8xiP8ggP8xALmM+DPMD9zGMu9/E277ONvdTz/q25Vz8O
EzmSpg==
             "]]}]}, {}, {}}, {{}, {}, {}, 
         Annotation[{
           Directive[
            Opacity[1.], 
            AbsoluteThickness[2], 
            RGBColor[
            0.6666666666666666, 0.6666666666666666, 0.6666666666666666], 
            Thickness[0.002], 
            Dashing[{Small, Small}]], 
           
           Line[{1, 121, 99, 143, 81, 139, 117, 145, 67, 135, 113, 144, 95, 
            141, 119, 57, 131, 109, 91, 140, 118, 77, 137, 115, 97, 51, 127, 
            105, 87, 73, 136, 114, 96, 63, 133, 111, 93, 79, 2, 122, 100, 82, 
            68, 58, 132, 110, 92, 78, 52, 128, 106, 88, 74, 64, 3, 123, 101, 
            83, 69, 59, 53, 129, 107, 89, 75, 65, 4, 124, 102, 84, 70, 60, 54,
             5, 125, 103, 85, 71, 61, 55, 6, 7, 8, 9, 10, 11, 12, 13, 14, 15, 
            16, 17, 18, 19, 20, 21, 22, 23, 24, 25, 26, 27, 28, 29, 30, 31, 
            32, 33, 34, 35, 36, 37, 38, 39, 40, 41, 42, 43, 44, 45, 46, 47, 
            48, 49, 126, 104, 86, 72, 62, 56, 130, 108, 90, 76, 66, 134, 112, 
            94, 80, 138, 116, 98, 142, 120, 146, 50}]}, 
          "Charting`Private`Tag#1"], 
         Annotation[{
           Directive[
            Opacity[1.], 
            AbsoluteThickness[2], 
            RGBColor[
            0.33333333333333337`, 0.33333333333333337`, 0.33333333333333337`], 
            Thickness[0.002], 
            Dashing[{Small, Small}]], 
           Line[CompressedData["
1:eJwt0ldbz3EcBuB/MrKSElmlkCJ7r8guFNnjyAvIi7FFKiuyyt4je6/IiDKy
ycimbtfl4L6e5/l8T34Hv9hFizOzggKBwEWW0Mdoynv9Hpc5w1KWsZwVrGQV
q8lmDWvJYR255JHPejawkU1spoAtbKWQbWxnBzvZRRHF7GYPe9nHfg5wkEMc
5ghHOUZf39+MD/p9rnCWwW7h1OgV3OI4/dyaU60/4CrnGOIWwVe9ktucoL9b
KB/1h1xjpB3FL72K8wy1W/FNf8JEPY4GlNopsgO1+mvS9K6EcNIeIFvwSZ8q
EyjXx8tOzCGY6SQxn+vek2VbZvPbzpDdmccLO1V2YS6NmEEvFnDB+zAZySy+
2+kykaf6JNmZhmTSkzvuY2THfz8S0+jBG3OyjKcxp+yBMozP+iMm6LHU54Y9
Srbjj/7y/3853G7ND/0ZdxlrRxPEW7uEQXpLvuiPuclouz1/9VdcYoTdhp/6
[truncated: 8,978,244 more chars]
