# Supplementary material for: Mathematical Modeling Unveils Optimization Strategies for Targeted Radionuclide Therapy of Blood Cancers
Source: bioRxiv. 2024 May 23:2024.05.22.595377. Preprint. [Version 1] doi: 10.1101/2024.05.22.595377 (PMC11142146; doi:10.1101/2024.05.22.595377)
Supplement: Supplement 2 [file media-2.zip › 03-Impure-drug.nb]

(* Content-type: application/vnd.wolfram.mathematica *)

(*** Wolfram Notebook File ***)
(* http://www.wolfram.com/nb *)

(* CreatedBy='Mathematica 13.3' *)

(*CacheID: 234*)
(* Internal cache information:
NotebookFileLineBreakTest
NotebookFileLineBreakTest
NotebookDataPosition[       158,          7]
NotebookDataLength[  11792241,     277828]
NotebookOptionsPosition[  11773166,     277540]
NotebookOutlinePosition[  11773597,     277557]
CellTagsIndexPosition[  11773554,     277554]
WindowFrame->Normal*)

(* Beginning of Notebook Content *)
Notebook[{
Cell[BoxData[
 RowBox[{
  StyleBox[
   RowBox[{"(*", " ", 
    RowBox[{
     RowBox[{
     "This", " ", "file", " ", "contains", " ", "simulations", " ", "for", 
      " ", "the", " ", "paper", "\[IndentingNewLine]", 
      StyleBox[
       "\"\<Mathematical Modeling Unveils Optimization Strategies \nfor \
Targeted Radionuclide Therapy of Blood Cancers\>\"",
       FontWeight->"Bold"], 
      StyleBox["\[IndentingNewLine]",
       FontWeight->"Bold"], 
      StyleBox["by",
       FontSlant->"Italic"], 
      StyleBox[" ",
       FontSlant->"Italic"], 
      StyleBox["Maxim",
       FontSlant->"Italic"], 
      StyleBox[" ",
       FontSlant->"Italic"], 
      StyleBox["Kuznetsov",
       FontSlant->"Italic"]}], 
     StyleBox[",",
      FontSlant->"Italic"], 
     StyleBox[" ",
      FontSlant->"Italic"], 
     StyleBox[
      RowBox[{"Vikram", " ", "Adhikarla"}],
      FontSlant->"Italic"], 
     StyleBox[",",
      FontSlant->"Italic"], 
     StyleBox[" ",
      FontSlant->"Italic"], 
     StyleBox[
      RowBox[{"Enrico", " ", "Caserta"}],
      FontSlant->"Italic"], 
     StyleBox[",",
      FontSlant->"Italic"], 
     StyleBox["\[LineSeparator]",
      FontSlant->"Italic"], 
     StyleBox[
      RowBox[{"Xiuli", " ", "Wang"}],
      FontSlant->"Italic"], 
     StyleBox[",",
      FontSlant->"Italic"], 
     StyleBox[" ",
      FontSlant->"Italic"], 
     StyleBox[
      RowBox[{"John", " ", 
       RowBox[{"E", ".", "Shively"}]}],
      FontSlant->"Italic"], 
     StyleBox[",",
      FontSlant->"Italic"], 
     StyleBox[" ",
      FontSlant->"Italic"], 
     StyleBox[
      RowBox[{"Flavia", " ", "Pichiorri", " ", "and", " ", "Russell", " ", 
       RowBox[{"C", ".", "Rockne"}]}],
      FontSlant->"Italic"]}], 
    StyleBox[" ",
     FontWeight->"Bold"], 
    StyleBox["*)",
     FontWeight->"Plain"]}],
   FontSize->16,
   Background->RGBColor[0.88, 1, 0.88]], 
  StyleBox["\[IndentingNewLine]",
   FontWeight->"Plain"], 
  StyleBox["\[IndentingNewLine]",
   FontSize->16,
   FontWeight->"Plain",
   Background->RGBColor[0.88, 1, 0.88]], 
  StyleBox[
   RowBox[{
   "(*", "**************************************************************************************************)"}\
],
   FontSize->14]}]], "Input",
 Evaluatable->False,
 CellChangeTimes->{{3.89462963866527*^9, 3.8946296651421432`*^9}, {
   3.8946297973641634`*^9, 3.8946298268033338`*^9}, {3.8946299408681135`*^9, 
   3.894629951255574*^9}, {3.8946300263121967`*^9, 3.894630064343117*^9}, {
   3.8946301982574425`*^9, 3.894630333393464*^9}, {3.894632452627427*^9, 
   3.894632453037441*^9}, {3.8946326778806367`*^9, 3.894632688365075*^9}, {
   3.895234073718361*^9, 3.895234078163022*^9}, {3.8952341086562943`*^9, 
   3.895234134957939*^9}, {3.8952436278510656`*^9, 3.8952436776357203`*^9}, {
   3.895256168523116*^9, 3.8952561719864836`*^9}, {3.9133096190247183`*^9, 
   3.9133096858353615`*^9}, {3.913318577973604*^9, 3.9133185870908375`*^9}, {
   3.9214241580540967`*^9, 3.921424185877702*^9}, {3.921424589816944*^9, 
   3.9214245935558796`*^9}, {3.921425803013755*^9, 3.9214258738398275`*^9}, 
   3.921425912047385*^9, {3.925217948987641*^9, 3.925217956054139*^9}, {
   3.92521800391496*^9, 3.9252180051016483`*^9}},
 FontSize->10,ExpressionUUID->"a060994b-fcdc-4473-a33f-307f04b4cc8e"],

Cell[CellGroupData[{

Cell[BoxData[
 StyleBox[
  RowBox[{"(*", " ", 
   RowBox[{
   "The", " ", "script", " ", "for", " ", "the", " ", "solution", " ", "of", 
    " ", "full", " ", "model", " ", "and", " ", "other", " ", "scripts", " ", 
    "are", " ", "hidden", " ", "here", " ", "\[IndentingNewLine]", "\t", 
    "and", " ", "need", " ", "to", " ", "be", " ", "initialized", " ", "to", 
    " ", "run", " ", "simulations"}], " ", "*)"}],
  FontSlant->"Italic",
  Background->RGBColor[1, 0.9, 0.8]]], "Input",
 CellGroupingRules->{"GroupTogetherGrouping", 10001.},
 CellChangeTimes->{3.915550177301264*^9, 3.9218512603685856`*^9},
 CellLabel->"In[1]:=",ExpressionUUID->"4bffefa5-9a77-472d-b887-9953909fb7fa"],

Cell[BoxData[
 RowBox[{
  RowBox[{"(*", " ", 
   RowBox[{
   "It", " ", "allows", " ", "consideration", " ", "of", " ", "multidose", 
    " ", "setting"}], " ", "*)"}], "\[IndentingNewLine]", 
  "\[IndentingNewLine]", 
  RowBox[{"(*", " ", 
   RowBox[{
    RowBox[{"To", " ", "avoid", " ", "numerical", " ", "problems", " ", 
     RowBox[{"(", 
      RowBox[{"linked", " ", "with", " ", 
       RowBox[{"N", "/", "D"}], " ", "multiplier", " ", "and", " ", 
       "arriving", " ", "under", " ", "high", " ", "rate", " ", "of", " ", 
       "cell", " ", "death"}], ")"}], " ", "here", " ", "we", " ", "solve", 
     " ", "identical", " ", "equations", " ", "for", " ", "concentrations", 
     " ", "of", " ", "receptors", " ", "of", " ", "damaged", " ", "cells", 
     " ", "instead", " ", "of", " ", "their", " ", "fractions"}], ",", " ", 
    RowBox[{"normalized", " ", "by", " ", "division", " ", "by", " ", 
     RowBox[{"gamma", "/", "V"}]}], ",", " ", 
    RowBox[{
     RowBox[{
     "which", " ", "thus", " ", "provides", " ", "their", " ", "relative", 
      " ", "numbers", " ", 
      RowBox[{
       RowBox[{"(", 
        RowBox[{
         RowBox[{"i", ".", "e", "."}], ",", " ", 
         RowBox[{
          SubscriptBox["d", "F"], "=", 
          RowBox[{
           RowBox[{
            SubscriptBox["f", "FD"], "*", "D", " ", "and", " ", 
            SubscriptBox["d", "A"]}], "=", 
           RowBox[{
            SubscriptBox["f", "AD"], "*", "D"}]}]}]}], ")"}], ".", " ", 
       "\[IndentingNewLine]", "These"}], " ", "equations", " ", "are", " ", 
      "explicitly", " ", "presented", " ", "in", " ", "supplemetary", " ", 
      "pdf"}], "-", "file"}], ",", " ", 
    RowBox[{"page", " ", "2", " ", 
     RowBox[{
      RowBox[{"(", 
       RowBox[{
       "such", " ", "renormalization", " ", "does", " ", "not", " ", "alter", 
        " ", "them"}], ")"}], ".", " ", "\[IndentingNewLine]", "Original"}], 
     " ", "equations", " ", "also", " ", "work", " ", "well", " ", "if", " ", 
     "D", " ", "is", " ", "not", " ", "getting", " ", "too", " ", "small", 
     " ", 
     RowBox[{"(", 
      RowBox[{
      "which", " ", "includes", " ", "working", " ", "fine", " ", "for", " ", 
       "simulation", " ", "for", " ", "the", " ", "basic", " ", "set"}], 
      ")"}]}], ",", " ", 
    RowBox[{
    "the", " ", "corresponding", " ", "parts", " ", "of", " ", "original", 
     " ", "equations", " ", "are", " ", "commented", " ", "out", " ", "and", 
     " ", "highlighted", " ", 
     StyleBox["like",
      Background->GrayLevel[0.85]], 
     StyleBox[" ",
      Background->GrayLevel[0.85]], 
     StyleBox["this",
      Background->GrayLevel[0.85]]}]}], " ", "*)"}], "\[IndentingNewLine]", 
  StyleBox["\[IndentingNewLine]",
   FontSlant->"Italic",
   Background->RGBColor[1, 0.925, 0.925]], 
  RowBox[{
   RowBox[{
    RowBox[{"FullSystemSolutionMD", "[", "]"}], ":=", 
    RowBox[{"(", "\[IndentingNewLine]", 
     RowBox[{
      RowBox[{"IAinj", "=", 
       RowBox[{"Length", "[", "Ainj", "]"}]}], ";", 
      RowBox[{"(*", " ", 
       RowBox[{"number", " ", "of", " ", "injections", "\"\<\>"}], "*)"}], 
      "\[IndentingNewLine]", 
      RowBox[{"If", "[", 
       RowBox[{
        RowBox[{
         RowBox[{"Ainj", "[", 
          RowBox[{"[", 
           RowBox[{"1", ",", "1"}], "]"}], "]"}], "==", "0"}], ",", 
        RowBox[{"Npw", "=", "IAinj"}], ",", 
        RowBox[{"Npw", "=", 
         RowBox[{"IAinj", "+", "1"}]}]}], "]"}], ";", " ", 
      "\[IndentingNewLine]", 
      RowBox[{"(*", " ", 
       RowBox[{
        RowBox[{
        "the", " ", "injections", " ", "are", " ", "treated", " ", "as", " ", 
         "new", " ", "initial", " ", "conditions", " ", "for", " ", "a", " ", 
         "new", " ", "system"}], ",", " ", 
        RowBox[{
        "which", " ", "as", " ", "well", " ", "takes", " ", "the", " ", 
         "actual", " ", "vaules", " ", "of", " ", "other", " ", 
         "parameters"}]}], " ", "*)"}], "\[IndentingNewLine]", 
      RowBox[{"(*", " ", 
       RowBox[{
        RowBox[{
        "therefore", " ", "the", " ", "number", " ", "of", " ", "injections", 
         " ", "has", " ", "to", " ", "me", " ", "remembered", " ", "and", " ",
          "logic", " ", "differs", " ", "whether", " ", "the", " ", "first", 
         " ", "injection", " ", "is", " ", "made", " ", "at", " ", "t"}], "=", 
        RowBox[{
         RowBox[{"0", " ", "or", " ", "t"}], ">", "0"}]}], " ", "*)"}], 
      "\[IndentingNewLine]", "\[IndentingNewLine]", 
      RowBox[{"apw", "=", 
       RowBox[{"Array", "[", 
        RowBox[{"ff", ",", "Npw"}], "]"}]}], ";", 
      RowBox[{"bpw", "=", 
       RowBox[{"Array", "[", 
        RowBox[{"ff", ",", "Npw"}], "]"}]}], ";", 
      RowBox[{"NNpw", "=", 
       RowBox[{"Array", "[", 
        RowBox[{"ff", ",", "Npw"}], "]"}]}], ";", 
      RowBox[{"DDpw", "=", 
       RowBox[{"Array", "[", 
        RowBox[{"ff", ",", "Npw"}], "]"}]}], ";", "\[IndentingNewLine]", 
      RowBox[{"papw", "=", 
       RowBox[{"Array", "[", 
        RowBox[{"ff", ",", "Npw"}], "]"}]}], ";", 
      RowBox[{"pbpw", "=", 
       RowBox[{"Array", "[", 
        RowBox[{"ff", ",", "Npw"}], "]"}]}], ";", 
      RowBox[{"fFNpw", "=", 
       RowBox[{"Array", "[", 
        RowBox[{"ff", ",", "Npw"}], "]"}]}], ";", 
      RowBox[{"fANpw", "=", 
       RowBox[{"Array", "[", 
        RowBox[{"ff", ",", "Npw"}], "]"}]}], ";", "\[IndentingNewLine]", 
      RowBox[{"(*", 
       StyleBox[
        RowBox[{
         RowBox[{"fFDpw", "=", 
          RowBox[{"Array", "[", 
           RowBox[{"ff", ",", "Npw"}], "]"}]}], ";", 
         RowBox[{"fADpw", "=", 
          RowBox[{"Array", "[", 
           RowBox[{"ff", ",", "Npw"}], "]"}]}], ";"}],
        Background->GrayLevel[0.85]], "*)"}], 
      StyleBox[
       RowBox[{"dFpw", "=", 
        RowBox[{"Array", "[", 
         RowBox[{"ff", ",", "Npw"}], "]"}]}],
       Background->GrayLevel[0.85]], 
      StyleBox[";",
       Background->GrayLevel[0.85]], 
      StyleBox[
       RowBox[{"dApw", "=", 
        RowBox[{"Array", "[", 
         RowBox[{"ff", ",", "Npw"}], "]"}]}],
       Background->GrayLevel[0.85]], 
      StyleBox[";",
       Background->GrayLevel[0.85]], "\[IndentingNewLine]", 
      RowBox[{"(*", " ", 
       RowBox[{
       "inert", " ", "antibody", " ", "fragments", " ", "are", " ", "as", " ",
         "well", " ", "accounted", " ", "for", " ", "as", " ", "pb"}], " ", 
       "*)"}], "\[IndentingNewLine]", "\[IndentingNewLine]", 
      RowBox[{"(*", " ", 
       RowBox[{
       "times", " ", "of", " ", "beginning", " ", "and", " ", "end", " ", 
        "for", " ", "solution", " ", "of", " ", "separate", " ", "systems"}], 
       " ", "*)"}], "\[IndentingNewLine]", 
      RowBox[{"tB", "=", 
       RowBox[{"Array", "[", 
        RowBox[{"ff", ",", "Npw"}], "]"}]}], ";", 
      RowBox[{"tE", "=", 
       RowBox[{"Array", "[", 
        RowBox[{"ff", ",", "Npw"}], "]"}]}], ";", "\[IndentingNewLine]", 
      "\[IndentingNewLine]", 
      RowBox[{"(*", " ", 
       RowBox[{
       "for", " ", "monitoring", " ", "the", " ", "paths", " ", "of", " ", 
        "activity"}], " ", "*)"}], "\[IndentingNewLine]", 
      RowBox[{"ActBloodpw", "=", 
       RowBox[{"Array", "[", 
        RowBox[{"ff", ",", "Npw"}], "]"}]}], ";", " ", 
      RowBox[{"ActBloodFragpw", "=", 
       RowBox[{"Array", "[", 
        RowBox[{"ff", ",", "Npw"}], "]"}]}], ";", " ", 
      RowBox[{"ActOutpw", "=", 
       RowBox[{"Array", "[", 
        RowBox[{"ff", ",", "Npw"}], "]"}]}], ";", " ", 
      RowBox[{"ActOutFragpw", "=", 
       RowBox[{"Array", "[", 
        RowBox[{"ff", ",", "Npw"}], "]"}]}], ";", " ", 
      RowBox[{"ActTumorpw", "=", 
       RowBox[{"Array", "[", 
        RowBox[{"ff", ",", "Npw"}], "]"}]}], ";", "\[IndentingNewLine]", 
      "\[IndentingNewLine]", 
      RowBox[{"(*", " ", 
       RowBox[{
        RowBox[{
         RowBox[{
         "for", " ", "monitoring", " ", "influence", " ", "of", " ", "self"}],
          "-", "dose"}], ",", " ", 
        RowBox[{"croos", "-", 
         RowBox[{
         "fire", " ", "and", " ", "decays", " ", "in", " ", "blood"}]}]}], 
       " ", "*)"}], "\[IndentingNewLine]", 
      RowBox[{"SDpw", "=", 
       RowBox[{"Array", "[", 
        RowBox[{"ff", ",", "Npw"}], "]"}]}], ";", 
      RowBox[{"CFNpw", "=", 
       RowBox[{"Array", "[", 
        RowBox[{"ff", ",", "Npw"}], "]"}]}], ";", 
      RowBox[{"CFDpw", "=", 
       RowBox[{"Array", "[", 
        RowBox[{"ff", ",", "Npw"}], "]"}]}], ";", 
      RowBox[{"UNpw", "=", 
       RowBox[{"Array", "[", 
        RowBox[{"ff", ",", "Npw"}], "]"}]}], ";", "\[IndentingNewLine]", 
      "\[IndentingNewLine]", 
      RowBox[{"(*", " ", 
       RowBox[{
       "for", " ", "monitoring", " ", "the", " ", "number", " ", "of", " ", 
        "new", " ", "cancer", " ", "cells", " ", "appearing", " ", "during", 
        " ", "treatment"}], " ", "*)"}], "\[IndentingNewLine]", 
      RowBox[{"NewCellspw", "=", 
       RowBox[{"Array", "[", 
        RowBox[{"ff", ",", "Npw"}], "]"}]}], ";", "\[IndentingNewLine]", 
      "\[IndentingNewLine]", 
      StyleBox[
       RowBox[{"(*", 
        RowBox[{"fFD", ",", "fAD", ","}], "*)"}],
       Background->GrayLevel[0.85]], "\[IndentingNewLine]", 
      RowBox[{"Clear", "[", 
       RowBox[{
       "a", ",", "b", ",", "NN", ",", "DD", ",", "pa", ",", "pb", ",", "fFN", 
        ",", "fAN", ",", 
        StyleBox["dF",
         Background->GrayLevel[0.85]], 
        StyleBox[",",
         Background->GrayLevel[0.85]], 
        StyleBox["dA",
         Background->GrayLevel[0.85]], 
        StyleBox[",",
         Background->GrayLevel[0.85]], "ActBlood", ",", "ActBloodFrag", ",", 
        "ActOut", ",", "ActOutFrag", ",", "ActTumor", ",", "SD", ",", "CFN", 
        ",", "CFD", ",", "UN", ",", "NewCells"}], "]"}], ";", 
      StyleBox["\[IndentingNewLine]",
       Background->GrayLevel[0.85]], "\[IndentingNewLine]", 
      RowBox[{"(*", " ", "EQUATIONS", " ", "*)"}], "\[IndentingNewLine]", 
      "\[IndentingNewLine]", 
      RowBox[{"(*", " ", 
       RowBox[{"Radiation", " ", "damage", " ", "function"}], " ", "*)"}], 
      StyleBox[
       RowBox[{"(*", 
        RowBox[{"fAD_", ","}], "*)"}],
       Background->GrayLevel[0.85]], "\[IndentingNewLine]", 
      RowBox[{
       RowBox[{"RD", "[", 
        RowBox[{"NN_", ",", "DD_", ",", "fAN_", ",", 
         StyleBox["dA_",
          Background->GrayLevel[0.85]], 
         StyleBox[",",
          Background->GrayLevel[0.85]], "a_", ",", "pa_"}], "]"}], ":=", 
       RowBox[{"alpha", "*", 
        RowBox[{"(", 
         RowBox[{
          RowBox[{"ks", "*", 
           FractionBox[
            RowBox[{"lambda", "*", "gamma", "*", "fAN"}], "nu"]}], 
          RowBox[{"(*", 
           RowBox[{"self", "-", "dose"}], "*)"}], "+", 
          RowBox[{
           RowBox[{"(", 
            RowBox[{"1", "-", "ks"}], ")"}], "*", 
           FractionBox[
            RowBox[{"lambda", "*", "gamma", "*", 
             RowBox[{"(", 
              RowBox[{
               RowBox[{"fAN", "*", "NN"}], "+", "dA"}], ")"}]}], 
            RowBox[{"nu", "*", 
             RowBox[{"(", 
              RowBox[{"NN", "+", "DD"}], ")"}]}]]}], 
          RowBox[{"(*", 
           RowBox[{"cross", "-", "fire"}], "*)"}], "+", 
          RowBox[{"kf", "*", "lambda", "*", 
           RowBox[{"(", 
            RowBox[{"a", "+", "pa"}], ")"}]}]}], 
         RowBox[{"(*", 
          RowBox[{"dose", " ", "from", " ", "unanchored", " ", "nuclides"}], 
          "*)"}], ")"}]}]}], ";", "\[IndentingNewLine]", 
      "\[IndentingNewLine]", 
      StyleBox["\[IndentingNewLine]",
       Background->RGBColor[0.88, 1, 0.88]], 
      RowBox[{"(*", " ", 
       RowBox[{"Active", " ", "antibodies"}], " ", "*)"}], " ", 
      "\[IndentingNewLine]", 
      RowBox[{
       RowBox[{"Fa", "[", "t_", "]"}], ":=", 
       RowBox[{"(*", 
        RowBox[{
        "injections", " ", "are", " ", "considered", " ", "as", " ", 
         "initial", " ", "conditions"}], "*)"}], 
       RowBox[{
        RowBox[{
         RowBox[{"-", " ", "lambda"}], "*", 
         RowBox[{"a", "[", "t", "]"}]}], 
        RowBox[{"(*", "decay", "*)"}], "-", 
        RowBox[{"kon", "*", 
         FractionBox["gamma", "V"], "*", 
         RowBox[{"(", 
          RowBox[{
           RowBox[{
            RowBox[{"fFN", "[", "t", "]"}], "*", 
            RowBox[{"NN", "[", "t", "]"}]}], "+", 
           StyleBox[
            RowBox[{"dF", "[", "t", "]"}],
            Background->GrayLevel[0.85]]}], ")"}], "*", 
         RowBox[{"a", "[", "t", "]"}]}], 
        RowBox[{"(*", "binding", "*)"}], "-", 
        RowBox[{"kappac", "*", 
         RowBox[{"a", "[", "t", "]"}]}]}]}], 
      RowBox[{"(*", "clearance", "*)"}], ";", 
      StyleBox[
       RowBox[{"(*", 
        RowBox[{
         RowBox[{"fFD", "[", "t", "]"}], "*", 
         RowBox[{"DD", "[", "t", "]"}]}], "*)"}],
       Background->GrayLevel[0.85]], "\[IndentingNewLine]", 
      "\[IndentingNewLine]", 
      RowBox[{"(*", " ", 
       RowBox[{"Inert", " ", "antibodies"}], " ", "*)"}], " ", 
      "\[IndentingNewLine]", 
      RowBox[{
       RowBox[{"Fb", "[", "t_", "]"}], ":=", 
       RowBox[{"(*", 
        RowBox[{
        "injections", " ", "are", " ", "considered", " ", "as", " ", 
         "initial", " ", "conditions"}], "*)"}], 
       RowBox[{
        RowBox[{
         RowBox[{"+", " ", "lambda"}], "*", 
         RowBox[{"a", "[", "t", "]"}]}], 
        RowBox[{"(*", 
         RowBox[{"decay", " ", "of", " ", "a"}], "*)"}], "-", 
        RowBox[{"kon", "*", 
         FractionBox["gamma", "V"], "*", 
         RowBox[{"(", 
          RowBox[{
           RowBox[{
            RowBox[{"fFN", "[", "t", "]"}], "*", 
            RowBox[{"NN", "[", "t", "]"}]}], "+", 
           StyleBox[
            RowBox[{"dF", "[", "t", "]"}],
            Background->GrayLevel[0.85]]}], ")"}], "*", 
         RowBox[{"b", "[", "t", "]"}]}], 
        RowBox[{"(*", "binding", "*)"}], "-", 
        RowBox[{"kappac", "*", 
         RowBox[{"b", "[", "t", "]"}]}]}]}], 
      RowBox[{"(*", "clearance", "*)"}], ";", 
      StyleBox[
       RowBox[{"(*", 
        RowBox[{
         RowBox[{"fFD", "[", "t", "]"}], "*", 
         RowBox[{"DD", "[", "t", "]"}]}], "*)"}],
       Background->GrayLevel[0.85]], "\[IndentingNewLine]", 
      "\[IndentingNewLine]", 
      RowBox[{"(*", " ", 
       RowBox[{"Viable", " ", "cells"}], " ", "*)"}], " ", 
      RowBox[{
       RowBox[{"FNN", "[", "t_", "]"}], ":=", 
       RowBox[{
        RowBox[{"rho", "*", 
         RowBox[{"NN", "[", "t", "]"}]}], 
        RowBox[{"(*", "proliferation", "*)"}], "-", 
        RowBox[{
         RowBox[{"RD", "[", 
          RowBox[{
           RowBox[{"NN", "[", "t", "]"}], ",", 
           RowBox[{"DD", "[", "t", "]"}], ",", 
           RowBox[{"fAN", "[", "t", "]"}], ",", 
           StyleBox[
            RowBox[{"dA", "[", "t", "]"}],
            Background->GrayLevel[0.85]], 
           StyleBox[",",
            Background->GrayLevel[0.85]], 
           RowBox[{"a", "[", "t", "]"}], ",", 
           RowBox[{"pa", "[", "t", "]"}]}], "]"}], "*", 
         RowBox[{"NN", "[", "t", "]"}]}]}]}], 
      RowBox[{"(*", "damage", "*)"}], ";", 
      StyleBox[
       RowBox[{"(*", 
        RowBox[{
         RowBox[{"fAD", "[", "t", "]"}], ","}], "*)"}],
       Background->GrayLevel[0.85]], "\[IndentingNewLine]", 
      "\[IndentingNewLine]", 
      RowBox[{"(*", " ", 
       RowBox[{"Damaged", " ", "cells"}], " ", "*)"}], 
      RowBox[{
       RowBox[{"FDD", "[", "t_", "]"}], ":=", 
       RowBox[{
        RowBox[{
         RowBox[{"RD", "[", 
          RowBox[{
           RowBox[{"NN", "[", "t", "]"}], ",", 
           RowBox[{"DD", "[", "t", "]"}], ",", 
           RowBox[{"fAN", "[", "t", "]"}], ",", 
           StyleBox[
            RowBox[{"dA", "[", "t", "]"}],
            Background->GrayLevel[0.85]], 
           StyleBox[",",
            Background->GrayLevel[0.85]], 
           RowBox[{"a", "[", "t", "]"}], ",", 
           RowBox[{"pa", "[", "t", "]"}]}], "]"}], "*", 
         RowBox[{"NN", "[", "t", "]"}]}], 
        RowBox[{"(*", "damage", "*)"}], "-", 
        RowBox[{"omega", "*", 
         RowBox[{"DD", "[", "t", "]"}]}]}]}], 
      RowBox[{"(*", "death", "*)"}], ";", 
      StyleBox[
       RowBox[{"(*", 
        RowBox[{
         RowBox[{"fAD", "[", "t", "]"}], ","}], "*)"}],
       Background->GrayLevel[0.85]], "\[IndentingNewLine]", 
      "\[IndentingNewLine]", 
      RowBox[{"(*", " ", 
       RowBox[{"Active", " ", "fragments"}], " ", "*)"}], " ", 
      RowBox[{
       RowBox[{"Fpa", "[", "t_", "]"}], ":=", 
       RowBox[{
        RowBox[{"omega", "*", 
         FractionBox[
          RowBox[{"gamma", "*", 
           StyleBox[
            RowBox[{"dA", "[", "t", "]"}],
            Background->GrayLevel[0.85]]}], "V"]}], 
        RowBox[{"(*", "release", "*)"}], "-", 
        RowBox[{"lambda", "*", 
         RowBox[{"pa", "[", "t", "]"}]}], " ", 
        RowBox[{"(*", "decay", "*)"}], "-", 
        RowBox[{"kappap", "*", 
         RowBox[{"pa", "[", "t", "]"}]}]}]}], " ", 
      RowBox[{"(*", "clearance", "*)"}], ";", 
      RowBox[{
       StyleBox[
        RowBox[{"(", 
         StyleBox["*",
          Background->GrayLevel[0.85]]}]], 
       StyleBox[
        RowBox[{
         RowBox[{
          RowBox[{"fAD", "[", "t", "]"}], "*", 
          RowBox[{"DD", "[", "t", "]"}]}], ","}],
        Background->GrayLevel[0.85]], 
       StyleBox["*)",
        Background->GrayLevel[0.85]]}], "\[IndentingNewLine]", 
      "\[IndentingNewLine]", 
      RowBox[{"(*", " ", 
       RowBox[{"Inert", " ", "fragments"}], " ", "*)"}], 
      StyleBox["\[IndentingNewLine]",
       Background->RGBColor[0.88, 1, 0.88]], 
      RowBox[{
       RowBox[{"Fpb", "[", "t_", "]"}], ":=", 
       RowBox[{
        RowBox[{"omega", "*", 
         FractionBox[
          RowBox[{"gamma", "*", 
           RowBox[{"(", 
            RowBox[{
             RowBox[{"DD", "[", "t", "]"}], 
             StyleBox["-",
              Background->GrayLevel[0.85]], 
             StyleBox[
              RowBox[{"dF", "[", "t", "]"}],
              Background->GrayLevel[0.85]], 
             StyleBox["-",
              Background->GrayLevel[0.85]], 
             StyleBox[
              RowBox[{"dA", "[", "t", "]"}],
              Background->GrayLevel[0.85]]}], ")"}]}], "V"]}], 
        RowBox[{"(*", "release", "*)"}], "+", " ", 
        RowBox[{"lambda", "*", 
         RowBox[{"pa", "[", "t", "]"}]}], 
        RowBox[{"(*", "decay", "*)"}], "-", 
        RowBox[{"kappap", "*", 
         RowBox[{"pb", "[", "t", "]"}]}]}]}], 
      RowBox[{"(*", "clearance", "*)"}], ";", 
      StyleBox[
       RowBox[{"(*", 
        RowBox[{
         RowBox[{
          RowBox[{"-", 
           RowBox[{"fFD", "[", "t", "]"}]}], "*", 
          RowBox[{"DD", "[", "t", "]"}]}], "-", 
         RowBox[{
          RowBox[{"fAD", "[", "t", "]"}], "*", 
          RowBox[{"DD", "[", "t", "]"}]}]}], "*)"}],
       Background->GrayLevel[0.85]], "\[IndentingNewLine]", 
      "\[IndentingNewLine]", 
      RowBox[{"(*", " ", 
       RowBox[{
       "Free", " ", "receptors", " ", "of", " ", "viable", " ", "cells"}], 
       " ", "*)"}], " ", 
      RowBox[{
       RowBox[{"FfFN", "[", "t_", "]"}], ":=", 
       RowBox[{
        RowBox[{
         RowBox[{"(", 
          RowBox[{"1", "-", 
           RowBox[{"fFN", "[", "t", "]"}]}], ")"}], "*", "rho"}], "-", 
        RowBox[{"kon", "*", 
         RowBox[{"(", 
          RowBox[{
           RowBox[{"a", "[", "t", "]"}], "+", 
           RowBox[{"b", "[", "t", "]"}]}], ")"}], "*", 
         RowBox[{"fFN", "[", "t", "]"}]}]}]}], ";", "\[IndentingNewLine]", 
      "\[IndentingNewLine]", 
      RowBox[{"(*", " ", 
       RowBox[{
       "Active", " ", "receptors", " ", "of", " ", "viable", " ", "cells"}], 
       " ", "*)"}], " ", 
      RowBox[{
       RowBox[{"FfAN", "[", "t_", "]"}], ":=", 
       RowBox[{
        RowBox[{"kon", "*", 
         RowBox[{"a", "[", "t", "]"}], "*", 
         RowBox[{"fFN", "[", "t", "]"}]}], "-", 
        RowBox[{
         RowBox[{"(", 
          RowBox[{"lambda", "+", "rho"}], ")"}], "*", 
         RowBox[{"fAN", "[", "t", "]"}]}]}]}], ";", "\[IndentingNewLine]", 
      StyleBox["\[IndentingNewLine]",
       Background->GrayLevel[0.85]], 
      RowBox[{"(*", " ", 
       RowBox[{
       "Free", " ", "receptors", " ", "of", " ", "damaged", " ", "cells"}], 
       " ", "*)"}], 
      StyleBox[
       RowBox[{"(*", 
        RowBox[{
         RowBox[{
          RowBox[{"FfFD", "[", "t_", "]"}], ":=", 
          RowBox[{
           RowBox[{
            RowBox[{"(", 
             RowBox[{
              RowBox[{"fFN", "[", "t", "]"}], "-", 
              RowBox[{"fFD", "[", "t", "]"}]}], ")"}], "*", 
            RowBox[{"RD", "[", 
             RowBox[{
              RowBox[{"NN", "[", "t", "]"}], ",", 
              RowBox[{"DD", "[", "t", "]"}], ",", 
              RowBox[{"fAN", "[", "t", "]"}], ",", 
              RowBox[{"fAD", "[", "t", "]"}], ",", 
              RowBox[{"a", "[", "t", "]"}], ",", 
              RowBox[{"pa", "[", "t", "]"}]}], "]"}], "*", 
            FractionBox[
             RowBox[{"NN", "[", "t", "]"}], 
             RowBox[{"DD", "[", "t", "]"}]]}], "-", 
           RowBox[{"kon", "*", 
            RowBox[{"(", 
             RowBox[{
              RowBox[{"a", "[", "t", "]"}], "+", 
              RowBox[{"b", "[", "t", "]"}]}], ")"}], "*", 
            RowBox[{"fFD", "[", "t", "]"}]}]}]}], ";"}], "*)"}],
       Background->GrayLevel[0.85]], "\[IndentingNewLine]", 
      StyleBox[
       RowBox[{
        RowBox[{"FdF", "[", "t_", "]"}], ":=", 
        RowBox[{
         RowBox[{
          RowBox[{"RD", "[", 
           RowBox[{
            RowBox[{"NN", "[", "t", "]"}], ",", 
            RowBox[{"DD", "[", "t", "]"}], ",", 
            RowBox[{"fAN", "[", "t", "]"}], ",", 
            RowBox[{"dA", "[", "t", "]"}], ",", 
            RowBox[{"a", "[", "t", "]"}], ",", 
            RowBox[{"pa", "[", "t", "]"}]}], "]"}], "*", 
          RowBox[{"fFN", "[", "t", "]"}], "*", 
          RowBox[{"NN", "[", "t", "]"}]}], "-", 
         RowBox[{"kon", "*", 
          RowBox[{"(", 
           RowBox[{
            RowBox[{"a", "[", "t", "]"}], "+", 
            RowBox[{"b", "[", "t", "]"}]}], ")"}], "*", 
          StyleBox[
           RowBox[{"dF", "[", "t", "]"}],
           Background->GrayLevel[0.85]]}], "-", 
         RowBox[{"omega", "*", 
          RowBox[{"dF", "[", "t", "]"}]}]}]}],
       Background->GrayLevel[0.85]], 
      StyleBox[";",
       Background->GrayLevel[0.85]], "\[IndentingNewLine]", 
      StyleBox["\[IndentingNewLine]",
       Background->GrayLevel[0.85]], 
      RowBox[{"(*", " ", 
       RowBox[{
       "Active", " ", "receptors", " ", "of", " ", "damaged", " ", "cells"}], 
       " ", "*)"}], " ", 
      StyleBox[
       RowBox[{"(*", 
        RowBox[{
         RowBox[{
          RowBox[{"FfAD", "[", "t_", "]"}], ":=", 
          RowBox[{
           RowBox[{
            RowBox[{"(", 
             RowBox[{
              RowBox[{"fAN", "[", "t", "]"}], "-", 
              RowBox[{"fAD", "[", "t", "]"}]}], ")"}], "*", 
            RowBox[{"RD", "[", 
             RowBox[{
              RowBox[{"NN", "[", "t", "]"}], ",", 
              RowBox[{"DD", "[", "t", "]"}], ",", 
              RowBox[{"fAN", "[", "t", "]"}], ",", 
              RowBox[{"fAD", "[", "t", "]"}], ",", 
              RowBox[{"a", "[", "t", "]"}], ",", 
              RowBox[{"pa", "[", "t", "]"}]}], "]"}], "*", 
            FractionBox[
             RowBox[{"NN", "[", "t", "]"}], 
             RowBox[{"DD", "[", "t", "]"}]]}], "+", 
           RowBox[{"kon", "*", 
            RowBox[{"a", "[", "t", "]"}], "*", 
            RowBox[{"fFD", "[", "t", "]"}]}], "-", 
           RowBox[{"lambda", "*", 
            RowBox[{"fAD", "[", "t", "]"}]}]}]}], ";"}], "*)"}],
       Background->GrayLevel[0.85]], "\[IndentingNewLine]", 
      StyleBox[
       RowBox[{
        RowBox[{"FdA", "[", "t_", "]"}], ":=", 
        RowBox[{
         RowBox[{
          RowBox[{"RD", "[", 
           RowBox[{
            RowBox[{"NN", "[", "t", "]"}], ",", 
            RowBox[{"DD", "[", "t", "]"}], ",", 
            RowBox[{"fAN", "[", "t", "]"}], ",", 
            RowBox[{"dA", "[", "t", "]"}], ",", 
            RowBox[{"a", "[", "t", "]"}], ",", 
            RowBox[{"pa", "[", "t", "]"}]}], "]"}], "*", 
          RowBox[{"fAN", "[", "t", "]"}], "*", 
          RowBox[{"NN", "[", "t", "]"}]}], "+", 
         RowBox[{"kon", "*", 
          RowBox[{"a", "[", "t", "]"}], "*", 
          StyleBox[
           RowBox[{"dF", "[", "t", "]"}],
           Background->GrayLevel[0.85]]}], "-", 
         RowBox[{"lambda", "*", 
          RowBox[{"dA", "[", "t", "]"}]}], "-", 
         RowBox[{"omega", "*", 
          StyleBox[
           RowBox[{"dA", "[", "t", "]"}],
           Background->GrayLevel[0.85]]}]}]}],
       Background->GrayLevel[0.85]], 
      StyleBox[";",
       Background->GrayLevel[0.85]], 
      StyleBox["\[IndentingNewLine]",
       Background->RGBColor[0.88, 1, 0.88]], 
      StyleBox["\[IndentingNewLine]",
       Background->RGBColor[0.88, 1, 0.88]], 
      RowBox[{"(*", " ", 
       RowBox[{"Initial", " ", "conditions"}], " ", "*)"}], 
      "\[IndentingNewLine]", 
      StyleBox["\[IndentingNewLine]",
       Background->RGBColor[0.88, 1, 0.88]], 
      RowBox[{"If", "[", 
       RowBox[{
        RowBox[{
         RowBox[{"Ainj", "[", 
          RowBox[{"[", 
           RowBox[{"1", ",", "1"}], "]"}], "]"}], "==", "0"}], 
        "\[IndentingNewLine]", ",", 
        RowBox[{
         RowBox[{"a0", "=", 
          RowBox[{
           RowBox[{"Ainj", "[", 
            RowBox[{"[", 
             RowBox[{"1", ",", "2"}], "]"}], "]"}], "/", "V"}]}], ";", 
         RowBox[{"b0", "=", 
          RowBox[{
           RowBox[{"Ainj", "[", 
            RowBox[{"[", 
             RowBox[{"1", ",", "3"}], "]"}], "]"}], "/", "V"}]}]}], 
        RowBox[{"(*", 
         RowBox[{"eta", "*", 
          RowBox[{
           RowBox[{"Ainj", "[", 
            RowBox[{"[", 
             RowBox[{"1", ",", "2"}], "]"}], "]"}], "/", "V"}]}], "*)"}], 
        "\[IndentingNewLine]", ",", 
        RowBox[{
         RowBox[{"a0", "=", "0"}], ";", 
         RowBox[{"b0", "=", "0"}]}]}], "]"}], ";", 
      RowBox[{"(*", 
       RowBox[{"complexes", " ", "in", " ", "blood"}], "*)"}], 
      "\[IndentingNewLine]", 
      RowBox[{"NN0", "=", "N0"}], ";", "\[IndentingNewLine]", 
      RowBox[{"DD0", "=", "0"}], ";", "\[IndentingNewLine]", 
      RowBox[{"pa0", "=", "0"}], ";", 
      RowBox[{"pb0", "=", "0"}], ";", 
      RowBox[{"fFN0", "=", "1"}], ";", 
      RowBox[{"fAN0", "=", "0"}], ";", "\[IndentingNewLine]", 
      StyleBox[
       RowBox[{"(*", 
        RowBox[{
         RowBox[{"fFD0", "=", "1"}], ";", 
         RowBox[{"fAD0", "=", "0"}], ";"}], "*)"}],
       Background->GrayLevel[0.85]], 
      StyleBox[
       RowBox[{"dF0", "=", "0"}],
       Background->GrayLevel[0.85]], 
      StyleBox[";",
       Background->GrayLevel[0.85]], 
      StyleBox[
       RowBox[{"dA0", "=", "0"}],
       Background->GrayLevel[0.85]], 
      StyleBox[";",
       Background->GrayLevel[0.85]], "\[IndentingNewLine]", 
      RowBox[{"ActBlood0", "=", "0"}], ";", 
      RowBox[{"ActBloodFrag0", "=", "0"}], ";", 
      RowBox[{"ActOut0", "=", "0"}], ";", 
      RowBox[{"ActOutFrag0", "=", "0"}], ";", 
      RowBox[{"ActTumor0", "=", "0"}], ";", 
      RowBox[{"NewCells0", "=", "0"}], ";", "\[IndentingNewLine]", 
      RowBox[{"SD0", "=", "0"}], ";", 
      RowBox[{"CFN0", "=", "0"}], ";", 
      RowBox[{"CFD0", "=", "0"}], ";", 
      RowBox[{"UN0", "=", "0"}], ";", "\[IndentingNewLine]", 
      "\[IndentingNewLine]", 
      RowBox[{"(*", " ", "SOLVER", " ", "*)"}], "\[IndentingNewLine]", 
      "\[IndentingNewLine]", 
      RowBox[{
       RowBox[{"tB", "[", 
        RowBox[{"[", "1", "]"}], "]"}], "=", "0"}], ";", 
      RowBox[{"If", "[", 
       RowBox[{
        RowBox[{
         RowBox[{"Ainj", "[", 
          RowBox[{"[", 
           RowBox[{"1", ",", "1"}], "]"}], "]"}], "==", "0"}], ",", 
        RowBox[{"If", "[", 
         RowBox[{
          RowBox[{"IAinj", ">", "1"}], ",", 
          RowBox[{
           RowBox[{"tE", "[", 
            RowBox[{"[", "1", "]"}], "]"}], "=", 
           RowBox[{"Ainj", "[", 
            RowBox[{"[", 
             RowBox[{"2", ",", "1"}], "]"}], "]"}]}], ",", 
          RowBox[{
           RowBox[{"tE", "[", 
            RowBox[{"[", "1", "]"}], "]"}], "=", "tEnd"}]}], "]"}], ",", 
        RowBox[{
         RowBox[{"tE", "[", 
          RowBox[{"[", "1", "]"}], "]"}], "=", 
         RowBox[{"Ainj", "[", 
          RowBox[{"[", 
           RowBox[{"1", ",", "1"}], "]"}], "]"}]}]}], "]"}], ";", 
      "\[IndentingNewLine]", "\[IndentingNewLine]", 
      RowBox[{"For", "[", 
       RowBox[{
        RowBox[{"npw", "=", "1"}], ",", 
        RowBox[{"npw", "<=", "Npw"}], ",", 
        RowBox[{"npw", "++"}], ",", "\[IndentingNewLine]", 
        "\[IndentingNewLine]", 
        RowBox[{
         RowBox[{"Clear", "[", 
          RowBox[{
          "a", ",", "b", ",", "NN", ",", "DD", ",", "pa", ",", "pb", ",", 
           "fFN", ",", "fAN", ",", 
           StyleBox["dF",
            Background->GrayLevel[0.85]], 
           StyleBox[",",
            Background->GrayLevel[0.85]], 
           StyleBox["dA",
            Background->GrayLevel[0.85]], 
           StyleBox[",",
            Background->GrayLevel[0.85]], "ActBlood", ",", "ActBloodFrag", 
           ",", "ActOut", ",", "ActOutFrag", ",", "ActTumor", ",", "SD", ",", 
           "CFN", ",", "CFD", ",", "UN", ",", "NewCells"}], "]"}], ";", 
         StyleBox[
          RowBox[{"(*", 
           RowBox[{"fFD", ",", "fAD", ","}], "*)"}],
          Background->GrayLevel[0.85]], "\[IndentingNewLine]", 
         "\[IndentingNewLine]", 
         RowBox[{"sol", "=", 
          RowBox[{"NDSolve", "[", 
           RowBox[{
            RowBox[{"{", "\[IndentingNewLine]", 
             RowBox[{"(*", 
              RowBox[{"INITIAL", " ", "CONDITIONS"}], "*)"}], 
             "\[IndentingNewLine]", 
             RowBox[{
              RowBox[{
               RowBox[{"a", "[", 
                RowBox[{"tB", "[", 
                 RowBox[{"[", "npw", "]"}], "]"}], "]"}], "==", "a0"}], ",", 
              RowBox[{
               RowBox[{"b", "[", 
                RowBox[{"tB", "[", 
                 RowBox[{"[", "npw", "]"}], "]"}], "]"}], "==", "b0"}], ",", 
              RowBox[{
               RowBox[{"NN", "[", 
                RowBox[{"tB", "[", 
                 RowBox[{"[", "npw", "]"}], "]"}], "]"}], "==", "NN0"}], ",", 
              RowBox[{
               RowBox[{"DD", "[", 
                RowBox[{"tB", "[", 
                 RowBox[{"[", "npw", "]"}], "]"}], "]"}], "==", "DD0"}], ",", 
              RowBox[{
               RowBox[{"pa", "[", 
                RowBox[{"tB", "[", 
                 RowBox[{"[", "npw", "]"}], "]"}], "]"}], "==", "pa0"}], ",", 
              RowBox[{
               RowBox[{"pb", "[", 
                RowBox[{"tB", "[", 
                 RowBox[{"[", "npw", "]"}], "]"}], "]"}], "==", "pb0"}], ",", 
              RowBox[{
               RowBox[{"fFN", "[", 
                RowBox[{"tB", "[", 
                 RowBox[{"[", "npw", "]"}], "]"}], "]"}], "==", "fFN0"}], ",", 
              RowBox[{
               RowBox[{"fAN", "[", 
                RowBox[{"tB", "[", 
                 RowBox[{"[", "npw", "]"}], "]"}], "]"}], "==", "fAN0"}], ",", 
              StyleBox[
               RowBox[{"(*", 
                RowBox[{
                 RowBox[{
                  RowBox[{"fFD", "[", 
                   RowBox[{"tB", "[", 
                    RowBox[{"[", "npw", "]"}], "]"}], "]"}], "==", "fFD0"}], 
                 ",", 
                 RowBox[{
                  RowBox[{"fAD", "[", 
                   RowBox[{"tB", "[", 
                    RowBox[{"[", "npw", "]"}], "]"}], "]"}], "==", "fAD0"}], 
                 ","}], "*)"}],
               Background->GrayLevel[0.85]], 
              StyleBox[
               RowBox[{
                RowBox[{"dF", "[", 
                 RowBox[{"tB", "[", 
                  RowBox[{"[", "npw", "]"}], "]"}], "]"}], "==", "dF0"}],
               Background->GrayLevel[0.85]], 
              StyleBox[",",
               Background->GrayLevel[0.85]], 
              StyleBox[
               RowBox[{
                RowBox[{"dA", "[", 
                 RowBox[{"tB", "[", 
                  RowBox[{"[", "npw", "]"}], "]"}], "]"}], "==", "dA0"}],
               Background->GrayLevel[0.85]], 
              StyleBox[",",
               Background->GrayLevel[0.85]], "\[IndentingNewLine]", 
              RowBox[{
               RowBox[{"ActBlood", "[", 
                RowBox[{"tB", "[", 
                 RowBox[{"[", "npw", "]"}], "]"}], "]"}], "==", "ActBlood0"}],
               ",", 
              RowBox[{
               RowBox[{"ActBloodFrag", "[", 
                RowBox[{"tB", "[", 
                 RowBox[{"[", "npw", "]"}], "]"}], "]"}], "==", 
               "ActBloodFrag0"}], ",", 
              RowBox[{
               RowBox[{"ActOut", "[", 
                RowBox[{"tB", "[", 
                 RowBox[{"[", "npw", "]"}], "]"}], "]"}], "==", "ActOut0"}], 
              ",", 
              RowBox[{
               RowBox[{"ActOutFrag", "[", 
                RowBox[{"tB", "[", 
                 RowBox[{"[", "npw", "]"}], "]"}], "]"}], "==", 
               "ActOutFrag0"}], ",", 
              RowBox[{
               RowBox[{"ActTumor", "[", 
                RowBox[{"tB", "[", 
                 RowBox[{"[", "npw", "]"}], "]"}], "]"}], "==", "ActTumor0"}],
               ",", 
              RowBox[{
               RowBox[{"SD", "[", 
                RowBox[{"tB", "[", 
                 RowBox[{"[", "npw", "]"}], "]"}], "]"}], "==", "SD0"}], ",", 
              RowBox[{
               RowBox[{"CFN", "[", 
                RowBox[{"tB", "[", 
                 RowBox[{"[", "npw", "]"}], "]"}], "]"}], "==", "CFN0"}], ",", 
              RowBox[{
               RowBox[{"CFD", "[", 
                RowBox[{"tB", "[", 
                 RowBox[{"[", "npw", "]"}], "]"}], "]"}], "==", "CFD0"}], ",", 
              RowBox[{
               RowBox[{"UN", "[", 
                RowBox[{"tB", "[", 
                 RowBox[{"[", "npw", "]"}], "]"}], "]"}], "==", "UN0"}], ",", 
              RowBox[{
               RowBox[{"NewCells", "[", 
                RowBox[{"tB", "[", 
                 RowBox[{"[", "npw", "]"}], "]"}], "]"}], "==", "NewCells0"}],
               ",", "\[IndentingNewLine]", "\[IndentingNewLine]", 
              RowBox[{
               RowBox[{
                RowBox[{"a", "'"}], "[", "t", "]"}], "==", 
               RowBox[{"Fa", "[", "t", "]"}]}], ",", 
              RowBox[{
               RowBox[{
                RowBox[{"b", "'"}], "[", "t", "]"}], "==", " ", 
               RowBox[{"Fb", "[", "t", "]"}]}], ",", 
              RowBox[{
               RowBox[{
                RowBox[{"NN", "'"}], "[", "t", "]"}], "==", 
               RowBox[{"FNN", "[", "t", "]"}]}], ",", 
              RowBox[{
               RowBox[{
                RowBox[{"DD", "'"}], "[", "t", "]"}], "==", 
               RowBox[{"FDD", "[", "t", "]"}]}], ",", 
              RowBox[{
               RowBox[{
                RowBox[{"pa", "'"}], "[", "t", "]"}], "==", 
               RowBox[{"Fpa", "[", "t", "]"}]}], ",", 
              RowBox[{
               RowBox[{
                RowBox[{"pb", "'"}], "[", "t", "]"}], "==", 
               RowBox[{"Fpb", "[", "t", "]"}]}], ",", 
              RowBox[{
               RowBox[{
                RowBox[{"fFN", "'"}], "[", "t", "]"}], "==", 
               RowBox[{"FfFN", "[", "t", "]"}]}], ",", 
              RowBox[{
               RowBox[{
                RowBox[{"fAN", "'"}], "[", "t", "]"}], "==", 
               RowBox[{"FfAN", "[", "t", "]"}]}], ",", 
              StyleBox[
               RowBox[{"(*", 
                RowBox[{
                 RowBox[{
                  RowBox[{
                   RowBox[{"fFD", "'"}], "[", "t", "]"}], "==", 
                  RowBox[{"FfFD", "[", "t", "]"}]}], ",", 
                 RowBox[{
                  RowBox[{
                   RowBox[{"fAD", "'"}], "[", "t", "]"}], "==", 
                  RowBox[{"FfAD", "[", "t", "]"}]}], ","}], "*)"}],
               Background->GrayLevel[0.85]], 
              StyleBox[
               RowBox[{
                RowBox[{
                 RowBox[{"dF", "'"}], "[", "t", "]"}], "==", 
                RowBox[{"FdF", "[", "t", "]"}]}],
               Background->GrayLevel[0.85]], 
              StyleBox[",",
               Background->GrayLevel[0.85]], 
              StyleBox[
               RowBox[{
                RowBox[{
                 RowBox[{"dA", "'"}], "[", "t", "]"}], "==", 
                RowBox[{"FdA", "[", "t", "]"}]}],
               Background->GrayLevel[0.85]], 
              StyleBox[",",
               Background->GrayLevel[0.85]], "\[IndentingNewLine]", 
              "\[IndentingNewLine]", 
              RowBox[{
               RowBox[{
                RowBox[{"ActBlood", "'"}], "[", "t", "]"}], "==", 
               RowBox[{"V", "*", "lambda", "*", 
                RowBox[{"(", 
                 RowBox[{
                  RowBox[{"a", "[", "t", "]"}], "+", 
                  RowBox[{"pa", "[", "t", "]"}]}], ")"}]}]}], ",", 
              "\[IndentingNewLine]", 
              RowBox[{
               RowBox[{
                RowBox[{"ActBloodFrag", "'"}], "[", "t", "]"}], "==", 
               RowBox[{"V", "*", "lambda", "*", 
                RowBox[{"pa", "[", "t", "]"}]}]}], ",", "\[IndentingNewLine]", 
              RowBox[{
               RowBox[{
                RowBox[{"ActOut", "'"}], "[", "t", "]"}], "==", 
               RowBox[{"V", "*", 
                RowBox[{"(", 
                 RowBox[{
                  RowBox[{"kappac", "*", 
                   RowBox[{"a", "[", "t", "]"}]}], "+", 
                  RowBox[{"kappap", "*", 
                   RowBox[{"pa", "[", "t", "]"}]}]}], ")"}]}]}], ",", 
              "\[IndentingNewLine]", 
              RowBox[{
               RowBox[{
                RowBox[{"ActOutFrag", "'"}], "[", "t", "]"}], "==", 
               RowBox[{"V", "*", "kappap", "*", 
                RowBox[{"pa", "[", "t", "]"}]}]}], ",", "\[IndentingNewLine]", 
              RowBox[{
               RowBox[{
                RowBox[{"ActTumor", "'"}], "[", "t", "]"}], "==", 
               RowBox[{
                RowBox[{"(", 
                 RowBox[{"lambda", "*", "gamma"}], ")"}], "*", 
                RowBox[{"(", 
                 RowBox[{
                  RowBox[{
                   RowBox[{"fAN", "[", "t", "]"}], "*", 
                   RowBox[{"NN", "[", "t", "]"}]}], "+", 
                  StyleBox[
                   RowBox[{"dA", "[", "t", "]"}],
                   Background->GrayLevel[0.85]]}], ")"}]}]}], ",", 
              StyleBox[
               RowBox[{"(*", 
                RowBox[{
                 RowBox[{"fAD", "[", "t", "]"}], "*", 
                 RowBox[{"DD", "[", "t", "]"}]}], "*)"}],
               Background->GrayLevel[0.85]], "\[IndentingNewLine]", 
              "\[IndentingNewLine]", 
              RowBox[{
               RowBox[{
                RowBox[{"SD", "'"}], "[", "t", "]"}], "==", 
               RowBox[{"ks", "*", 
                RowBox[{"(", 
                 RowBox[{"lambda", "*", "gamma"}], ")"}], "*", 
                RowBox[{"(", 
                 RowBox[{
                  RowBox[{"fAN", "[", "t", "]"}], "*", 
                  RowBox[{"NN", "[", "t", "]"}]}], ")"}]}]}], ",", 
              "\[IndentingNewLine]", 
              RowBox[{
               RowBox[{
                RowBox[{"CFN", "'"}], "[", "t", "]"}], "==", 
               RowBox[{
                RowBox[{"(", 
                 RowBox[{"1", "-", "ks"}], ")"}], "*", 
                RowBox[{"(", 
                 RowBox[{"lambda", "*", "gamma"}], ")"}], "*", 
                RowBox[{"(", 
                 RowBox[{
                  RowBox[{"fAN", "[", "t", "]"}], "*", 
                  RowBox[{"NN", "[", "t", "]"}]}], ")"}], "*", 
                FractionBox[
                 RowBox[{"NN", "[", "t", "]"}], 
                 RowBox[{
                  RowBox[{"NN", "[", "t", "]"}], "+", 
                  RowBox[{"DD", "[", "t", "]"}]}]]}]}], ",", 
              "\[IndentingNewLine]", 
              RowBox[{
               RowBox[{
                RowBox[{"CFD", "'"}], "[", "t", "]"}], "==", 
               RowBox[{
                RowBox[{"(", 
                 RowBox[{"1", "-", "ks"}], ")"}], "*", 
                RowBox[{"(", 
                 RowBox[{"lambda", "*", "gamma"}], ")"}], "*", 
                StyleBox[
                 RowBox[{"dA", "[", "t", "]"}],
                 Background->GrayLevel[0.85]], "*", 
                FractionBox[
                 RowBox[{"NN", "[", "t", "]"}], 
                 RowBox[{
                  RowBox[{"NN", "[", "t", "]"}], "+", 
                  RowBox[{"DD", "[", "t", "]"}]}]]}]}], ",", 
              StyleBox[
               RowBox[{"(*", 
                RowBox[{"(", 
                 RowBox[{
                  RowBox[{"fAD", "[", "t", "]"}], "*", 
                  RowBox[{"DD", "[", "t", "]"}]}], ")"}], "*)"}],
               Background->GrayLevel[0.85]], "\[IndentingNewLine]", 
              RowBox[{
               RowBox[{
                RowBox[{"UN", "'"}], "[", "t", "]"}], "==", 
               RowBox[{"kf", "*", "lambda", "*", 
                RowBox[{"(", 
                 RowBox[{
                  RowBox[{"a", "[", "t", "]"}], "+", 
                  RowBox[{"pa", "[", "t", "]"}]}], ")"}], "*", "nu", "*", 
                RowBox[{"NN", "[", "t", "]"}]}]}], ",", "\[IndentingNewLine]", 
              RowBox[{
               RowBox[{
                RowBox[{"NewCells", "'"}], "[", "t", "]"}], "==", 
               RowBox[{"If", "[", 
                RowBox[{
                 RowBox[{"t", ">", 
                  RowBox[{"Ainj", "[", 
                   RowBox[{"[", 
                    RowBox[{"1", ",", "1"}], "]"}], "]"}]}], ",", 
                 RowBox[{"rho", "*", 
                  RowBox[{"NN", "[", "t", "]"}]}], ",", "0"}], "]"}]}], 
              RowBox[{"(*", " ", 
               RowBox[{
               "start", " ", "counting", " ", "new", " ", "cells", " ", 
                "from", " ", "the", " ", "moment", " ", "of", " ", "the", " ",
                 "first", " ", "injection"}], " ", "*)"}], 
              "\[IndentingNewLine]", "\[IndentingNewLine]", 
              RowBox[{"(*", " ", 
               RowBox[{
               "The", " ", "simulations", " ", "run", " ", "until", " ", 
                "the", " ", "injected", " ", "activity", " ", "decays", " ", 
                "to", " ", "negligible", " ", "amounts", " ", 
                "\[IndentingNewLine]", "If", " ", "viable", " ", "cancer", 
                " ", "cell", " ", "number", " ", "becomes", " ", "too", " ", 
                "small", " ", 
                RowBox[{"(", "cure", ")"}], " ", "or", " ", "too", " ", 
                "great", " ", 
                RowBox[{"(", 
                 RowBox[{"host", " ", "death"}], ")"}], " ", "it", " ", 
                "just", " ", "stays", " ", "there", " ", "to", " ", "allow", 
                " ", "assessment", " ", "of", " ", "activity", " ", "paths"}],
                " ", "*)"}], "\[IndentingNewLine]", ",", 
              RowBox[{"WhenEvent", "[", 
               RowBox[{
                RowBox[{
                 RowBox[{"NN", "[", "t", "]"}], ">", 
                 RowBox[{
                  RowBox[{"10", "^", "9"}], "/", "Nnor"}]}], ",", 
                RowBox[{
                 RowBox[{"NN", "[", "t", "]"}], "->", 
                 RowBox[{"0.99", "*", 
                  RowBox[{
                   RowBox[{"10", "^", "9"}], "/", "Nnor"}]}]}]}], "]"}]}], 
             "\[IndentingNewLine]", "}"}], 
            StyleBox[
             RowBox[{"(*", 
              RowBox[{"fFD", ",", "fAD", ","}], "*)"}],
             Background->GrayLevel[0.85]], "\[IndentingNewLine]", ",", 
            RowBox[{"{", 
             RowBox[{
             "a", ",", "b", ",", "NN", ",", "DD", ",", "pa", ",", "pb", ",", 
              "fFN", ",", "fAN", ",", 
              StyleBox["dF",
               Background->GrayLevel[0.85]], 
              StyleBox[",",
               Background->GrayLevel[0.85]], 
              StyleBox["dA",
               Background->GrayLevel[0.85]], 
              StyleBox[",",
               Background->GrayLevel[0.85]], "ActBlood", ",", "ActBloodFrag", 
              ",", "ActOut", ",", "ActOutFrag", ",", "ActTumor", ",", "SD", 
              ",", "CFN", ",", "CFD", ",", "UN", ",", "NewCells"}], "}"}], 
            ",", 
            RowBox[{"{", 
             RowBox[{"t", ",", 
              RowBox[{"tB", "[", 
               RowBox[{"[", "npw", "]"}], "]"}], ",", 
              RowBox[{"tE", "[", 
               RowBox[{"[", "npw", "]"}], "]"}]}], "}"}], 
            "\[IndentingNewLine]", ",", 
            RowBox[{"AccuracyGoal", "->", "10"}], ",", 
            RowBox[{"PrecisionGoal", "->", "10"}]}], "]"}]}], ";", 
         "\[IndentingNewLine]", "\[IndentingNewLine]", 
         RowBox[{
          RowBox[{"apw", "[", 
           RowBox[{"[", "npw", "]"}], "]"}], "=", 
          RowBox[{"First", "[", 
           RowBox[{"a", "/.", "sol"}], "]"}]}], ";", " ", 
         RowBox[{
          RowBox[{"bpw", "[", 
           RowBox[{"[", "npw", "]"}], "]"}], "=", 
          RowBox[{"First", "[", 
           RowBox[{"b", "/.", "sol"}], "]"}]}], ";", " ", 
         RowBox[{
          RowBox[{"NNpw", "[", 
           RowBox[{"[", "npw", "]"}], "]"}], "=", 
          RowBox[{"First", "[", 
           RowBox[{"NN", "/.", "sol"}], "]"}]}], ";", " ", 
         RowBox[{
          RowBox[{"DDpw", "[", 
           RowBox[{"[", "npw", "]"}], "]"}], "=", 
          RowBox[{"First", "[", 
           RowBox[{"DD", "/.", "sol"}], "]"}]}], ";", "\[IndentingNewLine]", 
         RowBox[{
          RowBox[{"papw", "[", 
           RowBox[{"[", "npw", "]"}], "]"}], "=", 
          RowBox[{"First", "[", 
           RowBox[{"pa", "/.", "sol"}], "]"}]}], ";", " ", 
         RowBox[{
          RowBox[{"pbpw", "[", 
           RowBox[{"[", "npw", "]"}], "]"}], "=", 
          RowBox[{"First", "[", 
           RowBox[{"pb", "/.", "sol"}], "]"}]}], ";", " ", 
         RowBox[{
          RowBox[{"fFNpw", "[", 
           RowBox[{"[", "npw", "]"}], "]"}], "=", 
          RowBox[{"First", "[", 
           RowBox[{"fFN", "/.", "sol"}], "]"}]}], ";", " ", 
         RowBox[{
          RowBox[{"fANpw", "[", 
           RowBox[{"[", "npw", "]"}], "]"}], "=", 
          RowBox[{"First", "[", 
           RowBox[{"fAN", "/.", "sol"}], "]"}]}], ";", " ", 
         StyleBox[
          RowBox[{"(*", 
           RowBox[{
            RowBox[{
             RowBox[{"fFDpw", "[", 
              RowBox[{"[", "npw", "]"}], "]"}], "=", 
             RowBox[{"First", "[", 
              RowBox[{"fFD", "/.", "sol"}], "]"}]}], ";", "  ", 
            RowBox[{
             RowBox[{"fADpw", "[", 
              RowBox[{"[", "npw", "]"}], "]"}], "=", 
             RowBox[{"First", "[", 
              RowBox[{"fAD", "/.", "sol"}], "]"}]}], ";"}], "*)"}],
          Background->GrayLevel[0.85]], 
         StyleBox[
          RowBox[{
           RowBox[{"dFpw", "[", 
            RowBox[{"[", "npw", "]"}], "]"}], "=", 
           RowBox[{"First", "[", 
            RowBox[{"dF", "/.", "sol"}], "]"}]}],
          Background->GrayLevel[0.85]], 
         StyleBox[";",
          Background->GrayLevel[0.85]], 
         StyleBox["  ",
          Background->GrayLevel[0.85]], 
         StyleBox[
          RowBox[{
           RowBox[{"dApw", "[", 
            RowBox[{"[", "npw", "]"}], "]"}], "=", 
           RowBox[{"First", "[", 
            RowBox[{"dA", "/.", "sol"}], "]"}]}],
          Background->GrayLevel[0.85]], 
         StyleBox[";",
          Background->GrayLevel[0.85]], 
         StyleBox["\[IndentingNewLine]",
          Background->GrayLevel[0.85]], 
         RowBox[{
          RowBox[{"ActBloodpw", "[", 
           RowBox[{"[", "npw", "]"}], "]"}], "=", 
          RowBox[{"First", "[", 
           RowBox[{"ActBlood", "/.", "sol"}], "]"}]}], ";", 
         RowBox[{
          RowBox[{"ActBloodFragpw", "[", 
           RowBox[{"[", "npw", "]"}], "]"}], "=", 
          RowBox[{"First", "[", 
           RowBox[{"ActBloodFrag", "/.", "sol"}], "]"}]}], ";", 
         RowBox[{
          RowBox[{"ActOutpw", "[", 
           RowBox[{"[", "npw", "]"}], "]"}], "=", 
          RowBox[{"First", "[", 
           RowBox[{"ActOut", "/.", "sol"}], "]"}]}], ";", 
         RowBox[{
          RowBox[{"ActOutFragpw", "[", 
           RowBox[{"[", "npw", "]"}], "]"}], "=", 
          RowBox[{"First", "[", 
           RowBox[{"ActOutFrag", "/.", "sol"}], "]"}]}], ";", 
         RowBox[{
          RowBox[{"ActTumorpw", "[", 
           RowBox[{"[", "npw", "]"}], "]"}], "=", 
          RowBox[{"First", "[", 
           RowBox[{"ActTumor", "/.", "sol"}], "]"}]}], ";", 
         RowBox[{
          RowBox[{"SDpw", "[", 
           RowBox[{"[", "npw", "]"}], "]"}], "=", 
          RowBox[{"First", "[", 
           RowBox[{"SD", "/.", "sol"}], "]"}]}], ";", 
         RowBox[{
          RowBox[{"CFNpw", "[", 
           RowBox[{"[", "npw", "]"}], "]"}], "=", 
          RowBox[{"First", "[", 
           RowBox[{"CFN", "/.", "sol"}], "]"}]}], ";", 
         RowBox[{
          RowBox[{"CFDpw", "[", 
           RowBox[{"[", "npw", "]"}], "]"}], "=", 
          RowBox[{"First", "[", 
           RowBox[{"CFD", "/.", "sol"}], "]"}]}], ";", 
         RowBox[{
          RowBox[{"UNpw", "[", 
           RowBox[{"[", "npw", "]"}], "]"}], "=", 
          RowBox[{"First", "[", 
           RowBox[{"UN", "/.", "sol"}], "]"}]}], ";", "\[IndentingNewLine]", 
         RowBox[{
          RowBox[{"NewCellspw", "[", 
           RowBox[{"[", "npw", "]"}], "]"}], "=", 
          RowBox[{"First", "[", 
           RowBox[{"NewCells", "/.", "sol"}], "]"}]}], ";", 
         "\[IndentingNewLine]", "\[IndentingNewLine]", 
         RowBox[{"If", "[", 
          RowBox[{
           RowBox[{"npw", "<", "Npw"}], ",", "\[IndentingNewLine]", 
           RowBox[{"(*", 
            RowBox[{"renew", " ", "initial", " ", "conditions"}], "*)"}], 
           "\[IndentingNewLine]", "\[IndentingNewLine]", 
           RowBox[{
            RowBox[{"If", "[", 
             RowBox[{
              RowBox[{
               RowBox[{"Ainj", "[", 
                RowBox[{"[", 
                 RowBox[{"1", ",", "1"}], "]"}], "]"}], "==", "0"}], 
              "\[IndentingNewLine]", ",", 
              RowBox[{
               RowBox[{"a0", "=", 
                RowBox[{
                 RowBox[{
                  RowBox[{"apw", "[", 
                   RowBox[{"[", "npw", "]"}], "]"}], "[", 
                  RowBox[{"tE", "[", 
                   RowBox[{"[", "npw", "]"}], "]"}], "]"}], "+", 
                 RowBox[{
                  RowBox[{"Ainj", "[", 
                   RowBox[{"[", 
                    RowBox[{
                    RowBox[{"npw", "+", "1"}], ",", "2"}], "]"}], "]"}], "/", 
                  "V"}]}]}], ";", 
               RowBox[{"b0", "=", 
                RowBox[{
                 RowBox[{
                  RowBox[{"bpw", "[", 
                   RowBox[{"[", "npw", "]"}], "]"}], "[", 
                  RowBox[{"tE", "[", 
                   RowBox[{"[", "npw", "]"}], "]"}], "]"}], "+", 
                 RowBox[{
                  RowBox[{"Ainj", "[", 
                   RowBox[{"[", 
                    RowBox[{
                    RowBox[{"npw", "+", "1"}], ",", "3"}], "]"}], "]"}], "/", 
                  "V"}]}]}]}], 
              RowBox[{"(*", 
               RowBox[{"eta", "*", 
                RowBox[{
                 RowBox[{"Ainj", "[", 
                  RowBox[{"[", 
                   RowBox[{
                    RowBox[{"npw", "+", "1"}], ",", "2"}], "]"}], "]"}], "/", 
                 "V"}]}], "*)"}], "\[IndentingNewLine]", ",", 
              RowBox[{
               RowBox[{"a0", "=", 
                RowBox[{
                 RowBox[{
                  RowBox[{"apw", "[", 
                   RowBox[{"[", "npw", "]"}], "]"}], "[", 
                  RowBox[{"tE", "[", 
                   RowBox[{"[", "npw", "]"}], "]"}], "]"}], "+", 
                 RowBox[{
                  RowBox[{"Ainj", "[", 
                   RowBox[{"[", 
                    RowBox[{"npw", ",", "2"}], "]"}], "]"}], "/", "V"}]}]}], 
               ";", 
               RowBox[{"b0", "=", 
                RowBox[{
                 RowBox[{
                  RowBox[{"bpw", "[", 
                   RowBox[{"[", "npw", "]"}], "]"}], "[", 
                  RowBox[{"tE", "[", 
                   RowBox[{"[", "npw", "]"}], "]"}], "]"}], "+", 
                 RowBox[{
                  RowBox[{"Ainj", "[", 
                   RowBox[{"[", 
                    RowBox[{"npw", ",", "3"}], "]"}], "]"}], "/", 
                  "V"}]}]}]}]}], 
             RowBox[{"(*", 
              RowBox[{"eta", "*", 
               RowBox[{
                RowBox[{"Ainj", "[", 
                 RowBox[{"[", 
                  RowBox[{"npw", ",", "2"}], "]"}], "]"}], "/", "V"}]}], 
              "*)"}], "]"}], ";", "\[IndentingNewLine]", 
            "\[IndentingNewLine]", 
            RowBox[{"NN0", "=", 
             RowBox[{
              RowBox[{"NNpw", "[", 
               RowBox[{"[", "npw", "]"}], "]"}], "[", 
              RowBox[{"tE", "[", 
               RowBox[{"[", "npw", "]"}], "]"}], "]"}]}], ";", 
            RowBox[{"DD0", "=", 
             RowBox[{
              RowBox[{"DDpw", "[", 
               RowBox[{"[", "npw", "]"}], "]"}], "[", 
              RowBox[{"tE", "[", 
               RowBox[{"[", "npw", "]"}], "]"}], "]"}]}], ";", 
            RowBox[{"pa0", "=", 
             RowBox[{
              RowBox[{"papw", "[", 
               RowBox[{"[", "npw", "]"}], "]"}], "[", 
              RowBox[{"tE", "[", 
               RowBox[{"[", "npw", "]"}], "]"}], "]"}]}], ";", 
            RowBox[{"pb0", "=", 
             RowBox[{
              RowBox[{"pbpw", "[", 
               RowBox[{"[", "npw", "]"}], "]"}], "[", 
              RowBox[{"tE", "[", 
               RowBox[{"[", "npw", "]"}], "]"}], "]"}]}], ";", 
            "\[IndentingNewLine]", 
            RowBox[{"fFN0", "=", 
             RowBox[{
              RowBox[{"fFNpw", "[", 
               RowBox[{"[", "npw", "]"}], "]"}], "[", 
              RowBox[{"tE", "[", 
               RowBox[{"[", "npw", "]"}], "]"}], "]"}]}], ";", 
            RowBox[{"fAN0", "=", 
             RowBox[{
              RowBox[{"fANpw", "[", 
               RowBox[{"[", "npw", "]"}], "]"}], "[", 
              RowBox[{"tE", "[", 
               RowBox[{"[", "npw", "]"}], "]"}], "]"}]}], ";", 
            "\[IndentingNewLine]", 
            StyleBox[
             RowBox[{"(*", 
              RowBox[{
               RowBox[{"fFD0", "=", 
                RowBox[{
                 RowBox[{"fFDpw", "[", 
                  RowBox[{"[", "npw", "]"}], "]"}], "[", 
                 RowBox[{"tE", "[", 
                  RowBox[{"[", "npw", "]"}], "]"}], "]"}]}], ";", 
               RowBox[{"fAD0", "=", 
                RowBox[{
                 RowBox[{"fADpw", "[", 
                  RowBox[{"[", "npw", "]"}], "]"}], "[", 
                 RowBox[{"tE", "[", 
                  RowBox[{"[", "npw", "]"}], "]"}], "]"}]}], ";"}], "*)"}],
             Background->GrayLevel[0.85]], 
            StyleBox["\[IndentingNewLine]",
             Background->GrayLevel[0.85]], 
            StyleBox[
             RowBox[{"dF0", "=", 
              RowBox[{
               RowBox[{"dFpw", "[", 
                RowBox[{"[", "npw", "]"}], "]"}], "[", 
               RowBox[{"tE", "[", 
                RowBox[{"[", "npw", "]"}], "]"}], "]"}]}],
             Background->GrayLevel[0.85]], 
            StyleBox[";",
             Background->GrayLevel[0.85]], 
            StyleBox[
             RowBox[{"dA0", "=", 
              RowBox[{
               RowBox[{"dApw", "[", 
                RowBox[{"[", "npw", "]"}], "]"}], "[", 
               RowBox[{"tE", "[", 
                RowBox[{"[", "npw", "]"}], "]"}], "]"}]}],
             Background->GrayLevel[0.85]], 
            StyleBox[";",
             Background->GrayLevel[0.85]], 
            RowBox[{"ActBlood0", "=", 
             RowBox[{
              RowBox[{"ActBloodpw", "[", 
               RowBox[{"[", "npw", "]"}], "]"}], "[", 
              RowBox[{"tE", "[", 
               RowBox[{"[", "npw", "]"}], "]"}], "]"}]}], ";", 
            RowBox[{"ActBloodFrag0", "=", 
             RowBox[{
              RowBox[{"ActBloodFragpw", "[", 
               RowBox[{"[", "npw", "]"}], "]"}], "[", 
              RowBox[{"tE", "[", 
               RowBox[{"[", "npw", "]"}], "]"}], "]"}]}], ";", 
            RowBox[{"ActOut0", "=", 
             RowBox[{
              RowBox[{"ActOutpw", "[", 
               RowBox[{"[", "npw", "]"}], "]"}], "[", 
              RowBox[{"tE", "[", 
               RowBox[{"[", "npw", "]"}], "]"}], "]"}]}], ";", 
            RowBox[{"ActOutFrag0", "=", 
             RowBox[{
              RowBox[{"ActOutFragpw", "[", 
               RowBox[{"[", "npw", "]"}], "]"}], "[", 
              RowBox[{"tE", "[", 
               RowBox[{"[", "npw", "]"}], "]"}], "]"}]}], ";", 
            RowBox[{"ActTumor0", "=", 
             RowBox[{
              RowBox[{"ActTumorpw", "[", 
               RowBox[{"[", "npw", "]"}], "]"}], "[", 
              RowBox[{"tE", "[", 
               RowBox[{"[", "npw", "]"}], "]"}], "]"}]}], ";", 
            "\[IndentingNewLine]", 
            RowBox[{"SD0", "=", 
             RowBox[{
              RowBox[{"SDpw", "[", 
               RowBox[{"[", "npw", "]"}], "]"}], "[", 
              RowBox[{"tE", "[", 
               RowBox[{"[", "npw", "]"}], "]"}], "]"}]}], ";", 
            "\[IndentingNewLine]", 
            RowBox[{"CFN0", "=", 
             RowBox[{
              RowBox[{"CFNpw", "[", 
               RowBox[{"[", "npw", "]"}], "]"}], "[", 
              RowBox[{"tE", "[", 
               RowBox[{"[", "npw", "]"}], "]"}], "]"}]}], ";", 
            "\[IndentingNewLine]", 
            RowBox[{"CFD0", "=", 
             RowBox[{
              RowBox[{"CFDpw", "[", 
               RowBox[{"[", "npw", "]"}], "]"}], "[", 
              RowBox[{"tE", "[", 
               RowBox[{"[", "npw", "]"}], "]"}], "]"}]}], ";", 
            "\[IndentingNewLine]", 
            RowBox[{"UN0", "=", 
             RowBox[{
              RowBox[{"UNpw", "[", 
               RowBox[{"[", "npw", "]"}], "]"}], "[", 
              RowBox[{"tE", "[", 
               RowBox[{"[", "npw", "]"}], "]"}], "]"}]}], ";", 
            "\[IndentingNewLine]", 
            RowBox[{"NewCells0", "=", 
             RowBox[{
              RowBox[{"NewCellspw", "[", 
               RowBox[{"[", "npw", "]"}], "]"}], "[", 
              RowBox[{"tE", "[", 
               RowBox[{"[", "npw", "]"}], "]"}], "]"}]}], ";", 
            "\[IndentingNewLine]", "\[IndentingNewLine]", 
            RowBox[{"(*", 
             RowBox[{"renew", " ", "time", " ", "frame"}], "*)"}], 
            "\[IndentingNewLine]", 
            RowBox[{
             RowBox[{"tB", "[", 
              RowBox[{"[", 
               RowBox[{"npw", "+", "1"}], "]"}], "]"}], "=", 
             RowBox[{"tE", "[", 
              RowBox[{"[", "npw", "]"}], "]"}]}], ";", "\[IndentingNewLine]", 
            "\[IndentingNewLine]", 
            RowBox[{"If", "[", 
             RowBox[{
              RowBox[{
               RowBox[{"Ainj", "[", 
                RowBox[{"[", 
                 RowBox[{"1", ",", "1"}], "]"}], "]"}], "==", "0"}], ",", 
              RowBox[{"If", "[", 
               RowBox[{
                RowBox[{"Npw", ">", 
                 RowBox[{"npw", "+", "1"}]}], ",", 
                RowBox[{
                 RowBox[{"tE", "[", 
                  RowBox[{"[", 
                   RowBox[{"npw", "+", "1"}], "]"}], "]"}], "=", 
                 RowBox[{"Ainj", "[", 
                  RowBox[{"[", 
                   RowBox[{
                    RowBox[{"npw", "+", "2"}], ",", "1"}], "]"}], "]"}]}], 
                ",", 
                RowBox[{
                 RowBox[{"tE", "[", 
                  RowBox[{"[", 
                   RowBox[{"npw", "+", "1"}], "]"}], "]"}], "=", "tEnd"}]}], 
               "]"}], ",", "\[IndentingNewLine]", 
              RowBox[{"If", "[", 
               RowBox[{
                RowBox[{"Npw", ">", 
                 RowBox[{"npw", "+", "1"}]}], ",", 
                RowBox[{
                 RowBox[{"tE", "[", 
                  RowBox[{"[", 
                   RowBox[{"npw", "+", "1"}], "]"}], "]"}], "=", 
                 RowBox[{"Ainj", "[", 
                  RowBox[{"[", 
                   RowBox[{
                    RowBox[{"npw", "+", "1"}], ",", "1"}], "]"}], "]"}]}], 
                ",", 
                RowBox[{
                 RowBox[{"tE", "[", 
                  RowBox[{"[", 
                   RowBox[{"npw", "+", "1"}], "]"}], "]"}], "=", "tEnd"}]}], 
               "]"}]}], "]"}], ";"}]}], "]"}]}]}], "\[IndentingNewLine]", 
       "]"}], ";", "\[IndentingNewLine]", 
      RowBox[{"npw", "--"}], ";", "\[IndentingNewLine]", 
      RowBox[{"(*", " ", 
       RowBox[{
       "It", " ", "will", " ", "be", " ", "convenient", " ", "to", " ", 
        "have", " ", "estimation", " ", "of", " ", "minimal", " ", "viable", 
        " ", "cell", " ", "number", " ", "here"}], " ", "*)"}], 
      "\[IndentingNewLine]", 
      RowBox[{"Nn", "=", 
       RowBox[{"If", "[", 
        RowBox[{
         RowBox[{
          RowBox[{"Ainj", "[", 
           RowBox[{"[", 
            RowBox[{"1", ",", "1"}], "]"}], "]"}], "==", "0"}], 
         "\[IndentingNewLine]", ",", 
         RowBox[{"Min", "[", 
          RowBox[{"Table", "[", 
           RowBox[{
            RowBox[{
             RowBox[{"NMinimize", "[", 
              RowBox[{
               RowBox[{"{", 
                RowBox[{
                 RowBox[{"Nnor", "*", 
                  RowBox[{"(", 
                   RowBox[{
                    RowBox[{"NNpw", "[", 
                    RowBox[{"[", "nn", "]"}], "]"}], "[", "t", "]"}], ")"}]}],
                  ",", 
                 RowBox[{"t", ">", 
                  RowBox[{"tB", "[", 
                   RowBox[{"[", "nn", "]"}], "]"}]}], ",", 
                 RowBox[{"t", "<", 
                  RowBox[{"tE", "[", 
                   RowBox[{"[", "nn", "]"}], "]"}]}]}], "}"}], ",", "t"}], 
              "]"}], "[", 
             RowBox[{"[", "1", "]"}], "]"}], ",", 
            RowBox[{"{", 
             RowBox[{"nn", ",", "1", ",", "npw"}], "}"}]}], "]"}], "]"}], 
         "\[IndentingNewLine]", ",", 
         RowBox[{"Min", "[", 
          RowBox[{"Table", "[", 
           RowBox[{
            RowBox[{
             RowBox[{"NMinimize", "[", 
              RowBox[{
               RowBox[{"{", 
                RowBox[{
                 RowBox[{"Nnor", "*", 
                  RowBox[{"(", 
                   RowBox[{
                    RowBox[{"NNpw", "[", 
                    RowBox[{"[", "nn", "]"}], "]"}], "[", "t", "]"}], ")"}]}],
                  ",", 
                 RowBox[{"t", ">", 
                  RowBox[{"tB", "[", 
                   RowBox[{"[", "nn", "]"}], "]"}]}], ",", 
                 RowBox[{"t", "<", 
                  RowBox[{"tE", "[", 
                   RowBox[{"[", "nn", "]"}], "]"}]}]}], "}"}], ",", "t"}], 
              "]"}], "[", 
             RowBox[{"[", "1", "]"}], "]"}], ",", 
            RowBox[{"{", 
             RowBox[{"nn", ",", "2", ",", "npw"}], "}"}]}], "]"}], "]"}]}], 
        "]"}]}], ";", 
      RowBox[{"Return", "[", "Nn", "]"}]}], ")"}]}], "\[IndentingNewLine]", 
   "\[IndentingNewLine]", 
   StyleBox[
    RowBox[{"(*", " ", 
     RowBox[{
      RowBox[{
      "This", " ", "is", " ", "the", " ", "script", " ", "for", " ", 
       "finding", " ", "minimal", " ", "single", " ", "curative", " ", 
       "dose"}], ",", " ", 
      RowBox[{"which", " ", "we", " ", "will", " ", "need", " ", "further"}], 
      ",", " ", 
      RowBox[{"so", " ", 
       RowBox[{"let", "'"}], "s", " ", "initialize", " ", "it", " ", "as", 
       " ", "well"}]}], " ", "*)"}],
    FontColor->RGBColor[1, 0, 0],
    Background->RGBColor[1, 0.9, 0.8]], "\[IndentingNewLine]", 
   RowBox[{
    RowBox[{"FindCurDose", "[", "]"}], ":=", 
    RowBox[{"(", 
     RowBox[{
      RowBox[{"DA1", "=", 
       FractionBox[
        RowBox[{"nu", "*", "N0", "*", "rho"}], 
        RowBox[{"alpha", "*", "lambda"}]]}], ";", 
      RowBox[{"(*", " ", 
       RowBox[{
        RowBox[{"at", " ", "this", " ", "dose", " ", 
         RowBox[{"N", "'"}], 
         RowBox[{"(", "0", ")"}]}], "=", 
        RowBox[{"0", " ", "for", " ", "approximated", " ", "system"}]}], " ", 
       "*)"}], "\[IndentingNewLine]", 
      RowBox[{"Ainj", "=", 
       RowBox[{"{", 
        RowBox[{"{", 
         RowBox[{"t1", ",", "DA1", ",", 
          RowBox[{"eta", "*", "DA1"}]}], "}"}], "}"}]}], ";", 
      "\[IndentingNewLine]", "\[IndentingNewLine]", 
      RowBox[{"While", "[", 
       RowBox[{
        RowBox[{
         RowBox[{"FullSystemSolutionMD", "[", "]"}], ">", "Ncur"}], ",", 
        RowBox[{
         RowBox[{"DA1", "=", 
          RowBox[{"2", "*", "DA1"}]}], ";", 
         RowBox[{"Ainj", "=", 
          RowBox[{"{", 
           RowBox[{"{", 
            RowBox[{"t1", ",", "DA1", ",", 
             RowBox[{"eta", "*", "DA1"}]}], "}"}], "}"}]}], ";"}]}], " ", 
       "]"}], ";", "\[IndentingNewLine]", 
      RowBox[{"Dmax", "=", "DA1"}], ";", 
      RowBox[{"Dmin", "=", 
       RowBox[{"DA1", "/", "2"}]}], ";", "\[IndentingNewLine]", 
      "\[IndentingNewLine]", 
      RowBox[{"While", "[", 
       RowBox[{
        RowBox[{
         RowBox[{
          RowBox[{"Abs", "[", 
           RowBox[{"Dmin", "-", "Dmax"}], "]"}], "/", "Dmax"}], ">", 
         "0.000001"}], ",", "\[IndentingNewLine]", 
        RowBox[{
         RowBox[{"DA1", "=", 
          RowBox[{
           RowBox[{"(", 
            RowBox[{"Dmin", "+", "Dmax"}], ")"}], "/", "2"}]}], ";", 
         RowBox[{"Ainj", "=", 
          RowBox[{"{", 
           RowBox[{"{", 
            RowBox[{"t1", ",", "DA1", ",", 
             RowBox[{"eta", "*", "DA1"}]}], "}"}], "}"}]}], ";", 
         "\[IndentingNewLine]", 
         RowBox[{"If", "[", 
          RowBox[{
           RowBox[{
            RowBox[{"FullSystemSolutionMD", "[", "]"}], ">", "Ncur"}], ",", 
           RowBox[{"Dmin", "=", "DA1"}], ",", 
           RowBox[{"Dmax", "=", "DA1"}]}], "]"}]}]}], "]"}], ";", 
      "\[IndentingNewLine]", 
      RowBox[{"Dcur", "=", "Dmax"}], ";", "\[IndentingNewLine]", 
      RowBox[{"Return", "[", 
       RowBox[{"Dcur", "/", "nCpm"}], "]"}]}], ")"}]}], "\[IndentingNewLine]", 
   StyleBox[
    RowBox[{"(*", " ", 
     RowBox[{
     "This", " ", "is", " ", "the", " ", "script", " ", "for", " ", "finding",
       " ", "minimal", " ", "lethally", " ", "toxic", " ", 
      RowBox[{"dose", " ", "--"}], " ", "initialize", " ", "it"}], " ", "*)"}],
    FontColor->RGBColor[1, 0, 0],
    Background->RGBColor[1, 0.9, 0.8]], "\[IndentingNewLine]", 
   RowBox[{
    RowBox[{"FindToxDose", "[", "]"}], ":=", 
    RowBox[{"(", 
     RowBox[{
      RowBox[{"DA1", "=", "Abld"}], ";", "\[IndentingNewLine]", 
      RowBox[{"Ainj", "=", 
       RowBox[{"{", 
        RowBox[{"{", 
         RowBox[{"t1", ",", "DA1", ",", 
          RowBox[{"eta", "*", "DA1"}]}], "}"}], "}"}]}], ";", 
      "\[IndentingNewLine]", "\[IndentingNewLine]", 
      RowBox[{"While", "[", 
       RowBox[{
        RowBox[{
         RowBox[{"FullSystemSolutionToxicity", "[", "]"}], "<", "Abld"}], ",", 
        RowBox[{
         RowBox[{"DA1", "=", 
          RowBox[{"2", "*", "DA1"}]}], ";", 
         RowBox[{"Ainj", "=", 
          RowBox[{"{", 
           RowBox[{"{", 
            RowBox[{"t1", ",", "DA1", ",", 
             RowBox[{"eta", "*", "DA1"}]}], "}"}], "}"}]}], ";"}]}], " ", 
       "]"}], ";", "\[IndentingNewLine]", 
      RowBox[{"Dmax", "=", "DA1"}], ";", 
      RowBox[{"Dmin", "=", 
       RowBox[{"DA1", "/", "2"}]}], ";", "\[IndentingNewLine]", 
      "\[IndentingNewLine]", 
      RowBox[{"While", "[", 
       RowBox[{
        RowBox[{
         RowBox[{
          RowBox[{"Abs", "[", 
           RowBox[{"Dmin", "-", "Dmax"}], "]"}], "/", "Dmax"}], ">", 
         "0.000001"}], ",", "\[IndentingNewLine]", 
        RowBox[{
         RowBox[{"DA1", "=", 
          RowBox[{
           RowBox[{"(", 
            RowBox[{"Dmin", "+", "Dmax"}], ")"}], "/", "2"}]}], ";", 
         RowBox[{"Ainj", "=", 
          RowBox[{"{", 
           RowBox[{"{", 
            RowBox[{"t1", ",", "DA1", ",", 
             RowBox[{"eta", "*", "DA1"}]}], "}"}], "}"}]}], ";", 
         "\[IndentingNewLine]", 
         RowBox[{"If", "[", 
          RowBox[{
           RowBox[{
            RowBox[{"FullSystemSolutionToxicity", "[", "]"}], "<", "Abld"}], 
           ",", 
           RowBox[{"Dmin", "=", "DA1"}], ",", 
           RowBox[{"Dmax", "=", "DA1"}]}], "]"}]}]}], "]"}], ";", 
      "\[IndentingNewLine]", 
      RowBox[{"Dtox", "=", "Dmax"}], ";", "\[IndentingNewLine]", 
      RowBox[{"Return", "[", 
       RowBox[{"Dtox", "/", "nCpm"}], "]"}]}], ")"}]}], "\[IndentingNewLine]",
    "\[IndentingNewLine]", 
   RowBox[{
    RowBox[{"FullSystemSolutionToxicity", "[", "]"}], ":=", 
    RowBox[{"(", "\[IndentingNewLine]", 
     RowBox[{"(*", " ", 
      RowBox[{
       RowBox[{"maximum", " ", "time", " ", "of", " ", 
        RowBox[{"simulation", "--"}], " ", "where", " ", "little", " ", 
        "radioactivity", " ", "of", " ", "the", " ", "last", " ", "dose", " ",
         "remains"}], ",", " ", 
       RowBox[{
       "namely", " ", "0.17", "%", " ", "of", " ", "the", " ", "last", " ", 
        "dose"}]}], " ", "*)"}], 
     StyleBox["\[IndentingNewLine]",
      Background->RGBColor[1, 1, 0]], 
     RowBox[{
      RowBox[{"tEnd", "=", 
       RowBox[{
        RowBox[{"Ainj", "[", 
         RowBox[{"[", 
          RowBox[{
           RowBox[{"Length", "[", "Ainj", "]"}], ",", "1"}], "]"}], "]"}], 
        "+", 
        RowBox[{"(", 
         RowBox[{
          RowBox[{"-", 
           RowBox[{"Log", "[", "0.0017", "]"}]}], "/", "lambda"}], ")"}]}]}], 
      ";", "\[IndentingNewLine]", 
      RowBox[{"IAinj", "=", 
       RowBox[{"Length", "[", "Ainj", "]"}]}], ";", 
      RowBox[{"(*", " ", 
       RowBox[{"number", " ", "of", " ", "injections"}], "*)"}], 
      "\[IndentingNewLine]", 
      RowBox[{"If", "[", 
       RowBox[{
        RowBox[{
         RowBox[{"Ainj", "[", 
          RowBox[{"[", 
           RowBox[{"1", ",", "1"}], "]"}], "]"}], "==", "0"}], ",", 
        RowBox[{"Npw", "=", "IAinj"}], ",", 
        RowBox[{"Npw", "=", 
         RowBox[{"IAinj", "+", "1"}]}]}], "]"}], ";", " ", 
      "\[IndentingNewLine]", "\[IndentingNewLine]", 
      RowBox[{"apw", "=", 
       RowBox[{"Array", "[", 
        RowBox[{"ff", ",", "Npw"}], "]"}]}], ";", 
      RowBox[{"bpw", "=", 
       RowBox[{"Array", "[", 
        RowBox[{"ff", ",", "Npw"}], "]"}]}], ";", 
      RowBox[{"NNpw", "=", 
       RowBox[{"Array", "[", 
        RowBox[{"ff", ",", "Npw"}], "]"}]}], ";", 
      RowBox[{"DDpw", "=", 
       RowBox[{"Array", "[", 
        RowBox[{"ff", ",", "Npw"}], "]"}]}], ";", "\[IndentingNewLine]", 
      RowBox[{"papw", "=", 
       RowBox[{"Array", "[", 
        RowBox[{"ff", ",", "Npw"}], "]"}]}], ";", 
      RowBox[{"pbpw", "=", 
       RowBox[{"Array", "[", 
        RowBox[{"ff", ",", "Npw"}], "]"}]}], ";", 
      RowBox[{"fFNpw", "=", 
       RowBox[{"Array", "[", 
        RowBox[{"ff", ",", "Npw"}], "]"}]}], ";", 
      RowBox[{"fANpw", "=", 
       RowBox[{"Array", "[", 
        RowBox[{"ff", ",", "Npw"}], "]"}]}], ";", "\[IndentingNewLine]", 
      RowBox[{"dFpw", "=", 
       RowBox[{"Array", "[", 
        RowBox[{"ff", ",", "Npw"}], "]"}]}], ";", 
      RowBox[{"dApw", "=", 
       RowBox[{"Array", "[", 
        RowBox[{"ff", ",", "Npw"}], "]"}]}], ";", "\[IndentingNewLine]", 
      RowBox[{"(*", " ", 
       RowBox[{
       "inert", " ", "antibody", " ", "fragments", " ", "are", " ", "as", " ",
         "well", " ", "accounted", " ", "for", " ", "as", " ", "pb"}], " ", 
       "*)"}], "\[IndentingNewLine]", "\[IndentingNewLine]", 
      RowBox[{"(*", " ", 
       RowBox[{
       "times", " ", "of", " ", "beginning", " ", "and", " ", "end", " ", 
        "for", " ", "solution", " ", "of", " ", "separate", " ", "systems"}], 
       " ", "*)"}], "\[IndentingNewLine]", 
      RowBox[{"tB", "=", 
       RowBox[{"Array", "[", 
        RowBox[{"ff", ",", "Npw"}], "]"}]}], ";", 
      RowBox[{"tE", "=", 
       RowBox[{"Array", "[", 
        RowBox[{"ff", ",", "Npw"}], "]"}]}], ";", "\[IndentingNewLine]", 
      "\[IndentingNewLine]", 
      RowBox[{"(*", " ", 
       RowBox[{
       "for", " ", "monitoring", " ", "the", " ", "paths", " ", "of", " ", 
        "activity"}], " ", "*)"}], "\[IndentingNewLine]", 
      RowBox[{"ActBloodpw", "=", 
       RowBox[{"Array", "[", 
        RowBox[{"ff", ",", "Npw"}], "]"}]}], ";", " ", 
      RowBox[{"ActBloodFragpw", "=", 
       RowBox[{"Array", "[", 
        RowBox[{"ff", ",", "Npw"}], "]"}]}], ";", " ", 
      RowBox[{"ActOutpw", "=", 
       RowBox[{"Array", "[", 
        RowBox[{"ff", ",", "Npw"}], "]"}]}], ";", " ", 
      RowBox[{"ActOutFragpw", "=", 
       RowBox[{"Array", "[", 
        RowBox[{"ff", ",", "Npw"}], "]"}]}], ";", " ", 
      RowBox[{"ActTumorpw", "=", 
       RowBox[{"Array", "[", 
        RowBox[{"ff", ",", "Npw"}], "]"}]}], ";", "\[IndentingNewLine]", 
      "\[IndentingNewLine]", 
      RowBox[{"(*", " ", 
       RowBox[{
        RowBox[{
         RowBox[{
         "for", " ", "monitoring", " ", "influence", " ", "of", " ", "self"}],
          "-", "dose"}], ",", " ", 
        RowBox[{"croos", "-", 
         RowBox[{
         "fire", " ", "and", " ", "decays", " ", "in", " ", "blood"}]}]}], 
       " ", "*)"}], "\[IndentingNewLine]", 
      RowBox[{"SDpw", "=", 
       RowBox[{"Array", "[", 
        RowBox[{"ff", ",", "Npw"}], "]"}]}], ";", 
      RowBox[{"CFNpw", "=", 
       RowBox[{"Array", "[", 
        RowBox[{"ff", ",", "Npw"}], "]"}]}], ";", 
      RowBox[{"CFDpw", "=", 
       RowBox[{"Array", "[", 
        RowBox[{"ff", ",", "Npw"}], "]"}]}], ";", 
      RowBox[{"UNpw", "=", 
       RowBox[{"Array", "[", 
        RowBox[{"ff", ",", "Npw"}], "]"}]}], ";", "\[IndentingNewLine]", 
      "\[IndentingNewLine]", 
      RowBox[{"(*", " ", 
       RowBox[{
       "for", " ", "monitoring", " ", "the", " ", "number", " ", "of", " ", 
        "new", " ", "cancer", " ", "cells", " ", "appearing", " ", "during", 
        " ", "treatment"}], " ", "*)"}], "\[IndentingNewLine]", 
      RowBox[{"NewCellspw", "=", 
       RowBox[{"Array", "[", 
        RowBox[{"ff", ",", "Npw"}], "]"}]}], ";", "\[IndentingNewLine]", 
      "\[IndentingNewLine]", 
      RowBox[{"Clear", "[", 
       RowBox[{
       "a", ",", "b", ",", "NN", ",", "DD", ",", "pa", ",", "pb", ",", "fFN", 
        ",", "fAN", ",", "dF", ",", "dA", ",", "ActBlood", ",", 
        "ActBloodFrag", ",", "ActOut", ",", "ActOutFrag", ",", "ActTumor", 
        ",", "SD", ",", "CFN", ",", "CFD", ",", "UN", ",", "NewCells"}], 
       "]"}], ";", "\[IndentingNewLine]", "\[IndentingNewLine]", 
      RowBox[{"(*", " ", "EQUATIONS", " ", "*)"}], "\[IndentingNewLine]", 
      "\[IndentingNewLine]", 
      RowBox[{"(*", " ", 
       RowBox[{"Radiation", " ", "damage", " ", "function"}], " ", "*)"}], 
      "\[IndentingNewLine]", 
      RowBox[{
       RowBox[{"RD", "[", 
        RowBox[{
        "NN_", ",", "DD_", ",", "fAN_", ",", "dA_", ",", "a_", ",", "pa_"}], 
        "]"}], ":=", 
       RowBox[{"alpha", "*", 
        RowBox[{"(", 
         RowBox[{
          RowBox[{"ks", "*", 
           FractionBox[
            RowBox[{"lambda", "*", "gamma", "*", "fAN"}], "nu"]}], 
          RowBox[{"(*", 
           RowBox[{"self", "-", "dose"}], "*)"}], "+", 
          RowBox[{
           RowBox[{"(", 
            RowBox[{"1", "-", "ks"}], ")"}], "*", 
           FractionBox[
            RowBox[{"lambda", "*", "gamma", "*", 
             RowBox[{"(", 
              RowBox[{
               RowBox[{"fAN", "*", "NN"}], "+", "dA"}], ")"}]}], 
            RowBox[{"nu", "*", 
             RowBox[{"(", 
              RowBox[{"NN", "+", "DD"}], ")"}]}]]}], 
          RowBox[{"(*", 
           RowBox[{"cross", "-", "fire"}], "*)"}], "+", 
          RowBox[{"kf", "*", "lambda", "*", 
           RowBox[{"(", 
            RowBox[{"a", "+", "pa"}], ")"}]}]}], 
         RowBox[{"(*", 
          RowBox[{"dose", " ", "from", " ", "unanchored", " ", "nuclides"}], 
          "*)"}], ")"}]}]}], ";", "\[IndentingNewLine]", 
      "\[IndentingNewLine]", "\[IndentingNewLine]", 
      RowBox[{"(*", " ", 
       RowBox[{"Active", " ", "antibodies"}], " ", "*)"}], " ", 
      "\[IndentingNewLine]", 
      RowBox[{
       RowBox[{"Fa", "[", "t_", "]"}], ":=", 
       RowBox[{"(*", 
        RowBox[{
        "injections", " ", "are", " ", "considered", " ", "as", " ", 
         "initial", " ", "conditions"}], "*)"}], 
       RowBox[{
        RowBox[{
         RowBox[{"-", " ", "lambda"}], "*", 
         RowBox[{"a", "[", "t", "]"}]}], 
        RowBox[{"(*", "decay", "*)"}], "-", 
        RowBox[{"kon", "*", 
         FractionBox["gamma", "V"], "*", 
         RowBox[{"(", 
          RowBox[{
           RowBox[{
            RowBox[{"fFN", "[", "t", "]"}], "*", 
            RowBox[{"NN", "[", "t", "]"}]}], "+", 
           RowBox[{"dF", "[", "t", "]"}]}], ")"}], "*", 
         RowBox[{"a", "[", "t", "]"}]}], 
        RowBox[{"(*", "binding", "*)"}], "-", 
        RowBox[{"kappac", "*", 
         RowBox[{"a", "[", "t", "]"}]}]}]}], 
      RowBox[{"(*", "clearance", "*)"}], ";", "\[IndentingNewLine]", 
      "\[IndentingNewLine]", 
      RowBox[{"(*", " ", 
       RowBox[{"Inert", " ", "antibodies"}], " ", "*)"}], " ", 
      "\[IndentingNewLine]", 
      RowBox[{
       RowBox[{"Fb", "[", "t_", "]"}], ":=", 
       RowBox[{"(*", 
        RowBox[{
        "injections", " ", "are", " ", "considered", " ", "as", " ", 
         "initial", " ", "conditions"}], "*)"}], 
       RowBox[{
        RowBox[{
         RowBox[{"+", " ", "lambda"}], "*", 
         RowBox[{"a", "[", "t", "]"}]}], 
        RowBox[{"(*", 
         RowBox[{"decay", " ", "of", " ", "a"}], "*)"}], "-", 
        RowBox[{"kon", "*", 
         FractionBox["gamma", "V"], "*", 
         RowBox[{"(", 
          RowBox[{
           RowBox[{
            RowBox[{"fFN", "[", "t", "]"}], "*", 
            RowBox[{"NN", "[", "t", "]"}]}], "+", 
           RowBox[{"dF", "[", "t", "]"}]}], ")"}], "*", 
         RowBox[{"b", "[", "t", "]"}]}], 
        RowBox[{"(*", "binding", "*)"}], "-", 
        RowBox[{"kappac", "*", 
         RowBox[{"b", "[", "t", "]"}]}]}]}], 
      RowBox[{"(*", "clearance", "*)"}], ";", "\[IndentingNewLine]", 
      "\[IndentingNewLine]", 
      RowBox[{"(*", " ", 
       RowBox[{"Viable", " ", "cells"}], " ", "*)"}], " ", 
      RowBox[{
       RowBox[{"FNN", "[", "t_", "]"}], ":=", 
       RowBox[{
        RowBox[{"rho", "*", 
         RowBox[{"NN", "[", "t", "]"}]}], 
        RowBox[{"(*", "proliferation", "*)"}], "-", 
        RowBox[{
         RowBox[{"RD", "[", 
          RowBox[{
           RowBox[{"NN", "[", "t", "]"}], ",", 
           RowBox[{"DD", "[", "t", "]"}], ",", 
           RowBox[{"fAN", "[", "t", "]"}], ",", 
           RowBox[{"dA", "[", "t", "]"}], ",", 
           RowBox[{"a", "[", "t", "]"}], ",", 
           RowBox[{"pa", "[", "t", "]"}]}], "]"}], "*", 
         RowBox[{"NN", "[", "t", "]"}]}]}]}], 
      RowBox[{"(*", "damage", "*)"}], ";", "\[IndentingNewLine]", 
      "\[IndentingNewLine]", 
      RowBox[{"(*", " ", 
       RowBox[{"Damaged", " ", "cells"}], " ", "*)"}], 
      RowBox[{
       RowBox[{"FDD", "[", "t_", "]"}], ":=", 
       RowBox[{
        RowBox[{
         RowBox[{"RD", "[", 
          RowBox[{
           RowBox[{"NN", "[", "t", "]"}], ",", 
           RowBox[{"DD", "[", "t", "]"}], ",", 
           RowBox[{"fAN", "[", "t", "]"}], ",", 
           RowBox[{"dA", "[", "t", "]"}], ",", 
           RowBox[{"a", "[", "t", "]"}], ",", 
           RowBox[{"pa", "[", "t", "]"}]}], "]"}], "*", 
         RowBox[{"NN", "[", "t", "]"}]}], 
        RowBox[{"(*", "damage", "*)"}], "-", 
        RowBox[{"omega", "*", 
         RowBox[{"DD", "[", "t", "]"}]}]}]}], 
      RowBox[{"(*", "death", "*)"}], ";", "\[IndentingNewLine]", 
      "\[IndentingNewLine]", 
      RowBox[{"(*", " ", 
       RowBox[{"Active", " ", "fragments"}], " ", "*)"}], " ", 
      RowBox[{
       RowBox[{"Fpa", "[", "t_", "]"}], ":=", 
       RowBox[{
        RowBox[{"omega", "*", 
         FractionBox[
          RowBox[{"gamma", "*", 
           RowBox[{"dA", "[", "t", "]"}]}], "V"]}], 
        RowBox[{"(*", "release", "*)"}], "-", 
        RowBox[{"lambda", "*", 
         RowBox[{"pa", "[", "t", "]"}]}], " ", 
        RowBox[{"(*", "decay", "*)"}], "-", 
        RowBox[{"kappap", "*", 
         RowBox[{"pa", "[", "t", "]"}]}]}]}], " ", 
      RowBox[{"(*", "clearance", "*)"}], ";", "\[IndentingNewLine]", 
      "\[IndentingNewLine]", 
      RowBox[{"(*", " ", 
       RowBox[{"Inert", " ", "fragments"}], " ", "*)"}], 
      "\[IndentingNewLine]", 
      RowBox[{
       RowBox[{"Fpb", "[", "t_", "]"}], ":=", 
       RowBox[{
        RowBox[{"omega", "*", 
         FractionBox[
          RowBox[{"gamma", "*", 
           RowBox[{"(", 
            RowBox[{
             RowBox[{"DD", "[", "t", "]"}], "-", 
             RowBox[{"dF", "[", "t", "]"}], "-", 
             RowBox[{"dA", "[", "t", "]"}]}], ")"}]}], "V"]}], 
        RowBox[{"(*", "release", "*)"}], "+", " ", 
        RowBox[{"lambda", "*", 
         RowBox[{"pa", "[", "t", "]"}]}], 
        RowBox[{"(*", "decay", "*)"}], "-", 
        RowBox[{"kappap", "*", 
         RowBox[{"pb", "[", "t", "]"}]}]}]}], 
      RowBox[{"(*", "clearance", "*)"}], ";", "\[IndentingNewLine]", 
      "\[IndentingNewLine]", 
      RowBox[{"(*", " ", 
       RowBox[{
       "Free", " ", "receptors", " ", "of", " ", "viable", " ", "cells"}], 
       " ", "*)"}], " ", 
      RowBox[{
       RowBox[{"FfFN", "[", "t_", "]"}], ":=", 
       RowBox[{
        RowBox[{
         RowBox[{"(", 
          RowBox[{"1", "-", 
           RowBox[{"fFN", "[", "t", "]"}]}], ")"}], "*", "rho"}], "-", 
        RowBox[{"kon", "*", 
         RowBox[{"(", 
          RowBox[{
           RowBox[{"a", "[", "t", "]"}], "+", 
           RowBox[{"b", "[", "t", "]"}]}], ")"}], "*", 
         RowBox[{"fFN", "[", "t", "]"}]}]}]}], ";", "\[IndentingNewLine]", 
      "\[IndentingNewLine]", 
      RowBox[{"(*", " ", 
       RowBox[{
       "Active", " ", "receptors", " ", "of", " ", "viable", " ", "cells"}], 
       " ", "*)"}], " ", 
      RowBox[{
       RowBox[{"FfAN", "[", "t_", "]"}], ":=", 
       RowBox[{
        RowBox[{"kon", "*", 
         RowBox[{"a", "[", "t", "]"}], "*", 
         RowBox[{"fFN", "[", "t", "]"}]}], "-", 
        RowBox[{
         RowBox[{"(", 
          RowBox[{"lambda", "+", "rho"}], ")"}], "*", 
         RowBox[{"fAN", "[", "t", "]"}]}]}]}], ";", "\[IndentingNewLine]", 
      "\[IndentingNewLine]", 
      RowBox[{"(*", " ", 
       RowBox[{
       "Free", " ", "receptors", " ", "of", " ", "damaged", " ", "cells"}], 
       " ", "*)"}], "\[IndentingNewLine]", 
      RowBox[{
       RowBox[{"FdF", "[", "t_", "]"}], ":=", 
       RowBox[{
        RowBox[{
         RowBox[{"RD", "[", 
          RowBox[{
           RowBox[{"NN", "[", "t", "]"}], ",", 
           RowBox[{"DD", "[", "t", "]"}], ",", 
           RowBox[{"fAN", "[", "t", "]"}], ",", 
           RowBox[{"dA", "[", "t", "]"}], ",", 
           RowBox[{"a", "[", "t", "]"}], ",", 
           RowBox[{"pa", "[", "t", "]"}]}], "]"}], "*", 
         RowBox[{"fFN", "[", "t", "]"}], "*", 
         RowBox[{"NN", "[", "t", "]"}]}], "-", 
        RowBox[{"kon", "*", 
         RowBox[{"(", 
          RowBox[{
           RowBox[{"a", "[", "t", "]"}], "+", 
           RowBox[{"b", "[", "t", "]"}]}], ")"}], "*", 
         RowBox[{"dF", "[", "t", "]"}]}], "-", 
        RowBox[{"omega", "*", 
         RowBox[{"dF", "[", "t", "]"}]}]}]}], ";", "\[IndentingNewLine]", 
      "\[IndentingNewLine]", 
      RowBox[{"(*", " ", 
       RowBox[{
       "Active", " ", "receptors", " ", "of", " ", "damaged", " ", "cells"}], 
       " ", "*)"}], " ", "\[IndentingNewLine]", 
      RowBox[{
       RowBox[{"FdA", "[", "t_", "]"}], ":=", 
       RowBox[{
        RowBox[{
         RowBox[{"RD", "[", 
          RowBox[{
           RowBox[{"NN", "[", "t", "]"}], ",", 
           RowBox[{"DD", "[", "t", "]"}], ",", 
           RowBox[{"fAN", "[", "t", "]"}], ",", 
           RowBox[{"dA", "[", "t", "]"}], ",", 
           RowBox[{"a", "[", "t", "]"}], ",", 
           RowBox[{"pa", "[", "t", "]"}]}], "]"}], "*", 
         RowBox[{"fAN", "[", "t", "]"}], "*", 
         RowBox[{"NN", "[", "t", "]"}]}], "+", 
        RowBox[{"kon", "*", 
         RowBox[{"a", "[", "t", "]"}], "*", 
         RowBox[{"dF", "[", "t", "]"}]}], "-", 
        RowBox[{"lambda", "*", 
         RowBox[{"dA", "[", "t", "]"}]}], "-", 
        RowBox[{"omega", "*", 
         RowBox[{"dA", "[", "t", "]"}]}]}]}], ";", 
      StyleBox["\[IndentingNewLine]",
       Background->RGBColor[0.88, 1, 0.88]], 
      StyleBox["\[IndentingNewLine]",
       Background->RGBColor[0.88, 1, 0.88]], 
      RowBox[{"(*", " ", 
       RowBox[{"Initial", " ", "conditions"}], " ", "*)"}], 
      "\[IndentingNewLine]", 
      StyleBox["\[IndentingNewLine]",
       Background->RGBColor[0.88, 1, 0.88]], 
      RowBox[{"If", "[", 
       RowBox[{
        RowBox[{
         RowBox[{"Ainj", "[", 
          RowBox[{"[", 
           RowBox[{"1", ",", "1"}], "]"}], "]"}], "==", "0"}], 
        "\[IndentingNewLine]", ",", 
        RowBox[{
         RowBox[{"a0", "=", 
          RowBox[{
           RowBox[{"Ainj", "[", 
            RowBox[{"[", 
             RowBox[{"1", ",", "2"}], "]"}], "]"}], "/", "V"}]}], ";", 
         RowBox[{"b0", "=", 
          RowBox[{
           RowBox[{"Ainj", "[", 
            RowBox[{"[", 
             RowBox[{"1", ",", "3"}], "]"}], "]"}], "/", "V"}]}]}], 
        "\[IndentingNewLine]", ",", 
        RowBox[{
         RowBox[{"a0", "=", "0"}], ";", 
         RowBox[{"b0", "=", "0"}]}]}], "]"}], ";", 
      RowBox[{"(*", 
       RowBox[{"complexes", " ", "in", " ", "blood"}], "*)"}], 
      "\[IndentingNewLine]", 
      RowBox[{"NN0", "=", "N0"}], ";", "\[IndentingNewLine]", 
      RowBox[{"DD0", "=", "0"}], ";", "\[IndentingNewLine]", 
      RowBox[{"pa0", "=", "0"}], ";", 
      RowBox[{"pb0", "=", "0"}], ";", 
      RowBox[{"fFN0", "=", "1"}], ";", 
      RowBox[{"fAN0", "=", "0"}], ";", "\[IndentingNewLine]", 
      RowBox[{"dF0", "=", "0"}], ";", 
      RowBox[{"dA0", "=", "0"}], ";", "\[IndentingNewLine]", 
      RowBox[{"ActBlood0", "=", "0"}], ";", 
      RowBox[{"ActBloodFrag0", "=", "0"}], ";", 
      RowBox[{"ActOut0", "=", "0"}], ";", 
      RowBox[{"ActOutFrag0", "=", "0"}], ";", 
      RowBox[{"ActTumor0", "=", "0"}], ";", 
      RowBox[{"NewCells0", "=", "0"}], ";", "\[IndentingNewLine]", 
      RowBox[{"SD0", "=", "0"}], ";", 
      RowBox[{"CFN0", "=", "0"}], ";", 
      RowBox[{"CFD0", "=", "0"}], ";", 
      RowBox[{"UN0", "=", "0"}], ";", "\[IndentingNewLine]", 
      "\[IndentingNewLine]", 
      RowBox[{"(*", " ", "SOLVER", " ", "*)"}], "\[IndentingNewLine]", 
      "\[IndentingNewLine]", 
      RowBox[{
       RowBox[{"tB", "[", 
        RowBox[{"[", "1", "]"}], "]"}], "=", "0"}], ";", 
      RowBox[{"If", "[", 
       RowBox[{
        RowBox[{
         RowBox[{"Ainj", "[", 
          RowBox[{"[", 
           RowBox[{"1", ",", "1"}], "]"}], "]"}], "==", "0"}], ",", 
        RowBox[{"If", "[", 
         RowBox[{
          RowBox[{"IAinj", ">", "1"}], ",", 
          RowBox[{
           RowBox[{"tE", "[", 
            RowBox[{"[", "1", "]"}], "]"}], "=", 
           RowBox[{"Ainj", "[", 
            RowBox[{"[", 
             RowBox[{"2", ",", "1"}], "]"}], "]"}]}], ",", 
          RowBox[{
           RowBox[{"tE", "[", 
            RowBox[{"[", "1", "]"}], "]"}], "=", "tEnd"}]}], "]"}], ",", 
        RowBox[{
         RowBox[{"tE", "[", 
          RowBox[{"[", "1", "]"}], "]"}], "=", 
         RowBox[{"Ainj", "[", 
          RowBox[{"[", 
           RowBox[{"1", ",", "1"}], "]"}], "]"}]}]}], "]"}], ";", 
      "\[IndentingNewLine]", "\[IndentingNewLine]", 
      RowBox[{"For", "[", 
       RowBox[{
        RowBox[{"npw", "=", "1"}], ",", 
        RowBox[{"npw", "<=", "Npw"}], ",", 
        RowBox[{"npw", "++"}], ",", "\[IndentingNewLine]", 
        "\[IndentingNewLine]", 
        RowBox[{
         RowBox[{"Clear", "[", 
          RowBox[{
          "a", ",", "b", ",", "NN", ",", "DD", ",", "pa", ",", "pb", ",", 
           "fFN", ",", "fAN", ",", "dF", ",", "dA", ",", "ActBlood", ",", 
           "ActBloodFrag", ",", "ActOut", ",", "ActOutFrag", ",", "ActTumor", 
           ",", "SD", ",", "CFN", ",", "CFD", ",", "UN", ",", "NewCells"}], 
          "]"}], ";", "\[IndentingNewLine]", "\[IndentingNewLine]", 
         RowBox[{"sol", "=", 
          RowBox[{"NDSolve", "[", 
           RowBox[{
            RowBox[{"{", "\[IndentingNewLine]", 
             RowBox[{"(*", 
              RowBox[{"INITIAL", " ", "CONDITIONS"}], "*)"}], 
             "\[IndentingNewLine]", 
             RowBox[{
              RowBox[{
               RowBox[{"a", "[", 
                RowBox[{"tB", "[", 
                 RowBox[{"[", "npw", "]"}], "]"}], "]"}], "==", "a0"}], ",", 
              RowBox[{
               RowBox[{"b", "[", 
                RowBox[{"tB", "[", 
                 RowBox[{"[", "npw", "]"}], "]"}], "]"}], "==", "b0"}], ",", 
              RowBox[{
               RowBox[{"NN", "[", 
                RowBox[{"tB", "[", 
                 RowBox[{"[", "npw", "]"}], "]"}], "]"}], "==", "NN0"}], ",", 
              RowBox[{
               RowBox[{"DD", "[", 
                RowBox[{"tB", "[", 
                 RowBox[{"[", "npw", "]"}], "]"}], "]"}], "==", "DD0"}], ",", 
              RowBox[{
               RowBox[{"pa", "[", 
                RowBox[{"tB", "[", 
                 RowBox[{"[", "npw", "]"}], "]"}], "]"}], "==", "pa0"}], ",", 
              RowBox[{
               RowBox[{"pb", "[", 
                RowBox[{"tB", "[", 
                 RowBox[{"[", "npw", "]"}], "]"}], "]"}], "==", "pb0"}], ",", 
              RowBox[{
               RowBox[{"fFN", "[", 
                RowBox[{"tB", "[", 
                 RowBox[{"[", "npw", "]"}], "]"}], "]"}], "==", "fFN0"}], ",", 
              RowBox[{
               RowBox[{"fAN", "[", 
                RowBox[{"tB", "[", 
                 RowBox[{"[", "npw", "]"}], "]"}], "]"}], "==", "fAN0"}], ",", 
              RowBox[{
               RowBox[{"dF", "[", 
                RowBox[{"tB", "[", 
                 RowBox[{"[", "npw", "]"}], "]"}], "]"}], "==", "dF0"}], ",", 
              RowBox[{
               RowBox[{"dA", "[", 
                RowBox[{"tB", "[", 
                 RowBox[{"[", "npw", "]"}], "]"}], "]"}], "==", "dA0"}], ",", 
              "\[IndentingNewLine]", 
              RowBox[{
               RowBox[{"ActBlood", "[", 
                RowBox[{"tB", "[", 
                 RowBox[{"[", "npw", "]"}], "]"}], "]"}], "==", "ActBlood0"}],
               ",", 
              RowBox[{
               RowBox[{"ActBloodFrag", "[", 
                RowBox[{"tB", "[", 
                 RowBox[{"[", "npw", "]"}], "]"}], "]"}], "==", 
               "ActBloodFrag0"}], ",", 
              RowBox[{
               RowBox[{"ActOut", "[", 
                RowBox[{"tB", "[", 
                 RowBox[{"[", "npw", "]"}], "]"}], "]"}], "==", "ActOut0"}], 
              ",", 
              RowBox[{
               RowBox[{"ActOutFrag", "[", 
                RowBox[{"tB", "[", 
                 RowBox[{"[", "npw", "]"}], "]"}], "]"}], "==", 
               "ActOutFrag0"}], ",", 
              RowBox[{
               RowBox[{"ActTumor", "[", 
                RowBox[{"tB", "[", 
                 RowBox[{"[", "npw", "]"}], "]"}], "]"}], "==", "ActTumor0"}],
               ",", 
              RowBox[{
               RowBox[{"SD", "[", 
                RowBox[{"tB", "[", 
                 RowBox[{"[", "npw", "]"}], "]"}], "]"}], "==", "SD0"}], ",", 
              RowBox[{
               RowBox[{"CFN", "[", 
                RowBox[{"tB", "[", 
                 RowBox[{"[", "npw", "]"}], "]"}], "]"}], "==", "CFN0"}], ",", 
              RowBox[{
               RowBox[{"CFD", "[", 
                RowBox[{"tB", "[", 
                 RowBox[{"[", "npw", "]"}], "]"}], "]"}], "==", "CFD0"}], ",", 
              RowBox[{
               RowBox[{"UN", "[", 
                RowBox[{"tB", "[", 
                 RowBox[{"[", "npw", "]"}], "]"}], "]"}], "==", "UN0"}], ",", 
              RowBox[{
               RowBox[{"NewCells", "[", 
                RowBox[{"tB", "[", 
                 RowBox[{"[", "npw", "]"}], "]"}], "]"}], "==", "NewCells0"}],
               ",", "\[IndentingNewLine]", "\[IndentingNewLine]", 
              RowBox[{
               RowBox[{
                RowBox[{"a", "'"}], "[", "t", "]"}], "==", 
               RowBox[{"Fa", "[", "t", "]"}]}], ",", 
              RowBox[{
               RowBox[{
                RowBox[{"b", "'"}], "[", "t", "]"}], "==", " ", 
               RowBox[{"Fb", "[", "t", "]"}]}], ",", 
              RowBox[{
               RowBox[{
                RowBox[{"NN", "'"}], "[", "t", "]"}], "==", 
               RowBox[{"FNN", "[", "t", "]"}]}], ",", 
              RowBox[{
               RowBox[{
                RowBox[{"DD", "'"}], "[", "t", "]"}], "==", 
               RowBox[{"FDD", "[", "t", "]"}]}], ",", 
              RowBox[{
               RowBox[{
                RowBox[{"pa", "'"}], "[", "t", "]"}], "==", 
               RowBox[{"Fpa", "[", "t", "]"}]}], ",", 
              RowBox[{
               RowBox[{
                RowBox[{"pb", "'"}], "[", "t", "]"}], "==", 
               RowBox[{"Fpb", "[", "t", "]"}]}], ",", 
              RowBox[{
               RowBox[{
                RowBox[{"fFN", "'"}], "[", "t", "]"}], "==", 
               RowBox[{"FfFN", "[", "t", "]"}]}], ",", 
              RowBox[{
               RowBox[{
                RowBox[{"fAN", "'"}], "[", "t", "]"}], "==", 
               RowBox[{"FfAN", "[", "t", "]"}]}], ",", 
              RowBox[{
               RowBox[{
                RowBox[{"dF", "'"}], "[", "t", "]"}], "==", 
               RowBox[{"FdF", "[", "t", "]"}]}], ",", 
              RowBox[{
               RowBox[{
                RowBox[{"dA", "'"}], "[", "t", "]"}], "==", 
               RowBox[{"FdA", "[", "t", "]"}]}], ",", "\[IndentingNewLine]", 
              "\[IndentingNewLine]", 
              RowBox[{
               RowBox[{
                RowBox[{"ActBlood", "'"}], "[", "t", "]"}], "==", 
               RowBox[{"V", "*", "lambda", "*", 
                RowBox[{"(", 
                 RowBox[{
                  RowBox[{"a", "[", "t", "]"}], "+", 
                  RowBox[{"pa", "[", "t", "]"}]}], ")"}]}]}], ",", 
              "\[IndentingNewLine]", 
              RowBox[{
               RowBox[{
                RowBox[{"ActBloodFrag", "'"}], "[", "t", "]"}], "==", 
               RowBox[{"V", "*", "lambda", "*", 
                RowBox[{"pa", "[", "t", "]"}]}]}], ",", "\[IndentingNewLine]", 
              RowBox[{
               RowBox[{
                RowBox[{"ActOut", "'"}], "[", "t", "]"}], "==", 
               RowBox[{"V", "*", 
                RowBox[{"(", 
                 RowBox[{
                  RowBox[{"kappac", "*", 
                   RowBox[{"a", "[", "t", "]"}]}], "+", 
                  RowBox[{"kappap", "*", 
                   RowBox[{"pa", "[", "t", "]"}]}]}], ")"}]}]}], ",", 
              "\[IndentingNewLine]", 
              RowBox[{
               RowBox[{
                RowBox[{"ActOutFrag", "'"}], "[", "t", "]"}], "==", 
               RowBox[{"V", "*", "kappap", "*", 
                RowBox[{"pa", "[", "t", "]"}]}]}], ",", "\[IndentingNewLine]", 
              RowBox[{
               RowBox[{
                RowBox[{"ActTumor", "'"}], "[", "t", "]"}], "==", 
               RowBox[{
                RowBox[{"(", 
                 RowBox[{"lambda", "*", "gamma"}], ")"}], "*", 
                RowBox[{"(", 
                 RowBox[{
                  RowBox[{
                   RowBox[{"fAN", "[", "t", "]"}], "*", 
                   RowBox[{"NN", "[", "t", "]"}]}], "+", 
                  RowBox[{"dA", "[", "t", "]"}]}], ")"}]}]}], ",", 
              "\[IndentingNewLine]", "\[IndentingNewLine]", 
              RowBox[{
               RowBox[{
                RowBox[{"SD", "'"}], "[", "t", "]"}], "==", 
               RowBox[{"ks", "*", 
                RowBox[{"(", 
                 RowBox[{"lambda", "*", "gamma"}], ")"}], "*", 
                RowBox[{"(", 
                 RowBox[{
                  RowBox[{"fAN", "[", "t", "]"}], "*", 
                  RowBox[{"NN", "[", "t", "]"}]}], ")"}]}]}], ",", 
              "\[IndentingNewLine]", 
              RowBox[{
               RowBox[{
                RowBox[{"CFN", "'"}], "[", "t", "]"}], "==", 
               RowBox[{
                RowBox[{"(", 
                 RowBox[{"1", "-", "ks"}], ")"}], "*", 
                RowBox[{"(", 
                 RowBox[{"lambda", "*", "gamma"}], ")"}], "*", 
                RowBox[{"(", 
                 RowBox[{
                  RowBox[{"fAN", "[", "t", "]"}], "*", 
                  RowBox[{"NN", "[", "t", "]"}]}], ")"}], "*", 
                FractionBox[
                 RowBox[{"NN", "[", "t", "]"}], 
                 RowBox[{
                  RowBox[{"NN", "[", "t", "]"}], "+", 
                  RowBox[{"DD", "[", "t", "]"}]}]]}]}], ",", 
              "\[IndentingNewLine]", 
              RowBox[{
               RowBox[{
                RowBox[{"CFD", "'"}], "[", "t", "]"}], "==", 
               RowBox[{
                RowBox[{"(", 
                 RowBox[{"1", "-", "ks"}], ")"}], "*", 
                RowBox[{"(", 
                 RowBox[{"lambda", "*", "gamma"}], ")"}], "*", 
                RowBox[{"dA", "[", "t", "]"}], "*", 
                FractionBox[
                 RowBox[{"NN", "[", "t", "]"}], 
                 RowBox[{
                  RowBox[{"NN", "[", "t", "]"}], "+", 
                  RowBox[{"DD", "[", "t", "]"}]}]]}]}], ",", 
              "\[IndentingNewLine]", 
              RowBox[{
               RowBox[{
                RowBox[{"UN", "'"}], "[", "t", "]"}], "==", 
               RowBox[{"kf", "*", "lambda", "*", 
                RowBox[{"(", 
                 RowBox[{
                  RowBox[{"a", "[", "t", "]"}], "+", 
                  RowBox[{"pa", "[", "t", "]"}]}], ")"}], "*", "nu", "*", 
                RowBox[{"NN", "[", "t", "]"}]}]}], ",", "\[IndentingNewLine]", 
              RowBox[{
               RowBox[{
                RowBox[{"NewCells", "'"}], "[", "t", "]"}], "==", 
               RowBox[{"If", "[", 
                RowBox[{
                 RowBox[{"t", ">", 
                  RowBox[{"Ainj", "[", 
                   RowBox[{"[", 
                    RowBox[{"1", ",", "1"}], "]"}], "]"}]}], ",", 
                 RowBox[{"rho", "*", 
                  RowBox[{"NN", "[", "t", "]"}]}], ",", "0"}], "]"}]}], 
              RowBox[{"(*", " ", 
               RowBox[{
               "start", " ", "counting", " ", "new", " ", "cells", " ", 
                "from", " ", "the", " ", "moment", " ", "of", " ", "the", " ",
                 "first", " ", "injection"}], " ", "*)"}], 
              "\[IndentingNewLine]", ",", 
              RowBox[{"WhenEvent", "[", 
               RowBox[{
                RowBox[{
                 RowBox[{"NN", "[", "t", "]"}], "<", 
                 RowBox[{"Ncur", "/", "Nnor"}]}], ",", 
                RowBox[{
                 RowBox[{"NN", "[", "t", "]"}], "->", "0"}]}], "]"}]}], 
             RowBox[{"(*", " ", 
              RowBox[{"treatment", " ", "wins"}], " ", "*)"}], 
             "\[IndentingNewLine]", "}"}], "\[IndentingNewLine]", ",", 
            RowBox[{"{", 
             RowBox[{
             "a", ",", "b", ",", "NN", ",", "DD", ",", "pa", ",", "pb", ",", 
              "fFN", ",", "fAN", ",", 
              StyleBox["dF",
               Background->GrayLevel[0.85]], 
              StyleBox[",",
               Background->GrayLevel[0.85]], 
              StyleBox["dA",
               Background->GrayLevel[0.85]], 
              StyleBox[",",
               Background->GrayLevel[0.85]], "ActBlood", ",", "ActBloodFrag", 
              ",", "ActOut", ",", "ActOutFrag", ",", "ActTumor", ",", "SD", 
              ",", "CFN", ",", "CFD", ",", "UN", ",", "NewCells"}], "}"}], 
            ",", 
            RowBox[{"{", 
             RowBox[{"t", ",", 
              RowBox[{"tB", "[", 
               RowBox[{"[", "npw", "]"}], "]"}], ",", 
              RowBox[{"tE", "[", 
               RowBox[{"[", "npw", "]"}], "]"}]}], "}"}], 
            "\[IndentingNewLine]", ",", 
            RowBox[{"AccuracyGoal", "->", "10"}], ",", 
            RowBox[{"PrecisionGoal", "->", "10"}]}], "]"}]}], ";", 
         "\[IndentingNewLine]", "\[IndentingNewLine]", 
         RowBox[{
          RowBox[{"apw", "[", 
           RowBox[{"[", "npw", "]"}], "]"}], "=", 
          RowBox[{"First", "[", 
           RowBox[{"a", "/.", "sol"}], "]"}]}], ";", " ", 
         RowBox[{
          RowBox[{"bpw", "[", 
           RowBox[{"[", "npw", "]"}], "]"}], "=", 
          RowBox[{"First", "[", 
           RowBox[{"b", "/.", "sol"}], "]"}]}], ";", " ", 
         RowBox[{
          RowBox[{"NNpw", "[", 
           RowBox[{"[", "npw", "]"}], "]"}], "=", 
          RowBox[{"First", "[", 
           RowBox[{"NN", "/.", "sol"}], "]"}]}], ";", " ", 
         RowBox[{
          RowBox[{"DDpw", "[", 
           RowBox[{"[", "npw", "]"}], "]"}], "=", 
          RowBox[{"First", "[", 
           RowBox[{"DD", "/.", "sol"}], "]"}]}], ";", "\[IndentingNewLine]", 
         RowBox[{
          RowBox[{"papw", "[", 
           RowBox[{"[", "npw", "]"}], "]"}], "=", 
          RowBox[{"First", "[", 
           RowBox[{"pa", "/.", "sol"}], "]"}]}], ";", " ", 
         RowBox[{
          RowBox[{"pbpw", "[", 
           RowBox[{"[", "npw", "]"}], "]"}], "=", 
          RowBox[{"First", "[", 
           RowBox[{"pb", "/.", "sol"}], "]"}]}], ";", " ", 
         RowBox[{
          RowBox[{"fFNpw", "[", 
           RowBox[{"[", "npw", "]"}], "]"}], "=", 
          RowBox[{"First", "[", 
           RowBox[{"fFN", "/.", "sol"}], "]"}]}], ";", " ", 
         RowBox[{
          RowBox[{"fANpw", "[", 
           RowBox[{"[", "npw", "]"}], "]"}], "=", 
          RowBox[{"First", "[", 
           RowBox[{"fAN", "/.", "sol"}], "]"}]}], ";", " ", 
         RowBox[{
          RowBox[{"dFpw", "[", 
           RowBox[{"[", "npw", "]"}], "]"}], "=", 
          RowBox[{"First", "[", 
           RowBox[{"dF", "/.", "sol"}], "]"}]}], ";", "  ", 
         RowBox[{
          RowBox[{"dApw", "[", 
           RowBox[{"[", "npw", "]"}], "]"}], "=", 
          RowBox[{"First", "[", 
           RowBox[{"dA", "/.", "sol"}], "]"}]}], ";", 
         StyleBox["\[IndentingNewLine]",
          Background->GrayLevel[0.85]], 
         RowBox[{
          RowBox[{"ActBloodpw", "[", 
           RowBox[{"[", "npw", "]"}], "]"}], "=", 
          RowBox[{"First", "[", 
           RowBox[{"ActBlood", "/.", "sol"}], "]"}]}], ";", 
         RowBox[{
          RowBox[{"ActBloodFragpw", "[", 
           RowBox[{"[", "npw", "]"}], "]"}], "=", 
          RowBox[{"First", "[", 
           RowBox[{"ActBloodFrag", "/.", "sol"}], "]"}]}], ";", 
         RowBox[{
          RowBox[{"ActOutpw", "[", 
           RowBox[{"[", "npw", "]"}], "]"}], "=", 
          RowBox[{"First", "[", 
           RowBox[{"ActOut", "/.", "sol"}], "]"}]}], ";", 
         RowBox[{
          RowBox[{"ActOutFragpw", "[", 
           RowBox[{"[", "npw", "]"}], "]"}], "=", 
          RowBox[{"First", "[", 
           RowBox[{"ActOutFrag", "/.", "sol"}], "]"}]}], ";", 
         RowBox[{
          RowBox[{"ActTumorpw", "[", 
           RowBox[{"[", "npw", "]"}], "]"}], "=", 
          RowBox[{"First", "[", 
           RowBox[{"ActTumor", "/.", "sol"}], "]"}]}], ";", 
         RowBox[{
          RowBox[{"SDpw", "[", 
           RowBox[{"[", "npw", "]"}], "]"}], "=", 
          RowBox[{"First", "[", 
           RowBox[{"SD", "/.", "sol"}], "]"}]}], ";", 
         RowBox[{
          RowBox[{"CFNpw", "[", 
           RowBox[{"[", "npw", "]"}], "]"}], "=", 
          RowBox[{"First", "[", 
           RowBox[{"CFN", "/.", "sol"}], "]"}]}], ";", 
         RowBox[{
          RowBox[{"CFDpw", "[", 
           RowBox[{"[", "npw", "]"}], "]"}], "=", 
          RowBox[{"First", "[", 
           RowBox[{"CFD", "/.", "sol"}], "]"}]}], ";", 
         RowBox[{
          RowBox[{"UNpw", "[", 
           RowBox[{"[", "npw", "]"}], "]"}], "=", 
          RowBox[{"First", "[", 
           RowBox[{"UN", "/.", "sol"}], "]"}]}], ";", "\[IndentingNewLine]", 
         RowBox[{
          RowBox[{"NewCellspw", "[", 
           RowBox[{"[", "npw", "]"}], "]"}], "=", 
          RowBox[{"First", "[", 
           RowBox[{"NewCells", "/.", "sol"}], "]"}]}], ";", 
         "\[IndentingNewLine]", "\[IndentingNewLine]", 
         RowBox[{"If", "[", 
          RowBox[{
           RowBox[{"npw", "<", "Npw"}], ",", "\[IndentingNewLine]", 
           RowBox[{"(*", 
            RowBox[{"renew", " ", "initial", " ", "conditions"}], "*)"}], 
           "\[IndentingNewLine]", 
           RowBox[{
            RowBox[{"If", "[", 
             RowBox[{
              RowBox[{
               RowBox[{"Ainj", "[", 
                RowBox[{"[", 
                 RowBox[{"1", ",", "1"}], "]"}], "]"}], "==", "0"}], 
              "\[IndentingNewLine]", ",", 
              RowBox[{
               RowBox[{"a0", "=", 
                RowBox[{
                 RowBox[{
                  RowBox[{"apw", "[", 
                   RowBox[{"[", "npw", "]"}], "]"}], "[", 
                  RowBox[{"tE", "[", 
                   RowBox[{"[", "npw", "]"}], "]"}], "]"}], "+", 
                 RowBox[{
                  RowBox[{"Ainj", "[", 
                   RowBox[{"[", 
                    RowBox[{
                    RowBox[{"npw", "+", "1"}], ",", "2"}], "]"}], "]"}], "/", 
                  "V"}]}]}], ";", 
               RowBox[{"b0", "=", 
                RowBox[{
                 RowBox[{
                  RowBox[{"bpw", "[", 
                   RowBox[{"[", "npw", "]"}], "]"}], "[", 
                  RowBox[{"tE", "[", 
                   RowBox[{"[", "npw", "]"}], "]"}], "]"}], "+", 
                 RowBox[{
                  RowBox[{"Ainj", "[", 
                   RowBox[{"[", 
                    RowBox[{
                    RowBox[{"npw", "+", "1"}], ",", "3"}], "]"}], "]"}], "/", 
                  "V"}]}]}]}], "\[IndentingNewLine]", ",", 
              RowBox[{
               RowBox[{"a0", "=", 
                RowBox[{
                 RowBox[{
                  RowBox[{"apw", "[", 
                   RowBox[{"[", "npw", "]"}], "]"}], "[", 
                  RowBox[{"tE", "[", 
                   RowBox[{"[", "npw", "]"}], "]"}], "]"}], "+", 
                 RowBox[{
                  RowBox[{"Ainj", "[", 
                   RowBox[{"[", 
                    RowBox[{"npw", ",", "2"}], "]"}], "]"}], "/", "V"}]}]}], 
               ";", 
               RowBox[{"b0", "=", 
                RowBox[{
                 RowBox[{
                  RowBox[{"bpw", "[", 
                   RowBox[{"[", "npw", "]"}], "]"}], "[", 
                  RowBox[{"tE", "[", 
                   RowBox[{"[", "npw", "]"}], "]"}], "]"}], "+", 
                 RowBox[{
                  RowBox[{"Ainj", "[", 
                   RowBox[{"[", 
                    RowBox[{"npw", ",", "3"}], "]"}], "]"}], "/", 
                  "V"}]}]}]}]}], "]"}], ";", "\[IndentingNewLine]", 
            RowBox[{"NN0", "=", 
             RowBox[{
              RowBox[{"NNpw", "[", 
               RowBox[{"[", "npw", "]"}], "]"}], "[", 
              RowBox[{"tE", "[", 
               RowBox[{"[", "npw", "]"}], "]"}], "]"}]}], ";", 
            RowBox[{"DD0", "=", 
             RowBox[{
              RowBox[{"DDpw", "[", 
               RowBox[{"[", "npw", "]"}], "]"}], "[", 
              RowBox[{"tE", "[", 
               RowBox[{"[", "npw", "]"}], "]"}], "]"}]}], ";", 
            RowBox[{"pa0", "=", 
             RowBox[{
              RowBox[{"papw", "[", 
               RowBox[{"[", "npw", "]"}], "]"}], "[", 
              RowBox[{"tE", "[", 
               RowBox[{"[", "npw", "]"}], "]"}], "]"}]}], ";", 
            RowBox[{"pb0", "=", 
             RowBox[{
              RowBox[{"pbpw", "[", 
               RowBox[{"[", "npw", "]"}], "]"}], "[", 
              RowBox[{"tE", "[", 
               RowBox[{"[", "npw", "]"}], "]"}], "]"}]}], ";", 
            "\[IndentingNewLine]", 
            RowBox[{"fFN0", "=", 
             RowBox[{
              RowBox[{"fFNpw", "[", 
               RowBox[{"[", "npw", "]"}], "]"}], "[", 
              RowBox[{"tE", "[", 
               RowBox[{"[", "npw", "]"}], "]"}], "]"}]}], ";", 
            RowBox[{"fAN0", "=", 
             RowBox[{
              RowBox[{"fANpw", "[", 
               RowBox[{"[", "npw", "]"}], "]"}], "[", 
              RowBox[{"tE", "[", 
               RowBox[{"[", "npw", "]"}], "]"}], "]"}]}], ";", 
            "\[IndentingNewLine]", 
            RowBox[{"dF0", "=", 
             RowBox[{
              RowBox[{"dFpw", "[", 
               RowBox[{"[", "npw", "]"}], "]"}], "[", 
              RowBox[{"tE", "[", 
               RowBox[{"[", "npw", "]"}], "]"}], "]"}]}], ";", 
            RowBox[{"dA0", "=", 
             RowBox[{
              RowBox[{"dApw", "[", 
               RowBox[{"[", "npw", "]"}], "]"}], "[", 
              RowBox[{"tE", "[", 
               RowBox[{"[", "npw", "]"}], "]"}], "]"}]}], ";", 
            RowBox[{"ActBlood0", "=", 
             RowBox[{
              RowBox[{"ActBloodpw", "[", 
               RowBox[{"[", "npw", "]"}], "]"}], "[", 
              RowBox[{"tE", "[", 
               RowBox[{"[", "npw", "]"}], "]"}], "]"}]}], ";", 
            RowBox[{"ActBloodFrag0", "=", 
             RowBox[{
              RowBox[{"ActBloodFragpw", "[", 
               RowBox[{"[", "npw", "]"}], "]"}], "[", 
              RowBox[{"tE", "[", 
               RowBox[{"[", "npw", "]"}], "]"}], "]"}]}], ";", 
            RowBox[{"ActOut0", "=", 
             RowBox[{
              RowBox[{"ActOutpw", "[", 
               RowBox[{"[", "npw", "]"}], "]"}], "[", 
              RowBox[{"tE", "[", 
               RowBox[{"[", "npw", "]"}], "]"}], "]"}]}], ";", 
            RowBox[{"ActOutFrag0", "=", 
             RowBox[{
              RowBox[{"ActOutFragpw", "[", 
               RowBox[{"[", "npw", "]"}], "]"}], "[", 
              RowBox[{"tE", "[", 
               RowBox[{"[", "npw", "]"}], "]"}], "]"}]}], ";", 
            RowBox[{"ActTumor0", "=", 
             RowBox[{
              RowBox[{"ActTumorpw", "[", 
               RowBox[{"[", "npw", "]"}], "]"}], "[", 
              RowBox[{"tE", "[", 
               RowBox[{"[", "npw", "]"}], "]"}], "]"}]}], ";", 
            "\[IndentingNewLine]", 
            RowBox[{"SD0", "=", 
             RowBox[{
              RowBox[{"SDpw", "[", 
               RowBox[{"[", "npw", "]"}], "]"}], "[", 
              RowBox[{"tE", "[", 
               RowBox[{"[", "npw", "]"}], "]"}], "]"}]}], ";", 
            "\[IndentingNewLine]", 
            RowBox[{"CFN0", "=", 
             RowBox[{
              RowBox[{"CFNpw", "[", 
               RowBox[{"[", "npw", "]"}], "]"}], "[", 
              RowBox[{"tE", "[", 
               RowBox[{"[", "npw", "]"}], "]"}], "]"}]}], ";", 
            "\[IndentingNewLine]", 
            RowBox[{"CFD0", "=", 
             RowBox[{
              RowBox[{"CFDpw", "[", 
               RowBox[{"[", "npw", "]"}], "]"}], "[", 
              RowBox[{"tE", "[", 
               RowBox[{"[", "npw", "]"}], "]"}], "]"}]}], ";", 
            "\[IndentingNewLine]", 
            RowBox[{"UN0", "=", 
             RowBox[{
              RowBox[{"UNpw", "[", 
               RowBox[{"[", "npw", "]"}], "]"}], "[", 
              RowBox[{"tE", "[", 
               RowBox[{"[", "npw", "]"}], "]"}], "]"}]}], ";", 
            "\[IndentingNewLine]", 
            RowBox[{"NewCells0", "=", 
             RowBox[{
              RowBox[{"NewCellspw", "[", 
               RowBox[{"[", "npw", "]"}], "]"}], "[", 
              RowBox[{"tE", "[", 
               RowBox[{"[", "npw", "]"}], "]"}], "]"}]}], ";", 
            "\[IndentingNewLine]", "\[IndentingNewLine]", 
            RowBox[{"(*", 
             RowBox[{"renew", " ", "time", " ", "frame"}], "*)"}], 
            "\[IndentingNewLine]", 
            RowBox[{"If", "[", 
             RowBox[{
              RowBox[{
               RowBox[{"Ainj", "[", 
                RowBox[{"[", 
                 RowBox[{"1", ",", "1"}], "]"}], "]"}], "==", "0"}], ",", 
              RowBox[{"If", "[", 
               RowBox[{
                RowBox[{"Npw", ">", 
                 RowBox[{"npw", "+", "1"}]}], ",", 
                RowBox[{
                 RowBox[{"tE", "[", 
                  RowBox[{"[", 
                   RowBox[{"npw", "+", "1"}], "]"}], "]"}], "=", 
                 RowBox[{"Ainj", "[", 
                  RowBox[{"[", 
                   RowBox[{
                    RowBox[{"npw", "+", "2"}], ",", "1"}], "]"}], "]"}]}], 
                ",", 
                RowBox[{
                 RowBox[{"tE", "[", 
                  RowBox[{"[", 
                   RowBox[{"npw", "+", "1"}], "]"}], "]"}], "=", "tEnd"}]}], 
               "]"}], ",", "\[IndentingNewLine]", 
              RowBox[{"If", "[", 
               RowBox[{
                RowBox[{"Npw", ">", 
                 RowBox[{"npw", "+", "1"}]}], ",", 
                RowBox[{
                 RowBox[{"tE", "[", 
                  RowBox[{"[", 
                   RowBox[{"npw", "+", "1"}], "]"}], "]"}], "=", 
                 RowBox[{"Ainj", "[", 
                  RowBox[{"[", 
                   RowBox[{
                    RowBox[{"npw", "+", "1"}], ",", "1"}], "]"}], "]"}]}], 
                ",", 
                RowBox[{
                 RowBox[{"tE", "[", 
                  RowBox[{"[", 
                   RowBox[{"npw", "+", "1"}], "]"}], "]"}], "=", "tEnd"}]}], 
               "]"}]}], "]"}], ";"}]}], "]"}]}]}], "\[IndentingNewLine]", 
       "]"}], ";", "\[IndentingNewLine]", 
      RowBox[{"npw", "--"}], ";", "\[IndentingNewLine]", 
      RowBox[{"Return", "[", 
       RowBox[{
        RowBox[{"ActBloodpw", "[", 
         RowBox[{"[", "npw", "]"}], "]"}], "[", "tEnd", "]"}], "]"}]}], 
     ")"}]}], "\[IndentingNewLine]", "\[IndentingNewLine]", 
   StyleBox[
    RowBox[{"(*", " ", 
     RowBox[{
      RowBox[{
      "And", " ", "this", " ", "is", " ", "the", " ", "script", " ", "for", 
       " ", "setting", " ", "basic", " ", "parameter", " ", "values"}], ",", 
      " ", 
      RowBox[{
      "with", " ", "account", " ", "for", " ", "impure", " ", "drug"}]}], " ",
      "*)"}],
    FontColor->RGBColor[1, 0, 0],
    Background->RGBColor[1, 0.9, 0.8]], "\[IndentingNewLine]", 
   RowBox[{
    RowBox[{"SetBasicParameterValues", "[", "]"}], ":=", 
    RowBox[{"(", 
     StyleBox["\[IndentingNewLine]",
      FontSize->18,
      Background->RGBColor[0.88, 1, 0.88]], 
     RowBox[{
      RowBox[{"Nnor", "=", 
       RowBox[{"10", "^", "5"}]}], ";", " ", 
      RowBox[{"(*", " ", 
       RowBox[{
        RowBox[{"due", " ", "to", " ", "numerical", " ", "pecularities"}], 
        ",", " ", 
        RowBox[{
        "it", " ", "is", " ", "better", " ", "to", " ", "use", " ", "this", 
         " ", "normalization", " ", "number", " ", "of", " ", "cells"}]}], 
       " ", "*)"}], 
      StyleBox["\[IndentingNewLine]",
       Background->RGBColor[0.88, 1, 0.88]], "\[IndentingNewLine]", 
      RowBox[{"lambda", "=", "0.07"}], ";", 
      RowBox[{"(*", " ", 
       RowBox[{"radionuclide", " ", "decay", " ", "rate"}], " ", "*)"}], 
      "\[IndentingNewLine]", 
      RowBox[{"kon", "=", "11.15"}], ";", " ", 
      RowBox[{"(*", " ", 
       RowBox[{"antibody", "-", 
        RowBox[{"receptor", " ", "association", " ", "rate"}]}], " ", "*)"}], 
      "\[IndentingNewLine]", 
      RowBox[{"kappac", "=", "0.1"}], ";", 
      RowBox[{"(*", " ", 
       RowBox[{"antibody", " ", "clearance", " ", "rate", " ", 
        RowBox[{"(", 
         RowBox[{"0.04", "-", "0.28"}], ")"}]}], " ", "*)"}], " ", 
      "\[IndentingNewLine]", 
      RowBox[{"kappap", "=", "1"}], ";", " ", 
      RowBox[{"(*", " ", 
       RowBox[{
       "antibody", " ", "fragments", " ", "clearance", " ", "rate", " ", 
        RowBox[{"(", 
         RowBox[{"0.4", "-", "4."}], ")"}]}], " ", "*)"}], " ", 
      "\[IndentingNewLine]", 
      RowBox[{"gamma", "=", 
       RowBox[{"2.1", "*", 
        RowBox[{"Nnor", "/", 
         RowBox[{"10", "^", "7"}]}]}]}], ";", " ", 
      RowBox[{"(*", " ", 
       RowBox[{
       "number", " ", "of", " ", "receptors", " ", "of", " ", "Nnor", " ", 
        "cancer", " ", "cells", " ", 
        RowBox[{"(", 
         RowBox[{"0.13", "-", "10"}], ")"}], "*", 
        RowBox[{"Nnor", "/", 
         RowBox[{"10", "^", "7"}]}]}], " ", "*)"}], " ", 
      "\[IndentingNewLine]", 
      RowBox[{"V", "=", "1."}], ";", " ", 
      RowBox[{"(*", " ", 
       RowBox[{"volume", " ", "of", " ", "drug", " ", "distribution", " ", 
        RowBox[{"(", 
         RowBox[{"0.75", "-", "1.5"}], ")"}]}], " ", "*)"}], 
      StyleBox["\[IndentingNewLine]",
       Background->RGBColor[1, 1, 0]], 
      RowBox[{"nu", "=", 
       RowBox[{"0.015", "*", 
        RowBox[{"Nnor", "/", 
         RowBox[{"10", "^", "7"}]}]}]}], ";", " ", 
      RowBox[{"(*", " ", 
       RowBox[{
       "volume", " ", "of", " ", "lesion", " ", "with", " ", "Nnor", " ", 
        "cancer", " ", "cells"}], " ", "*)"}], "\[IndentingNewLine]", 
      RowBox[{"ks", "=", "0.3"}], ";", " ", 
      RowBox[{"(*", " ", 
       RowBox[{
        RowBox[{"relative", " ", "significance", " ", "of", " ", "self"}], 
        "-", 
        RowBox[{"dose", " ", 
         RowBox[{"(", 
          RowBox[{"0.1", "-", "0.5"}], ")"}]}]}], " ", "*)"}], 
      "\[IndentingNewLine]", "\[IndentingNewLine]", 
      RowBox[{"rho", "=", "0.34"}], ";", " ", 
      RowBox[{"(*", " ", 
       RowBox[{"cancer", " ", "cells", " ", "proliferation", " ", "rate", " ", 
        RowBox[{"(", 
         RowBox[{"0.15", "-", "0.7"}], ")"}]}], " ", "*)"}], 
      "\[IndentingNewLine]", 
      RowBox[{"omega", "=", "0.05"}], ";", " ", 
      RowBox[{"(*", " ", 
       RowBox[{"damaged", " ", "cells", " ", "death", " ", "rate", " ", 
        RowBox[{"(", 
         RowBox[{"0.005", "-", "0.5"}], ")"}]}], " ", "*)"}], 
      "\[IndentingNewLine]", 
      RowBox[{"alpha", "=", "500"}], ";", " ", 
      RowBox[{"(*", " ", 
       RowBox[{"cancer", " ", "cells", " ", "radiosensitivity", " ", 
        RowBox[{"(", 
         RowBox[{"50", "-", 
          RowBox[{"5", "000"}]}], ")"}]}], " ", "*)"}], "\[IndentingNewLine]", 
      RowBox[{"eta", "=", "1780"}], ";", " ", 
      RowBox[{"(*", " ", 
       RowBox[{"coefficient", " ", "of", " ", "drug", " ", "impurity", " ", 
        RowBox[{"(", 
         RowBox[{"0", "-", 
          RowBox[{"10", "^", "5"}]}], ")"}]}], " ", "*)"}], 
      "\[IndentingNewLine]", 
      RowBox[{"kf", "=", "0.05"}], ";", " ", 
      RowBox[{"(*", " ", 
       RowBox[{
       "significance", " ", "of", " ", "unanchored", " ", "nuclides", " ", 
        "decays", " ", 
        RowBox[{"(", 
         RowBox[{"0.01", "-", "0.25"}], ")"}]}], " ", "*)"}], 
      "\[IndentingNewLine]", 
      RowBox[{"N0", "=", 
       RowBox[{"3.", "*", 
        RowBox[{
         RowBox[{"10", "^", "7"}], "/", "Nnor"}]}]}], ";", " ", 
      RowBox[{"(*", " ", 
       RowBox[{
        RowBox[{
        "initial", " ", "number", " ", "of", " ", "viable", " ", "cancer", 
         " ", "cells"}], ",", " ", 
        RowBox[{"xNnor", " ", 
         RowBox[{"(", 
          RowBox[{"1", "-", "10"}], ")"}], "*", 
         RowBox[{"Nnor", "/", 
          RowBox[{"10", "^", "7"}]}]}]}], " ", "*)"}], 
      StyleBox["\[IndentingNewLine]",
       Background->RGBColor[1, 1, 0]], 
      RowBox[{"D0", "=", "0"}], ";", 
      RowBox[{"(*", 
       StyleBox[
        RowBox[{
         RowBox[{"0.1", "/", "Nnor"}], ";"}],
        Background->GrayLevel[0.85]], 
       StyleBox[" ",
        Background->GrayLevel[0.85]], "*)"}], 
      RowBox[{"(*", " ", 
       RowBox[{
        RowBox[{
         RowBox[{
         "initial", " ", "number", " ", "of", " ", "damaged", " ", "cancer", 
          " ", 
          RowBox[{"cells", " ", "--"}], " ", "use", " ", "non"}], "-", 
         RowBox[{
         "zero", " ", "value", " ", "if", " ", "considering", " ", "fraction",
           " ", "of", " ", "receptors", " ", "of", " ", "damaged", " ", 
          "cells"}]}], ",", " ", 
        RowBox[{
        "to", " ", "avoid", " ", "division", " ", "by", " ", "zero"}]}], 
       "*)"}], "\[IndentingNewLine]", 
      RowBox[{"nCpm", "=", "0.000076"}], ";", 
      RowBox[{"(*", " ", 
       RowBox[{
       "convenient", " ", "parameter", " ", "of", " ", "conversion", " ", 
        "from", " ", "nCi", " ", "to", " ", "pmol"}], " ", "*)"}], 
      "\[IndentingNewLine]", 
      RowBox[{"DA1", "=", 
       RowBox[{"50", "*", "nCpm"}]}], ";", " ", 
      RowBox[{"(*", " ", 
       RowBox[{"injected", " ", "amount", " ", "of", " ", "radionuclides"}], 
       " ", "*)"}], "\[IndentingNewLine]", 
      RowBox[{"t1", "=", "0"}], ";", " ", 
      RowBox[{"(*", " ", 
       RowBox[{"moment", " ", "of", " ", "their", " ", "injection"}], " ", 
       "*)"}], "\[IndentingNewLine]", 
      RowBox[{"Ncur", "=", "0.01"}], ";", " ", 
      RowBox[{"(*", " ", 
       RowBox[{
        RowBox[{
        "number", " ", "of", " ", "viable", " ", "cancer", " ", "cells", " ", 
         RowBox[{"(", 
          RowBox[{"in", " ", "cells"}], ")"}]}], ",", " ", 
        RowBox[{"corresponding", " ", "to", " ", "cancer", " ", "cure"}]}], 
       " ", "*)"}], "\[IndentingNewLine]", 
      RowBox[{"Abld", "=", "0.0175"}], ";", " ", 
      RowBox[{"(*", " ", 
       RowBox[{
       "lethal", " ", "amount", " ", "of", " ", "decays", " ", "in", " ", 
        "blood"}], " ", "*)"}], "\[IndentingNewLine]", 
      RowBox[{"Ainj", "=", 
       RowBox[{"{", 
        RowBox[{"{", 
         RowBox[{"t1", ",", "DA1", ",", 
          RowBox[{"eta", "*", "DA1"}]}], "}"}], "}"}]}], ";", " ", 
      RowBox[{"(*", " ", 
       RowBox[{"Schedule", " ", "of", " ", "injections"}], " ", "*)"}], 
      "\[IndentingNewLine]", "\[IndentingNewLine]", 
      RowBox[{"(*", " ", 
       RowBox[{
        RowBox[{"maximum", " ", "time", " ", "of", " ", 
         RowBox[{"simulation", "--"}], " ", "where", " ", "little", " ", 
         "radioactivity", " ", "of", " ", "the", " ", "last", " ", "dose", 
         " ", "remains"}], ",", " ", 
        RowBox[{"namely", " ", "0.17", "%"}]}], " ", "*)"}], 
      StyleBox["\[IndentingNewLine]",
       Background->RGBColor[1, 1, 0]], 
      RowBox[{"tEnd", "=", 
       RowBox[{
        RowBox[{"-", 
         RowBox[{"Log", "[", "0.0017", "]"}]}], "/", "lambda"}]}], ";", 
      StyleBox["\[IndentingNewLine]",
       Background->RGBColor[0.88, 1, 0.88]], "\[IndentingNewLine]", 
      RowBox[{"kGy", "=", "2500"}], ";"}], " ", 
     RowBox[{"(*", " ", 
      RowBox[{
       RowBox[{
       "coefficient", " ", "of", " ", "conversion", " ", "of", " ", "nM", " ",
         "of", " ", "225"}], "-", 
       RowBox[{
       "Ac", " ", "decay", " ", "in", " ", "bone", " ", "marrow", " ", "into",
         " ", "Gy"}]}], " ", "*)"}], "\[IndentingNewLine]", ")"}]}], 
   "\[IndentingNewLine]", 
   RowBox[{"SetBasicParameterValues", "[", "]"}]}]}]], "Input",
 CellGroupingRules->{"GroupTogetherGrouping", 10001.},
 CellChangeTimes->{{3.8952562184488974`*^9, 3.895256237654089*^9}, {
   3.895256358563819*^9, 3.8952563854023247`*^9}, {3.8952564928155565`*^9, 
   3.8952565101171737`*^9}, {3.8952568683599195`*^9, 
   3.8952569503819017`*^9}, {3.895257141843793*^9, 3.8952572894633656`*^9}, {
   3.8952573212381563`*^9, 3.89525734356174*^9}, {3.8952594531829042`*^9, 
   3.895259556625016*^9}, {3.8952596191317406`*^9, 3.8952596822816534`*^9}, {
   3.895259810619825*^9, 3.895259939782531*^9}, {3.8952599776604204`*^9, 
   3.895259980320475*^9}, {3.8952601728929873`*^9, 3.895260191369384*^9}, {
   3.8952608676841936`*^9, 3.895260903997825*^9}, {3.8952609904575615`*^9, 
   3.8952609922978907`*^9}, {3.8953295151992273`*^9, 3.895329535982579*^9}, {
   3.895329583871623*^9, 3.895329683932899*^9}, {3.8953298756085258`*^9, 
   3.895329883562171*^9}, {3.8953301246110525`*^9, 3.8953301277811604`*^9}, {
   3.8953301615085325`*^9, 3.895330214804875*^9}, {3.895330266547863*^9, 
   3.895330267913246*^9}, {3.895330388460003*^9, 3.895330401153698*^9}, {
   3.8953306008145742`*^9, 3.8953306143192825`*^9}, {3.8953306599223614`*^9, 
   3.8953306614564905`*^9}, {3.895331049433084*^9, 3.895331085406292*^9}, {
   3.8953318332786922`*^9, 3.8953318404645047`*^9}, {3.895332009944699*^9, 
   3.89533202033698*^9}, {3.895334433440138*^9, 3.895334483577313*^9}, 
   3.895335690549591*^9, {3.895340404485715*^9, 3.8953404246458015`*^9}, 
   3.8953408061263733`*^9, {3.8953413409038973`*^9, 3.895341423661845*^9}, 
   3.8953414717026434`*^9, {3.895341524429511*^9, 3.895341593518033*^9}, {
   3.895341671051491*^9, 3.8953416739733443`*^9}, {3.8953431388228354`*^9, 
   3.895343139911441*^9}, {3.895344843858123*^9, 3.8953448475768533`*^9}, {
   3.8953457301993084`*^9, 3.89534579617764*^9}, {3.8953458383100915`*^9, 
   3.895345906755596*^9}, {3.8953463725873346`*^9, 3.895346405435774*^9}, {
   3.8953465739757304`*^9, 3.8953465830049057`*^9}, {3.8953469274640603`*^9, 
   3.8953469699537053`*^9}, {3.895347391634286*^9, 3.895347623895677*^9}, {
   3.8953479762460318`*^9, 3.8953480634978957`*^9}, {3.89559822104548*^9, 
   3.8955982301564245`*^9}, {3.8955983266902833`*^9, 3.895598354342472*^9}, {
   3.8955984006892047`*^9, 3.8955984024428997`*^9}, {3.895603451874582*^9, 
   3.895603524068051*^9}, {3.8956035633734484`*^9, 3.8956035640234385`*^9}, {
   3.895604905423156*^9, 3.89560491744306*^9}, {3.895604977558407*^9, 
   3.8956052299669*^9}, {3.8956052964931135`*^9, 3.89560539405544*^9}, {
   3.8956055414387493`*^9, 3.8956056224350142`*^9}, {3.8956056621098547`*^9, 
   3.8956058955131054`*^9}, {3.895605928366125*^9, 3.8956061743732543`*^9}, {
   3.895606210904436*^9, 3.895606407184935*^9}, {3.895606612693452*^9, 
   3.8956067102047887`*^9}, {3.8956067435653925`*^9, 3.895606744387158*^9}, {
   3.895608164835085*^9, 3.8956081661333957`*^9}, 3.895608207333234*^9, {
   3.8956083194864483`*^9, 3.8956084026131897`*^9}, 3.8956873004169755`*^9, {
   3.895687357392184*^9, 3.895687359865984*^9}, {3.8956874026095543`*^9, 
   3.8956874290333548`*^9}, {3.8956875450934167`*^9, 
   3.8956875465507655`*^9}, {3.895687692989284*^9, 3.8956876971603365`*^9}, {
   3.8956879180490074`*^9, 3.895687927095484*^9}, {3.89568797976761*^9, 
   3.895688064722491*^9}, {3.895688096373048*^9, 3.8956880992402463`*^9}, {
   3.8956882172228727`*^9, 3.8956882226506276`*^9}, {3.8956882919075813`*^9, 
   3.8956883134609985`*^9}, {3.895688354126169*^9, 3.895688356589354*^9}, {
   3.8956883964610014`*^9, 3.8956885013148127`*^9}, 3.8957582888422737`*^9, {
   3.8957801584936533`*^9, 3.8957801795416594`*^9}, 3.895780255437251*^9, {
   3.895780313648678*^9, 3.8957803137973623`*^9}, {3.895780356068539*^9, 
   3.8957803564946256`*^9}, {3.895839806639579*^9, 3.895839814128991*^9}, {
   3.895839878229042*^9, 3.895839880108798*^9}, {3.8962721362800694`*^9, 
   3.896272143264612*^9}, {3.896355590826063*^9, 3.8963555929503307`*^9}, {
   3.8963560391522264`*^9, 3.8963560392591453`*^9}, {3.8963600907529006`*^9, 
   3.8963601177753997`*^9}, {3.8963601486762705`*^9, 
   3.8963601824287124`*^9}, {3.8963687487359853`*^9, 
   3.8963687538427067`*^9}, {3.896963722253874*^9, 3.8969637334659967`*^9}, {
   3.8974172142932777`*^9, 3.897417237024299*^9}, 3.8974855924790306`*^9, {
   3.897485729797818*^9, 3.897485758022575*^9}, {3.8976507354068785`*^9, 
   3.8976507433220015`*^9}, {3.8976750564761143`*^9, 3.897675080241392*^9}, {
   3.8976753347033005`*^9, 3.8976753787136183`*^9}, {3.9018189916600924`*^9, 
   3.9018189929431777`*^9}, {3.90182676894847*^9, 3.9018268010611086`*^9}, 
   3.90182692653148*^9, {3.901827949018847*^9, 3.9018279557552485`*^9}, {
   3.9018289152334504`*^9, 3.901828916447276*^9}, {3.9018293200355043`*^9, 
   3.9018293278388877`*^9}, {3.901829422583851*^9, 3.9018294300473075`*^9}, {
   3.90182947203728*^9, 3.9018294726408496`*^9}, {3.9018295116378474`*^9, 
   3.9018295633364806`*^9}, {3.9018296017280974`*^9, 3.901829602459921*^9}, {
   3.901829653925655*^9, 3.9018296566469545`*^9}, {3.9018296871986313`*^9, 
   3.9018296877497168`*^9}, {3.9018298001357484`*^9, 3.901829800837178*^9}, 
   3.9031131580322638`*^9, {3.9151262070598593`*^9, 3.915126213857889*^9}, {
   3.9151262611841803`*^9, 3.915126282935735*^9}, {3.915126812352034*^9, 
   3.915126833185557*^9}, {3.9155501723858175`*^9, 3.915550177303258*^9}, {
   3.9155521044515033`*^9, 3.915552104710298*^9}, {3.9155539472715673`*^9, 
   3.9155539593465753`*^9}, {3.9155540235645547`*^9, 
   3.9155540432616606`*^9}, {3.9222227495194197`*^9, 
   3.922222843962119*^9}},ExpressionUUID->"3433410f-d5da-4b82-95ff-\
7a0a20e33c98"]
}, Closed]],

Cell[BoxData[
 StyleBox[
  RowBox[{
   StyleBox["(*",
    FontWeight->"Bold"], 
   StyleBox[" ",
    FontWeight->"Bold"], 
   StyleBox[
    RowBox[{
     RowBox[{
      RowBox[{"Main", " ", 
       RowBox[{"text", ":", " ", 
        RowBox[{
        "Variation", " ", "by", " ", "radioconjugates", " ", "impurity"}]}]}],
       " ", "&"}], "\[IndentingNewLine]", "Supplementary", " ", "S", ".3", 
     ".1", " ", "Variation", " ", "by", " ", "radioconjugates", " ", 
     "impurity"}],
    FontWeight->"Bold"], 
   StyleBox[" ",
    FontWeight->"Bold"], "*)"}],
  FontSize->16,
  Background->RGBColor[0.88, 1, 0.88]]], "Input",
 CellChangeTimes->{{3.9133185818980913`*^9, 3.913318582650846*^9}, {
   3.913322694538232*^9, 3.913322700574266*^9}, 3.914938532879365*^9, {
   3.91555163495588*^9, 3.915551635107645*^9}, {3.921787515173705*^9, 
   3.92178752635917*^9}, 3.9218512804683037`*^9, 3.9218513193334856`*^9, {
   3.9218527183825436`*^9, 3.921852723562076*^9}, 
   3.9218528388810816`*^9},ExpressionUUID->"7dd62895-268f-4e10-aefd-\
9f7a742d02a4"],

Cell[CellGroupData[{

Cell[BoxData[
 StyleBox[
  RowBox[{"(*", " ", 
   RowBox[{
    RowBox[{
    "Variation", " ", "of", " ", "coefficient", " ", "of", " ", "drug", " ", 
     "impurity", " ", "\[Eta]", " ", "is", " ", "performed", " ", "with", " ",
      "the", " ", "pretty", " ", "long"}], "-", 
    RowBox[{"running", " ", "codes", " ", "hidden", " ", "here"}]}], " ", 
   "*)"}],
  Background->RGBColor[1, 0.925, 0.925]]], "Input",
 CellGroupingRules->{"GroupTogetherGrouping", 10000.},
 CellChangeTimes->{{3.915127295263956*^9, 3.9151273041734285`*^9}, {
   3.9151275815872884`*^9, 3.9151275818241224`*^9}, 3.9151277147435093`*^9, {
   3.915550720610128*^9, 3.9155507332144785`*^9}, {3.9155535263595133`*^9, 
   3.915553529848959*^9}},ExpressionUUID->"bd5fafd6-eb2f-4770-8faa-\
06cff60b3836"],

Cell[BoxData[
 RowBox[{
  StyleBox[
   RowBox[{"(*", " ", 
    RowBox[{
     RowBox[{
     "Minimal", " ", "single", " ", "curative", " ", "dose", " ", "depending",
       " ", "on", " ", "\[Eta]"}], ",", " ", 
     RowBox[{"large", "-", 
      RowBox[{"range", " ", "variation"}]}]}], " ", "*)"}],
   Background->RGBColor[1, 0.925, 0.925]], "\[IndentingNewLine]", 
  RowBox[{
   RowBox[{
    RowBox[{"SetBasicParameterValues", "[", "]"}], ";"}], 
   "\[IndentingNewLine]", 
   RowBox[{
    RowBox[{"Var", "=", "\"\<eta\>\""}], ";", 
    RowBox[{"VarSymbol", "=", "\"\<\[Eta]\>\""}], ";"}], 
   "\[IndentingNewLine]", 
   RowBox[{"(*", " ", 
    RowBox[{
    "Setting", " ", "boundaries", " ", "and", " ", "step", " ", "of", " ", 
     "variation"}], "*)"}], 
   StyleBox["\[IndentingNewLine]",
    Background->RGBColor[1, 0.925, 0.925]], 
   RowBox[{
    RowBox[{"Nx", "=", "51"}], ";"}], 
   RowBox[{"(*", " ", 
    RowBox[{"number", " ", "of", " ", "points"}], " ", "*)"}], 
   "\[IndentingNewLine]", 
   RowBox[{
    RowBox[{"varmin", "=", "0"}], ";", 
    RowBox[{"varmax", "=", "15000"}], ";", 
    RowBox[{"varstep", "=", 
     RowBox[{
      RowBox[{"(", 
       RowBox[{"varmax", "-", "varmin"}], ")"}], "/", 
      RowBox[{"(", 
       RowBox[{"Nx", "-", "1"}], ")"}]}]}], ";"}], "\[IndentingNewLine]", 
   RowBox[{
    RowBox[{"AcurEtaDetBig", "=", 
     RowBox[{"Array", "[", 
      RowBox[{"f", ",", 
       RowBox[{"{", 
        RowBox[{"3", ",", "Nx", ",", "2"}], "}"}]}], "]"}]}], ";"}], 
   "\[IndentingNewLine]", "\[IndentingNewLine]", 
   RowBox[{
    RowBox[{"Quiet", "[", "\[IndentingNewLine]", 
     RowBox[{"For", "[", 
      RowBox[{
       RowBox[{"id", "=", "1"}], ",", 
       RowBox[{"id", "<=", "3"}], ",", 
       RowBox[{"id", "++"}], ",", "\[IndentingNewLine]", 
       RowBox[{
        RowBox[{"ii", "=", "1"}], ";", "\[IndentingNewLine]", 
        "\[IndentingNewLine]", 
        RowBox[{"If", "[", 
         RowBox[{
          RowBox[{"id", "==", "1"}], ",", 
          RowBox[{"ks", "=", "0"}]}], "]"}], ";", "\[IndentingNewLine]", 
        RowBox[{"If", "[", 
         RowBox[{
          RowBox[{"id", "==", "2"}], ",", 
          RowBox[{"ks", "=", "0.3"}]}], "]"}], ";", "\[IndentingNewLine]", 
        RowBox[{"If", "[", 
         RowBox[{
          RowBox[{"id", "==", "3"}], ",", 
          RowBox[{"ks", "=", "1"}]}], "]"}], ";", "\[IndentingNewLine]", 
        "\[IndentingNewLine]", 
        RowBox[{"NotebookDelete", "[", "pr2", "]"}], ";", 
        RowBox[{"(*", " ", 
         RowBox[{"To", " ", "see", " ", "the", " ", "code", " ", "running"}], 
         " ", "*)"}], "\[IndentingNewLine]", 
        RowBox[{"pr2", "=", 
         RowBox[{"PrintTemporary", "[", 
          RowBox[{"\"\<Current ks is \>\"", "<>", 
           RowBox[{"ToString", "[", "ks", "]"}]}], "]"}]}], ";", 
        "\[IndentingNewLine]", "\[IndentingNewLine]", 
        RowBox[{"For", "[", 
         RowBox[{
          RowBox[{"eta", "=", "varmin"}], ",", 
          RowBox[{"eta", "<=", "varmax"}], ",", 
          RowBox[{"eta", "=", 
           RowBox[{"N", "[", 
            RowBox[{"eta", "+", "varstep"}], "]"}]}], ",", 
          "\[IndentingNewLine]", 
          RowBox[{
           RowBox[{"NotebookDelete", "[", "pr", "]"}], ";", 
           RowBox[{"(*", " ", 
            RowBox[{
            "To", " ", "see", " ", "the", " ", "code", " ", "running"}], " ", 
            "*)"}], "\[IndentingNewLine]", 
           RowBox[{"pr", "=", 
            RowBox[{"PrintTemporary", "[", 
             RowBox[{"\"\<Current \>\"", "<>", 
              RowBox[{"ToString", "[", "Var", "]"}], "<>", "\"\< is \>\"", "<>", 
              RowBox[{"ToString", "[", 
               RowBox[{"N", "[", "eta", "]"}], "]"}], "<>", 
              "\"\<; max value is \>\"", "<>", 
              RowBox[{"ToString", "[", "varmax", "]"}]}], "]"}]}], ";", 
           "\[IndentingNewLine]", "\[IndentingNewLine]", 
           RowBox[{
            RowBox[{"AcurEtaDetBig", "[", 
             RowBox[{"[", 
              RowBox[{"id", ",", "ii", ",", "1"}], "]"}], "]"}], "=", "eta"}],
            ";", "\[IndentingNewLine]", 
           RowBox[{
            RowBox[{"AcurEtaDetBig", "[", 
             RowBox[{"[", 
              RowBox[{"id", ",", "ii", ",", "2"}], "]"}], "]"}], "=", 
            RowBox[{"FindCurDose", "[", "]"}]}], ";", 
           RowBox[{"(*", " ", 
            RowBox[{
            "The", " ", "function", " ", "has", " ", "to", " ", "be", " ", 
             "defined", " ", "in", " ", "script", " ", "previously", " ", 
             RowBox[{"(", 
              RowBox[{"S", ".2", ".1", ".1"}], ")"}]}], " ", "*)"}], 
           "\[IndentingNewLine]", 
           RowBox[{"ii", "++"}], ";"}]}], "]"}]}]}], "]"}], 
     "\[IndentingNewLine]", "]"}], ";"}]}]}]], "Input",
 CellGroupingRules->{"GroupTogetherGrouping", 10000.},
 CellChangeTimes->{{3.9151273657599106`*^9, 3.9151273860934877`*^9}, 
   3.9151275798755927`*^9, 3.9151277147435093`*^9},
 CellLabel->"In[28]:=",ExpressionUUID->"884afaeb-c41a-40ba-bd01-8b8574778399"],

Cell[BoxData[
 RowBox[{
  StyleBox[
   RowBox[{"(*", " ", 
    RowBox[{
     RowBox[{
     "Minimal", " ", "curative", " ", "dose", " ", "depending", " ", "on", 
      " ", "\[Eta]"}], ",", " ", 
     RowBox[{
     "in", " ", "absense", " ", "of", " ", "damage", " ", "from", " ", 
      "unanchored", " ", "nuclides"}]}], " ", "*)"}],
   Background->RGBColor[1, 0.925, 0.925]], "\[IndentingNewLine]", 
  RowBox[{
   RowBox[{
    RowBox[{"SetBasicParameterValues", "[", "]"}], ";", 
    RowBox[{"kf", "=", "0"}], ";"}], "\[IndentingNewLine]", 
   RowBox[{
    RowBox[{"Var", "=", "\"\<eta\>\""}], ";", 
    RowBox[{"VarSymbol", "=", "\"\<\[Eta]\>\""}], ";"}], 
   "\[IndentingNewLine]", 
   RowBox[{"(*", " ", 
    RowBox[{
    "Setting", " ", "boundaries", " ", "and", " ", "step", " ", "of", " ", 
     "variation"}], "*)"}], 
   StyleBox["\[IndentingNewLine]",
    Background->RGBColor[1, 0.925, 0.925]], 
   RowBox[{
    RowBox[{"Nx", "=", "21"}], ";"}], 
   RowBox[{"(*", " ", 
    RowBox[{"number", " ", "of", " ", "points"}], " ", "*)"}], 
   "\[IndentingNewLine]", 
   RowBox[{
    RowBox[{"varmin", "=", "0"}], ";", 
    RowBox[{"varmax", "=", "2100"}], ";", 
    RowBox[{"varstep", "=", 
     RowBox[{
      RowBox[{"(", 
       RowBox[{"varmax", "-", "varmin"}], ")"}], "/", 
      RowBox[{"(", 
       RowBox[{"Nx", "-", "1"}], ")"}]}]}], ";"}], "\[IndentingNewLine]", 
   RowBox[{
    RowBox[{"AcurEtaDetBigNokf", "=", 
     RowBox[{"Array", "[", 
      RowBox[{"f", ",", 
       RowBox[{"{", 
        RowBox[{"3", ",", "Nx", ",", "2"}], "}"}]}], "]"}]}], ";"}], 
   "\[IndentingNewLine]", "\[IndentingNewLine]", 
   RowBox[{
    RowBox[{"Quiet", "[", "\[IndentingNewLine]", 
     RowBox[{"For", "[", 
      RowBox[{
       RowBox[{"id", "=", "1"}], ",", 
       RowBox[{"id", "<=", "3"}], ",", 
       RowBox[{"id", "++"}], ",", "\[IndentingNewLine]", 
       RowBox[{
        RowBox[{"ii", "=", "1"}], ";", "\[IndentingNewLine]", 
        RowBox[{"If", "[", 
         RowBox[{
          RowBox[{"id", "==", "1"}], ",", 
          RowBox[{"ks", "=", "0"}]}], "]"}], ";", "\[IndentingNewLine]", 
        RowBox[{"If", "[", 
         RowBox[{
          RowBox[{"id", "==", "2"}], ",", 
          RowBox[{"ks", "=", "0.3"}]}], "]"}], ";", "\[IndentingNewLine]", 
        RowBox[{"If", "[", 
         RowBox[{
          RowBox[{"id", "==", "3"}], ",", 
          RowBox[{"ks", "=", "1"}]}], "]"}], ";", "\[IndentingNewLine]", 
        "\[IndentingNewLine]", 
        RowBox[{"NotebookDelete", "[", "pr2", "]"}], ";", 
        RowBox[{"(*", " ", 
         RowBox[{"To", " ", "see", " ", "the", " ", "code", " ", "running"}], 
         " ", "*)"}], "\[IndentingNewLine]", 
        RowBox[{"pr2", "=", 
         RowBox[{"PrintTemporary", "[", 
          RowBox[{"\"\<Current ks is \>\"", "<>", 
           RowBox[{"ToString", "[", "ks", "]"}]}], "]"}]}], ";", 
        "\[IndentingNewLine]", "\[IndentingNewLine]", 
        RowBox[{"For", "[", 
         RowBox[{
          RowBox[{"eta", "=", "varmin"}], ",", 
          RowBox[{"eta", "<=", "varmax"}], ",", 
          RowBox[{"eta", "=", 
           RowBox[{"N", "[", 
            RowBox[{"eta", "+", "varstep"}], "]"}]}], ",", 
          "\[IndentingNewLine]", 
          RowBox[{
           RowBox[{"NotebookDelete", "[", "pr", "]"}], ";", 
           RowBox[{"(*", " ", 
            RowBox[{
            "To", " ", "see", " ", "the", " ", "code", " ", "running"}], " ", 
            "*)"}], "\[IndentingNewLine]", 
           RowBox[{"pr", "=", 
            RowBox[{"PrintTemporary", "[", 
             RowBox[{"\"\<Current \>\"", "<>", 
              RowBox[{"ToString", "[", "Var", "]"}], "<>", "\"\< is \>\"", "<>", 
              RowBox[{"ToString", "[", 
               RowBox[{"N", "[", "eta", "]"}], "]"}], "<>", 
              "\"\<; max value is \>\"", "<>", 
              RowBox[{"ToString", "[", "varmax", "]"}]}], "]"}]}], ";", 
           "\[IndentingNewLine]", "\[IndentingNewLine]", 
           RowBox[{
            RowBox[{"AcurEtaDetBigNokf", "[", 
             RowBox[{"[", 
              RowBox[{"id", ",", "ii", ",", "1"}], "]"}], "]"}], "=", "eta"}],
            ";", "\[IndentingNewLine]", 
           RowBox[{
            RowBox[{"AcurEtaDetBigNokf", "[", 
             RowBox[{"[", 
              RowBox[{"id", ",", "ii", ",", "2"}], "]"}], "]"}], "=", 
            RowBox[{"FindCurDose", "[", "]"}]}], ";", 
           RowBox[{"(*", " ", 
            RowBox[{
            "The", " ", "function", " ", "has", " ", "to", " ", "be", " ", 
             "defined", " ", "in", " ", "script", " ", "previously", " ", 
             RowBox[{"(", 
              RowBox[{"S", ".2", ".1", ".1"}], ")"}]}], " ", "*)"}], 
           "\[IndentingNewLine]", 
           RowBox[{"ii", "++"}], ";"}]}], "]"}], ";"}]}], "]"}], 
     "\[IndentingNewLine]", "]"}], ";"}]}]}]], "Input",
 CellGroupingRules->{"GroupTogetherGrouping", 10000.},
 CellChangeTimes->{{3.9151274284231806`*^9, 3.915127499982166*^9}, 
   3.9151275838506813`*^9, 
   3.9151277147435093`*^9},ExpressionUUID->"82855f2f-c062-42bc-bc1a-\
b51b332cd51f"],

Cell[BoxData[
 RowBox[{
  StyleBox[
   RowBox[{"(*", " ", 
    RowBox[{
     RowBox[{
     "Toxic", " ", "decays", " ", "depending", " ", "on", " ", "\[Eta]"}], 
     ",", " ", 
     RowBox[{"large", "-", 
      RowBox[{"range", " ", "variation"}]}]}], " ", "*)"}],
   Background->RGBColor[1, 0.925, 0.925]], 
  StyleBox["\[IndentingNewLine]",
   Background->RGBColor[1, 0.925, 0.925]], 
  RowBox[{
   RowBox[{
    RowBox[{"SetBasicParameterValues", "[", "]"}], ";"}], 
   "\[IndentingNewLine]", 
   RowBox[{
    RowBox[{"Var", "=", "\"\<eta\>\""}], ";", 
    RowBox[{"VarSymbol", "=", "\"\<\[Eta]\>\""}], ";"}], 
   "\[IndentingNewLine]", 
   RowBox[{
    RowBox[{"varmax", "=", "15000"}], ";"}], "\[IndentingNewLine]", 
   "\[IndentingNewLine]", 
   RowBox[{
    RowBox[{"AcurEtaDetBigTox", "=", 
     RowBox[{"Array", "[", 
      RowBox[{"f", ",", 
       RowBox[{"{", 
        RowBox[{"3", ",", 
         RowBox[{"Length", "[", 
          RowBox[{"AcurEtaDetBig", "[", 
           RowBox[{"[", "1", "]"}], "]"}], "]"}], ",", "2"}], "}"}]}], 
      "]"}]}], ";"}], "\[IndentingNewLine]", "\[IndentingNewLine]", 
   RowBox[{
    RowBox[{"Quiet", "[", "\[IndentingNewLine]", 
     RowBox[{"For", "[", 
      RowBox[{
       RowBox[{"id", "=", "1"}], ",", 
       RowBox[{"id", "<=", "3"}], ",", 
       RowBox[{"id", "++"}], ",", "\[IndentingNewLine]", 
       "\[IndentingNewLine]", 
       RowBox[{
        RowBox[{"If", "[", 
         RowBox[{
          RowBox[{"id", "==", "1"}], ",", 
          RowBox[{"ks", "=", "0"}]}], "]"}], ";", "\[IndentingNewLine]", 
        RowBox[{"If", "[", 
         RowBox[{
          RowBox[{"id", "==", "2"}], ",", 
          RowBox[{"ks", "=", "0.3"}]}], "]"}], ";", "\[IndentingNewLine]", 
        RowBox[{"If", "[", 
         RowBox[{
          RowBox[{"id", "==", "3"}], ",", 
          RowBox[{"ks", "=", "1"}]}], "]"}], ";", "\[IndentingNewLine]", 
        "\[IndentingNewLine]", 
        RowBox[{"NotebookDelete", "[", "pr2", "]"}], ";", 
        RowBox[{"(*", " ", 
         RowBox[{"To", " ", "see", " ", "the", " ", "code", " ", "running"}], 
         " ", "*)"}], "\[IndentingNewLine]", 
        RowBox[{"pr2", "=", 
         RowBox[{"PrintTemporary", "[", 
          RowBox[{"\"\<Current ks is \>\"", "<>", 
           RowBox[{"ToString", "[", "ks", "]"}]}], "]"}]}], ";", 
        "\[IndentingNewLine]", "\[IndentingNewLine]", 
        RowBox[{"For", "[", 
         RowBox[{
          RowBox[{"ii", "=", "1"}], ",", 
          RowBox[{"ii", "<=", 
           RowBox[{"Length", "[", 
            RowBox[{"AcurEtaDetBig", "[", 
             RowBox[{"[", "1", "]"}], "]"}], "]"}]}], ",", 
          RowBox[{"ii", "++"}], ",", "\[IndentingNewLine]", 
          RowBox[{
           RowBox[{"NotebookDelete", "[", "pr", "]"}], ";", 
           RowBox[{"(*", " ", 
            RowBox[{
            "To", " ", "see", " ", "the", " ", "code", " ", "running"}], " ", 
            "*)"}], "\[IndentingNewLine]", "\[IndentingNewLine]", 
           RowBox[{"eta", "=", 
            RowBox[{"AcurEtaDetBig", "[", 
             RowBox[{"[", 
              RowBox[{"id", ",", "ii", ",", "1"}], "]"}], "]"}]}], ";", 
           "\[IndentingNewLine]", 
           RowBox[{"DA1", "=", 
            RowBox[{
             RowBox[{"AcurEtaDetBig", "[", 
              RowBox[{"[", 
               RowBox[{"id", ",", "ii", ",", "2"}], "]"}], "]"}], "*", 
             "nCpm"}]}], ";", "\[IndentingNewLine]", 
           RowBox[{"pr", "=", 
            RowBox[{"PrintTemporary", "[", 
             RowBox[{"\"\<Current \>\"", "<>", 
              RowBox[{"ToString", "[", "Var", "]"}], "<>", "\"\< is \>\"", "<>", 
              RowBox[{"ToString", "[", 
               RowBox[{"N", "[", "eta", "]"}], "]"}], "<>", 
              "\"\<; max value is \>\"", "<>", 
              RowBox[{"ToString", "[", "varmax", "]"}]}], "]"}]}], ";", 
           "\[IndentingNewLine]", "\[IndentingNewLine]", 
           RowBox[{
            RowBox[{"AcurEtaDetBigTox", "[", 
             RowBox[{"[", 
              RowBox[{"id", ",", "ii", ",", "1"}], "]"}], "]"}], "=", "eta"}],
            ";", "\[IndentingNewLine]", 
           RowBox[{"Ainj", "=", 
            RowBox[{"{", 
             RowBox[{"{", 
              RowBox[{"t1", ",", "DA1", ",", 
               RowBox[{"eta", "*", "DA1"}]}], "}"}], "}"}]}], ";", " ", 
           RowBox[{"(*", " ", 
            RowBox[{"Schedule", " ", "of", " ", "injections"}], " ", "*)"}], 
           "\[IndentingNewLine]", 
           RowBox[{"FullSystemSolutionMD", "[", "]"}], ";", 
           "\[IndentingNewLine]", 
           RowBox[{
            RowBox[{"AcurEtaDetBigTox", "[", 
             RowBox[{"[", 
              RowBox[{"id", ",", "ii", ",", "2"}], "]"}], "]"}], "=", 
            RowBox[{
             RowBox[{
              RowBox[{"ActBloodpw", "[", 
               RowBox[{"[", "npw", "]"}], "]"}], "[", "tEnd", "]"}], "/", 
             "nCpm"}]}], ";"}]}], 
         RowBox[{"(*", " ", 
          RowBox[{
          "The", " ", "function", " ", "has", " ", "to", " ", "be", " ", 
           "defined", " ", "in", " ", "script", " ", "previously", " ", 
           RowBox[{"(", 
            RowBox[{"S", ".2", ".1", ".1"}], ")"}]}], " ", "*)"}], 
         "\[IndentingNewLine]", "]"}], ";"}]}], "]"}], "\[IndentingNewLine]", 
     "]"}], ";"}]}]}]], "Input",
 CellGroupingRules->{"GroupTogetherGrouping", 10000.},
 CellChangeTimes->{{3.9151275553894553`*^9, 3.9151275852711163`*^9}, 
   3.9151277147435093`*^9, {3.915128505543176*^9, 3.9151285113160367`*^9}, {
   3.9151412982364445`*^9, 3.915141318679363*^9}, 3.915141841385482*^9, {
   3.9222228609017377`*^9, 
   3.9222228744806905`*^9}},ExpressionUUID->"ef97e4b1-d3de-4ef8-92b8-\
0ffb62f2d8f2"],

Cell[BoxData[
 RowBox[{
  StyleBox[
   RowBox[{"(*", " ", 
    RowBox[{
     RowBox[{
     "Minimal", " ", "curative", " ", "dose", " ", "depending", " ", "on", 
      " ", "\[Eta]"}], ",", " ", 
     RowBox[{"small", "-", 
      RowBox[{"range", " ", "variation"}]}]}], " ", "*)"}],
   Background->RGBColor[1, 0.925, 0.925]], "\[IndentingNewLine]", 
  RowBox[{
   RowBox[{
    RowBox[{"SetBasicParameterValues", "[", "]"}], ";"}], 
   "\[IndentingNewLine]", 
   RowBox[{
    RowBox[{"Var", "=", "\"\<eta\>\""}], ";", 
    RowBox[{"VarSymbol", "=", "\"\<\[Eta]\>\""}], ";"}], 
   "\[IndentingNewLine]", 
   RowBox[{"(*", " ", 
    RowBox[{
    "Setting", " ", "boundaries", " ", "and", " ", "step", " ", "of", " ", 
     "variation"}], "*)"}], 
   StyleBox["\[IndentingNewLine]",
    Background->RGBColor[1, 0.925, 0.925]], 
   RowBox[{
    RowBox[{"Nx", "=", "101"}], ";"}], 
   RowBox[{"(*", " ", 
    RowBox[{"number", " ", "of", " ", "points"}], " ", "*)"}], 
   "\[IndentingNewLine]", 
   RowBox[{
    RowBox[{"varmin", "=", "0"}], ";", 
    RowBox[{"varmax", "=", "2500"}], ";", 
    RowBox[{"varstep", "=", 
     RowBox[{
      RowBox[{"(", 
       RowBox[{"varmax", "-", "varmin"}], ")"}], "/", 
      RowBox[{"(", 
       RowBox[{"Nx", "-", "1"}], ")"}]}]}], ";"}], "\[IndentingNewLine]", 
   RowBox[{
    RowBox[{"AcurEtaDet", "=", 
     RowBox[{"Array", "[", 
      RowBox[{"f", ",", 
       RowBox[{"{", 
        RowBox[{"3", ",", "Nx", ",", "2"}], "}"}]}], "]"}]}], ";"}], 
   "\[IndentingNewLine]", "\[IndentingNewLine]", 
   RowBox[{
    RowBox[{"Quiet", "[", "\[IndentingNewLine]", 
     RowBox[{"For", "[", 
      RowBox[{
       RowBox[{"id", "=", "1"}], ",", 
       RowBox[{"id", "<=", "3"}], ",", 
       RowBox[{"id", "++"}], ",", "\[IndentingNewLine]", 
       RowBox[{
        RowBox[{"ii", "=", "1"}], ";", "\[IndentingNewLine]", 
        RowBox[{"If", "[", 
         RowBox[{
          RowBox[{"id", "==", "1"}], ",", 
          RowBox[{"ks", "=", "0"}]}], "]"}], ";", "\[IndentingNewLine]", 
        RowBox[{"If", "[", 
         RowBox[{
          RowBox[{"id", "==", "2"}], ",", 
          RowBox[{"ks", "=", "0.3"}]}], "]"}], ";", "\[IndentingNewLine]", 
        RowBox[{"If", "[", 
         RowBox[{
          RowBox[{"id", "==", "3"}], ",", 
          RowBox[{"ks", "=", "1"}]}], "]"}], ";", "\[IndentingNewLine]", 
        "\[IndentingNewLine]", 
        RowBox[{"NotebookDelete", "[", "pr2", "]"}], ";", 
        RowBox[{"(*", " ", 
         RowBox[{"To", " ", "see", " ", "the", " ", "code", " ", "running"}], 
         " ", "*)"}], "\[IndentingNewLine]", 
        RowBox[{"pr2", "=", 
         RowBox[{"PrintTemporary", "[", 
          RowBox[{"\"\<Current ks is \>\"", "<>", 
           RowBox[{"ToString", "[", "ks", "]"}]}], "]"}]}], ";", 
        "\[IndentingNewLine]", "\[IndentingNewLine]", 
        RowBox[{"For", "[", 
         RowBox[{
          RowBox[{"eta", "=", "varmin"}], ",", 
          RowBox[{"eta", "<=", "varmax"}], ",", 
          RowBox[{"eta", "=", 
           RowBox[{"N", "[", 
            RowBox[{"eta", "+", "varstep"}], "]"}]}], ",", 
          "\[IndentingNewLine]", 
          RowBox[{
           RowBox[{"NotebookDelete", "[", "pr", "]"}], ";", 
           RowBox[{"(*", " ", 
            RowBox[{
            "To", " ", "see", " ", "the", " ", "code", " ", "running"}], " ", 
            "*)"}], "\[IndentingNewLine]", 
           RowBox[{"pr", "=", 
            RowBox[{"PrintTemporary", "[", 
             RowBox[{"\"\<Current \>\"", "<>", 
              RowBox[{"ToString", "[", "Var", "]"}], "<>", "\"\< is \>\"", "<>", 
              RowBox[{"ToString", "[", 
               RowBox[{"N", "[", "eta", "]"}], "]"}], "<>", 
              "\"\<; max value is \>\"", "<>", 
              RowBox[{"ToString", "[", "varmax", "]"}]}], "]"}]}], ";", 
           "\[IndentingNewLine]", "\[IndentingNewLine]", 
           RowBox[{
            RowBox[{"AcurEtaDet", "[", 
             RowBox[{"[", 
              RowBox[{"id", ",", "ii", ",", "1"}], "]"}], "]"}], "=", "eta"}],
            ";", "\[IndentingNewLine]", 
           RowBox[{
            RowBox[{"AcurEtaDet", "[", 
             RowBox[{"[", 
              RowBox[{"id", ",", "ii", ",", "2"}], "]"}], "]"}], "=", 
            RowBox[{"FindCurDose", "[", "]"}]}], ";", 
           RowBox[{"(*", " ", 
            RowBox[{
            "The", " ", "function", " ", "has", " ", "to", " ", "be", " ", 
             "defined", " ", "in", " ", "script", " ", "previously", " ", 
             RowBox[{"(", 
              RowBox[{"S", ".2", ".1", ".1"}], ")"}]}], " ", "*)"}], 
           "\[IndentingNewLine]", 
           RowBox[{"ii", "++"}], ";"}]}], "]"}], ";"}]}], "]"}], 
     "\[IndentingNewLine]", "]"}], ";"}]}]}]], "Input",
 CellGroupingRules->{"GroupTogetherGrouping", 10000.},
 CellChangeTimes->{{3.915128435035274*^9, 3.9151284566297455`*^9}, 
   3.915937919885521*^9, 
   3.922222881062993*^9},ExpressionUUID->"e709b360-b57f-47cd-a27f-\
f6b0f1dc7f78"],

Cell[BoxData[
 RowBox[{
  StyleBox[
   RowBox[{"(*", " ", 
    RowBox[{
     RowBox[{
     "Toxic", " ", "decays", " ", "depending", " ", "on", " ", "\[Eta]"}], 
     ",", " ", 
     RowBox[{"small", "-", 
      RowBox[{"range", " ", "variation"}]}]}], " ", "*)"}],
   Background->RGBColor[1, 0.925, 0.925]], 
  StyleBox["\[IndentingNewLine]",
   Background->RGBColor[1, 0.925, 0.925]], 
  RowBox[{
   RowBox[{
    RowBox[{"SetBasicParameterValues", "[", "]"}], ";"}], 
   "\[IndentingNewLine]", 
   RowBox[{
    RowBox[{"Var", "=", "\"\<eta\>\""}], ";", 
    RowBox[{"VarSymbol", "=", "\"\<\[Eta]\>\""}], ";"}], 
   "\[IndentingNewLine]", 
   RowBox[{
    RowBox[{"varmax", "=", "2500"}], ";"}], "\[IndentingNewLine]", 
   "\[IndentingNewLine]", 
   RowBox[{
    RowBox[{"AcurEtaDetTox", "=", 
     RowBox[{"Array", "[", 
      RowBox[{"f", ",", 
       RowBox[{"{", 
        RowBox[{"3", ",", 
         RowBox[{"Length", "[", 
          RowBox[{"AcurEtaDet", "[", 
           RowBox[{"[", "1", "]"}], "]"}], "]"}], ",", "4"}], "}"}]}], 
      "]"}]}], ";"}], "\[IndentingNewLine]", "\[IndentingNewLine]", 
   RowBox[{
    RowBox[{"Quiet", "[", "\[IndentingNewLine]", 
     RowBox[{"For", "[", 
      RowBox[{
       RowBox[{"id", "=", "1"}], ",", 
       RowBox[{"id", "<=", "3"}], ",", 
       RowBox[{"id", "++"}], ",", "\[IndentingNewLine]", 
       "\[IndentingNewLine]", 
       RowBox[{
        RowBox[{"If", "[", 
         RowBox[{
          RowBox[{"id", "==", "1"}], ",", 
          RowBox[{"ks", "=", "0"}]}], "]"}], ";", "\[IndentingNewLine]", 
        RowBox[{"If", "[", 
         RowBox[{
          RowBox[{"id", "==", "2"}], ",", 
          RowBox[{"ks", "=", "0.3"}]}], "]"}], ";", "\[IndentingNewLine]", 
        RowBox[{"If", "[", 
         RowBox[{
          RowBox[{"id", "==", "3"}], ",", 
          RowBox[{"ks", "=", "1"}]}], "]"}], ";", "\[IndentingNewLine]", 
        "\[IndentingNewLine]", 
        RowBox[{"NotebookDelete", "[", "pr2", "]"}], ";", 
        RowBox[{"(*", " ", 
         RowBox[{"To", " ", "see", " ", "the", " ", "code", " ", "running"}], 
         " ", "*)"}], "\[IndentingNewLine]", 
        RowBox[{"pr2", "=", 
         RowBox[{"PrintTemporary", "[", 
          RowBox[{"\"\<Current ks is \>\"", "<>", 
           RowBox[{"ToString", "[", "ks", "]"}]}], "]"}]}], ";", 
        "\[IndentingNewLine]", "\[IndentingNewLine]", 
        RowBox[{"For", "[", 
         RowBox[{
          RowBox[{"ii", "=", "1"}], ",", 
          RowBox[{"ii", "<=", 
           RowBox[{"Length", "[", 
            RowBox[{"AcurEtaDet", "[", 
             RowBox[{"[", "1", "]"}], "]"}], "]"}]}], ",", 
          RowBox[{"ii", "++"}], ",", "\[IndentingNewLine]", 
          RowBox[{
           RowBox[{"NotebookDelete", "[", "pr", "]"}], ";", 
           RowBox[{"(*", " ", 
            RowBox[{
            "To", " ", "see", " ", "the", " ", "code", " ", "running"}], " ", 
            "*)"}], "\[IndentingNewLine]", "\[IndentingNewLine]", 
           RowBox[{"eta", "=", 
            RowBox[{"AcurEtaDet", "[", 
             RowBox[{"[", 
              RowBox[{"id", ",", "ii", ",", "1"}], "]"}], "]"}]}], ";", 
           "\[IndentingNewLine]", 
           RowBox[{"DA1", "=", 
            RowBox[{
             RowBox[{"AcurEtaDet", "[", 
              RowBox[{"[", 
               RowBox[{"id", ",", "ii", ",", "2"}], "]"}], "]"}], "*", 
             "nCpm"}]}], ";", "\[IndentingNewLine]", 
           RowBox[{"pr", "=", 
            RowBox[{"PrintTemporary", "[", 
             RowBox[{"\"\<Current \>\"", "<>", 
              RowBox[{"ToString", "[", "Var", "]"}], "<>", "\"\< is \>\"", "<>", 
              RowBox[{"ToString", "[", 
               RowBox[{"N", "[", "eta", "]"}], "]"}], "<>", 
              "\"\<; max value is \>\"", "<>", 
              RowBox[{"ToString", "[", "varmax", "]"}]}], "]"}]}], ";", 
           "\[IndentingNewLine]", "\[IndentingNewLine]", 
           RowBox[{
            RowBox[{"AcurEtaDetTox", "[", 
             RowBox[{"[", 
              RowBox[{"id", ",", "ii", ",", "1"}], "]"}], "]"}], "=", "eta"}],
            ";", "\[IndentingNewLine]", 
           RowBox[{"Ainj", "=", 
            RowBox[{"{", 
             RowBox[{"{", 
              RowBox[{"t1", ",", "DA1", ",", 
               RowBox[{"eta", "*", "DA1"}]}], "}"}], "}"}]}], ";", " ", 
           RowBox[{"(*", " ", 
            RowBox[{"Schedule", " ", "of", " ", "injections"}], " ", "*)"}], 
           "\[IndentingNewLine]", 
           RowBox[{"FullSystemSolutionMD", "[", "]"}], ";", 
           "\[IndentingNewLine]", 
           RowBox[{
            RowBox[{"AcurEtaDetTox", "[", 
             RowBox[{"[", 
              RowBox[{"id", ",", "ii", ",", "2"}], "]"}], "]"}], "=", 
            RowBox[{
             RowBox[{
              RowBox[{"ActBloodpw", "[", 
               RowBox[{"[", "npw", "]"}], "]"}], "[", "tEnd", "]"}], "/", 
             "nCpm"}]}], ";", "\[IndentingNewLine]", 
           RowBox[{
            RowBox[{"AcurEtaDetTox", "[", 
             RowBox[{"[", 
              RowBox[{"id", ",", "ii", ",", "3"}], "]"}], "]"}], "=", 
            RowBox[{
             RowBox[{"(", 
              RowBox[{
               RowBox[{
                RowBox[{"ActBloodpw", "[", 
                 RowBox[{"[", "npw", "]"}], "]"}], "[", "tEnd", "]"}], "-", 
               RowBox[{
                RowBox[{"ActBloodFragpw", "[", 
                 RowBox[{"[", "npw", "]"}], "]"}], "[", "tEnd", "]"}]}], 
              ")"}], "/", "nCpm"}]}], ";", "\[IndentingNewLine]", 
           RowBox[{
            RowBox[{"AcurEtaDetTox", "[", 
             RowBox[{"[", 
              RowBox[{"id", ",", "ii", ",", "4"}], "]"}], "]"}], "=", 
            RowBox[{
             RowBox[{
              RowBox[{"SDpw", "[", 
               RowBox[{"[", "npw", "]"}], "]"}], "[", "tEnd", "]"}], "+", 
             RowBox[{
              RowBox[{"CFNpw", "[", 
               RowBox[{"[", "npw", "]"}], "]"}], "[", "tEnd", "]"}], "+", 
             RowBox[{
              RowBox[{"CFDpw", "[", 
               RowBox[{"[", "npw", "]"}], "]"}], "[", "tEnd", "]"}], "+", 
             RowBox[{
              RowBox[{"UNpw", "[", 
               RowBox[{"[", "npw", "]"}], "]"}], "[", "tEnd", "]"}]}]}], 
           ";"}]}], 
         RowBox[{"(*", "ActViable", "*)"}], "\[IndentingNewLine]", "]"}], 
        ";"}]}], "]"}], "\[IndentingNewLine]", "]"}], ";"}]}]}]], "Input",
 CellGroupingRules->{"GroupTogetherGrouping", 10000.},
 CellChangeTimes->{{3.915128518678077*^9, 
  3.9151285249197245`*^9}},ExpressionUUID->"bb0872f4-5615-4557-9afc-\
e21ba483c36c"]
}, Closed]],

Cell[BoxData[""], "Input",
 CellChangeTimes->{{3.915127394133893*^9, 3.9151273944070935`*^9}, {
  3.915127732542698*^9, 
  3.9151277338385506`*^9}},ExpressionUUID->"7856857a-0f85-41fe-b571-\
c30d518c85d7"],

Cell[CellGroupData[{

Cell[BoxData[
 StyleBox[
  RowBox[{"(*", " ", 
   RowBox[{
    RowBox[{
    "The", " ", "resulting", " ", "arrays", " ", "are", " ", "saved", " ", 
     "here"}], ",", " ", 
    RowBox[{
    "run", " ", "the", " ", "hidden", " ", "cell", " ", "to", " ", "upload", 
     " ", "them"}]}], " ", "*)"}],
  Background->RGBColor[1, 0.9, 0.8]]], "Input",
 CellGroupingRules->{"GroupTogetherGrouping", 10000.},
 CellChangeTimes->{{3.9151273399387054`*^9, 3.9151273451582565`*^9}, 
   3.9151277076778984`*^9, {3.915127738549391*^9, 3.915127744970504*^9}, {
   3.9218513950191917`*^9, 3.9218513974422674`*^9}},
 CellLabel->"In[8]:=",ExpressionUUID->"8372ca26-3005-4a40-8c40-455a8b99572d"],

Cell[BoxData[
 RowBox[{
  RowBox[{"AcurEtaDetBig", "=", 
   RowBox[{"{", 
    RowBox[{
     RowBox[{"{", 
      RowBox[{
       RowBox[{"{", 
        RowBox[{"0", ",", "49.82433261727928`"}], "}"}], ",", 
       RowBox[{"{", 
        RowBox[{"300.`", ",", "49.85821057083015`"}], "}"}], ",", 
       RowBox[{"{", 
        RowBox[{"600.`", ",", "49.904112564890006`"}], "}"}], ",", 
       RowBox[{"{", 
        RowBox[{"900.`", ",", "49.96783120291574`"}], "}"}], ",", 
       RowBox[{"{", 
        RowBox[{"1200.`", ",", "50.067578079108905`"}], "}"}], ",", 
       RowBox[{"{", 
        RowBox[{"1500.`", ",", "50.25412624043629`"}], "}"}], ",", 
       RowBox[{"{", 
        RowBox[{"1800.`", ",", "50.81877342740396`"}], "}"}], ",", 
       RowBox[{"{", 
        RowBox[{"2100.`", ",", "3545.219359433739`"}], "}"}], ",", 
       RowBox[{"{", 
        RowBox[{"2400.`", ",", "8098.416316670581`"}], "}"}], ",", 
       RowBox[{"{", 
        RowBox[{"2700.`", ",", "11584.88112370771`"}], "}"}], ",", 
       RowBox[{"{", 
        RowBox[{"3000.`", ",", "14335.58278019267`"}], "}"}], ",", 
       RowBox[{"{", 
        RowBox[{"3300.`", ",", "16558.85279605263`"}], "}"}], ",", 
       RowBox[{"{", 
        RowBox[{"3600.`", ",", "18391.826318726507`"}], "}"}], ",", 
       RowBox[{"{", 
        RowBox[{"3900.`", ",", "19928.398290648496`"}], "}"}], ",", 
       RowBox[{"{", 
        RowBox[{"4200.`", ",", "21234.614221099626`"}], "}"}], ",", 
       RowBox[{"{", 
        RowBox[{"4500.`", ",", "22358.51129288064`"}], "}"}], ",", 
       RowBox[{"{", 
        RowBox[{"4800.`", ",", "23335.55568609023`"}], "}"}], ",", 
       RowBox[{"{", 
        RowBox[{"5100.`", ",", "24192.90031719925`"}], "}"}], ",", 
       RowBox[{"{", 
        RowBox[{"5400.`", ",", "24951.025023496244`"}], "}"}], ",", 
       RowBox[{"{", 
        RowBox[{"5700.`", ",", "25626.399054276317`"}], "}"}], ",", 
       RowBox[{"{", 
        RowBox[{"6000.`", ",", "26231.649582941733`"}], "}"}], ",", 
       RowBox[{"{", 
        RowBox[{"6300.`", ",", "26777.224359727443`"}], "}"}], ",", 
       RowBox[{"{", 
        RowBox[{"6600.`", ",", "27271.571457941733`"}], "}"}], ",", 
       RowBox[{"{", 
        RowBox[{"6900.`", ",", "27721.566171287595`"}], "}"}], ",", 
       RowBox[{"{", 
        RowBox[{"7200.`", ",", "28132.870506343985`"}], "}"}], ",", 
       RowBox[{"{", 
        RowBox[{"7500.`", ",", "28510.315143327065`"}], "}"}], ",", 
       RowBox[{"{", 
        RowBox[{"7800.`", ",", "28857.89943609023`"}], "}"}], ",", 
       RowBox[{"{", 
        RowBox[{"8100.`", ",", "29179.038563204882`"}], "}"}], ",", 
       RowBox[{"{", 
        RowBox[{"8400.`", ",", "29476.630932800745`"}], "}"}], ",", 
       RowBox[{"{", 
        RowBox[{"8700.`", ",", "29753.19299224623`"}], "}"}], ",", 
       RowBox[{"{", 
        RowBox[{"9000.`", ",", "30010.7693550282`"}], "}"}], ",", 
       RowBox[{"{", 
        RowBox[{"9300.`", ",", "30251.472039473687`"}], "}"}], ",", 
       RowBox[{"{", 
        RowBox[{"9600.`", ",", "30476.716547227443`"}], "}"}], ",", 
       RowBox[{"{", 
        RowBox[{"9900.`", ",", "30688.030721334584`"}], "}"}], ",", 
       RowBox[{"{", 
        RowBox[{"10200.`", ",", "30886.62784891918`"}], "}"}], ",", 
       RowBox[{"{", 
        RowBox[{"10500.`", ",", "31073.69874882519`"}], "}"}], ",", 
       RowBox[{"{", 
        RowBox[{"10800.`", ",", "31250.119683975572`"}], "}"}], ",", 
       RowBox[{"{", 
        RowBox[{"11100.`", ",", "31416.78938557331`"}], "}"}], ",", 
       RowBox[{"{", 
        RowBox[{"11400.`", ",", "31574.584116541355`"}], "}"}], ",", 
       RowBox[{"{", 
        RowBox[{"11700.`", ",", "31723.998179041362`"}], "}"}], ",", 
       RowBox[{"{", 
        RowBox[{"12000.`", ",", "31865.97524083647`"}], "}"}], ",", 
       RowBox[{"{", 
        RowBox[{"12300.`", ",", "32000.829857847755`"}], "}"}], ",", 
       RowBox[{"{", 
        RowBox[{"12600.`", ",", "32129.146205357145`"}], "}"}], ",", 
       RowBox[{"{", 
        RowBox[{"12900.`", ",", "32251.485990366542`"}], "}"}], ",", 
       RowBox[{"{", 
        RowBox[{"13200.`", ",", "32368.096363956767`"}], "}"}], ",", 
       RowBox[{"{", 
        RowBox[{"13500.`", ",", "32479.44916000939`"}], "}"}], ",", 
       RowBox[{"{", 
        RowBox[{"13800.`", ",", "32585.836466165405`"}], "}"}], ",", 
       RowBox[{"{", 
        RowBox[{"14100.`", ",", "32687.730116306375`"}], "}"}], ",", 
       RowBox[{"{", 
        RowBox[{"14400.`", ",", "32785.242451832695`"}], "}"}], ",", 
       RowBox[{"{", 
        RowBox[{"14700.`", ",", "32878.73296522555`"}], "}"}], ",", 
       RowBox[{"{", 
        RowBox[{"15000.`", ",", "32968.4263392857`"}], "}"}]}], "}"}], ",", 
     RowBox[{"{", 
      RowBox[{
       RowBox[{"{", 
        RowBox[{"0", ",", "63.08592774814234`"}], "}"}], ",", 
       RowBox[{"{", 
        RowBox[{"300.`", ",", "63.14113301442082`"}], "}"}], ",", 
       RowBox[{"{", 
        RowBox[{"600.`", ",", "63.223370430164756`"}], "}"}], ",", 
       RowBox[{"{", 
        RowBox[{"900.`", ",", "63.35308964091136`"}], "}"}], ",", 
       RowBox[{"{", 
        RowBox[{"1200.`", ",", "63.603049256747816`"}], "}"}], ",", 
       RowBox[{"{", 
        RowBox[{"1500.`", ",", "62.765184273397125`"}], "}"}], ",", 
       RowBox[{"{", 
        RowBox[{"1800.`", ",", "56.47257381812072`"}], "}"}], ",", 
       RowBox[{"{", 
        RowBox[{"2100.`", ",", "3547.2892497356665`"}], "}"}], ",", 
       RowBox[{"{", 
        RowBox[{"2400.`", ",", "8098.961172462405`"}], "}"}], ",", 
       RowBox[{"{", 
        RowBox[{"2700.`", ",", "11585.184445488725`"}], "}"}], ",", 
       RowBox[{"{", 
        RowBox[{"3000.`", ",", "14335.740058153197`"}], "}"}], ",", 
       RowBox[{"{", 
        RowBox[{"3300.`", ",", "16558.98760573308`"}], "}"}], ",", 
       RowBox[{"{", 
        RowBox[{"3600.`", ",", "18391.93866012688`"}], "}"}], ",", 
       RowBox[{"{", 
        RowBox[{"3900.`", ",", "19928.45446134868`"}], "}"}], ",", 
       RowBox[{"{", 
        RowBox[{"4200.`", ",", "21234.68162593985`"}], "}"}], ",", 
       RowBox[{"{", 
        RowBox[{"4500.`", ",", "22358.466356320492`"}], "}"}], ",", 
       RowBox[{"{", 
        RowBox[{"4800.`", ",", "23335.668027490603`"}], "}"}], ",", 
       RowBox[{"{", 
        RowBox[{"5100.`", ",", "24192.967722039477`"}], "}"}], ",", 
       RowBox[{"{", 
        RowBox[{"5400.`", ",", "24951.114896616546`"}], "}"}], ",", 
       RowBox[{"{", 
        RowBox[{"5700.`", ",", "25626.33164943609`"}], "}"}], ",", 
       RowBox[{"{", 
        RowBox[{"6000.`", ",", "26231.672051221805`"}], "}"}], ",", 
       RowBox[{"{", 
        RowBox[{"6300.`", ",", "26777.2692962876`"}], "}"}], ",", 
       RowBox[{"{", 
        RowBox[{"6600.`", ",", "27271.54898966166`"}], "}"}], ",", 
       RowBox[{"{", 
        RowBox[{"6900.`", ",", "27721.566171287595`"}], "}"}], ",", 
       RowBox[{"{", 
        RowBox[{"7200.`", ",", "28132.870506343985`"}], "}"}], ",", 
       RowBox[{"{", 
        RowBox[{"7500.`", ",", "28510.315143327065`"}], "}"}], ",", 
       RowBox[{"{", 
        RowBox[{"7800.`", ",", "28857.92190437031`"}], "}"}], ",", 
       RowBox[{"{", 
        RowBox[{"8100.`", ",", "29179.016094924802`"}], "}"}], ",", 
       RowBox[{"{", 
        RowBox[{"8400.`", ",", "29476.630932800745`"}], "}"}], ",", 
       RowBox[{"{", 
        RowBox[{"8700.`", ",", "29753.148055686084`"}], "}"}], ",", 
       RowBox[{"{", 
        RowBox[{"9000.`", ",", "30010.83675986842`"}], "}"}], ",", 
       RowBox[{"{", 
        RowBox[{"9300.`", ",", "30251.472039473687`"}], "}"}], ",", 
       RowBox[{"{", 
        RowBox[{"9600.`", ",", "30476.671610667298`"}], "}"}], ",", 
       RowBox[{"{", 
        RowBox[{"9900.`", ",", "30688.053189614657`"}], "}"}], ",", 
       RowBox[{"{", 
        RowBox[{"10200.`", ",", "30886.515507518805`"}], "}"}], ",", 
       RowBox[{"{", 
        RowBox[{"10500.`", ",", "31073.69874882519`"}], "}"}], ",", 
       RowBox[{"{", 
        RowBox[{"10800.`", ",", "31250.0972156955`"}], "}"}], ",", 
       RowBox[{"{", 
        RowBox[{"11100.`", ",", "31416.834322133454`"}], "}"}], ",", 
       RowBox[{"{", 
        RowBox[{"11400.`", ",", "31574.494243421057`"}], "}"}], ",", 
       RowBox[{"{", 
        RowBox[{"11700.`", ",", "31724.110520441736`"}], "}"}], ",", 
       RowBox[{"{", 
        RowBox[{"12000.`", ",", "31865.997709116542`"}], "}"}], ",", 
       RowBox[{"{", 
        RowBox[{"12300.`", ",", "32000.85232612783`"}], "}"}], ",", 
       RowBox[{"{", 
        RowBox[{"12600.`", ",", "32129.19114191729`"}], "}"}], ",", 
       RowBox[{"{", 
        RowBox[{"12900.`", ",", "32251.46352208647`"}], "}"}], ",", 
       RowBox[{"{", 
        RowBox[{"13200.`", ",", "32368.096363956767`"}], "}"}], ",", 
       RowBox[{"{", 
        RowBox[{"13500.`", ",", "32479.44916000939`"}], "}"}], ",", 
       RowBox[{"{", 
        RowBox[{"13800.`", ",", "32585.858934445478`"}], "}"}], ",", 
       RowBox[{"{", 
        RowBox[{"14100.`", ",", "32687.707648026302`"}], "}"}], ",", 
       RowBox[{"{", 
        RowBox[{"14400.`", ",", "32785.175046992474`"}], "}"}], ",", 
       RowBox[{"{", 
        RowBox[{"14700.`", ",", "32878.73296522555`"}], "}"}], ",", 
       RowBox[{"{", 
        RowBox[{"15000.`", ",", "32968.44880756578`"}], "}"}]}], "}"}], ",", 
     RowBox[{"{", 
      RowBox[{
       RowBox[{"{", 
        RowBox[{"0", ",", "178.03338531264683`"}], "}"}], ",", 
       RowBox[{"{", 
        RowBox[{"300.`", ",", "178.3883139244596`"}], "}"}], ",", 
       RowBox[{"{", 
        RowBox[{"600.`", ",", "144.8420308048564`"}], "}"}], ",", 
       RowBox[{"{", 
        RowBox[{"900.`", ",", "100.51773128652931`"}], "}"}], ",", 
       RowBox[{"{", 
        RowBox[{"1200.`", ",", "78.10689452895545`"}], "}"}], ",", 
       RowBox[{"{", 
        RowBox[{"1500.`", ",", "65.59114097652578`"}], "}"}], ",", 
       RowBox[{"{", 
        RowBox[{"1800.`", ",", "64.88729577315479`"}], "}"}], ",", 
       RowBox[{"{", 
        RowBox[{"2100.`", ",", "3552.1789091870305`"}], "}"}], ",", 
       RowBox[{"{", 
        RowBox[{"2400.`", ",", "8100.489015507519`"}], "}"}], ",", 
       RowBox[{"{", 
        RowBox[{"2700.`", ",", "11585.970835291355`"}], "}"}], ",", 
       RowBox[{"{", 
        RowBox[{"3000.`", ",", "14336.279296875`"}], "}"}], ",", 
       RowBox[{"{", 
        RowBox[{"3300.`", ",", "16559.324629934206`"}], "}"}], ",", 
       RowBox[{"{", 
        RowBox[{"3600.`", ",", "18392.197045347748`"}], "}"}], ",", 
       RowBox[{"{", 
        RowBox[{"3900.`", ",", "19928.64544172932`"}], "}"}], ",", 
       RowBox[{"{", 
        RowBox[{"4200.`", ",", "21234.8164356203`"}], "}"}], ",", 
       RowBox[{"{", 
        RowBox[{"4500.`", ",", "22358.668570841164`"}], "}"}], ",", 
       RowBox[{"{", 
        RowBox[{"4800.`", ",", "23335.78036889098`"}], "}"}], ",", 
       RowBox[{"{", 
        RowBox[{"5100.`", ",", "24193.035126879706`"}], "}"}], ",", 
       RowBox[{"{", 
        RowBox[{"5400.`", ",", "24951.18230145677`"}], "}"}], ",", 
       RowBox[{"{", 
        RowBox[{"5700.`", ",", "25626.466459116546`"}], "}"}], ",", 
       RowBox[{"{", 
        RowBox[{"6000.`", ",", "26231.716987781958`"}], "}"}], ",", 
       RowBox[{"{", 
        RowBox[{"6300.`", ",", "26777.29176456767`"}], "}"}], ",", 
       RowBox[{"{", 
        RowBox[{"6600.`", ",", "27271.593926221805`"}], "}"}], ",", 
       RowBox[{"{", 
        RowBox[{"6900.`", ",", "27721.611107847748`"}], "}"}], ",", 
       RowBox[{"{", 
        RowBox[{"7200.`", ",", "28132.915442904134`"}], "}"}], ",", 
       RowBox[{"{", 
        RowBox[{"7500.`", ",", "28510.337611607138`"}], "}"}], ",", 
       RowBox[{"{", 
        RowBox[{"7800.`", ",", "28857.94437265038`"}], "}"}], ",", 
       RowBox[{"{", 
        RowBox[{"8100.`", ",", "29179.061031484955`"}], "}"}], ",", 
       RowBox[{"{", 
        RowBox[{"8400.`", ",", "29476.653401080817`"}], "}"}], ",", 
       RowBox[{"{", 
        RowBox[{"8700.`", ",", "29753.03571428571`"}], "}"}], ",", 
       RowBox[{"{", 
        RowBox[{"9000.`", ",", "30010.814291588344`"}], "}"}], ",", 
       RowBox[{"{", 
        RowBox[{"9300.`", ",", "30251.472039473687`"}], "}"}], ",", 
       RowBox[{"{", 
        RowBox[{"9600.`", ",", "30476.69407894737`"}], "}"}], ",", 
       RowBox[{"{", 
        RowBox[{"9900.`", ",", "30688.075657894733`"}], "}"}], ",", 
       RowBox[{"{", 
        RowBox[{"10200.`", ",", "30886.695253759404`"}], "}"}], ",", 
       RowBox[{"{", 
        RowBox[{"10500.`", ",", "31073.721217105263`"}], "}"}], ",", 
       RowBox[{"{", 
        RowBox[{"10800.`", ",", "31250.14215225565`"}], "}"}], ",", 
       RowBox[{"{", 
        RowBox[{"11100.`", ",", "31416.81185385338`"}], "}"}], ",", 
       RowBox[{"{", 
        RowBox[{"11400.`", ",", "31574.606584821428`"}], "}"}], ",", 
       RowBox[{"{", 
        RowBox[{"11700.`", ",", "31724.08805216166`"}], "}"}], ",", 
       RowBox[{"{", 
        RowBox[{"12000.`", ",", "31865.930304276313`"}], "}"}], ",", 
       RowBox[{"{", 
        RowBox[{"12300.`", ",", "32000.874794407904`"}], "}"}], ",", 
       RowBox[{"{", 
        RowBox[{"12600.`", ",", "32129.168673637218`"}], "}"}], ",", 
       RowBox[{"{", 
        RowBox[{"12900.`", ",", "32251.46352208647`"}], "}"}], ",", 
       RowBox[{"{", 
        RowBox[{"13200.`", ",", "32368.073895676687`"}], "}"}], ",", 
       RowBox[{"{", 
        RowBox[{"13500.`", ",", "32479.44916000939`"}], "}"}], ",", 
       RowBox[{"{", 
        RowBox[{"13800.`", ",", "32585.858934445478`"}], "}"}], ",", 
       RowBox[{"{", 
        RowBox[{"14100.`", ",", "32687.730116306375`"}], "}"}], ",", 
       RowBox[{"{", 
        RowBox[{"14400.`", ",", "32785.13011043232`"}], "}"}], ",", 
       RowBox[{"{", 
        RowBox[{"14700.`", ",", "32878.73296522555`"}], "}"}], ",", 
       RowBox[{"{", 
        RowBox[{"15000.`", ",", "32968.44880756578`"}], "}"}]}], "}"}]}], 
    "}"}]}], ";"}]], "Input",
 CellGroupingRules->{"GroupTogetherGrouping", 10000.},
 CellChangeTimes->{3.9151277076778984`*^9},
 CellLabel->"In[9]:=",ExpressionUUID->"ad7eb6d1-3ff5-478e-8c98-19e0dff51b29"],

Cell[BoxData[
 RowBox[{
  RowBox[{"AcurEtaDetBigNokf", "=", 
   RowBox[{"{", 
    RowBox[{
     RowBox[{"{", 
      RowBox[{
       RowBox[{"{", 
        RowBox[{"0", ",", "49.82836988635529`"}], "}"}], ",", 
       RowBox[{"{", 
        RowBox[{"105.`", ",", "49.83885800928102`"}], "}"}], ",", 
       RowBox[{"{", 
        RowBox[{"210.`", ",", "49.851277000025696`"}], "}"}], ",", 
       RowBox[{"{", 
        RowBox[{"315.`", ",", "49.86435424116321`"}], "}"}], ",", 
       RowBox[{"{", 
        RowBox[{"420.`", ",", "49.87931846676016`"}], "}"}], ",", 
       RowBox[{"{", 
        RowBox[{"525.`", ",", "49.89502870946898`"}], "}"}], ",", 
       RowBox[{"{", 
        RowBox[{"630.`", ",", "49.91345972046816`"}], "}"}], ",", 
       RowBox[{"{", 
        RowBox[{"735.`", ",", "49.93399713272439`"}], "}"}], ",", 
       RowBox[{"{", 
        RowBox[{"840.`", ",", "49.95734307999002`"}], "}"}], ",", 
       RowBox[{"{", 
        RowBox[{"945.`", ",", "49.984462996174514`"}], "}"}], ",", 
       RowBox[{"{", 
        RowBox[{"1050.`", ",", "50.01623454846834`"}], "}"}], ",", 
       RowBox[{"{", 
        RowBox[{"1155.`", ",", "50.05379870421905`"}], "}"}], ",", 
       RowBox[{"{", 
        RowBox[{"1260.`", ",", "50.099612931559854`"}], "}"}], ",", 
       RowBox[{"{", 
        RowBox[{"1365.`", ",", "50.156968482454914`"}], "}"}], ",", 
       RowBox[{"{", 
        RowBox[{"1470.`", ",", "50.2328428110682`"}], "}"}], ",", 
       RowBox[{"{", 
        RowBox[{"1575.`", ",", "50.338513940796815`"}], "}"}], ",", 
       RowBox[{"{", 
        RowBox[{"1680.`", ",", "50.49824936945637`"}], "}"}], ",", 
       RowBox[{"{", 
        RowBox[{"1785.`", ",", "50.77054561528945`"}], "}"}], ",", 
       RowBox[{"{", 
        RowBox[{"1890.`", ",", "51.36626222079858`"}], "}"}], ",", 
       RowBox[{"{", 
        RowBox[{"1995.`", ",", "1.204943154843718`*^52"}], "}"}], ",", 
       RowBox[{"{", 
        RowBox[{"2100.`", ",", "9.661895008028567`*^50"}], "}"}]}], "}"}], 
     ",", 
     RowBox[{"{", 
      RowBox[{
       RowBox[{"{", 
        RowBox[{"0", ",", "63.092510252070625`"}], "}"}], ",", 
       RowBox[{"{", 
        RowBox[{"105.`", ",", "63.109800295722216`"}], "}"}], ",", 
       RowBox[{"{", 
        RowBox[{"210.`", ",", "63.128933440473745`"}], "}"}], ",", 
       RowBox[{"{", 
        RowBox[{"315.`", ",", "63.15162113734654`"}], "}"}], ",", 
       RowBox[{"{", 
        RowBox[{"420.`", ",", "63.17742455274538`"}], "}"}], ",", 
       RowBox[{"{", 
        RowBox[{"525.`", ",", "63.206563103467886`"}], "}"}], ",", 
       RowBox[{"{", 
        RowBox[{"630.`", ",", "63.24017775686163`"}], "}"}], ",", 
       RowBox[{"{", 
        RowBox[{"735.`", ",", "63.27993608058844`"}], "}"}], ",", 
       RowBox[{"{", 
        RowBox[{"840.`", ",", "63.32847107621961`"}], "}"}], ",", 
       RowBox[{"{", 
        RowBox[{"945.`", ",", "63.38762584485506`"}], "}"}], ",", 
       RowBox[{"{", 
        RowBox[{"1050.`", ",", "63.462227556042194`"}], "}"}], ",", 
       RowBox[{"{", 
        RowBox[{"1155.`", ",", "63.560131331135445`"}], "}"}], ",", 
       RowBox[{"{", 
        RowBox[{"1260.`", ",", "63.6873930737488`"}], "}"}], ",", 
       RowBox[{"{", 
        RowBox[{"1365.`", ",", "63.809125513062426`"}], "}"}], ",", 
       RowBox[{"{", 
        RowBox[{"1470.`", ",", "63.34440073572604`"}], "}"}], ",", 
       RowBox[{"{", 
        RowBox[{"1575.`", ",", "60.737553646689975`"}], "}"}], ",", 
       RowBox[{"{", 
        RowBox[{"1680.`", ",", "58.03157404849404`"}], "}"}], ",", 
       RowBox[{"{", 
        RowBox[{"1785.`", ",", "56.471345084054114`"}], "}"}], ",", 
       RowBox[{"{", 
        RowBox[{"1890.`", ",", "67.19858843581122`"}], "}"}], ",", 
       RowBox[{"{", 
        RowBox[{"1995.`", ",", "6.566884352312497`*^46"}], "}"}], ",", 
       RowBox[{"{", 
        RowBox[{"2100.`", ",", "2.6269942494317217`*^47"}], "}"}]}], "}"}], 
     ",", 
     RowBox[{"{", 
      RowBox[{
       RowBox[{"{", 
        RowBox[{"0", ",", "178.08990707971097`"}], "}"}], ",", 
       RowBox[{"{", 
        RowBox[{"105.`", ",", "178.1931207413064`"}], "}"}], ",", 
       RowBox[{"{", 
        RowBox[{"210.`", ",", "178.34109542961406`"}], "}"}], ",", 
       RowBox[{"{", 
        RowBox[{"315.`", ",", "178.4299153492863`"}], "}"}], ",", 
       RowBox[{"{", 
        RowBox[{"420.`", ",", "177.2810489970042`"}], "}"}], ",", 
       RowBox[{"{", 
        RowBox[{"525.`", ",", "161.89282238035275`"}], "}"}], ",", 
       RowBox[{"{", 
        RowBox[{"630.`", ",", "138.72302291984843`"}], "}"}], ",", 
       RowBox[{"{", 
        RowBox[{"735.`", ",", "120.72084010991836`"}], "}"}], ",", 
       RowBox[{"{", 
        RowBox[{"840.`", ",", "106.9681463026463`"}], "}"}], ",", 
       RowBox[{"{", 
        RowBox[{"945.`", ",", "96.22418339091136`"}], "}"}], ",", 
       RowBox[{"{", 
        RowBox[{"1050.`", ",", "87.65025260753202`"}], "}"}], ",", 
       RowBox[{"{", 
        RowBox[{"1155.`", ",", "80.69337973917337`"}], "}"}], ",", 
       RowBox[{"{", 
        RowBox[{"1260.`", ",", "74.98845523461362`"}], "}"}], ",", 
       RowBox[{"{", 
        RowBox[{"1365.`", ",", "70.3023268047132`"}], "}"}], ",", 
       RowBox[{"{", 
        RowBox[{"1470.`", ",", "66.51567559493215`"}], "}"}], ",", 
       RowBox[{"{", 
        RowBox[{"1575.`", ",", "63.65917607357626`"}], "}"}], ",", 
       RowBox[{"{", 
        RowBox[{"1680.`", ",", "62.12299519015436`"}], "}"}], ",", 
       RowBox[{"{", 
        RowBox[{"1785.`", ",", "63.95810951863913`"}], "}"}], ",", 
       RowBox[{"{", 
        RowBox[{"1890.`", ",", "104.15022025431013`"}], "}"}], ",", 
       RowBox[{"{", 
        RowBox[{"1995.`", ",", "2.0523392573685326`*^45"}], "}"}], ",", 
       RowBox[{"{", 
        RowBox[{"2100.`", ",", "5.434337811104703`*^48"}], "}"}]}], "}"}]}], 
    "}"}]}], ";"}]], "Input",
 CellGroupingRules->{"GroupTogetherGrouping", 10000.},
 CellChangeTimes->{3.9151277076778984`*^9},
 CellLabel->"In[10]:=",ExpressionUUID->"6b72cc64-3025-43bf-bbf2-9daa903257d7"],

Cell[BoxData[
 RowBox[{
  RowBox[{"AcurEtaDetBigTox", "=", 
   RowBox[{"{", 
    RowBox[{
     RowBox[{"{", 
      RowBox[{
       RowBox[{"{", 
        RowBox[{"0", ",", "1.3695901568451236`"}], "}"}], ",", 
       RowBox[{"{", 
        RowBox[{"300.`", ",", "1.3751648236021194`"}], "}"}], ",", 
       RowBox[{"{", 
        RowBox[{"600.`", ",", "1.3826011908577944`"}], "}"}], ",", 
       RowBox[{"{", 
        RowBox[{"900.`", ",", "1.3931593408963951`"}], "}"}], ",", 
       RowBox[{"{", 
        RowBox[{"1200.`", ",", "1.410047776152328`"}], "}"}], ",", 
       RowBox[{"{", 
        RowBox[{"1500.`", ",", "1.4440823977484085`"}], "}"}], ",", 
       RowBox[{"{", 
        RowBox[{"1800.`", ",", "1.574804553350108`"}], "}"}], ",", 
       RowBox[{"{", 
        RowBox[{"2100.`", ",", "1442.4695069781733`"}], "}"}], ",", 
       RowBox[{"{", 
        RowBox[{"2400.`", ",", "3319.6848366173544`"}], "}"}], ",", 
       RowBox[{"{", 
        RowBox[{"2700.`", ",", "4757.063091579068`"}], "}"}], ",", 
       RowBox[{"{", 
        RowBox[{"3000.`", ",", "5891.0924577118085`"}], "}"}], ",", 
       RowBox[{"{", 
        RowBox[{"3300.`", ",", "6807.674238443873`"}], "}"}], ",", 
       RowBox[{"{", 
        RowBox[{"3600.`", ",", "7563.349109677949`"}], "}"}], ",", 
       RowBox[{"{", 
        RowBox[{"3900.`", ",", "8196.828139166866`"}], "}"}], ",", 
       RowBox[{"{", 
        RowBox[{"4200.`", ",", "8735.340029331077`"}], "}"}], ",", 
       RowBox[{"{", 
        RowBox[{"4500.`", ",", "9198.688785479533`"}], "}"}], ",", 
       RowBox[{"{", 
        RowBox[{"4800.`", ",", "9601.495793426238`"}], "}"}], ",", 
       RowBox[{"{", 
        RowBox[{"5100.`", ",", "9954.954991606559`"}], "}"}], ",", 
       RowBox[{"{", 
        RowBox[{"5400.`", ",", "10267.50949239661`"}], "}"}], ",", 
       RowBox[{"{", 
        RowBox[{"5700.`", ",", "10545.948769630992`"}], "}"}], ",", 
       RowBox[{"{", 
        RowBox[{"6000.`", ",", "10795.4786047723`"}], "}"}], ",", 
       RowBox[{"{", 
        RowBox[{"6300.`", ",", "11020.406131855252`"}], "}"}], ",", 
       RowBox[{"{", 
        RowBox[{"6600.`", ",", "11224.21413387021`"}], "}"}], ",", 
       RowBox[{"{", 
        RowBox[{"6900.`", ",", "11409.737037213818`"}], "}"}], ",", 
       RowBox[{"{", 
        RowBox[{"7200.`", ",", "11579.309096863239`"}], "}"}], ",", 
       RowBox[{"{", 
        RowBox[{"7500.`", ",", "11734.921795177834`"}], "}"}], ",", 
       RowBox[{"{", 
        RowBox[{"7800.`", ",", "11878.223930361002`"}], "}"}], ",", 
       RowBox[{"{", 
        RowBox[{"8100.`", ",", "12010.623456182237`"}], "}"}], ",", 
       RowBox[{"{", 
        RowBox[{"8400.`", ",", "12133.315291378274`"}], "}"}], ",", 
       RowBox[{"{", 
        RowBox[{"8700.`", ",", "12247.336873162432`"}], "}"}], ",", 
       RowBox[{"{", 
        RowBox[{"9000.`", ",", "12353.5311838902`"}], "}"}], ",", 
       RowBox[{"{", 
        RowBox[{"9300.`", ",", "12452.768822122487`"}], "}"}], ",", 
       RowBox[{"{", 
        RowBox[{"9600.`", ",", "12545.633462690537`"}], "}"}], ",", 
       RowBox[{"{", 
        RowBox[{"9900.`", ",", "12632.754940164383`"}], "}"}], ",", 
       RowBox[{"{", 
        RowBox[{"10200.`", ",", "12714.633479333868`"}], "}"}], ",", 
       RowBox[{"{", 
        RowBox[{"10500.`", ",", "12791.759980389712`"}], "}"}], ",", 
       RowBox[{"{", 
        RowBox[{"10800.`", ",", "12864.49575651883`"}], "}"}], ",", 
       RowBox[{"{", 
        RowBox[{"11100.`", ",", "12933.211318740996`"}], "}"}], ",", 
       RowBox[{"{", 
        RowBox[{"11400.`", ",", "12998.267879515966`"}], "}"}], ",", 
       RowBox[{"{", 
        RowBox[{"11700.`", ",", "13059.869330603402`"}], "}"}], ",", 
       RowBox[{"{", 
        RowBox[{"12000.`", ",", "13118.404563366528`"}], "}"}], ",", 
       RowBox[{"{", 
        RowBox[{"12300.`", ",", "13174.003388772417`"}], "}"}], ",", 
       RowBox[{"{", 
        RowBox[{"12600.`", ",", "13226.906611388826`"}], "}"}], ",", 
       RowBox[{"{", 
        RowBox[{"12900.`", ",", "13277.345760164182`"}], "}"}], ",", 
       RowBox[{"{", 
        RowBox[{"13200.`", ",", "13325.422816797485`"}], "}"}], ",", 
       RowBox[{"{", 
        RowBox[{"13500.`", ",", "13371.33226230331`"}], "}"}], ",", 
       RowBox[{"{", 
        RowBox[{"13800.`", ",", "13415.19454713029`"}], "}"}], ",", 
       RowBox[{"{", 
        RowBox[{"14100.`", ",", "13457.204120004448`"}], "}"}], ",", 
       RowBox[{"{", 
        RowBox[{"14400.`", ",", "13497.407387789084`"}], "}"}], ",", 
       RowBox[{"{", 
        RowBox[{"14700.`", ",", "13535.952514611146`"}], "}"}], ",", 
       RowBox[{"{", 
        RowBox[{"15000.`", ",", "13572.93214414722`"}], "}"}]}], "}"}], ",", 
     RowBox[{"{", 
      RowBox[{
       RowBox[{"{", 
        RowBox[{"0", ",", "1.743311171196579`"}], "}"}], ",", 
       RowBox[{"{", 
        RowBox[{"300.`", ",", "1.7525683168082304`"}], "}"}], ",", 
       RowBox[{"{", 
        RowBox[{"600.`", ",", "1.7661918107655428`"}], "}"}], ",", 
       RowBox[{"{", 
        RowBox[{"900.`", ",", "1.788999265735055`"}], "}"}], ",", 
       RowBox[{"{", 
        RowBox[{"1200.`", ",", "1.8410700279106915`"}], "}"}], ",", 
       RowBox[{"{", 
        RowBox[{"1500.`", ",", "2.0834618725153358`"}], "}"}], ",", 
       RowBox[{"{", 
        RowBox[{"1800.`", ",", "2.830079930066934`"}], "}"}], ",", 
       RowBox[{"{", 
        RowBox[{"2100.`", ",", "1443.3220321780911`"}], "}"}], ",", 
       RowBox[{"{", 
        RowBox[{"2400.`", ",", "3319.9092278528465`"}], "}"}], ",", 
       RowBox[{"{", 
        RowBox[{"2700.`", ",", "4757.1880050602995`"}], "}"}], ",", 
       RowBox[{"{", 
        RowBox[{"3000.`", ",", "5891.157225659196`"}], "}"}], ",", 
       RowBox[{"{", 
        RowBox[{"3300.`", ",", "6807.729752879494`"}], "}"}], ",", 
       RowBox[{"{", 
        RowBox[{"3600.`", ",", "7563.395371115548`"}], "}"}], ",", 
       RowBox[{"{", 
        RowBox[{"3900.`", ",", "8196.851269381308`"}], "}"}], ",", 
       RowBox[{"{", 
        RowBox[{"4200.`", ",", "8735.36778555871`"}], "}"}], ",", 
       RowBox[{"{", 
        RowBox[{"4500.`", ",", "9198.670280553488`"}], "}"}], ",", 
       RowBox[{"{", 
        RowBox[{"4800.`", ",", "9601.54205382977`"}], "}"}], ",", 
       RowBox[{"{", 
        RowBox[{"5100.`", ",", "9954.982747511162`"}], "}"}], ",", 
       RowBox[{"{", 
        RowBox[{"5400.`", ",", "10267.546500384538`"}], "}"}], ",", 
       RowBox[{"{", 
        RowBox[{"5700.`", ",", "10545.921013232997`"}], "}"}], ",", 
       RowBox[{"{", 
        RowBox[{"6000.`", ",", "10795.487856472399`"}], "}"}], ",", 
       RowBox[{"{", 
        RowBox[{"6300.`", ",", "11020.424635574445`"}], "}"}], ",", 
       RowBox[{"{", 
        RowBox[{"6600.`", ",", "11224.204881657277`"}], "}"}], ",", 
       RowBox[{"{", 
        RowBox[{"6900.`", ",", "11409.73703697102`"}], "}"}], ",", 
       RowBox[{"{", 
        RowBox[{"7200.`", ",", "11579.309096644509`"}], "}"}], ",", 
       RowBox[{"{", 
        RowBox[{"7500.`", ",", "11734.921795094004`"}], "}"}], ",", 
       RowBox[{"{", 
        RowBox[{"7800.`", ",", "11878.233182269827`"}], "}"}], ",", 
       RowBox[{"{", 
        RowBox[{"8100.`", ",", "12010.614204186837`"}], "}"}], ",", 
       RowBox[{"{", 
        RowBox[{"8400.`", ",", "12133.31529118235`"}], "}"}], ",", 
       RowBox[{"{", 
        RowBox[{"8700.`", ",", "12247.318369392287`"}], "}"}], ",", 
       RowBox[{"{", 
        RowBox[{"9000.`", ",", "12353.55893915418`"}], "}"}], ",", 
       RowBox[{"{", 
        RowBox[{"9300.`", ",", "12452.768822013453`"}], "}"}], ",", 
       RowBox[{"{", 
        RowBox[{"9600.`", ",", "12545.614958813028`"}], "}"}], ",", 
       RowBox[{"{", 
        RowBox[{"9900.`", ",", "12632.764191853672`"}], "}"}], ",", 
       RowBox[{"{", 
        RowBox[{"10200.`", ",", "12714.58721993333`"}], "}"}], ",", 
       RowBox[{"{", 
        RowBox[{"10500.`", ",", "12791.759980276907`"}], "}"}], ",", 
       RowBox[{"{", 
        RowBox[{"10800.`", ",", "12864.486504562978`"}], "}"}], ",", 
       RowBox[{"{", 
        RowBox[{"11100.`", ",", "12933.229822180007`"}], "}"}], ",", 
       RowBox[{"{", 
        RowBox[{"11400.`", ",", "12998.230872183942`"}], "}"}], ",", 
       RowBox[{"{", 
        RowBox[{"11700.`", ",", "13059.91558932181`"}], "}"}], ",", 
       RowBox[{"{", 
        RowBox[{"12000.`", ",", "13118.413815171527`"}], "}"}], ",", 
       RowBox[{"{", 
        RowBox[{"12300.`", ",", "13174.0126405297`"}], "}"}], ",", 
       RowBox[{"{", 
        RowBox[{"12600.`", ",", "13226.925115036212`"}], "}"}], ",", 
       RowBox[{"{", 
        RowBox[{"12900.`", ",", "13277.336508231423`"}], "}"}], ",", 
       RowBox[{"{", 
        RowBox[{"13200.`", ",", "13325.422816437302`"}], "}"}], ",", 
       RowBox[{"{", 
        RowBox[{"13500.`", ",", "13371.332262233938`"}], "}"}], ",", 
       RowBox[{"{", 
        RowBox[{"13800.`", ",", "13415.203799087087`"}], "}"}], ",", 
       RowBox[{"{", 
        RowBox[{"14100.`", ",", "13457.19486811929`"}], "}"}], ",", 
       RowBox[{"{", 
        RowBox[{"14400.`", ",", "13497.37963256877`"}], "}"}], ",", 
       RowBox[{"{", 
        RowBox[{"14700.`", ",", "13535.952514527167`"}], "}"}], ",", 
       RowBox[{"{", 
        RowBox[{"15000.`", ",", "13572.941395875807`"}], "}"}]}], "}"}], ",", 
     RowBox[{"{", 
      RowBox[{
       RowBox[{"{", 
        RowBox[{"0", ",", "4.9839930464099105`"}], "}"}], ",", 
       RowBox[{"{", 
        RowBox[{"300.`", ",", "5.08989481173881`"}], "}"}], ",", 
       RowBox[{"{", 
        RowBox[{"600.`", ",", "4.547804028361946`"}], "}"}], ",", 
       RowBox[{"{", 
        RowBox[{"900.`", ",", "3.407696460260839`"}], "}"}], ",", 
       RowBox[{"{", 
        RowBox[{"1200.`", ",", "2.9337379766737426`"}], "}"}], ",", 
       RowBox[{"{", 
        RowBox[{"1500.`", ",", "3.0467752345764967`"}], "}"}], ",", 
       RowBox[{"{", 
        RowBox[{"1800.`", ",", "6.318433973857295`"}], "}"}], ",", 
       RowBox[{"{", 
        RowBox[{"2100.`", ",", "1445.335935456297`"}], "}"}], ",", 
       RowBox[{"{", 
        RowBox[{"2400.`", ",", "3320.538450983152`"}], "}"}], ",", 
       RowBox[{"{", 
        RowBox[{"2700.`", ",", "4757.5118554535475`"}], "}"}], ",", 
       RowBox[{"{", 
        RowBox[{"3000.`", ",", "5891.379288390297`"}], "}"}], ",", 
       RowBox[{"{", 
        RowBox[{"3300.`", ",", "6807.868539128155`"}], "}"}], ",", 
       RowBox[{"{", 
        RowBox[{"3600.`", ",", "7563.501772339206`"}], "}"}], ",", 
       RowBox[{"{", 
        RowBox[{"3900.`", ",", "8196.929912766509`"}], "}"}], ",", 
       RowBox[{"{", 
        RowBox[{"4200.`", ",", "8735.423297866922`"}], "}"}], ",", 
       RowBox[{"{", 
        RowBox[{"4500.`", ",", "9198.753549257151`"}], "}"}], ",", 
       RowBox[{"{", 
        RowBox[{"4800.`", ",", "9601.588313460312`"}], "}"}], ",", 
       RowBox[{"{", 
        RowBox[{"5100.`", ",", "9955.010502900826`"}], "}"}], ",", 
       RowBox[{"{", 
        RowBox[{"5400.`", ",", "10267.574255852705`"}], "}"}], ",", 
       RowBox[{"{", 
        RowBox[{"5700.`", ",", "10545.9765247036`"}], "}"}], ",", 
       RowBox[{"{", 
        RowBox[{"6000.`", ",", "10795.506359787405`"}], "}"}], ",", 
       RowBox[{"{", 
        RowBox[{"6300.`", ",", "11020.433886921619`"}], "}"}], ",", 
       RowBox[{"{", 
        RowBox[{"6600.`", ",", "11224.223384965739`"}], "}"}], ",", 
       RowBox[{"{", 
        RowBox[{"6900.`", ",", "11409.755540326421`"}], "}"}], ",", 
       RowBox[{"{", 
        RowBox[{"7200.`", ",", "11579.327600009996`"}], "}"}], ",", 
       RowBox[{"{", 
        RowBox[{"7500.`", ",", "11734.93104645496`"}], "}"}], ",", 
       RowBox[{"{", 
        RowBox[{"7800.`", ",", "11878.242433552827`"}], "}"}], ",", 
       RowBox[{"{", 
        RowBox[{"8100.`", ",", "12010.632707548151`"}], "}"}], ",", 
       RowBox[{"{", 
        RowBox[{"8400.`", ",", "12133.324542692488`"}], "}"}], ",", 
       RowBox[{"{", 
        RowBox[{"8700.`", ",", "12247.272109611415`"}], "}"}], ",", 
       RowBox[{"{", 
        RowBox[{"9000.`", ",", "12353.549687030214`"}], "}"}], ",", 
       RowBox[{"{", 
        RowBox[{"9300.`", ",", "12452.768821812433`"}], "}"}], ",", 
       RowBox[{"{", 
        RowBox[{"9600.`", ",", "12545.624210406477`"}], "}"}], ",", 
       RowBox[{"{", 
        RowBox[{"9900.`", ",", "12632.773443479431`"}], "}"}], ",", 
       RowBox[{"{", 
        RowBox[{"10200.`", ",", "12714.661234386129`"}], "}"}], ",", 
       RowBox[{"{", 
        RowBox[{"10500.`", ",", "12791.76923187027`"}], "}"}], ",", 
       RowBox[{"{", 
        RowBox[{"10800.`", ",", "12864.505008148604`"}], "}"}], ",", 
       RowBox[{"{", 
        RowBox[{"11100.`", ",", "12933.220570218664`"}], "}"}], ",", 
       RowBox[{"{", 
        RowBox[{"11400.`", ",", "12998.27713099452`"}], "}"}], ",", 
       RowBox[{"{", 
        RowBox[{"11700.`", ",", "13059.906337451477`"}], "}"}], ",", 
       RowBox[{"{", 
        RowBox[{"12000.`", ",", "13118.386059473249`"}], "}"}], ",", 
       RowBox[{"{", 
        RowBox[{"12300.`", ",", "13174.021892076344`"}], "}"}], ",", 
       RowBox[{"{", 
        RowBox[{"12600.`", ",", "13226.915863057226`"}], "}"}], ",", 
       RowBox[{"{", 
        RowBox[{"12900.`", ",", "13277.336507979497`"}], "}"}], ",", 
       RowBox[{"{", 
        RowBox[{"13200.`", ",", "13325.413564635583`"}], "}"}], ",", 
       RowBox[{"{", 
        RowBox[{"13500.`", ",", "13371.332262083275`"}], "}"}], ",", 
       RowBox[{"{", 
        RowBox[{"13800.`", ",", "13415.203798762846`"}], "}"}], ",", 
       RowBox[{"{", 
        RowBox[{"14100.`", ",", "13457.204119795206`"}], "}"}], ",", 
       RowBox[{"{", 
        RowBox[{"14400.`", ",", "13497.36112883217`"}], "}"}], ",", 
       RowBox[{"{", 
        RowBox[{"14700.`", ",", "13535.952514761984`"}], "}"}], ",", 
       RowBox[{"{", 
        RowBox[{"15000.`", ",", "13572.941395761949`"}], "}"}]}], "}"}]}], 
    "}"}]}], ";"}]], "Input",
 CellGroupingRules->{"GroupTogetherGrouping", 10000.},
 CellChangeTimes->{3.9151276042755175`*^9, 3.9151277076778984`*^9},
 CellLabel->"In[11]:=",ExpressionUUID->"fa61791e-a7c9-4c08-bd3a-afe6be4fade5"],

Cell[BoxData[
 RowBox[{
  RowBox[{"AcurEtaDet", "=", 
   RowBox[{"{", 
    RowBox[{
     RowBox[{"{", 
      RowBox[{
       RowBox[{"{", 
        RowBox[{"0", ",", "49.82433261727928`"}], "}"}], ",", 
       RowBox[{"{", 
        RowBox[{"25.`", ",", "49.826790085412505`"}], "}"}], ",", 
       RowBox[{"{", 
        RowBox[{"50.`", ",", "49.82933532026477`"}], "}"}], ",", 
       RowBox[{"{", 
        RowBox[{"75.`", ",", "49.83188055511704`"}], "}"}], ",", 
       RowBox[{"{", 
        RowBox[{"100.`", ",", "49.83451355668836`"}], "}"}], ",", 
       RowBox[{"{", 
        RowBox[{"125.`", ",", "49.837190441619185`"}], "}"}], ",", 
       RowBox[{"{", 
        RowBox[{"150.`", ",", "49.84004285998811`"}], "}"}], ",", 
       RowBox[{"{", 
        RowBox[{"175.`", ",", "49.842807511637986`"}], "}"}], ",", 
       RowBox[{"{", 
        RowBox[{"200.`", ",", "49.845791580085475`"}], "}"}], ",", 
       RowBox[{"{", 
        RowBox[{"225.`", ",", "49.848863415252005`"}], "}"}], ",", 
       RowBox[{"{", 
        RowBox[{"250.`", ",", "49.85184748369949`"}], "}"}], ",", 
       RowBox[{"{", 
        RowBox[{"275.`", ",", "49.85505096894459`"}], "}"}], ",", 
       RowBox[{"{", 
        RowBox[{"300.`", ",", "49.85821057083015`"}], "}"}], ",", 
       RowBox[{"{", 
        RowBox[{"325.`", ",", "49.86154570615381`"}], "}"}], ",", 
       RowBox[{"{", 
        RowBox[{"350.`", ",", "49.86474919139891`"}], "}"}], ",", 
       RowBox[{"{", 
        RowBox[{"375.`", ",", "49.86865481039636`"}], "}"}], ",", 
       RowBox[{"{", 
        RowBox[{"400.`", ",", "49.8719460623605`"}], "}"}], ",", 
       RowBox[{"{", 
        RowBox[{"425.`", ",", "49.87519343096511`"}], "}"}], ",", 
       RowBox[{"{", 
        RowBox[{"450.`", ",", "49.87905516660303`"}], "}"}], ",", 
       RowBox[{"{", 
        RowBox[{"475.`", ",", "49.88282913552191`"}], "}"}], ",", 
       RowBox[{"{", 
        RowBox[{"500.`", ",", "49.88677863787888`"}], "}"}], ",", 
       RowBox[{"{", 
        RowBox[{"525.`", ",", "49.8912547405501`"}], "}"}], ",", 
       RowBox[{"{", 
        RowBox[{"550.`", ",", "49.89555530978325`"}], "}"}], ",", 
       RowBox[{"{", 
        RowBox[{"575.`", ",", "49.8996803455783`"}], "}"}], ",", 
       RowBox[{"{", 
        RowBox[{"600.`", ",", "49.904112564890006`"}], "}"}], ",", 
       RowBox[{"{", 
        RowBox[{"625.`", ",", "49.90863255092076`"}], "}"}], ",", 
       RowBox[{"{", 
        RowBox[{"650.`", ",", "49.91310865359198`"}], "}"}], ",", 
       RowBox[{"{", 
        RowBox[{"675.`", ",", "49.91789193977987`"}], "}"}], ",", 
       RowBox[{"{", 
        RowBox[{"700.`", ",", "49.92276299268679`"}], "}"}], ",", 
       RowBox[{"{", 
        RowBox[{"725.`", ",", "49.92802899582943`"}], "}"}], ",", 
       RowBox[{"{", 
        RowBox[{"750.`", ",", "49.93290004873635`"}], "}"}], ",", 
       RowBox[{"{", 
        RowBox[{"775.`", ",", "49.938253818598014`"}], "}"}], ",", 
       RowBox[{"{", 
        RowBox[{"800.`", ",", "49.94409030541442`"}], "}"}], ",", 
       RowBox[{"{", 
        RowBox[{"825.`", ",", "49.94948795863561`"}], "}"}], ",", 
       RowBox[{"{", 
        RowBox[{"850.`", ",", "49.95571939568771`"}], "}"}], ",", 
       RowBox[{"{", 
        RowBox[{"875.`", ",", "49.96146811578507`"}], "}"}], ",", 
       RowBox[{"{", 
        RowBox[{"900.`", ",", "49.96783120291574`"}], "}"}], ",", 
       RowBox[{"{", 
        RowBox[{"925.`", ",", "49.97450147356306`"}], "}"}], ",", 
       RowBox[{"{", 
        RowBox[{"950.`", ",", "49.98117174421038`"}], "}"}], ",", 
       RowBox[{"{", 
        RowBox[{"975.`", ",", "49.988544148610046`"}], "}"}], ",", 
       RowBox[{"{", 
        RowBox[{"1000.`", ",", "49.99609208644781`"}], "}"}], ",", 
       RowBox[{"{", 
        RowBox[{"1025.`", ",", "50.00337672412844`"}], "}"}], ",", 
       RowBox[{"{", 
        RowBox[{"1050.`", ",", "50.01171456243759`"}], "}"}], ",", 
       RowBox[{"{", 
        RowBox[{"1075.`", ",", "50.01983298394914`"}], "}"}], ",", 
       RowBox[{"{", 
        RowBox[{"1100.`", ",", "50.028302472336854`"}], "}"}], ",", 
       RowBox[{"{", 
        RowBox[{"1125.`", ",", "50.03729856103883`"}], "}"}], ",", 
       RowBox[{"{", 
        RowBox[{"1150.`", ",", "50.046996783493164`"}], "}"}], ",", 
       RowBox[{"{", 
        RowBox[{"1175.`", ",", "50.05713383954271`"}], "}"}], ",", 
       RowBox[{"{", 
        RowBox[{"1200.`", ",", "50.067578079108905`"}], "}"}], ",", 
       RowBox[{"{", 
        RowBox[{"1225.`", ",", "50.07815396875367`"}], "}"}], ",", 
       RowBox[{"{", 
        RowBox[{"1250.`", ",", "50.090134125903134`"}], "}"}], ",", 
       RowBox[{"{", 
        RowBox[{"1275.`", ",", "50.10228981649069`"}], "}"}], ",", 
       RowBox[{"{", 
        RowBox[{"1300.`", ",", "50.11479657395442`"}], "}"}], ",", 
       RowBox[{"{", 
        RowBox[{"1325.`", ",", "50.12844429876572`"}], "}"}], ",", 
       RowBox[{"{", 
        RowBox[{"1350.`", ",", "50.14305745748649`"}], "}"}], ",", 
       RowBox[{"{", 
        RowBox[{"1375.`", ",", "50.15841663331914`"}], "}"}], ",", 
       RowBox[{"{", 
        RowBox[{"1400.`", ",", "50.17491677649935`"}], "}"}], ",", 
       RowBox[{"{", 
        RowBox[{"1425.`", ",", "50.19260177038666`"}], "}"}], ",", 
       RowBox[{"{", 
        RowBox[{"1450.`", ",", "50.21151549834058`"}], "}"}], ",", 
       RowBox[{"{", 
        RowBox[{"1475.`", ",", "50.23200902723728`"}], "}"}], ",", 
       RowBox[{"{", 
        RowBox[{"1500.`", ",", "50.25412624043629`"}], "}"}], ",", 
       RowBox[{"{", 
        RowBox[{"1525.`", ",", "50.27826208817331`"}], "}"}], ",", 
       RowBox[{"{", 
        RowBox[{"1550.`", ",", "50.30437268708882`"}], "}"}], ",", 
       RowBox[{"{", 
        RowBox[{"1575.`", ",", "50.33316017093515`"}], "}"}], ",", 
       RowBox[{"{", 
        RowBox[{"1600.`", ",", "50.36484395650992`"}], "}"}], ",", 
       RowBox[{"{", 
        RowBox[{"1625.`", ",", "50.3999067607679`"}], "}"}], ",", 
       RowBox[{"{", 
        RowBox[{"1650.`", ",", "50.43905071746138`"}], "}"}], ",", 
       RowBox[{"{", 
        RowBox[{"1675.`", ",", "50.48297796034276`"}], "}"}], ",", 
       RowBox[{"{", 
        RowBox[{"1700.`", ",", "50.532610039961966`"}], "}"}], ",", 
       RowBox[{"{", 
        RowBox[{"1725.`", ",", "50.58926345710468`"}], "}"}], ",", 
       RowBox[{"{", 
        RowBox[{"1750.`", ",", "50.65429859591607`"}], "}"}], ",", 
       RowBox[{"{", 
        RowBox[{"1775.`", ",", "50.72995350773173`"}], "}"}], ",", 
       RowBox[{"{", 
        RowBox[{"1800.`", ",", "50.81877342740396`"}], "}"}], ",", 
       RowBox[{"{", 
        RowBox[{"1825.`", ",", "50.92479562400876`"}], "}"}], ",", 
       RowBox[{"{", 
        RowBox[{"1850.`", ",", "51.054514834755345`"}], "}"}], ",", 
       RowBox[{"{", 
        RowBox[{"1875.`", ",", "51.221447134376476`"}], "}"}], ",", 
       RowBox[{"{", 
        RowBox[{"1900.`", ",", "51.487731359955056`"}], "}"}], ",", 
       RowBox[{"{", 
        RowBox[{"1925.`", ",", "201.63016986129875`"}], "}"}], ",", 
       RowBox[{"{", 
        RowBox[{"1950.`", ",", "710.289035883165`"}], "}"}], ",", 
       RowBox[{"{", 
        RowBox[{"1975.`", ",", "1213.5111047271498`"}], "}"}], ",", 
       RowBox[{"{", 
        RowBox[{"2000.`", ",", "1704.1263620476973`"}], "}"}], ",", 
       RowBox[{"{", 
        RowBox[{"2025.`", ",", "2182.5560880962166`"}], "}"}], ",", 
       RowBox[{"{", 
        RowBox[{"2050.`", ",", "2648.475194945371`"}], "}"}], ",", 
       RowBox[{"{", 
        RowBox[{"2075.`", ",", "3102.4819005521617`"}], "}"}], ",", 
       RowBox[{"{", 
        RowBox[{"2100.`", ",", "3545.219359433739`"}], "}"}], ",", 
       RowBox[{"{", 
        RowBox[{"2125.`", ",", "3976.8659135632065`"}], "}"}], ",", 
       RowBox[{"{", 
        RowBox[{"2150.`", ",", "4397.85969440202`"}], "}"}], ",", 
       RowBox[{"{", 
        RowBox[{"2175.`", ",", "4808.605130991541`"}], "}"}], ",", 
       RowBox[{"{", 
        RowBox[{"2200.`", ",", "5209.4673328829895`"}], "}"}], ",", 
       RowBox[{"{", 
        RowBox[{"2225.`", ",", "5600.7580474624065`"}], "}"}], ",", 
       RowBox[{"{", 
        RowBox[{"2250.`", ",", "5982.909789121241`"}], "}"}], ",", 
       RowBox[{"{", 
        RowBox[{"2275.`", ",", "6355.916940789473`"}], "}"}], ",", 
       RowBox[{"{", 
        RowBox[{"2300.`", ",", "6720.532189849626`"}], "}"}], ",", 
       RowBox[{"{", 
        RowBox[{"2325.`", ",", "7076.598258341165`"}], "}"}], ",", 
       RowBox[{"{", 
        RowBox[{"2350.`", ",", "7425.075665237313`"}], "}"}], ",", 
       RowBox[{"{", 
        RowBox[{"2375.`", ",", "7765.503810796523`"}], "}"}], ",", 
       RowBox[{"{", 
        RowBox[{"2400.`", ",", "8098.416316670581`"}], "}"}], ",", 
       RowBox[{"{", 
        RowBox[{"2425.`", ",", "8423.99854617011`"}], "}"}], ",", 
       RowBox[{"{", 
        RowBox[{"2450.`", ",", "8742.604374706298`"}], "}"}], ",", 
       RowBox[{"{", 
        RowBox[{"2475.`", ",", "9054.059673108555`"}], "}"}], ",", 
       RowBox[{"{", 
        RowBox[{"2500.`", ",", "9359.369896910246`"}], "}"}]}], "}"}], ",", 
     RowBox[{"{", 
      RowBox[{
       RowBox[{"{", 
        RowBox[{"0", ",", "63.08592774814234`"}], "}"}], ",", 
       RowBox[{"{", 
        RowBox[{"25.`", ",", "63.08978948378026`"}], "}"}], ",", 
       RowBox[{"{", 
        RowBox[{"50.`", ",", "63.093738986137225`"}], "}"}], ",", 
       RowBox[{"{", 
        RowBox[{"75.`", ",", "63.09786402193228`"}], "}"}], ",", 
       RowBox[{"{", 
        RowBox[{"100.`", ",", "63.10220847452495`"}], "}"}], ",", 
       RowBox[{"{", 
        RowBox[{"125.`", ",", "63.106596810477136`"}], "}"}], ",", 
       RowBox[{"{", 
        RowBox[{"150.`", ",", "63.1113362133055`"}], "}"}], ",", 
       RowBox[{"{", 
        RowBox[{"175.`", ",", "63.11598784941481`"}], "}"}], ",", 
       RowBox[{"{", 
        RowBox[{"200.`", ",", "63.12063948552412`"}], "}"}], ",", 
       RowBox[{"{", 
        RowBox[{"225.`", ",", "63.125598305150085`"}], "}"}], ",", 
       RowBox[{"{", 
        RowBox[{"250.`", ",", "63.1302499412594`"}], "}"}], ",", 
       RowBox[{"{", 
        RowBox[{"275.`", ",", "63.13595477799724`"}], "}"}], ",", 
       RowBox[{"{", 
        RowBox[{"300.`", ",", "63.14113301442082`"}], "}"}], ",", 
       RowBox[{"{", 
        RowBox[{"325.`", ",", "63.14679396779914`"}], "}"}], ",", 
       RowBox[{"{", 
        RowBox[{"350.`", ",", "63.15267433797506`"}], "}"}], ",", 
       RowBox[{"{", 
        RowBox[{"375.`", ",", "63.158861891667655`"}], "}"}], ",", 
       RowBox[{"{", 
        RowBox[{"400.`", ",", "63.165444395595934`"}], "}"}], ",", 
       RowBox[{"{", 
        RowBox[{"425.`", ",", "63.17136864913137`"}], "}"}], ",", 
       RowBox[{"{", 
        RowBox[{"450.`", ",", "63.17799503641917`"}], "}"}], ",", 
       RowBox[{"{", 
        RowBox[{"475.`", ",", "63.18501637394266`"}], "}"}], ",", 
       RowBox[{"{", 
        RowBox[{"500.`", ",", "63.19238877834234`"}], "}"}], ",", 
       RowBox[{"{", 
        RowBox[{"525.`", ",", "63.19927846578727`"}], "}"}], ",", 
       RowBox[{"{", 
        RowBox[{"550.`", ",", "63.20704582042263`"}], "}"}], ",", 
       RowBox[{"{", 
        RowBox[{"575.`", ",", "63.21503259185562`"}], "}"}], ",", 
       RowBox[{"{", 
        RowBox[{"600.`", ",", "63.223370430164756`"}], "}"}], ",", 
       RowBox[{"{", 
        RowBox[{"625.`", ",", "63.23183991855248`"}], "}"}], ",", 
       RowBox[{"{", 
        RowBox[{"650.`", ",", "63.240046106783055`"}], "}"}], ",", 
       RowBox[{"{", 
        RowBox[{"675.`", ",", "63.249832095956435`"}], "}"}], ",", 
       RowBox[{"{", 
        RowBox[{"700.`", ",", "63.25935478497267`"}], "}"}], ",", 
       RowBox[{"{", 
        RowBox[{"725.`", ",", "63.26896524070798`"}], "}"}], ",", 
       RowBox[{"{", 
        RowBox[{"750.`", ",", "63.27958501371226`"}], "}"}], ",", 
       RowBox[{"{", 
        RowBox[{"775.`", ",", "63.29016090335704`"}], "}"}], ",", 
       RowBox[{"{", 
        RowBox[{"800.`", ",", "63.301614460192226`"}], "}"}], ",", 
       RowBox[{"{", 
        RowBox[{"825.`", ",", "63.31394568421787`"}], "}"}], ",", 
       RowBox[{"{", 
        RowBox[{"850.`", ",", "63.32596972472686`"}], "}"}], ",", 
       RowBox[{"{", 
        RowBox[{"875.`", ",", "63.33961744953815`"}], "}"}], ",", 
       RowBox[{"{", 
        RowBox[{"900.`", ",", "63.35308964091136`"}], "}"}], ",", 
       RowBox[{"{", 
        RowBox[{"925.`", ",", "63.36765891627262`"}], "}"}], ",", 
       RowBox[{"{", 
        RowBox[{"950.`", ",", "63.383544692419534`"}], "}"}], ",", 
       RowBox[{"{", 
        RowBox[{"975.`", ",", "63.39947435192594`"}], "}"}], ",", 
       RowBox[{"{", 
        RowBox[{"1000.`", ",", "63.417203229172785`"}], "}"}], ",", 
       RowBox[{"{", 
        RowBox[{"1025.`", ",", "63.43545870673386`"}], "}"}], ",", 
       RowBox[{"{", 
        RowBox[{"1050.`", ",", "63.45476738492347`"}], "}"}], ",", 
       RowBox[{"{", 
        RowBox[{"1075.`", ",", "63.47561198069635`"}], "}"}], ",", 
       RowBox[{"{", 
        RowBox[{"1100.`", ",", "63.49786084397394`"}], "}"}], ",", 
       RowBox[{"{", 
        RowBox[{"1125.`", ",", "63.521601741475244`"}], "}"}], ",", 
       RowBox[{"{", 
        RowBox[{"1150.`", ",", "63.546966323278895`"}], "}"}], ",", 
       RowBox[{"{", 
        RowBox[{"1175.`", ",", "63.574130122822915`"}], "}"}], ",", 
       RowBox[{"{", 
        RowBox[{"1200.`", ",", "63.603049256747816`"}], "}"}], ",", 
       RowBox[{"{", 
        RowBox[{"1225.`", ",", "63.633767608413116`"}], "}"}], ",", 
       RowBox[{"{", 
        RowBox[{"1250.`", ",", "63.665934110942615`"}], "}"}], ",", 
       RowBox[{"{", 
        RowBox[{"1275.`", ",", "63.69928546417923`"}], "}"}], ",", 
       RowBox[{"{", 
        RowBox[{"1300.`", ",", "63.732768467494424`"}], "}"}], ",", 
       RowBox[{"{", 
        RowBox[{"1325.`", ",", "63.764320602990615`"}], "}"}], ",", 
       RowBox[{"{", 
        RowBox[{"1350.`", ",", "63.79021178510852`"}], "}"}], ",", 
       RowBox[{"{", 
        RowBox[{"1375.`", ",", "63.80346455968411`"}], "}"}], ",", 
       RowBox[{"{", 
        RowBox[{"1400.`", ",", "63.790782268782294`"}], "}"}], ",", 
       RowBox[{"{", 
        RowBox[{"1425.`", ",", "63.727809647868455`"}], "}"}], ",", 
       RowBox[{"{", 
        RowBox[{"1450.`", ",", "63.571014404296875`"}], "}"}], ",", 
       RowBox[{"{", 
        RowBox[{"1475.`", ",", "63.26027633552263`"}], "}"}], ",", 
       RowBox[{"{", 
        RowBox[{"1500.`", ",", "62.765184273397125`"}], "}"}], ",", 
       RowBox[{"{", 
        RowBox[{"1525.`", ",", "62.13339554636103`"}], "}"}], ",", 
       RowBox[{"{", 
        RowBox[{"1550.`", ",", "61.439643515680075`"}], "}"}], ",", 
       RowBox[{"{", 
        RowBox[{"1575.`", ",", "60.73303366065923`"}], "}"}], ",", 
       RowBox[{"{", 
        RowBox[{"1600.`", ",", "60.03809677927117`"}], "}"}], ",", 
       RowBox[{"{", 
        RowBox[{"1625.`", ",", "59.36808564609155`"}], "}"}], ",", 
       RowBox[{"{", 
        RowBox[{"1650.`", ",", "58.73208411654136`"}], "}"}], ",", 
       RowBox[{"{", 
        RowBox[{"1675.`", ",", "58.13886886252495`"}], "}"}], ",", 
       RowBox[{"{", 
        RowBox[{"1700.`", ",", "57.59914742376571`"}], "}"}], ",", 
       RowBox[{"{", 
        RowBox[{"1725.`", ",", "57.12805955929864`"}], "}"}], ",", 
       RowBox[{"{", 
        RowBox[{"1750.`", ",", "56.74956558342267`"}], "}"}], ",", 
       RowBox[{"{", 
        RowBox[{"1775.`", ",", "56.505047504166896`"}], "}"}], ",", 
       RowBox[{"{", 
        RowBox[{"1800.`", ",", "56.47257381812072`"}], "}"}], ",", 
       RowBox[{"{", 
        RowBox[{"1825.`", ",", "56.81758479068153`"}], "}"}], ",", 
       RowBox[{"{", 
        RowBox[{"1850.`", ",", "57.95569971988074`"}], "}"}], ",", 
       RowBox[{"{", 
        RowBox[{"1875.`", ",", "61.27003433112812`"}], "}"}], ",", 
       RowBox[{"{", 
        RowBox[{"1900.`", ",", "75.04949698770852`"}], "}"}], ",", 
       RowBox[{"{", 
        RowBox[{"1925.`", ",", "245.77963807529076`"}], "}"}], ",", 
       RowBox[{"{", 
        RowBox[{"1950.`", ",", "723.5347891212407`"}], "}"}], ",", 
       RowBox[{"{", 
        RowBox[{"1975.`", ",", "1220.8350618979086`"}], "}"}], ",", 
       RowBox[{"{", 
        RowBox[{"2000.`", ",", "1709.3895566553103`"}], "}"}], ",", 
       RowBox[{"{", 
        RowBox[{"2025.`", ",", "2186.337780486372`"}], "}"}], ",", 
       RowBox[{"{", 
        RowBox[{"2050.`", ",", "2651.4690932653903`"}], "}"}], ",", 
       RowBox[{"{", 
        RowBox[{"2075.`", ",", "3104.9899223155553`"}], "}"}], ",", 
       RowBox[{"{", 
        RowBox[{"2100.`", ",", "3547.2892497356665`"}], "}"}], ",", 
       RowBox[{"{", 
        RowBox[{"2125.`", ",", "3978.680227179277`"}], "}"}], ",", 
       RowBox[{"{", 
        RowBox[{"2150.`", ",", "4399.297664326832`"}], "}"}], ",", 
       RowBox[{"{", 
        RowBox[{"2175.`", ",", "4809.781907160478`"}], "}"}], ",", 
       RowBox[{"{", 
        RowBox[{"2200.`", ",", "5210.663768796993`"}], "}"}], ",", 
       RowBox[{"{", 
        RowBox[{"2225.`", ",", "5601.915163886279`"}], "}"}], ",", 
       RowBox[{"{", 
        RowBox[{"2250.`", ",", "5983.943330004699`"}], "}"}], ",", 
       RowBox[{"{", 
        RowBox[{"2275.`", ",", "6357.001035303103`"}], "}"}], ",", 
       RowBox[{"{", 
        RowBox[{"2300.`", ",", "6721.4253039826135`"}], "}"}], ",", 
       RowBox[{"{", 
        RowBox[{"2325.`", ",", "7077.41273349389`"}], "}"}], ",", 
       RowBox[{"{", 
        RowBox[{"2350.`", ",", "7425.845203829888`"}], "}"}], ",", 
       RowBox[{"{", 
        RowBox[{"2375.`", ",", "7766.194710408837`"}], "}"}], ",", 
       RowBox[{"{", 
        RowBox[{"2400.`", ",", "8098.961172462405`"}], "}"}], ",", 
       RowBox[{"{", 
        RowBox[{"2425.`", ",", "8424.515316611842`"}], "}"}], ",", 
       RowBox[{"{", 
        RowBox[{"2450.`", ",", "8743.14923049812`"}], "}"}], ",", 
       RowBox[{"{", 
        RowBox[{"2475.`", ",", "9054.711253230733`"}], "}"}], ",", 
       RowBox[{"{", 
        RowBox[{"2500.`", ",", "9359.909135632051`"}], "}"}]}], "}"}], ",", 
     RowBox[{"{", 
      RowBox[{
       RowBox[{"{", 
        RowBox[{"0", ",", "178.03338531264683`"}], "}"}], ",", 
       RowBox[{"{", 
        RowBox[{"25.`", ",", "178.05286952427457`"}], "}"}], ",", 
       RowBox[{"{", 
        RowBox[{"50.`", ",", "178.08797621189203`"}], "}"}], ",", 
       RowBox[{"{", 
        RowBox[{"75.`", ",", "178.11255089322424`"}], "}"}], ",", 
       RowBox[{"{", 
        RowBox[{"100.`", ",", "178.14520011270855`"}], "}"}], ",", 
       RowBox[{"{", 
        RowBox[{"125.`", ",", "178.17890253282133`"}], "}"}], ",", 
       RowBox[{"{", 
        RowBox[{"150.`", ",", "178.21348262012452`"}], "}"}], ",", 
       RowBox[{"{", 
        RowBox[{"175.`", ",", "178.24911590805627`"}], "}"}], ",", 
       RowBox[{"{", 
        RowBox[{"200.`", ",", "178.28703113068315`"}], "}"}], ",", 
       RowBox[{"{", 
        RowBox[{"225.`", ",", "178.31950481672934`"}], "}"}], ",", 
       RowBox[{"{", 
        RowBox[{"250.`", ",", "178.35145190246124`"}], "}"}], ",", 
       RowBox[{"{", 
        RowBox[{"275.`", ",", "178.37620211723157`"}], "}"}], ",", 
       RowBox[{"{", 
        RowBox[{"300.`", ",", "178.3883139244596`"}], "}"}], ",", 
       RowBox[{"{", 
        RowBox[{"325.`", ",", "178.37567551691728`"}], "}"}], ",", 
       RowBox[{"{", 
        RowBox[{"350.`", ",", "178.31476541390097`"}], "}"}], ",", 
       RowBox[{"{", 
        RowBox[{"375.`", ",", "178.15871618744129`"}], "}"}], ",", 
       RowBox[{"{", 
        RowBox[{"400.`", ",", "177.80642057719987`"}], "}"}], ",", 
       RowBox[{"{", 
        RowBox[{"425.`", ",", "177.0344245164914`"}], "}"}], ",", 
       RowBox[{"{", 
        RowBox[{"450.`", ",", "175.38291816424606`"}], "}"}], ",", 
       RowBox[{"{", 
        RowBox[{"475.`", ",", "172.23788555403405`"}], "}"}], ",", 
       RowBox[{"{", 
        RowBox[{"500.`", ",", "167.51094559977827`"}], "}"}], ",", 
       RowBox[{"{", 
        RowBox[{"525.`", ",", "161.8805350396866`"}], "}"}], ",", 
       RowBox[{"{", 
        RowBox[{"550.`", ",", "156.0243884782146`"}], "}"}], ",", 
       RowBox[{"{", 
        RowBox[{"575.`", ",", "150.29699569357962`"}], "}"}], ",", 
       RowBox[{"{", 
        RowBox[{"600.`", ",", "144.8420308048564`"}], "}"}], ",", 
       RowBox[{"{", 
        RowBox[{"625.`", ",", "139.70530803938559`"}], "}"}], ",", 
       RowBox[{"{", 
        RowBox[{"650.`", ",", "134.8910401996813`"}], "}"}], ",", 
       RowBox[{"{", 
        RowBox[{"675.`", ",", "130.3860622778871`"}], "}"}], ",", 
       RowBox[{"{", 
        RowBox[{"700.`", ",", "126.1708900623752`"}], "}"}], ",", 
       RowBox[{"{", 
        RowBox[{"725.`", ",", "122.22419624041794`"}], "}"}], ",", 
       RowBox[{"{", 
        RowBox[{"750.`", ",", "118.52482903272589`"}], "}"}], ",", 
       RowBox[{"{", 
        RowBox[{"775.`", ",", "115.05304092751409`"}], "}"}], ",", 
       RowBox[{"{", 
        RowBox[{"800.`", ",", "111.79031314706442`"}], "}"}], ",", 
       RowBox[{"{", 
        RowBox[{"825.`", ",", "108.71997001475859`"}], "}"}], ",", 
       RowBox[{"{", 
        RowBox[{"850.`", ",", "105.82674012148291`"}], "}"}], ",", 
       RowBox[{"{", 
        RowBox[{"875.`", ",", "103.0968440923476`"}], "}"}], ",", 
       RowBox[{"{", 
        RowBox[{"900.`", ",", "100.51773128652931`"}], "}"}], ",", 
       RowBox[{"{", 
        RowBox[{"925.`", ",", "98.0780797972715`"}], "}"}], ",", 
       RowBox[{"{", 
        RowBox[{"950.`", ",", "95.76770868516509`"}], "}"}], ",", 
       RowBox[{"{", 
        RowBox[{"975.`", ",", "93.5773146779914`"}], "}"}], ",", 
       RowBox[{"{", 
        RowBox[{"1000.`", ",", "91.49847217072222`"}], "}"}], ",", 
       RowBox[{"{", 
        RowBox[{"1025.`", ",", "89.52372099223889`"}], "}"}], ",", 
       RowBox[{"{", 
        RowBox[{"1050.`", ",", "87.64595203829887`"}], "}"}], ",", 
       RowBox[{"{", 
        RowBox[{"1075.`", ",", "85.85910940528815`"}], "}"}], ",", 
       RowBox[{"{", 
        RowBox[{"1100.`", ",", "84.1574443731093`"}], "}"}], ",", 
       RowBox[{"{", 
        RowBox[{"1125.`", ",", "82.53582258869831`"}], "}"}], ",", 
       RowBox[{"{", 
        RowBox[{"1150.`", ",", "80.98959241594589`"}], "}"}], ",", 
       RowBox[{"{", 
        RowBox[{"1175.`", ",", "79.51454105233786`"}], "}"}], ",", 
       RowBox[{"{", 
        RowBox[{"1200.`", ",", "78.10689452895545`"}], "}"}], ",", 
       RowBox[{"{", 
        RowBox[{"1225.`", ",", "76.76322994375587`"}], "}"}], ",", 
       RowBox[{"{", 
        RowBox[{"1250.`", ",", "75.48047546157262`"}], "}"}], ",", 
       RowBox[{"{", 
        RowBox[{"1275.`", ",", "74.25599808083442`"}], "}"}], ",", 
       RowBox[{"{", 
        RowBox[{"1300.`", ",", "73.08738421676753`"}], "}"}], ",", 
       RowBox[{"{", 
        RowBox[{"1325.`", ",", "71.97265911819343`"}], "}"}], ",", 
       RowBox[{"{", 
        RowBox[{"1350.`", ",", "70.91015521745037`"}], "}"}], ",", 
       RowBox[{"{", 
        RowBox[{"1375.`", ",", "69.89864378047169`"}], "}"}], ",", 
       RowBox[{"{", 
        RowBox[{"1400.`", ",", "68.93715937334792`"}], "}"}], ",", 
       RowBox[{"{", 
        RowBox[{"1425.`", ",", "68.02530704584336`"}], "}"}], ",", 
       RowBox[{"{", 
        RowBox[{"1450.`", ",", "67.16313068131755`"}], "}"}], ",", 
       RowBox[{"{", 
        RowBox[{"1475.`", ",", "66.35128853016329`"}], "}"}], ",", 
       RowBox[{"{", 
        RowBox[{"1500.`", ",", "65.59114097652578`"}], "}"}], ",", 
       RowBox[{"{", 
        RowBox[{"1525.`", ",", "64.8850577218192`"}], "}"}], ",", 
       RowBox[{"{", 
        RowBox[{"1550.`", ",", "64.23654943480526`"}], "}"}], ",", 
       RowBox[{"{", 
        RowBox[{"1575.`", ",", "63.65075046854807`"}], "}"}], ",", 
       RowBox[{"{", 
        RowBox[{"1600.`", ",", "63.134857694009206`"}], "}"}], ",", 
       RowBox[{"{", 
        RowBox[{"1625.`", ",", "62.699359234114354`"}], "}"}], ",", 
       RowBox[{"{", 
        RowBox[{"1650.`", ",", "62.35878048086526`"}], "}"}], ",", 
       RowBox[{"{", 
        RowBox[{"1675.`", ",", "62.13510699738239`"}], "}"}], ",", 
       RowBox[{"{", 
        RowBox[{"1700.`", ",", "62.060329752757134`"}], "}"}], ",", 
       RowBox[{"{", 
        RowBox[{"1725.`", ",", "62.183905293170675`"}], "}"}], ",", 
       RowBox[{"{", 
        RowBox[{"1750.`", ",", "62.586403466705086`"}], "}"}], ",", 
       RowBox[{"{", 
        RowBox[{"1775.`", ",", "63.40377492115908`"}], "}"}], ",", 
       RowBox[{"{", 
        RowBox[{"1800.`", ",", "64.88729577315479`"}], "}"}], ",", 
       RowBox[{"{", 
        RowBox[{"1825.`", ",", "67.55549179880244`"}], "}"}], ",", 
       RowBox[{"{", 
        RowBox[{"1850.`", ",", "72.65412380820827`"}], "}"}], ",", 
       RowBox[{"{", 
        RowBox[{"1875.`", ",", "84.06506990131581`"}], "}"}], ",", 
       RowBox[{"{", 
        RowBox[{"1900.`", ",", "120.45288831667794`"}], "}"}], ",", 
       RowBox[{"{", 
        RowBox[{"1925.`", ",", "312.68333033511516`"}], "}"}], ",", 
       RowBox[{"{", 
        RowBox[{"1950.`", ",", "752.424082361666`"}], "}"}], ",", 
       RowBox[{"{", 
        RowBox[{"1975.`", ",", "1237.7262935781832`"}], "}"}], ",", 
       RowBox[{"{", 
        RowBox[{"2000.`", ",", "1720.9593166265277`"}], "}"}], ",", 
       RowBox[{"{", 
        RowBox[{"2025.`", ",", "2195.0161536654136`"}], "}"}], ",", 
       RowBox[{"{", 
        RowBox[{"2050.`", ",", "2658.4721753113254`"}], "}"}], ",", 
       RowBox[{"{", 
        RowBox[{"2075.`", ",", "3110.80639832002`"}], "}"}], ",", 
       RowBox[{"{", 
        RowBox[{"2100.`", ",", "3552.1789091870305`"}], "}"}], ",", 
       RowBox[{"{", 
        RowBox[{"2125.`", ",", "3982.752602942905`"}], "}"}], ",", 
       RowBox[{"{", 
        RowBox[{"2150.`", ",", "4403.165017034776`"}], "}"}], ",", 
       RowBox[{"{", 
        RowBox[{"2175.`", ",", "4813.286958852208`"}], "}"}], ",", 
       RowBox[{"{", 
        RowBox[{"2200.`", ",", "5213.382430686091`"}], "}"}], ",", 
       RowBox[{"{", 
        RowBox[{"2225.`", ",", "5604.572038005169`"}], "}"}], ",", 
       RowBox[{"{", 
        RowBox[{"2250.`", ",", "5986.330584762688`"}], "}"}], ",", 
       RowBox[{"{", 
        RowBox[{"2275.`", ",", "6359.129904840226`"}], "}"}], ",", 
       RowBox[{"{", 
        RowBox[{"2300.`", ",", "6723.49238574953`"}], "}"}], ",", 
       RowBox[{"{", 
        RowBox[{"2325.`", ",", "7079.311303160246`"}], "}"}], ",", 
       RowBox[{"{", 
        RowBox[{"2350.`", ",", "7427.575261395677`"}], "}"}], ",", 
       RowBox[{"{", 
        RowBox[{"2375.`", ",", "7767.818043644269`"}], "}"}], ",", 
       RowBox[{"{", 
        RowBox[{"2400.`", ",", "8100.489015507519`"}], "}"}], ",", 
       RowBox[{"{", 
        RowBox[{"2425.`", ",", "8426.003840166823`"}], "}"}], ",", 
       RowBox[{"{", 
        RowBox[{"2450.`", ",", "8744.474859022557`"}], "}"}], ",", 
       RowBox[{"{", 
        RowBox[{"2475.`", ",", "9055.95262570489`"}], "}"}], ",", 
       RowBox[{"{", 
        RowBox[{"2500.`", ",", "9361.083103265979`"}], "}"}]}], "}"}]}], 
    "}"}]}], ";"}]], "Input",
 CellGroupingRules->{"GroupTogetherGrouping", 10000.},
 CellChangeTimes->{3.915128479954837*^9},
 CellLabel->"In[12]:=",ExpressionUUID->"e22ca9bc-33b4-4b76-b65b-2ca652cb15d7"],

Cell[BoxData[{
 RowBox[{
  RowBox[{
   RowBox[{"AcurEtaDetTox", "=", 
    RowBox[{"{", 
     RowBox[{
      RowBox[{"{", 
       RowBox[{
        RowBox[{"{", 
         RowBox[{
         "0", ",", "1.3695901568451236`", ",", "0.04931418165121491`", ",", 
          "0.00010378540927814955`"}], "}"}], ",", 
        RowBox[{"{", 
         RowBox[{
         "25.`", ",", "1.3700015638221714`", ",", "0.049684288612400984`", 
          ",", "0.00010378894283448495`"}], "}"}], ",", 
        RowBox[{"{", 
         RowBox[{
         "50.`", ",", "1.3704223600056866`", ",", "0.05006191107731042`", ",",
           "0.00010379252717521823`"}], "}"}], ",", 
        RowBox[{"{", 
         RowBox[{
         "75.`", ",", "1.3708502840775891`", ",", "0.050447197008943324`", 
          ",", "0.00010379620381319274`"}], "}"}], ",", 
        RowBox[{"{", 
         RowBox[{
         "100.`", ",", "1.3712880684330317`", ",", "0.0508405053699751`", ",",
           "0.00010379993860443602`"}], "}"}], ",", 
        RowBox[{"{", 
         RowBox[{
         "125.`", ",", "1.3717347374255073`", ",", "0.05124207701845251`", 
          ",", "0.00010380374920038966`"}], "}"}], ",", 
        RowBox[{"{", 
         RowBox[{
         "150.`", ",", "1.3721942841677628`", ",", "0.05165233959168497`", 
          ",", "0.00010380759460281504`"}], "}"}], ",", 
        RowBox[{"{", 
         RowBox[{
         "175.`", ",", "1.3726595475876917`", ",", "0.05207132550942736`", 
          ",", "0.00010381157232450466`"}], "}"}], ",", 
        RowBox[{"{", 
         RowBox[{
         "200.`", ",", "1.373139532424816`", ",", "0.05249969540988496`", ",",
           "0.00010381557471427816`"}], "}"}], ",", 
        RowBox[{"{", 
         RowBox[{
         "225.`", ",", "1.3736308210331702`", ",", "0.05293764148575756`", 
          ",", "0.0001038196534075009`"}], "}"}], ",", 
        RowBox[{"{", 
         RowBox[{
         "250.`", ",", "1.3741287892063727`", ",", "0.0533853460228617`", ",",
           "0.00010382387467136007`"}], "}"}], ",", 
        RowBox[{"{", 
         RowBox[{
         "275.`", ",", "1.3746424875071215`", ",", "0.0538435198081051`", ",",
           "0.00010382813150071896`"}], "}"}], ",", 
        RowBox[{"{", 
         RowBox[{
         "300.`", ",", "1.3751648236021194`", ",", "0.05431226895230641`", 
          ",", "0.00010383252318814127`"}], "}"}], ",", 
        RowBox[{"{", 
         RowBox[{
         "325.`", ",", "1.3757024229259769`", ",", "0.054792274447863006`", 
          ",", "0.00010383697723049111`"}], "}"}], ",", 
        RowBox[{"{", 
         RowBox[{
         "350.`", ",", "1.3762469626017397`", ",", "0.05528360804602051`", 
          ",", "0.00010384160353040265`"}], "}"}], ",", 
        RowBox[{"{", 
         RowBox[{
         "375.`", ",", "1.3768226385435256`", ",", "0.05578780068693047`", 
          ",", "0.00010384612051417689`"}], "}"}], ",", 
        RowBox[{"{", 
         RowBox[{
         "400.`", ",", "1.3773924092092258`", ",", "0.05630368593009534`", 
          ",", "0.0001038509863779329`"}], "}"}], ",", 
        RowBox[{"{", 
         RowBox[{
         "425.`", ",", "1.3779730062732`", ",", "0.05683249994925045`", ",", 
          "0.00010385601323256404`"}], "}"}], ",", 
        RowBox[{"{", 
         RowBox[{
         "450.`", ",", "1.3785837352073755`", ",", "0.05737567157311513`", 
          ",", "0.00010386097416664374`"}], "}"}], ",", 
        RowBox[{"{", 
         RowBox[{
         "475.`", ",", "1.3792051609050755`", ",", "0.057932922791141074`", 
          ",", "0.00010386612261123209`"}], "}"}], ",", 
        RowBox[{"{", 
         RowBox[{
         "500.`", ",", "1.379845361282021`", ",", "0.05850520691098954`", ",",
           "0.00010387137083209892`"}], "}"}], ",", 
        RowBox[{"{", 
         RowBox[{
         "525.`", ",", "1.3805150444795375`", ",", "0.05909372904183075`", 
          ",", "0.0001038766048680569`"}], "}"}], ",", 
        RowBox[{"{", 
         RowBox[{
         "550.`", ",", "1.3811947915093394`", ",", "0.059698228495223014`", 
          ",", "0.00010388207926921583`"}], "}"}], ",", 
        RowBox[{"{", 
         RowBox[{
         "575.`", ",", "1.381885299640337`", ",", "0.060319455228350534`", 
          ",", "0.00010388779397937381`"}], "}"}], ",", 
        RowBox[{"{", 
         RowBox[{
         "600.`", ",", "1.3826011908577944`", ",", "0.06095895656423335`", 
          ",", "0.00010389359716066619`"}], "}"}], ",", 
        RowBox[{"{", 
         RowBox[{
         "625.`", ",", "1.3833369766276224`", ",", "0.06161727510766537`", 
          ",", "0.00010389957095733603`"}], "}"}], ",", 
        RowBox[{"{", 
         RowBox[{
         "650.`", ",", "1.384089767719337`", ",", "0.062295170717813764`", 
          ",", "0.00010390577124647802`"}], "}"}], ",", 
        RowBox[{"{", 
         RowBox[{
         "675.`", ",", "1.3848706102402102`", ",", "0.0629942120030026`", ",",
           "0.00010391208591687488`"}], "}"}], ",", 
        RowBox[{"{", 
         RowBox[{
         "700.`", ",", "1.38567420859728`", ",", "0.06371514953862907`", ",", 
          "0.00010391860125371879`"}], "}"}], ",", 
        RowBox[{"{", 
         RowBox[{
         "725.`", ",", "1.3865105372109`", ",", "0.06445968820573099`", ",", 
          "0.00010392522504632513`"}], "}"}], ",", 
        RowBox[{"{", 
         RowBox[{
         "750.`", ",", "1.3873579360998527`", ",", "0.06522773629194438`", 
          ",", "0.00010393223809087261`"}], "}"}], ",", 
        RowBox[{"{", 
         RowBox[{
         "775.`", ",", "1.3882430668715824`", ",", "0.06602218898861803`", 
          ",", "0.00010393935433070694`"}], "}"}], ",", 
        RowBox[{"{", 
         RowBox[{
         "800.`", ",", "1.3891673557842599`", ",", "0.06684458051296732`", 
          ",", "0.00010394658716785048`"}], "}"}], ",", 
        RowBox[{"{", 
         RowBox[{
         "825.`", ",", "1.390105529424572`", ",", "0.06769480212367979`", ",",
           "0.00010395427072021612`"}], "}"}], ",", 
        RowBox[{"{", 
         RowBox[{
         "850.`", ",", "1.3910962203771298`", ",", "0.06857702153390426`", 
          ",", "0.0001039619786382381`"}], "}"}], ",", 
        RowBox[{"{", 
         RowBox[{
         "875.`", ",", "1.392102851224248`", ",", "0.06949057438025409`", ",",
           "0.00010397018760280782`"}], "}"}], ",", 
        RowBox[{"{", 
         RowBox[{
         "900.`", ",", "1.3931593408963951`", ",", "0.07043971589974976`", 
          ",", "0.00010397853710545688`"}], "}"}], ",", 
        RowBox[{"{", 
         RowBox[{
         "925.`", ",", "1.3942588614345417`", ",", "0.07142612863669628`", 
          ",", "0.00010398715417183986`"}], "}"}], ",", 
        RowBox[{"{", 
         RowBox[{
         "950.`", ",", "1.39539470403616`", ",", "0.07245162517569326`", ",", 
          "0.00010399616748434719`"}], "}"}], ",", 
        RowBox[{"{", 
         RowBox[{
         "975.`", ",", "1.396590046752671`", ",", "0.07352051168520957`", ",",
           "0.00010400536010856895`"}], "}"}], ",", 
        RowBox[{"{", 
         RowBox[{
         "1000.`", ",", "1.3978322186483723`", ",", "0.07463463454451301`", 
          ",", "0.00010401494218450241`"}], "}"}], ",", 
        RowBox[{"{", 
         RowBox[{
         "1025.`", ",", "1.3991112796607563`", ",", "0.0757962005803053`", 
          ",", "0.00010402508732390041`"}], "}"}], ",", 
        RowBox[{"{", 
         RowBox[{
         "1050.`", ",", "1.4004696059876103`", ",", "0.07701211848440397`", 
          ",", "0.00010403538556192186`"}], "}"}], ",", 
        RowBox[{"{", 
         RowBox[{
         "1075.`", ",", "1.401873249587111`", ",", "0.07828326995003007`", 
          ",", "0.00010404630042029156`"}], "}"}], ",", 
        RowBox[{"{", 
         RowBox[{
         "1100.`", ",", "1.4033433149760102`", ",", "0.07961560404437255`", 
          ",", "0.00010405767773451934`"}], "}"}], ",", 
        RowBox[{"{", 
         RowBox[{
         "1125.`", ",", "1.4048897588750255`", ",", "0.08101468466542242`", 
          ",", "0.0001040695052765129`"}], "}"}], ",", 
        RowBox[{"{", 
         RowBox[{
         "1150.`", ",", "1.4065231721308824`", ",", "0.08248675962888372`", 
          ",", "0.00010408176472834882`"}], "}"}], ",", 
        RowBox[{"{", 
         RowBox[{
         "1175.`", ",", "1.408241616321127`", ",", "0.0840374961519107`", ",",
           "0.00010409460458389792`"}], "}"}], ",", 
        RowBox[{"{", 
         RowBox[{
         "1200.`", ",", "1.410047776152328`", ",", "0.08567366911543438`", 
          ",", "0.00010410812328723288`"}], "}"}], ",", 
        RowBox[{"{", 
         RowBox[{
         "1225.`", ",", "1.4119437936375974`", ",", "0.0874027634601897`", 
          ",", "0.00010412244310606435`"}], "}"}], ",", 
        RowBox[{"{", 
         RowBox[{
         "1250.`", ",", "1.413977152826574`", ",", "0.08923849431613932`", 
          ",", "0.000104137218368872`"}], "}"}], ",", 
        RowBox[{"{", 
         RowBox[{
         "1275.`", ",", "1.4161202116208709`", ",", "0.09118726428319705`", 
          ",", "0.0001041529351016168`"}], "}"}], ",", 
        RowBox[{"{", 
         RowBox[{
         "1300.`", ",", "1.4183895053441613`", ",", "0.0932617458323706`", 
          ",", "0.00010416962605179578`"}], "}"}], ",", 
        RowBox[{"{", 
         RowBox[{
         "1325.`", ",", "1.4208226231448522`", ",", "0.09547921713059461`", 
          ",", "0.00010418713789872691`"}], "}"}], ",", 
        RowBox[{"{", 
         RowBox[{
         "1350.`", ",", "1.4234294790693076`", ",", "0.09785556564767421`", 
          ",", "0.00010420564551903851`"}], "}"}], ",", 
        RowBox[{"{", 
         RowBox[{
         "1375.`", ",", "1.426220964684781`", ",", "0.1004090351482493`", ",",
           "0.00010422535623918745`"}], "}"}], ",", 
        RowBox[{"{", 
         RowBox[{
         "1400.`", ",", "1.4292304911612872`", ",", "0.10316406289347842`", 
          ",", "0.00010424629539876238`"}], "}"}], ",", 
        RowBox[{"{", 
         RowBox[{
         "1425.`", ",", "1.4324843007993222`", ",", "0.1061477146225212`", 
          ",", "0.00010426862471254978`"}], "}"}], ",", 
        RowBox[{"{", 
         RowBox[{
         "1450.`", ",", "1.43601332603268`", ",", "0.10939213390141034`", ",",
           "0.00010429253473102335`"}], "}"}], ",", 
        RowBox[{"{", 
         RowBox[{
         "1475.`", ",", "1.4398645403781272`", ",", "0.11293773568734893`", 
          ",", "0.00010431814984992392`"}], "}"}], ",", 
        RowBox[{"{", 
         RowBox[{
         "1500.`", ",", "1.4440823977484085`", ",", "0.11683130224634011`", 
          ",", "0.00010434573076151021`"}], "}"}], ",", 
        RowBox[{"{", 
         RowBox[{
         "1525.`", ",", "1.4487326800826337`", ",", "0.12113231211487749`", 
          ",", "0.00010437547591472537`"}], "}"}], ",", 
        RowBox[{"{", 
         RowBox[{
         "1550.`", ",", "1.4538784058897094`", ",", "0.1259102463047641`", 
          ",", "0.00010440777110543815`"}], "}"}], ",", 
        RowBox[{"{", 
         RowBox[{
         "1575.`", ",", "1.4596243073597275`", ",", "0.13125764968712386`", 
          ",", "0.00010444284646737314`"}], "}"}], ",", 
        RowBox[{"{", 
         RowBox[{
         "1600.`", ",", "1.466079215800579`", ",", "0.13728578608870798`", 
          ",", "0.00010448115713687555`"}], "}"}], ",", 
        RowBox[{"{", 
         RowBox[{
         "1625.`", ",", "1.4733886114408399`", ",", "0.1441377634629093`", 
          ",", "0.00010452317539374491`"}], "}"}], ",", 
        RowBox[{"{", 
         RowBox[{
         "1650.`", ",", "1.4817430071612383`", ",", "0.1519988633421973`", 
          ",", "0.00010456942620326557`"}], "}"}], ",", 
        RowBox[{"{", 
         RowBox[{
         "1675.`", ",", "1.491382627570652`", ",", "0.1611080203059486`", ",",
           "0.00010462057059530764`"}], "}"}], ",", 
        RowBox[{"{", 
         RowBox[{
         "1700.`", ",", "1.5026240436527105`", ",", "0.1717799910143117`", 
          ",", "0.00010467736471529425`"}], "}"}], ",", 
        RowBox[{"{", 
         RowBox[{
         "1725.`", ",", "1.5158950902346893`", ",", "0.18443764713122018`", 
          ",", "0.00010474063754268895`"}], "}"}], ",", 
        RowBox[{"{", 
         RowBox[{
         "1750.`", ",", "1.5317593729802341`", ",", "0.1996483628265039`", 
          ",", "0.00010481139608855624`"}], "}"}], ",", 
        RowBox[{"{", 
         RowBox[{
         "1775.`", ",", "1.5510198807587419`", ",", "0.21821047412146594`", 
          ",", "0.0001048906351217594`"}], "}"}], ",", 
        RowBox[{"{", 
         RowBox[{
         "1800.`", ",", "1.574804553350108`", ",", "0.2412610564773355`", ",",
           "0.00010497947080450465`"}], "}"}], ",", 
        RowBox[{"{", 
         RowBox[{
         "1825.`", ",", "1.6048583223246693`", ",", "0.27055350909493625`", 
          ",", "0.0001050788853482085`"}], "}"}], ",", 
        RowBox[{"{", 
         RowBox[{
         "1850.`", ",", "1.64417979325796`", ",", "0.30911034360519407`", ",",
           "0.00010518960159948475`"}], "}"}], ",", 
        RowBox[{"{", 
         RowBox[{
         "1875.`", ",", "1.6993201686238237`", ",", "0.3635511920078508`", 
          ",", "0.00010531156144469343`"}], "}"}], ",", 
        RowBox[{"{", 
         RowBox[{
         "1900.`", ",", "1.7994288149338662`", ",", "0.4632800118889029`", 
          ",", "0.00010543985944031761`"}], "}"}], ",", 
        RowBox[{"{", 
         RowBox[{
         "1925.`", ",", "63.875398989664205`", ",", "62.55769799709286`", ",",
           "0.00010444388640836152`"}], "}"}], ",", 
        RowBox[{"{", 
         RowBox[{
         "1950.`", ",", "273.61939757636827`", ",", "272.3216108735953`", ",",
           "0.00010413066666461064`"}], "}"}], ",", 
        RowBox[{"{", 
         RowBox[{
         "1975.`", ",", "481.1044365379804`", ",", "479.8251785136055`", ",", 
          "0.00010390855588539332`"}], "}"}], ",", 
        RowBox[{"{", 
         RowBox[{
         "2000.`", ",", "683.3885472550896`", ",", "682.1271711683806`", ",", 
          "0.00010370599547462786`"}], "}"}], ",", 
        RowBox[{"{", 
         RowBox[{
         "2025.`", ",", "880.6465312074582`", ",", "879.4024800131241`", ",", 
          "0.00010351602448863068`"}], "}"}], ",", 
        RowBox[{"{", 
         RowBox[{
         "2050.`", ",", "1072.7450672829566`", ",", "1071.5178198248386`", 
          ",", "0.00010333697009716898`"}], "}"}], ",", 
        RowBox[{"{", 
         RowBox[{
         "2075.`", ",", "1259.9309746367512`", ",", "1258.7200410207975`", 
          ",", "0.00010316745224325155`"}], "}"}], ",", 
        RowBox[{"{", 
         RowBox[{
         "2100.`", ",", "1442.4695069781733`", ",", "1441.2744239959252`", 
          ",", "0.00010300643916234719`"}], "}"}], ",", 
        RowBox[{"{", 
         RowBox[{
         "2125.`", ",", "1620.4344284398708`", ",", "1619.2547538454232`", 
          ",", "0.00010285339002490182`"}], "}"}], ",", 
        RowBox[{"{", 
         RowBox[{
         "2150.`", ",", "1794.006477106036`", ",", "1792.8417894908985`", ",",
           "0.00010270767604762377`"}], "}"}], ",", 
        RowBox[{"{", 
         RowBox[{
         "2175.`", ",", "1963.3524857717923`", ",", "1962.2023828523027`", 
          ",", "0.0001025687546459923`"}], "}"}], ",", 
        RowBox[{"{", 
         RowBox[{
         "2200.`", ",", "2128.6230724969355`", ",", "2127.4871696278437`", 
          ",", "0.00010243615624470038`"}], "}"}], ",", 
        RowBox[{"{", 
         RowBox[{
         "2225.`", ",", "2289.946859920701`", ",", "2288.8247887161465`", ",",
           "0.00010230948155995909`"}], "}"}], ",", 
        RowBox[{"{", 
         RowBox[{
         "2250.`", ",", "2447.502194497136`", ",", "2446.3936025206217`", ",",
           "0.00010218828250603882`"}], "}"}], ",", 
        RowBox[{"{", 
         RowBox[{
         "2275.`", ",", "2601.286960063969`", ",", "2600.191507650622`", ",", 
          "0.00010207241170038329`"}], "}"}], ",", 
        RowBox[{"{", 
         RowBox[{
         "2300.`", ",", "2751.6113419060125`", ",", "2750.5287053259194`", 
          ",", "0.00010196127163645955`"}], "}"}], ",", 
        RowBox[{"{", 
         RowBox[{
         "2325.`", ",", "2898.410738296774`", ",", "2897.340604373397`", ",", 
          "0.00010185483733640238`"}], "}"}], ",", 
        RowBox[{"{", 
         RowBox[{
         "2350.`", ",", "3042.080905129308`", ",", "3041.0229760732764`", ",",
           "0.00010175243171152415`"}], "}"}], ",", 
        RowBox[{"{", 
         RowBox[{
         "2375.`", ",", "3182.432298366147`", ",", "3181.3862842969475`", ",",
           "0.00010165424054709137`"}], "}"}], ",", 
        RowBox[{"{", 
         RowBox[{
         "2400.`", ",", "3319.6848366173544`", ",", "3318.6504597940307`", 
          ",", "0.00010155986614518157`"}], "}"}], ",", 
        RowBox[{"{", 
         RowBox[{
         "2425.`", ",", "3453.9149999356905`", ",", "3452.891992578189`", ",",
           "0.00010146912120887234`"}], "}"}], ",", 
        RowBox[{"{", 
         RowBox[{
         "2450.`", ",", "3585.2686610833216`", ",", "3584.2567656219003`", 
          ",", "0.00010138175178651977`"}], "}"}], ",", 
        RowBox[{"{", 
         RowBox[{
         "2475.`", ",", "3713.6742318238553`", ",", "3712.673198203416`", ",",
           "0.00010129778258001864`"}], "}"}], ",", 
        RowBox[{"{", 
         RowBox[{
         "2500.`", ",", "3839.5459173117483`", ",", "3838.555507502746`", ",",
           "0.00010121661313868105`"}], "}"}]}], "}"}], ",", 
      RowBox[{"{", 
       RowBox[{
        RowBox[{"{", 
         RowBox[{
         "0", ",", "1.743311171196579`", ",", "0.062446624728743766`", ",", 
          "0.00010059490669390659`"}], "}"}], ",", 
        RowBox[{"{", 
         RowBox[{
         "25.`", ",", "1.743970632826435`", ",", "0.06304168439389604`", ",", 
          "0.00010059918265225572`"}], "}"}], ",", 
        RowBox[{"{", 
         RowBox[{
         "50.`", ",", "1.7446467335679663`", ",", "0.06365204311063219`", ",",
           "0.00010060355924496785`"}], "}"}], ",", 
        RowBox[{"{", 
         RowBox[{
         "75.`", ",", "1.7453425655170378`", ",", "0.0642784461201437`", ",", 
          "0.0001006080325625334`"}], "}"}], ",", 
        RowBox[{"{", 
         RowBox[{
         "100.`", ",", "1.746060034284152`", ",", "0.06492165349302095`", ",",
           "0.00010061259222663517`"}], "}"}], ",", 
        RowBox[{"{", 
         RowBox[{
         "125.`", ",", "1.7467948740909556`", ",", "0.06558223207834715`", 
          ",", "0.00010061728096408834`"}], "}"}], ",", 
        RowBox[{"{", 
         RowBox[{
         "150.`", ",", "1.747556540609693`", ",", "0.06626133014361107`", ",",
           "0.00010062204075864346`"}], "}"}], ",", 
        RowBox[{"{", 
         RowBox[{
         "175.`", ",", "1.7483333939012868`", ",", "0.06695931304581083`", 
          ",", "0.0001006269679652798`"}], "}"}], ",", 
        RowBox[{"{", 
         RowBox[{
         "200.`", ",", "1.7491287704614567`", ",", "0.067677191829573`", ",", 
          "0.00010063205450772244`"}], "}"}], ",", 
        RowBox[{"{", 
         RowBox[{
         "225.`", ",", "1.749952301689055`", ",", "0.06841630213542481`", ",",
           "0.00010063724110276906`"}], "}"}], ",", 
        RowBox[{"{", 
         RowBox[{
         "250.`", ",", "1.7507875009056009`", ",", "0.06917695274659263`", 
          ",", "0.00010064266054269418`"}], "}"}], ",", 
        RowBox[{"{", 
         RowBox[{
         "275.`", ",", "1.7516741115571572`", ",", "0.06996194130939776`", 
          ",", "0.00010064804681961472`"}], "}"}], ",", 
        RowBox[{"{", 
         RowBox[{
         "300.`", ",", "1.7525683168082304`", ",", "0.07077052847269574`", 
          ",", "0.0001006537289430339`"}], "}"}], ",", 
        RowBox[{"{", 
         RowBox[{
         "325.`", ",", "1.753500054798317`", ",", "0.07160527490356802`", ",",
           "0.00010065950910540025`"}], "}"}], ",", 
        RowBox[{"{", 
         RowBox[{
         "350.`", ",", "1.7544631430716844`", ",", "0.07246726091935982`", 
          ",", "0.00010066545299922862`"}], "}"}], ",", 
        RowBox[{"{", 
         RowBox[{
         "375.`", ",", "1.7554615074290383`", ",", "0.07335813005421152`", 
          ",", "0.00010067155220484858`"}], "}"}], ",", 
        RowBox[{"{", 
         RowBox[{
         "400.`", ",", "1.7564991889156656`", ",", "0.07427964957856548`", 
          ",", "0.0001006778006244892`"}], "}"}], ",", 
        RowBox[{"{", 
         RowBox[{
         "425.`", ",", "1.7575476832095145`", ",", "0.07523208671564414`", 
          ",", "0.00010068442398459976`"}], "}"}], ",", 
        RowBox[{"{", 
         RowBox[{
         "450.`", ",", "1.758647717174465`", ",", "0.07621929567639035`", ",",
           "0.00010069115934947833`"}], "}"}], ",", 
        RowBox[{"{", 
         RowBox[{
         "475.`", ",", "1.7597924793077135`", ",", "0.07724296864395583`", 
          ",", "0.00010069808359672842`"}], "}"}], ",", 
        RowBox[{"{", 
         RowBox[{
         "500.`", ",", "1.7609828303859814`", ",", "0.07830531782790567`", 
          ",", "0.00010070522054319013`"}], "}"}], ",", 
        RowBox[{"{", 
         RowBox[{
         "525.`", ",", "1.7621970835832592`", ",", "0.0794074993890539`", ",",
           "0.00010071275585641308`"}], "}"}], ",", 
        RowBox[{"{", 
         RowBox[{
         "550.`", ",", "1.7634769356742765`", ",", "0.08055441000236607`", 
          ",", "0.0001007204313617224`"}], "}"}], ",", 
        RowBox[{"{", 
         RowBox[{
         "575.`", ",", "1.7648062239147517`", ",", "0.0817479928267485`", ",",
           "0.00010072840112533343`"}], "}"}], ",", 
        RowBox[{"{", 
         RowBox[{
         "600.`", ",", "1.7661918107655428`", ",", "0.08299175960476542`", 
          ",", "0.00010073666065258053`"}], "}"}], ",", 
        RowBox[{"{", 
         RowBox[{
         "625.`", ",", "1.7676307112882095`", ",", "0.08428894046188207`", 
          ",", "0.00010074527361754694`"}], "}"}], ",", 
        RowBox[{"{", 
         RowBox[{
         "650.`", ",", "1.7691151351869558`", ",", "0.08564275146325256`", 
          ",", "0.00010075434355386352`"}], "}"}], ",", 
        RowBox[{"{", 
         RowBox[{
         "675.`", ",", "1.7707028337386688`", ",", "0.08706117940278812`", 
          ",", "0.00010076353637336088`"}], "}"}], ",", 
        RowBox[{"{", 
         RowBox[{
         "700.`", ",", "1.7723447998512336`", ",", "0.08854563577260245`", 
          ",", "0.00010077324381472597`"}], "}"}], ",", 
        RowBox[{"{", 
         RowBox[{
         "725.`", ",", "1.774056316518934`", ",", "0.09010224519807847`", ",",
           "0.00010078342900685458`"}], "}"}], ",", 
        RowBox[{"{", 
         RowBox[{
         "750.`", ",", "1.7758701674172301`", ",", "0.09173920218188804`", 
          ",", "0.00010079394986173775`"}], "}"}], ",", 
        RowBox[{"{", 
         RowBox[{
         "775.`", ",", "1.7777619171668189`", ",", "0.09346115066961108`", 
          ",", "0.00010080505292295563`"}], "}"}], ",", 
        RowBox[{"{", 
         RowBox[{
         "800.`", ",", "1.7797660035178737`", ",", "0.09527806392902044`", 
          ",", "0.00010081660216668407`"}], "}"}], ",", 
        RowBox[{"{", 
         RowBox[{
         "825.`", ",", "1.7818908428983424`", ",", "0.09719899057686182`", 
          ",", "0.00010082864751163616`"}], "}"}], ",", 
        RowBox[{"{", 
         RowBox[{
         "850.`", ",", "1.7841107219353816`", ",", "0.09923106769444287`", 
          ",", "0.00010084147423872269`"}], "}"}], ",", 
        RowBox[{"{", 
         RowBox[{
         "875.`", ",", "1.7864939299782467`", ",", "0.10139103734260274`", 
          ",", "0.00010085477129533624`"}], "}"}], ",", 
        RowBox[{"{", 
         RowBox[{
         "900.`", ",", "1.788999265735055`", ",", "0.1036874224125041`", ",", 
          "0.00010086895464886747`"}], "}"}], ",", 
        RowBox[{"{", 
         RowBox[{
         "925.`", ",", "1.7916792660508447`", ",", "0.10613935531042497`", 
          ",", "0.00010088385926462326`"}], "}"}], ",", 
        RowBox[{"{", 
         RowBox[{
         "950.`", ",", "1.7945576153587255`", ",", "0.10876586722737326`", 
          ",", "0.00010089953174800449`"}], "}"}], ",", 
        RowBox[{"{", 
         RowBox[{
         "975.`", ",", "1.7976154487259088`", ",", "0.11158404725350812`", 
          ",", "0.00010091631384871723`"}], "}"}], ",", 
        RowBox[{"{", 
         RowBox[{
         "1000.`", ",", "1.800929678812698`", ",", "0.11462507487499721`", 
          ",", "0.00010093398927846196`"}], "}"}], ",", 
        RowBox[{"{", 
         RowBox[{
         "1025.`", ",", "1.8044891806240826`", ",", "0.11791437282625446`", 
          ",", "0.00010095292743946273`"}], "}"}], ",", 
        RowBox[{"{", 
         RowBox[{
         "1050.`", ",", "1.8083434413206454`", ",", "0.12148972119291691`", 
          ",", "0.00010097317805737442`"}], "}"}], ",", 
        RowBox[{"{", 
         RowBox[{
         "1075.`", ",", "1.8125480927127473`", ",", "0.1253968071561425`", 
          ",", "0.0001009948255699266`"}], "}"}], ",", 
        RowBox[{"{", 
         RowBox[{
         "1100.`", ",", "1.8171486963404986`", ",", "0.12968854277230504`", 
          ",", "0.00010101809371587409`"}], "}"}], ",", 
        RowBox[{"{", 
         RowBox[{
         "1125.`", ",", "1.8222093761614362`", ",", "0.13443137793594095`", 
          ",", "0.00010104319747141657`"}], "}"}], ",", 
        RowBox[{"{", 
         RowBox[{
         "1150.`", ",", "1.827811094243893`", ",", "0.13970860694811665`", 
          ",", "0.00010107038150832312`"}], "}"}], ",", 
        RowBox[{"{", 
         RowBox[{
         "1175.`", ",", "1.8340568574235472`", ",", "0.1456259748112241`", 
          ",", "0.00010109992785184717`"}], "}"}], ",", 
        RowBox[{"{", 
         RowBox[{
         "1200.`", ",", "1.8410700279106915`", ",", "0.1523176010572813`", 
          ",", "0.0001011322103118607`"}], "}"}], ",", 
        RowBox[{"{", 
         RowBox[{
         "1225.`", ",", "1.849014589173527`", ",", "0.15995875980856195`", 
          ",", "0.00010116764545839542`"}], "}"}], ",", 
        RowBox[{"{", 
         RowBox[{
         "1250.`", ",", "1.858092825488994`", ",", "0.16877756023234344`", 
          ",", "0.00010120678585273756`"}], "}"}], ",", 
        RowBox[{"{", 
         RowBox[{
         "1275.`", ",", "1.8685831068312393`", ",", "0.17908138541532817`", 
          ",", "0.0001012502435045196`"}], "}"}], ",", 
        RowBox[{"{", 
         RowBox[{
         "1300.`", ",", "1.8808382292010475`", ",", "0.19128081529710184`", 
          ",", "0.00010129883171501327`"}], "}"}], ",", 
        RowBox[{"{", 
         RowBox[{
         "1325.`", ",", "1.895317659952096`", ",", "0.20593056715721522`", 
          ",", "0.00010135358416448801`"}], "}"}], ",", 
        RowBox[{"{", 
         RowBox[{
         "1350.`", ",", "1.9126174444537605`", ",", "0.22378059800877337`", 
          ",", "0.00010141581061917854`"}], "}"}], ",", 
        RowBox[{"{", 
         RowBox[{
         "1375.`", ",", "1.9334703554885098`", ",", "0.2458218681436289`", 
          ",", "0.00010148724322403523`"}], "}"}], ",", 
        RowBox[{"{", 
         RowBox[{
         "1400.`", ",", "1.9586499173522454`", ",", "0.2732720125195707`", 
          ",", "0.00010157028507462584`"}], "}"}], ",", 
        RowBox[{"{", 
         RowBox[{
         "1425.`", ",", "1.9886400011701206`", ",", "0.30735773401601335`", 
          ",", "0.0001016682927006723`"}], "}"}], ",", 
        RowBox[{"{", 
         RowBox[{
         "1450.`", ",", "2.022555225146882`", ",", "0.3483930722359539`", ",",
           "0.00010178600330489567`"}], "}"}], ",", 
        RowBox[{"{", 
         RowBox[{
         "1475.`", ",", "2.0563162212929065`", ",", "0.3937504179328254`", 
          ",", "0.00010192854701264459`"}], "}"}], ",", 
        RowBox[{"{", 
         RowBox[{
         "1500.`", ",", "2.0834618725153358`", ",", "0.43738806574236294`", 
          ",", "0.00010209662343337841`"}], "}"}], ",", 
        RowBox[{"{", 
         RowBox[{
         "1525.`", ",", "2.101698094701096`", ",", "0.47545999706731606`", 
          ",", "0.00010228321594934757`"}], "}"}], ",", 
        RowBox[{"{", 
         RowBox[{
         "1550.`", ",", "2.114378653585607`", ",", "0.5093832212223183`", ",",
           "0.00010247980999087252`"}], "}"}], ",", 
        RowBox[{"{", 
         RowBox[{
         "1575.`", ",", "2.125867242290668`", ",", "0.5424023001734237`", ",",
           "0.00010268113814588967`"}], "}"}], ",", 
        RowBox[{"{", 
         RowBox[{
         "1600.`", ",", "2.1393586586191446`", ",", "0.5772249960009093`", 
          ",", "0.0001028846154665136`"}], "}"}], ",", 
        RowBox[{"{", 
         RowBox[{
         "1625.`", ",", "2.1574071857096055`", ",", "0.6162012419041204`", 
          ",", "0.00010308883624934086`"}], "}"}], ",", 
        RowBox[{"{", 
         RowBox[{
         "1650.`", ",", "2.1825789158353945`", ",", "0.6618148619505975`", 
          ",", "0.00010329282120097991`"}], "}"}], ",", 
        RowBox[{"{", 
         RowBox[{
         "1675.`", ",", "2.2181022701767383`", ",", "0.7172678072138081`", 
          ",", "0.00010349563841523311`"}], "}"}], ",", 
        RowBox[{"{", 
         RowBox[{
         "1700.`", ",", "2.268412251272027`", ",", "0.7869977809199118`", ",",
           "0.00010369624187972859`"}], "}"}], ",", 
        RowBox[{"{", 
         RowBox[{
         "1725.`", ",", "2.3400069305341247`", ",", "0.8775224650493754`", 
          ",", "0.00010389333792049126`"}], "}"}], ",", 
        RowBox[{"{", 
         RowBox[{
         "1750.`", ",", "2.443179729290901`", ",", "0.9991665251759644`", ",",
           "0.00010408517527062615`"}], "}"}], ",", 
        RowBox[{"{", 
         RowBox[{
         "1775.`", ",", "2.5955550133206975`", ",", "1.1695967229992397`", 
          ",", "0.00010426921287683491`"}], "}"}], ",", 
        RowBox[{"{", 
         RowBox[{
         "1800.`", ",", "2.830079930066934`", ",", "1.4218177544406834`", ",",
           "0.00010444152243269672`"}], "}"}], ",", 
        RowBox[{"{", 
         RowBox[{
         "1825.`", ",", "3.216063259165128`", ",", "1.8252225093405263`", ",",
           "0.00010459552639850824`"}], "}"}], ",", 
        RowBox[{"{", 
         RowBox[{
         "1850.`", ",", "3.926653544684304`", ",", "2.5530998714846103`", ",",
           "0.00010471895652865924`"}], "}"}], ",", 
        RowBox[{"{", 
         RowBox[{
         "1875.`", ",", "5.535515822115184`", ",", "4.179399127168578`", ",", 
          "0.00010478506953851117`"}], "}"}], ",", 
        RowBox[{"{", 
         RowBox[{
         "1900.`", ",", "11.467198864098282`", ",", "10.129437128396074`", 
          ",", "0.00010471882546220747`"}], "}"}], ",", 
        RowBox[{"{", 
         RowBox[{
         "1925.`", ",", "82.06448218261646`", ",", "80.74738607769343`", ",", 
          "0.000104381395467418`"}], "}"}], ",", 
        RowBox[{"{", 
         RowBox[{
         "1950.`", ",", "279.07537219020344`", ",", "277.7776890997097`", ",",
           "0.00010411903541068126`"}], "}"}], ",", 
        RowBox[{"{", 
         RowBox[{
         "1975.`", ",", "484.1211278925093`", ",", "482.8419226064304`", ",", 
          "0.0001039022527059434`"}], "}"}], ",", 
        RowBox[{"{", 
         RowBox[{
         "2000.`", ",", "685.5563943324291`", ",", "684.2950544375097`", ",", 
          "0.00010370147377324273`"}], "}"}], ",", 
        RowBox[{"{", 
         RowBox[{
         "2025.`", ",", "882.2041441410988`", ",", "880.9601177737773`", ",", 
          "0.00010351274899387474`"}], "}"}], ",", 
        RowBox[{"{", 
         RowBox[{
         "2050.`", ",", "1073.978187865675`", ",", "1072.7509592969998`", ",",
           "0.00010333436127951456`"}], "}"}], ",", 
        RowBox[{"{", 
         RowBox[{
         "2075.`", ",", "1260.9639632835942`", ",", "1259.7530449309854`", 
          ",", "0.00010316526037673059`"}], "}"}], ",", 
        RowBox[{"{", 
         RowBox[{
         "2100.`", ",", "1443.3220321780911`", ",", "1442.1269613215154`", 
          ",", "0.00010300460909159356`"}], "}"}], ",", 
        RowBox[{"{", 
         RowBox[{
         "2125.`", ",", "1621.1816830118805`", ",", "1620.0020186969434`", 
          ",", "0.00010285177934532602`"}], "}"}], ",", 
        RowBox[{"{", 
         RowBox[{
         "2150.`", ",", "1794.598722132513`", ",", "1793.4340423221654`", ",",
           "0.00010270635653758495`"}], "}"}], ",", 
        RowBox[{"{", 
         RowBox[{
         "2175.`", ",", "1963.8371503121539`", ",", "1962.6870535229027`", 
          ",", "0.0001025676382531608`"}], "}"}], ",", 
        RowBox[{"{", 
         RowBox[{
         "2200.`", ",", "2129.1158319770916`", ",", "2127.9799352228597`", 
          ",", "0.00010243505031128723`"}], "}"}], ",", 
        RowBox[{"{", 
         RowBox[{
         "2225.`", ",", "2290.423422835052`", ",", "2289.3013574002284`", ",",
           "0.00010230842187703771`"}], "}"}], ",", 
        RowBox[{"{", 
         RowBox[{
         "2250.`", ",", "2447.9278593812246`", ",", "2446.8192723965176`", 
          ",", "0.00010218732086733162`"}], "}"}], ",", 
        RowBox[{"{", 
         RowBox[{
         "2275.`", ",", "2601.7334439115507`", ",", "2600.637996641744`", ",",
           "0.00010207143461466746`"}], "}"}], ",", 
        RowBox[{"{", 
         RowBox[{
         "2300.`", ",", "2751.9791676420987`", ",", "2750.8965351416637`", 
          ",", "0.0001019604269454354`"}], "}"}], ",", 
        RowBox[{"{", 
         RowBox[{
         "2325.`", ",", "2898.7461748837377`", ",", "2897.67604457404`", ",", 
          "0.0001018540553604335`"}], "}"}], ",", 
        RowBox[{"{", 
         RowBox[{
         "2350.`", ",", "3042.397833263208`", ",", "3041.3399075343395`", ",",
           "0.00010175169069498053`"}], "}"}], ",", 
        RowBox[{"{", 
         RowBox[{
         "2375.`", ",", "3182.7168380496328`", ",", "3181.670826878942`", ",",
           "0.00010165355510931257`"}], "}"}], ",", 
        RowBox[{"{", 
         RowBox[{
         "2400.`", ",", "3319.9092278528465`", ",", "3318.874853217851`", ",",
           "0.00010155927190388727`"}], "}"}], ",", 
        RowBox[{"{", 
         RowBox[{
         "2425.`", ",", "3454.1278236936`", ",", "3453.104818362434`", ",", 
          "0.00010146855239052076`"}], "}"}], ",", 
        RowBox[{"{", 
         RowBox[{
         "2450.`", ",", "3585.4930508927996`", ",", "3584.481157540288`", ",",
           "0.00010138117496880145`"}], "}"}], ",", 
        RowBox[{"{", 
         RowBox[{
         "2475.`", ",", "3713.9425742292847`", ",", "3712.941543121675`", ",",
           "0.0001012971546738009`"}], "}"}], ",", 
        RowBox[{"{", 
         RowBox[{
         "2500.`", ",", "3839.767992441405`", ",", "3838.7775846410686`", ",",
           "0.00010121605174405154`"}], "}"}]}], "}"}], ",", 
      RowBox[{"{", 
       RowBox[{
        RowBox[{"{", 
         RowBox[{
         "0", ",", "4.9839930464099105`", ",", "0.17638826862706058`", ",", 
          "0.00009358596047927139`"}], "}"}], ",", 
        RowBox[{"{", 
         RowBox[{
         "25.`", ",", "4.989054262376066`", ",", "0.1812431931736179`", ",", 
          "0.00009359618144792905`"}], "}"}], ",", 
        RowBox[{"{", 
         RowBox[{
         "50.`", ",", "4.994904115848176`", ",", "0.1864867612028478`", ",", 
          "0.00009360677338587879`"}], "}"}], ",", 
        RowBox[{"{", 
         RowBox[{
         "75.`", ",", "5.000850730318898`", ",", "0.19214174181068155`", ",", 
          "0.00009361834530340165`"}], "}"}], ",", 
        RowBox[{"{", 
         RowBox[{
         "100.`", ",", "5.007477914168216`", ",", "0.19829008001697784`", ",",
           "0.00009363059409585457`"}], "}"}], ",", 
        RowBox[{"{", 
         RowBox[{
         "125.`", ",", "5.014656432487222`", ",", "0.20499842616921773`", ",",
           "0.00009364375773057217`"}], "}"}], ",", 
        RowBox[{"{", 
         RowBox[{
         "150.`", ",", "5.022466877217886`", ",", "0.2123582534075303`", ",", 
          "0.00009365797131537049`"}], "}"}], ",", 
        RowBox[{"{", 
         RowBox[{
         "175.`", ",", "5.031021230367809`", ",", "0.22048440811809938`", ",",
           "0.00009367336641923818`"}], "}"}], ",", 
        RowBox[{"{", 
         RowBox[{
         "200.`", ",", "5.040490800040891`", ",", "0.22952452573642507`", ",",
           "0.00009369023950604199`"}], "}"}], ",", 
        RowBox[{"{", 
         RowBox[{
         "225.`", ",", "5.050827694233763`", ",", "0.2396529007679665`", ",", 
          "0.00009370859207185097`"}], "}"}], ",", 
        RowBox[{"{", 
         RowBox[{
         "250.`", ",", "5.062404119637851`", ",", "0.25112470817666704`", ",",
           "0.00009372880473698238`"}], "}"}], ",", 
        RowBox[{"{", 
         RowBox[{
         "275.`", ",", "5.0753366300228056`", ",", "0.26425962782819995`", 
          ",", "0.00009375130893198068`"}], "}"}], ",", 
        RowBox[{"{", 
         RowBox[{
         "300.`", ",", "5.08989481173881`", ",", "0.27950536758877026`", ",", 
          "0.00009377653806741188`"}], "}"}], ",", 
        RowBox[{"{", 
         RowBox[{
         "325.`", ",", "5.106332462552623`", ",", "0.29748751115773286`", ",",
           "0.00009380514859879593`"}], "}"}], ",", 
        RowBox[{"{", 
         RowBox[{
         "350.`", ",", "5.124847691687086`", ",", "0.3191051716869836`", ",", 
          "0.00009383823845111182`"}], "}"}], ",", 
        RowBox[{"{", 
         RowBox[{
         "375.`", ",", "5.145391859738228`", ",", "0.34567489204527657`", ",",
           "0.00009387689326029027`"}], "}"}], ",", 
        RowBox[{"{", 
         RowBox[{
         "400.`", ",", "5.166974241057835`", ",", "0.3790880033478473`", ",", 
          "0.0000939238753795166`"}], "}"}], ",", 
        RowBox[{"{", 
         RowBox[{
         "425.`", ",", "5.185708874398694`", ",", "0.42170745698353684`", ",",
           "0.00009398348032969186`"}], "}"}], ",", 
        RowBox[{"{", 
         RowBox[{
         "450.`", ",", "5.190140415769147`", ",", "0.4746908519375967`", ",", 
          "0.00009406313073673942`"}], "}"}], ",", 
        RowBox[{"{", 
         RowBox[{
         "475.`", ",", "5.1588173628726555`", ",", "0.5329930338444491`", ",",
           "0.000094171941360113`"}], "}"}], ",", 
        RowBox[{"{", 
         RowBox[{
         "500.`", ",", "5.078148941344394`", ",", "0.5846402820709853`", ",", 
          "0.00009431129277205017`"}], "}"}], ",", 
        RowBox[{"{", 
         RowBox[{
         "525.`", ",", "4.960156111270867`", ",", "0.6226982576899597`", ",", 
          "0.0000944716779624643`"}], "}"}], ",", 
        RowBox[{"{", 
         RowBox[{
         "550.`", ",", "4.8247090649707545`", ",", "0.6486586510359093`", ",",
           "0.00009464380060082242`"}], "}"}], ",", 
        RowBox[{"{", 
         RowBox[{
         "575.`", ",", "4.684994408427543`", ",", "0.6662930291268909`", ",", 
          "0.00009482222272863822`"}], "}"}], ",", 
        RowBox[{"{", 
         RowBox[{
         "600.`", ",", "4.547804028361946`", ",", "0.6786797993125693`", ",", 
          "0.0000950042995743541`"}], "}"}], ",", 
        RowBox[{"{", 
         RowBox[{
         "625.`", ",", "4.416294761487661`", ",", "0.6878617316370393`", ",", 
          "0.00009518873365792469`"}], "}"}], ",", 
        RowBox[{"{", 
         RowBox[{
         "650.`", ",", "4.291798130863759`", ",", "0.6951414962925505`", ",", 
          "0.00009537484468426562`"}], "}"}], ",", 
        RowBox[{"{", 
         RowBox[{
         "675.`", ",", "4.1747038345310425`", ",", "0.7013205603658872`", ",",
           "0.00009556227467568029`"}], "}"}], ",", 
        RowBox[{"{", 
         RowBox[{
         "700.`", ",", "4.064964127313507`", ",", "0.7069164578330972`", ",", 
          "0.00009575080109180461`"}], "}"}], ",", 
        RowBox[{"{", 
         RowBox[{
         "725.`", ",", "3.9622970107529842`", ",", "0.7122496975429183`", ",",
           "0.00009594029702634575`"}], "}"}], ",", 
        RowBox[{"{", 
         RowBox[{
         "750.`", ",", "3.8662898754090778`", ",", "0.7174958137189305`", ",",
           "0.00009613067695194149`"}], "}"}], ",", 
        RowBox[{"{", 
         RowBox[{
         "775.`", ",", "3.7765377861347416`", ",", "0.7227975749582919`", ",",
           "0.00009632187976047858`"}], "}"}], ",", 
        RowBox[{"{", 
         RowBox[{
         "800.`", ",", "3.6925801338876627`", ",", "0.7282022713995744`", ",",
           "0.00009651386218042623`"}], "}"}], ",", 
        RowBox[{"{", 
         RowBox[{
         "825.`", ",", "3.6140468199291855`", ",", "0.7338003198319172`", ",",
           "0.00009670657142941678`"}], "}"}], ",", 
        RowBox[{"{", 
         RowBox[{
         "850.`", ",", "3.5405814679118652`", ",", "0.7396558459839242`", ",",
           "0.00009689996831851333`"}], "}"}], ",", 
        RowBox[{"{", 
         RowBox[{
         "875.`", ",", "3.4718900376809025`", ",", "0.7458561791297854`", ",",
           "0.00009709401878653605`"}], "}"}], ",", 
        RowBox[{"{", 
         RowBox[{
         "900.`", ",", "3.407696460260839`", ",", "0.7524720292537277`", ",", 
          "0.0000972886972785186`"}], "}"}], ",", 
        RowBox[{"{", 
         RowBox[{
         "925.`", ",", "3.3477717776620515`", ",", "0.7595886899505604`", ",",
           "0.00009748397953077355`"}], "}"}], ",", 
        RowBox[{"{", 
         RowBox[{
         "950.`", ",", "3.2919408421110314`", ",", "0.767315773149853`", ",", 
          "0.00009767983892985329`"}], "}"}], ",", 
        RowBox[{"{", 
         RowBox[{
         "975.`", ",", "3.2400266012134606`", ",", "0.7757352331578494`", ",",
           "0.0000978762531879555`"}], "}"}], ",", 
        RowBox[{"{", 
         RowBox[{
         "1000.`", ",", "3.1918770949133326`", ",", "0.7849302754419637`", 
          ",", "0.00009807319905660324`"}], "}"}], ",", 
        RowBox[{"{", 
         RowBox[{
         "1025.`", ",", "3.1474272838399546`", ",", "0.7950490016687412`", 
          ",", "0.00009827064100871844`"}], "}"}], ",", 
        RowBox[{"{", 
         RowBox[{
         "1050.`", ",", "3.1065057036757118`", ",", "0.806115303713538`", ",",
           "0.00009846856261564584`"}], "}"}], ",", 
        RowBox[{"{", 
         RowBox[{
         "1075.`", ",", "3.0691115330044365`", ",", "0.8183050589148606`", 
          ",", "0.00009866691956918347`"}], "}"}], ",", 
        RowBox[{"{", 
         RowBox[{
         "1100.`", ",", "3.035166104183218`", ",", "0.8317018184476536`", ",",
           "0.00009886568139160804`"}], "}"}], ",", 
        RowBox[{"{", 
         RowBox[{
         "1125.`", ",", "3.004644427923399`", ",", "0.8464286799662049`", ",",
           "0.00009906480876230294`"}], "}"}], ",", 
        RowBox[{"{", 
         RowBox[{
         "1150.`", ",", "2.9775450195566457`", ",", "0.8626198197406902`", 
          ",", "0.00009926425844348541`"}], "}"}], ",", 
        RowBox[{"{", 
         RowBox[{
         "1175.`", ",", "2.9538895544781525`", ",", "0.8804214046334838`", 
          ",", "0.00009946398328121148`"}], "}"}], ",", 
        RowBox[{"{", 
         RowBox[{
         "1200.`", ",", "2.9337379766737426`", ",", "0.9000077704506242`", 
          ",", "0.00009966392918059869`"}], "}"}], ",", 
        RowBox[{"{", 
         RowBox[{
         "1225.`", ",", "2.917167509193767`", ",", "0.9215615081728057`", ",",
           "0.00009986403942959673`"}], "}"}], ",", 
        RowBox[{"{", 
         RowBox[{
         "1250.`", ",", "2.9042843369595976`", ",", "0.9452859741177829`", 
          ",", "0.00010006425280622434`"}], "}"}], ",", 
        RowBox[{"{", 
         RowBox[{
         "1275.`", ",", "2.89527008734459`", ",", "0.9714524998781999`", ",", 
          "0.00010026449391734542`"}], "}"}], ",", 
        RowBox[{"{", 
         RowBox[{
         "1300.`", ",", "2.8903032938188717`", ",", "1.0003227001452517`", 
          ",", "0.00010046469078075013`"}], "}"}], ",", 
        RowBox[{"{", 
         RowBox[{
         "1325.`", ",", "2.8896568347451326`", ",", "1.0322464062276868`", 
          ",", "0.00010066475459304838`"}], "}"}], ",", 
        RowBox[{"{", 
         RowBox[{
         "1350.`", ",", "2.893652716733142`", ",", "1.067617091188153`", ",", 
          "0.00010086459085140483`"}], "}"}], ",", 
        RowBox[{"{", 
         RowBox[{
         "1375.`", ",", "2.902723338153445`", ",", "1.1069336287084552`", ",",
           "0.00010106408736414702`"}], "}"}], ",", 
        RowBox[{"{", 
         RowBox[{
         "1400.`", ",", "2.917345432355068`", ",", "1.1507346842496164`", ",",
           "0.00010126313194175465`"}], "}"}], ",", 
        RowBox[{"{", 
         RowBox[{
         "1425.`", ",", "2.938172949740312`", ",", "1.1997320395253233`", ",",
           "0.00010146158548875586`"}], "}"}], ",", 
        RowBox[{"{", 
         RowBox[{
         "1450.`", ",", "2.9659878122623673`", ",", "1.2547617062416068`", 
          ",", "0.00010165929822247479`"}], "}"}], ",", 
        RowBox[{"{", 
         RowBox[{
         "1475.`", ",", "3.0017774382361435`", ",", "1.3168618164050694`", 
          ",", "0.00010185609859475594`"}], "}"}], ",", 
        RowBox[{"{", 
         RowBox[{
         "1500.`", ",", "3.0467752345764967`", ",", "1.387313424676512`", ",",
           "0.00010205179376077358`"}], "}"}], ",", 
        RowBox[{"{", 
         RowBox[{
         "1525.`", ",", "3.102592555516409`", ",", "1.4677728472868563`", ",",
           "0.0001022461529707979`"}], "}"}], ",", 
        RowBox[{"{", 
         RowBox[{
         "1550.`", ",", "3.1712760832820157`", ",", "1.5603292700884994`", 
          ",", "0.00010243891453420402`"}], "}"}], ",", 
        RowBox[{"{", 
         RowBox[{
         "1575.`", ",", "3.2555115943853905`", ",", "1.6677088621609661`", 
          ",", "0.0001026297688961412`"}], "}"}], ",", 
        RowBox[{"{", 
         RowBox[{
         "1600.`", ",", "3.358807615482002`", ",", "1.793458640476408`", ",", 
          "0.00010281835989752594`"}], "}"}], ",", 
        RowBox[{"{", 
         RowBox[{
         "1625.`", ",", "3.4860095159349695`", ",", "1.9424611208487115`", 
          ",", "0.00010300423978860146`"}], "}"}], ",", 
        RowBox[{"{", 
         RowBox[{
         "1650.`", ",", "3.643605763243531`", ",", "2.121240517144014`", ",", 
          "0.0001031868999629645`"}], "}"}], ",", 
        RowBox[{"{", 
         RowBox[{
         "1675.`", ",", "3.8411554254800295`", ",", "2.3393914715667568`", 
          ",", "0.00010336564776232584`"}], "}"}], ",", 
        RowBox[{"{", 
         RowBox[{
         "1700.`", ",", "4.092332387665085`", ",", "2.610623014637425`", ",", 
          "0.00010353965898268366`"}], "}"}], ",", 
        RowBox[{"{", 
         RowBox[{
         "1725.`", ",", "4.418016277991523`", ",", "2.955850781595398`", ",", 
          "0.000103707850425625`"}], "}"}], ",", 
        RowBox[{"{", 
         RowBox[{
         "1750.`", ",", "4.851936294163701`", ",", "3.4088424659473175`", ",",
           "0.00010386872442007922`"}], "}"}], ",", 
        RowBox[{"{", 
         RowBox[{
         "1775.`", ",", "5.4506787973749695`", ",", "4.026226402123051`", ",",
           "0.00010402028304405405`"}], "}"}], ",", 
        RowBox[{"{", 
         RowBox[{
         "1800.`", ",", "6.318433973857295`", ",", "4.912242451067325`", ",", 
          "0.00010415960123600489`"}], "}"}], ",", 
        RowBox[{"{", 
         RowBox[{
         "1825.`", ",", "7.669659202034765`", ",", "6.281412336542003`", ",", 
          "0.0001042821258730239`"}], "}"}], ",", 
        RowBox[{"{", 
         RowBox[{
         "1850.`", ",", "10.018683733801353`", ",", "8.64815702426798`", ",", 
          "0.00010438039085722617`"}], "}"}], ",", 
        RowBox[{"{", 
         RowBox[{
         "1875.`", ",", "14.96629842547616`", ",", "13.613422340228894`", ",",
           "0.00010444035632077887`"}], "}"}], ",", 
        RowBox[{"{", 
         RowBox[{
         "1900.`", ",", "30.202842504511302`", ",", "28.867849027373307`", 
          ",", "0.0001044327386975244`"}], "}"}], ",", 
        RowBox[{"{", 
         RowBox[{
         "1925.`", ",", "109.62575951444923`", ",", "108.30942029806069`", 
          ",", "0.00010430080656477562`"}], "}"}], ",", 
        RowBox[{"{", 
         RowBox[{
         "1950.`", ",", "290.9749561473082`", ",", "289.677497645981`", ",", 
          "0.00010409326076596382`"}], "}"}], ",", 
        RowBox[{"{", 
         RowBox[{
         "1975.`", ",", "491.0785168081855`", ",", "489.7994330436454`", ",", 
          "0.00010388748562305714`"}], "}"}], ",", 
        RowBox[{"{", 
         RowBox[{
         "2000.`", ",", "690.3218328930735`", ",", "689.0605721611038`", ",", 
          "0.00010369134811604236`"}], "}"}], ",", 
        RowBox[{"{", 
         RowBox[{
         "2025.`", ",", "885.7786125366043`", ",", "884.5346430549424`", ",", 
          "0.00010350511803513931`"}], "}"}], ",", 
        RowBox[{"{", 
         RowBox[{
         "2050.`", ",", "1076.8626026631512`", ",", "1075.6354182814887`", 
          ",", "0.00010332818638798904`"}], "}"}], ",", 
        RowBox[{"{", 
         RowBox[{
         "2075.`", ",", "1263.3596173297199`", ",", "1262.148734351065`", ",",
           "0.00010316011230548652`"}], "}"}], ",", 
        RowBox[{"{", 
         RowBox[{
         "2100.`", ",", "1445.335935456297`", ",", "1444.1408932704671`", ",",
           "0.00010300024974066952`"}], "}"}], ",", 
        RowBox[{"{", 
         RowBox[{
         "2125.`", ",", "1622.8589556300637`", ",", "1621.6793143061016`", 
          ",", "0.00010284809457750146`"}], "}"}], ",", 
        RowBox[{"{", 
         RowBox[{
         "2150.`", ",", "1796.1915424250435`", ",", "1795.026883874108`", ",",
           "0.00010270289876961303`"}], "}"}], ",", 
        RowBox[{"{", 
         RowBox[{
         "2175.`", ",", "1965.28074154141`", ",", "1964.1306634348257`", ",", 
          "0.00010256449879724583`"}], "}"}], ",", 
        RowBox[{"{", 
         RowBox[{
         "2200.`", ",", "2130.2355288553267`", ",", "2129.0996459586418`", 
          ",", "0.00010243249179205002`"}], "}"}], ",", 
        RowBox[{"{", 
         RowBox[{
         "2225.`", ",", "2291.5176663825796`", ",", "2290.3956141740678`", 
          ",", "0.00010230595615878888`"}], "}"}], ",", 
        RowBox[{"{", 
         RowBox[{
         "2250.`", ",", "2448.9110525196165`", ",", "2447.8024770538987`", 
          ",", "0.00010218507171493215`"}], "}"}], ",", 
        RowBox[{"{", 
         RowBox[{
         "2275.`", ",", "2602.610214902284`", ",", "2601.5147775830483`", ",",
           "0.00010206939175957378`"}], "}"}], ",", 
        RowBox[{"{", 
         RowBox[{
         "2300.`", ",", "2752.8304873906036`", ",", "2751.7478643258687`", 
          ",", "0.00010195845698283031`"}], "}"}], ",", 
        RowBox[{"{", 
         RowBox[{
         "2325.`", ",", "2899.528089104312`", ",", "2898.4579672174646`", ",",
           "0.00010185221897306067`"}], "}"}], ",", 
        RowBox[{"{", 
         RowBox[{
         "2350.`", ",", "3043.1103427673147`", ",", "3042.0524244939324`", 
          ",", "0.00010174998319554466`"}], "}"}], ",", 
        RowBox[{"{", 
         RowBox[{
         "2375.`", ",", "3183.3853907507437`", ",", "3182.3393863962533`", 
          ",", "0.00010165193700400595`"}], "}"}], ",", 
        RowBox[{"{", 
         RowBox[{
         "2400.`", ",", "3320.538450983152`", ",", "3319.504082602659`", ",", 
          "0.00010155773178152405`"}], "}"}], ",", 
        RowBox[{"{", 
         RowBox[{
         "2425.`", ",", "3454.7408511373997`", ",", "3453.7178517660545`", 
          ",", "0.0001014670596877186`"}], "}"}], ",", 
        RowBox[{"{", 
         RowBox[{
         "2450.`", ",", "3586.038989407297`", ",", "3585.02710120624`", ",", 
          "0.00010137979016665753`"}], "}"}], ",", 
        RowBox[{"{", 
         RowBox[{
         "2475.`", ",", "3714.45381105615`", ",", "3713.452784653574`", ",", 
          "0.00010129583447583291`"}], "}"}], ",", 
        RowBox[{"{", 
         RowBox[{
         "2500.`", ",", "3840.251467841934`", ",", "3839.2610643860144`", ",",
           "0.00010121478683244814`"}], "}"}]}], "}"}]}], "}"}]}], ";"}], 
  "\[IndentingNewLine]", "\[IndentingNewLine]", 
  RowBox[{"(*", " ", 
   RowBox[{
   "minimal", " ", "single", " ", "curative", " ", "doses", " ", "for", " ", 
    "pure", " ", "drug"}], " ", "*)"}]}], "\[IndentingNewLine]", 
 RowBox[{
  RowBox[{
   RowBox[{"Acur01", "=", 
    RowBox[{
     RowBox[{"AcurEtaDet", "[", 
      RowBox[{"[", 
       RowBox[{"1", ",", "1", ",", "2"}], "]"}], "]"}], "*", "nCpm"}]}], 
   ";"}], 
  RowBox[{"(*", 
   RowBox[{"ks", "=", "0"}], "*)"}]}], "\[IndentingNewLine]", 
 RowBox[{
  RowBox[{
   RowBox[{"Acur02", "=", 
    RowBox[{
     RowBox[{"AcurEtaDet", "[", 
      RowBox[{"[", 
       RowBox[{"2", ",", "1", ",", "2"}], "]"}], "]"}], "*", "nCpm"}]}], 
   ";"}], 
  RowBox[{"(*", 
   RowBox[{"ks", "=", "0.3"}], "*)"}]}], "\[IndentingNewLine]", 
 RowBox[{
  RowBox[{
   RowBox[{"Acur03", "=", 
    RowBox[{
     RowBox[{"AcurEtaDet", "[", 
      RowBox[{"[", 
       RowBox[{"3", ",", "1", ",", "2"}], "]"}], "]"}], "*", "nCpm"}]}], 
   ";"}], 
  RowBox[{"(*", 
   RowBox[{"ks", "=", "1"}], "*)"}]}], "\[IndentingNewLine]"}], "Input",
 CellGroupingRules->{"GroupTogetherGrouping", 10000.},
 CellChangeTimes->{
  3.915128553050788*^9, {3.9155503971429205`*^9, 3.91555040330715*^9}},
 CellLabel->"In[13]:=",ExpressionUUID->"a4acc828-4439-4362-902d-cc0a5da648d8"]
}, Closed]],

Cell[BoxData[""], "Input",
 CellChangeTimes->{{3.915127394133893*^9, 3.9151273944070935`*^9}, {
  3.915127732542698*^9, 
  3.9151277338385506`*^9}},ExpressionUUID->"e92c426b-f391-4092-88b3-\
68b0faf28edf"],

Cell[BoxData[
 StyleBox[
  RowBox[{
   StyleBox["(*",
    FontSize->18], 
   StyleBox[" ",
    FontSize->18], 
   RowBox[{"Figure", " ", "3", "A"}], 
   StyleBox[" ",
    FontSize->18], 
   StyleBox["*)",
    FontSize->18]}],
  FontWeight->"Bold",
  Background->RGBColor[1, 1, 0.85]]], "Input",
 CellChangeTimes->{{3.915550246380034*^9, 3.9155502512302265`*^9}, {
  3.921851454898565*^9, 
  3.9218514599998875`*^9}},ExpressionUUID->"b3f0f62a-a6b6-4532-a3f4-\
3453f2d20ca2"],

Cell[CellGroupData[{

Cell[BoxData[
 RowBox[{"(*", " ", 
  RowBox[{
   RowBox[{"For", " ", "it"}], ",", " ", 
   RowBox[{
   "we", " ", "need", " ", "to", " ", "find", " ", "the", " ", "values", " ", 
    "of", " ", "\[Eta]"}], ",", " ", "\[IndentingNewLine]", 
   RowBox[{
   "for", " ", "which", " ", "the", " ", "total", " ", "amount", " ", "of", 
    " ", "injected", " ", "antibodies", " ", 
    RowBox[{"(", 
     RowBox[{
     "which", " ", "by", " ", "itself", " ", "depends", " ", "on", " ", 
      "\[Eta]"}], ")"}], " ", "equals", " ", "\[IndentingNewLine]", "the", 
    " ", "total", " ", "amount", " ", "of", " ", "specific", " ", 
    "receptors"}], ",", " ", 
   RowBox[{
    RowBox[{
    "expressed", " ", "on", " ", "cancer", " ", "cells", " ", "during", " ", 
     "treatment", " ", 
     RowBox[{
      RowBox[{"(", 
       RowBox[{
       "which", " ", "also", " ", "depends", " ", "on", " ", "\[Eta]"}], 
       ")"}], ".", " ", "\[IndentingNewLine]", "Since"}], " ", "both", " ", 
     "measures", " ", "depend", " ", "on", " ", "\[Eta]", " ", "in", " ", 
     "non"}], "-", 
    RowBox[{"trivial", " ", "way"}]}], ",", " ", 
   RowBox[{
   "we", " ", "found", " ", "the", " ", "sought", " ", "values", " ", "of", 
    " ", "\[Eta]", " ", "numerically", " ", "via", " ", "the", " ", "code", 
    " ", "hidden", " ", "here"}]}], " ", "*)"}]], "Input",
 CellGroupingRules->{"GroupTogetherGrouping", 10001.},
 CellChangeTimes->{{3.9155502835118475`*^9, 3.9155502839815984`*^9}, {
   3.915550528915065*^9, 3.91555053586438*^9}, {3.92185141871922*^9, 
   3.921851420877885*^9}, 
   3.9222229024104576`*^9},ExpressionUUID->"0d061046-bae3-4a2d-86d6-\
85f31ceb9a7c"],

Cell[BoxData[{
 RowBox[{
  RowBox[{"SetBasicParameterValues", "[", "]"}], ";"}], "\[IndentingNewLine]", 
 RowBox[{
  RowBox[{
   RowBox[{"Nnew", "=", 
    RowBox[{"Array", "[", 
     RowBox[{"f", ",", "3"}], "]"}]}], ";"}], 
  "\[IndentingNewLine]"}], "\[IndentingNewLine]", 
 RowBox[{
  StyleBox[
   RowBox[{
    RowBox[{"id", "=", "3"}], ";"}],
   Background->RGBColor[1, 0.925, 0.925]], 
  StyleBox[" ",
   Background->RGBColor[1, 0.925, 0.925]], 
  StyleBox[
   RowBox[{"(*", " ", 
    RowBox[{
     RowBox[{
      RowBox[{
      "set", " ", "1", " ", "or", " ", "2", " ", "or", " ", "3", " ", "for", 
       " ", "ks"}], "=", "0"}], ",", " ", "0.3", ",", " ", 
     RowBox[{"1", " ", "correspondingly"}]}], " ", "*)"}],
   Background->RGBColor[1, 0.925, 0.925]], 
  "\[IndentingNewLine]"}], "\[IndentingNewLine]", 
 RowBox[{
  RowBox[{"step", "=", "0.01"}], ";", 
  RowBox[{"nnmax", "=", "1.2"}], ";"}], "\[IndentingNewLine]", 
 RowBox[{
  RowBox[{"iimax", "=", 
   RowBox[{"Round", "[", 
    RowBox[{"1", "+", 
     RowBox[{
      RowBox[{"(", 
       RowBox[{"nnmax", "-", "1"}], ")"}], "/", "step"}]}], "]"}]}], 
  ";"}], "\[IndentingNewLine]", 
 RowBox[{
  RowBox[{"Arr01", "=", 
   RowBox[{"Array", "[", 
    RowBox[{"f", ",", 
     RowBox[{"{", 
      RowBox[{"iimax", ",", "2"}], "}"}]}], "]"}]}], 
  ";"}], "\[IndentingNewLine]", 
 RowBox[{
  RowBox[{"Arr02", "=", 
   RowBox[{"Array", "[", 
    RowBox[{"f", ",", 
     RowBox[{"{", 
      RowBox[{"iimax", ",", "2"}], "}"}]}], "]"}]}], 
  ";"}], "\[IndentingNewLine]", 
 RowBox[{
  RowBox[{
   RowBox[{"Arr03", "=", 
    RowBox[{"Array", "[", 
     RowBox[{"f", ",", 
      RowBox[{"{", 
       RowBox[{"iimax", ",", "2"}], "}"}]}], "]"}]}], ";"}], 
  "\[IndentingNewLine]"}], "\[IndentingNewLine]", 
 RowBox[{
  RowBox[{"If", "[", 
   RowBox[{
    RowBox[{"id", "==", "1"}], ",", 
    RowBox[{
     RowBox[{"ks", "=", "0"}], ";", 
     RowBox[{"Acur", "=", "Acur01"}], ";", 
     RowBox[{"Arr0", "=", "Arr01"}]}]}], "]"}], ";"}], "\[IndentingNewLine]", 
 RowBox[{
  RowBox[{"If", "[", 
   RowBox[{
    RowBox[{"id", "==", "2"}], ",", 
    RowBox[{
     RowBox[{"ks", "=", "0.3"}], ";", 
     RowBox[{"Acur", "=", "Acur02"}], ";", 
     RowBox[{"Arr0", "=", "Arr02"}]}]}], "]"}], ";"}], "\[IndentingNewLine]", 
 RowBox[{
  RowBox[{
   RowBox[{"If", "[", 
    RowBox[{
     RowBox[{"id", "==", "3"}], ",", 
     RowBox[{
      RowBox[{"ks", "=", "1"}], ";", 
      RowBox[{"Acur", "=", "Acur03"}], ";", 
      RowBox[{"Arr0", "=", "Arr03"}]}]}], "]"}], ";"}], 
  "\[IndentingNewLine]"}], "\[IndentingNewLine]", 
 RowBox[{
  RowBox[{
   RowBox[{"etain", "=", 
    RowBox[{"(", 
     RowBox[{
      FractionBox[
       RowBox[{"gamma", "*", "N0"}], "Acur"], "-", "1"}], ")"}]}], ";"}], 
  RowBox[{"(*", " ", 
   RowBox[{
    RowBox[{"initial", " ", "estimation"}], ",", " ", 
    RowBox[{
    "based", " ", "on", " ", "the", " ", "amount", " ", "of", " ", 
     "receptors", " ", "at", " ", "the", " ", "moment", " ", "of", " ", 
     "drug", " ", "injection"}]}], " ", "*)"}], 
  "\[IndentingNewLine]"}], "\[IndentingNewLine]", 
 RowBox[{
  RowBox[{
   RowBox[{"For", "[", 
    RowBox[{
     RowBox[{"ii", "=", "1"}], ",", 
     RowBox[{"ii", "<=", "iimax"}], ",", 
     RowBox[{"ii", "++"}], ",", "\[IndentingNewLine]", 
     RowBox[{
      RowBox[{"eta", "=", 
       RowBox[{"etain", "*", 
        RowBox[{"(", 
         RowBox[{"1", "+", 
          RowBox[{
           RowBox[{"(", 
            RowBox[{"ii", "-", "1"}], ")"}], "*", "step"}]}], ")"}]}]}], ";", 
      "\[IndentingNewLine]", 
      RowBox[{"DA1", "=", 
       RowBox[{
        RowBox[{"FindCurDose", "[", "]"}], "*", "nCpm"}]}], ";", 
      RowBox[{"FullSystemSolutionMD", "[", "]"}], ";", "\[IndentingNewLine]", 
      RowBox[{"TableNN", "=", 
       RowBox[{"If", "[", 
        RowBox[{
         RowBox[{
          RowBox[{"Ainj", "[", 
           RowBox[{"[", 
            RowBox[{"1", ",", "1"}], "]"}], "]"}], "==", "0"}], ",", 
         RowBox[{"Table", "[", 
          RowBox[{
           RowBox[{"NMinimize", "[", 
            RowBox[{
             RowBox[{"{", 
              RowBox[{
               RowBox[{"Nnor", "*", 
                RowBox[{"(", 
                 RowBox[{
                  RowBox[{"NNpw", "[", 
                   RowBox[{"[", "nn", "]"}], "]"}], "[", "t", "]"}], ")"}]}], 
               ",", 
               RowBox[{"t", ">", 
                RowBox[{"tB", "[", 
                 RowBox[{"[", "nn", "]"}], "]"}]}], ",", 
               RowBox[{"t", "<", 
                RowBox[{"tE", "[", 
                 RowBox[{"[", "nn", "]"}], "]"}]}]}], "}"}], ",", "t"}], 
            "]"}], ",", 
           RowBox[{"{", 
            RowBox[{"nn", ",", "1", ",", "npw"}], "}"}]}], "]"}], ",", 
         RowBox[{"Table", "[", 
          RowBox[{
           RowBox[{
            RowBox[{"NMinimize", "[", 
             RowBox[{
              RowBox[{"{", 
               RowBox[{
                RowBox[{"Nnor", "*", 
                 RowBox[{"(", 
                  RowBox[{
                   RowBox[{"NNpw", "[", 
                    RowBox[{"[", "nn", "]"}], "]"}], "[", "t", "]"}], ")"}]}],
                 ",", 
                RowBox[{"t", ">", 
                 RowBox[{"tB", "[", 
                  RowBox[{"[", "nn", "]"}], "]"}]}], ",", 
                RowBox[{"t", "<", 
                 RowBox[{"tE", "[", 
                  RowBox[{"[", "nn", "]"}], "]"}]}]}], "}"}], ",", "t"}], 
             "]"}], "[", 
            RowBox[{"[", "1", "]"}], "]"}], ",", 
           RowBox[{"{", 
            RowBox[{"nn", ",", "2", ",", "npw"}], "}"}]}], "]"}]}], "]"}]}], 
      ";", "\[IndentingNewLine]", 
      RowBox[{"Nn", "=", 
       RowBox[{"Min", "[", 
        RowBox[{"TableNN", "[", 
         RowBox[{"[", 
          RowBox[{"All", ",", "1"}], "]"}], "]"}], "]"}]}], ";", 
      "\[IndentingNewLine]", 
      RowBox[{"tminNn", "=", 
       RowBox[{"t", "/.", 
        RowBox[{
         RowBox[{"TableNN", "[", 
          RowBox[{"[", 
           RowBox[{
            RowBox[{"Position", "[", 
             RowBox[{
              RowBox[{"TableNN", "[", 
               RowBox[{"[", 
                RowBox[{"All", ",", "1"}], "]"}], "]"}], ",", "Nn"}], "]"}], 
            "[", 
            RowBox[{"[", 
             RowBox[{"1", ",", "1"}], "]"}], "]"}], "]"}], "]"}], "[", 
         RowBox[{"[", "2", "]"}], "]"}]}]}], ";", "\[IndentingNewLine]", 
      RowBox[{
       RowBox[{"Nnew", "[", 
        RowBox[{"[", "id", "]"}], "]"}], "=", 
       RowBox[{
        RowBox[{"NewCellspw", "[", 
         RowBox[{"[", "npw", "]"}], "]"}], "[", "tminNn", "]"}]}], ";", 
      "\[IndentingNewLine]", 
      RowBox[{"eta2", "=", " ", 
       RowBox[{"(", 
        RowBox[{
         FractionBox[
          RowBox[{"gamma", "*", 
           RowBox[{"(", 
            RowBox[{"N0", "+", 
             RowBox[{"Nnew", "[", 
              RowBox[{"[", "id", "]"}], "]"}]}], ")"}]}], "Acur"], "-", "1"}],
         ")"}]}], ";", 
      RowBox[{"(*", " ", 
       RowBox[{
        RowBox[{
        "is", " ", "this", " ", "equals", " ", "to", " ", "the", " ", "value",
          " ", "of", " ", "\[Eta]", " ", "that", " ", 
         RowBox[{"we", "'"}], "ve", " ", "set"}], ",", " ", 
        RowBox[{
        "then", " ", "we", " ", "found", " ", "the", " ", "desired", " ", 
         "\[Eta]"}]}], " ", "*)"}], "\[IndentingNewLine]", 
      RowBox[{
       RowBox[{"Arr0", "[", 
        RowBox[{"[", "ii", "]"}], "]"}], "=", 
       RowBox[{"{", 
        RowBox[{"eta", ",", "eta2"}], "}"}]}], ";"}]}], "\[IndentingNewLine]",
     "]"}], ";"}], "\[IndentingNewLine]", "\[IndentingNewLine]", 
  RowBox[{"(*", " ", 
   RowBox[{
   "Plot", " ", "the", " ", "arrays", " ", "with", " ", "this", " ", "code", 
    " ", "and", " ", "find", " ", "the", " ", "sought", " ", "value", " ", 
    "of", " ", "\[Eta]"}], " ", "*)"}]}], "\[IndentingNewLine]", 
 RowBox[{"Show", "[", 
  RowBox[{
   RowBox[{"ListPlot", "[", "Arr0", "]"}], ",", 
   RowBox[{"Plot", "[", 
    RowBox[{"x", ",", 
     RowBox[{"{", 
      RowBox[{"x", ",", 
       RowBox[{"Arr0", "[", 
        RowBox[{"[", 
         RowBox[{"1", ",", "1"}], "]"}], "]"}], ",", 
       RowBox[{"Arr0", "[", 
        RowBox[{"[", 
         RowBox[{
          RowBox[{"Length", "[", "Arr0", "]"}], ",", "1"}], "]"}], "]"}]}], 
      "}"}]}], "]"}]}], "]"}], "\[IndentingNewLine]", 
 RowBox[{"etacr", "=", 
  RowBox[{"Quiet", "[", 
   RowBox[{"x", "/.", 
    RowBox[{
     RowBox[{"NMinimize", "[", 
      RowBox[{
       RowBox[{"{", 
        RowBox[{
         RowBox[{"Abs", "[", 
          RowBox[{
           RowBox[{
            RowBox[{"Interpolation", "[", "Arr0", "]"}], "[", "x", "]"}], "-",
            "x"}], "]"}], ",", 
         RowBox[{"etain", "<", "x", "<", 
          RowBox[{"etain", "*", 
           RowBox[{"(", 
            RowBox[{"1", "+", 
             RowBox[{
              RowBox[{"(", 
               RowBox[{"iimax", "-", "1"}], ")"}], "*", "step"}]}], 
            ")"}]}]}]}], "}"}], ",", "x"}], "]"}], "[", 
     RowBox[{"[", "2", "]"}], "]"}]}], "]"}]}]}], "Input",
 CellGroupingRules->{"GroupTogetherGrouping", 10001.},
 CellChangeTimes->{{3.9152864295618095`*^9, 3.9152865170999374`*^9}, {
   3.9152865693952203`*^9, 3.915286758427308*^9}, {3.915286873880952*^9, 
   3.9152868750800495`*^9}, {3.9152873916481185`*^9, 
   3.9152873939946156`*^9}, {3.91528751258955*^9, 3.9152878944015265`*^9}, {
   3.915288053111509*^9, 3.915288079041375*^9}, 3.915288216854841*^9, {
   3.915288888488763*^9, 3.915289161150195*^9}, {3.9152891971410584`*^9, 
   3.9152892365594006`*^9}, {3.915289550203067*^9, 3.915289550228979*^9}, 
   3.9152902982780876`*^9, {3.915550256430294*^9, 3.9155502802883425`*^9}, {
   3.9155503122673073`*^9, 3.9155503504501815`*^9}, {3.9155504326783237`*^9, 
   3.9155504572650194`*^9}, 
   3.915550528915065*^9},ExpressionUUID->"7b50b0ff-85df-45e6-91b4-\
988cc7f0c1f4"],

Cell[BoxData["$Aborted"], "Output",
 CellGroupingRules->{"GroupTogetherGrouping", 10001.},
 CellChangeTimes->{3.915291057394253*^9, 3.915550528915065*^9},
 CellLabel->
  "Out[292]=",ExpressionUUID->"f563f4f3-fb2c-4791-82fd-bb45f566e3c4"]
}, Closed]],

Cell[CellGroupData[{

Cell[BoxData[
 RowBox[{"(*", " ", 
  RowBox[{"Resulting", " ", "plots", " ", "are", " ", "hidden", " ", "here"}],
   " ", "*)"}]], "Input",
 CellGroupingRules->{"GroupTogetherGrouping", 10000.},
 CellChangeTimes->{{3.915550505245017*^9, 
  3.9155505510733957`*^9}},ExpressionUUID->"ecd96e24-b9f5-43be-a2c6-\
e3529cfcf84c"],

Cell[BoxData[
 RowBox[{"(*", " ", 
  RowBox[{
   RowBox[{
    RowBox[{"That", "'"}], "s", " ", "the", " ", "result", " ", "for", " ", 
    "ks"}], "=", "0"}], " ", "*)"}]], "Input",
 CellGroupingRules->{"GroupTogetherGrouping", 10000.},
 CellChangeTimes->{{3.9152891104151535`*^9, 3.915289121064129*^9}, {
   3.9152892612542515`*^9, 3.9152892661302633`*^9}, 
   3.9155505164428735`*^9},ExpressionUUID->"a0388004-4139-4ca3-bb43-\
755fb20f1b76"],

Cell[BoxData[
 GraphicsBox[{{{}, 
    InterpretationBox[{
      TagBox[
       TagBox[
        {RGBColor[0.368417, 0.506779, 0.709798], PointSize[
         0.012833333333333334`], AbsoluteThickness[2], 
         PointBox[CompressedData["
1:eJwBYQGe/iFib1JlAgAAABUAAAACAAAAzEJ4y/X6mUAAaVnOvDGeQPJXtEB4
PZpAOu6w/Vc0nkAYbfC1+n+aQPrrAAwjN55APoIsK33CmkDYey6gIzqeQGSX
aKD/BJtAHZcnYV49nkCKrKQVgkebQGOsshvZQJ5AsMHgigSKm0AnbF4umUSe
QNbWHACHzJtAoNTNaKVInkD861h1CQ+cQN1WEG4DTZ5AIgGV6otRnEDQmyyS
uFGeQEcW0V8OlJxA0g+lK8pWnkBtKw3VkNacQCKhTxk7XJ5Ak0BJShMZnUD3
4zlODGKeQLhVhb+VW51ArmJVJjZonkDfasE0GJ6dQLDMzVOTbp5ABID9qZrg
nUBsgnBZAmqeQCmVOR8dI55AyUXqQEghnkBPqnWUn2WeQIhTaNevEp5Adb+x
CSKonkCTM1x/NAeeQJvU7X6k6p5AfKdboan8nUDB6Sn0Ji2fQIl4+XOq8p1A
ukGccw==
          "]]},
        Annotation[#, "Charting`Private`Tag#1"]& ],
       {"WolframDynamicHighlight", <|
        "Label" -> {"XYLabel"}, "Ball" -> {"IndicatedBall"}|>}], 
      DynamicBox[(Charting`HighlightActionBox["DynamicHighlight", {}, 
        Slot["HighlightElements"], 
        Slot["LayoutOptions"], 
        Slot["Meta"], 
        Charting`HighlightActionFunction["DynamicHighlight", {{
           Annotation[{
             Directive[
              PointSize[0.012833333333333334`], 
              RGBColor[0.368417, 0.506779, 0.709798], 
              AbsoluteThickness[2]], 
             Point[CompressedData["
1:eJwBYQGe/iFib1JlAgAAABUAAAACAAAAzEJ4y/X6mUAAaVnOvDGeQPJXtEB4
PZpAOu6w/Vc0nkAYbfC1+n+aQPrrAAwjN55APoIsK33CmkDYey6gIzqeQGSX
aKD/BJtAHZcnYV49nkCKrKQVgkebQGOsshvZQJ5AsMHgigSKm0AnbF4umUSe
QNbWHACHzJtAoNTNaKVInkD861h1CQ+cQN1WEG4DTZ5AIgGV6otRnEDQmyyS
uFGeQEcW0V8OlJxA0g+lK8pWnkBtKw3VkNacQCKhTxk7XJ5Ak0BJShMZnUD3
4zlODGKeQLhVhb+VW51ArmJVJjZonkDfasE0GJ6dQLDMzVOTbp5ABID9qZrg
nUBsgnBZAmqeQCmVOR8dI55AyUXqQEghnkBPqnWUn2WeQIhTaNevEp5Adb+x
CSKonkCTM1x/NAeeQJvU7X6k6p5AfKdboan8nUDB6Sn0Ji2fQIl4+XOq8p1A
ukGccw==
              "]]}, "Charting`Private`Tag#1"]}}, <|
         "HighlightElements" -> <|
           "Label" -> {"XYLabel"}, "Ball" -> {"IndicatedBall"}|>, 
          "LayoutOptions" -> <|
           "PlotRange" -> {{1655.8119505131258`, 1995.2880407856867`}, {
             1914.945490458071, 1947.6438743740255`}}, 
            "Frame" -> {{False, False}, {False, False}}, 
            "AxesOrigin" -> {1655.8119505131258`, 1914.945490458071}, 
            "ImageSize" -> {360, 360/GoldenRatio}, "Axes" -> {True, True}, 
            "LabelStyle" -> {}, "AspectRatio" -> GoldenRatio^(-1), 
            "DefaultStyle" -> {
              Directive[
               PointSize[0.012833333333333334`], 
               RGBColor[0.368417, 0.506779, 0.709798], 
               AbsoluteThickness[2]]}, 
            "HighlightLabelingFunctions" -> <|"CoordinatesToolOptions" -> ({
                Identity[
                 Part[#, 1]], 
                Identity[
                 Part[#, 2]]}& ), 
              "ScalingFunctions" -> {{Identity, Identity}, {
                Identity, Identity}}|>, "Primitives" -> {}, "GCFlag" -> 
            False|>, 
          "Meta" -> <|
           "DefaultHighlight" -> {"Dynamic", None}, "Index" -> {}, "Function" -> 
            ListPlot, "GroupHighlight" -> False|>|>]]& )[<|
        "HighlightElements" -> <|
          "Label" -> {"XYLabel"}, "Ball" -> {"IndicatedBall"}|>, 
         "LayoutOptions" -> <|
          "PlotRange" -> {{1655.8119505131258`, 1995.2880407856867`}, {
            1914.945490458071, 1947.6438743740255`}}, 
           "Frame" -> {{False, False}, {False, False}}, 
           "AxesOrigin" -> {1655.8119505131258`, 1914.945490458071}, 
           "ImageSize" -> {360, 360/GoldenRatio}, "Axes" -> {True, True}, 
           "LabelStyle" -> {}, "AspectRatio" -> GoldenRatio^(-1), 
           "DefaultStyle" -> {
             Directive[
              PointSize[0.012833333333333334`], 
              RGBColor[0.368417, 0.506779, 0.709798], 
              AbsoluteThickness[2]]}, 
           "HighlightLabelingFunctions" -> <|"CoordinatesToolOptions" -> ({
               Identity[
                Part[#, 1]], 
               Identity[
                Part[#, 2]]}& ), 
             "ScalingFunctions" -> {{Identity, Identity}, {
               Identity, Identity}}|>, "Primitives" -> {}, "GCFlag" -> 
           False|>, 
         "Meta" -> <|
          "DefaultHighlight" -> {"Dynamic", None}, "Index" -> {}, "Function" -> 
           ListPlot, "GroupHighlight" -> False|>|>],
       ImageSizeCache->{{4.503599627370496*^15, -4.503599627370496*^15}, {
        4.503599627370496*^15, -4.503599627370496*^15}}]},
     Annotation[{{
        Annotation[{
          Directive[
           PointSize[0.012833333333333334`], 
           RGBColor[0.368417, 0.506779, 0.709798], 
           AbsoluteThickness[2]], 
          Point[CompressedData["
1:eJwBYQGe/iFib1JlAgAAABUAAAACAAAAzEJ4y/X6mUAAaVnOvDGeQPJXtEB4
PZpAOu6w/Vc0nkAYbfC1+n+aQPrrAAwjN55APoIsK33CmkDYey6gIzqeQGSX
aKD/BJtAHZcnYV49nkCKrKQVgkebQGOsshvZQJ5AsMHgigSKm0AnbF4umUSe
QNbWHACHzJtAoNTNaKVInkD861h1CQ+cQN1WEG4DTZ5AIgGV6otRnEDQmyyS
uFGeQEcW0V8OlJxA0g+lK8pWnkBtKw3VkNacQCKhTxk7XJ5Ak0BJShMZnUD3
4zlODGKeQLhVhb+VW51ArmJVJjZonkDfasE0GJ6dQLDMzVOTbp5ABID9qZrg
nUBsgnBZAmqeQCmVOR8dI55AyUXqQEghnkBPqnWUn2WeQIhTaNevEp5Adb+x
CSKonkCTM1x/NAeeQJvU7X6k6p5AfKdboan8nUDB6Sn0Ji2fQIl4+XOq8p1A
ukGccw==
           "]]}, "Charting`Private`Tag#1"]}}, <|
      "HighlightElements" -> <|
        "Label" -> {"XYLabel"}, "Ball" -> {"IndicatedBall"}|>, 
       "LayoutOptions" -> <|
        "PlotRange" -> {{1655.8119505131258`, 1995.2880407856867`}, {
          1914.945490458071, 1947.6438743740255`}}, 
         "Frame" -> {{False, False}, {False, False}}, 
         "AxesOrigin" -> {1655.8119505131258`, 1914.945490458071}, 
         "ImageSize" -> {360, 360/GoldenRatio}, "Axes" -> {True, True}, 
         "LabelStyle" -> {}, "AspectRatio" -> GoldenRatio^(-1), 
         "DefaultStyle" -> {
           Directive[
            PointSize[0.012833333333333334`], 
            RGBColor[0.368417, 0.506779, 0.709798], 
            AbsoluteThickness[2]]}, 
         "HighlightLabelingFunctions" -> <|"CoordinatesToolOptions" -> ({
             Identity[
              Part[#, 1]], 
             Identity[
              Part[#, 2]]}& ), 
           "ScalingFunctions" -> {{Identity, Identity}, {
             Identity, Identity}}|>, "Primitives" -> {}, "GCFlag" -> False|>, 
       "Meta" -> <|
        "DefaultHighlight" -> {"Dynamic", None}, "Index" -> {}, "Function" -> 
         ListPlot, "GroupHighlight" -> False|>|>, 
      "DynamicHighlight"]], {{}, {}}}, 
   InterpretationBox[{
     TagBox[{{{}, {}, 
        TagBox[
         {RGBColor[0.368417, 0.506779, 0.709798], AbsoluteThickness[2], 
          Opacity[1.], LineBox[CompressedData["
1:eJxNxXss1AEAB/BDpjPSZc0xq1hc4pIeTviJmhi7zeNkyWS4NSZnkSO/ona5
UWnK88LpsJUeSq67Sm675bFLFzuuY11bWfUPymtnDj3+6L6/Pz77eGQIEvjW
NBqN+9e/4+RH3y+vNoX/3xSqItLMuPVt2JNByjM64lbDGhYvhMQf2cD9/kET
pJXEsl/XfqPNZmwn9ZhlbMdWAVej0wPwteoXAm0sZllxjQo+dnDPqNBdwaXW
seYtzZhd0/OQVOK1Q6SMP46TOlz5eXN4/vXhzAf2dy0zpV7sTV44tUFITIXh
aU505dcUvNQ+02Z/AUcrnZayavDLL7U3gx/jXv3sgv8QXiwYuJM8jfs+5dOk
63h4VnKf6dZsed6Z1eAYiDtsxfGecVgi5Udl52I3WyZ9tAIryvwYPW24Uabi
DfZhmxrvrFU9fsZy6E5fxKQuMfyYU4vlsRhBy3EfnJ1DDxRG4utJQonmDNYk
RUU2lWDuRp2vpA6nnFcaX3XjrupT7xxHsKhIKyr/jksLOkV5tFbLcqZZVe2O
Syp3D2kDcblshB6RiDtH9bf3CTBP0/sjpBKfyGUUl3Zi9WTE+JQKn04dL5JP
Yo74G0+9jFsuaTbmnKSWRcbGz5lbcQ5xtt9AmbNuc1nNwGMksV7njG3Jp+ZQ
F3zuYv1K1Q7Mm8oy/KYcHHxQWbgT261+EKbtwvdK6KYATzxRTC4bvHCfIWaC
641lQa5yNWXBirzwEQvTi38ulvngXx/f6JYo6zk3nmfvxe2mPQWJvrgq2ZQw
TDlfMXCA8MMnXWq39VAmhBkL3mz8B1W7USE=
           "]]},
         Annotation[#, "Charting`Private`Tag#1"]& ]}, {}},
      {"WolframDynamicHighlight", <|
       "Label" -> {"XYLabel"}, "Ball" -> {"InterpolatedBall"}|>}], 
     DynamicBox[(Charting`HighlightActionBox["DynamicHighlight", {}, 
       Slot["HighlightElements"], 
       Slot["LayoutOptions"], 
       Slot["Meta"], 
       Charting`HighlightActionFunction["DynamicHighlight", {{{{}, {}, 
           Annotation[{
             Directive[
              Opacity[1.], 
              RGBColor[0.368417, 0.506779, 0.709798], 
              AbsoluteThickness[2]], 
             Line[CompressedData["
1:eJxNxXss1AEAB/BDpjPSZc0xq1hc4pIeTviJmhi7zeNkyWS4NSZnkSO/ona5
UWnK88LpsJUeSq67Sm675bFLFzuuY11bWfUPymtnDj3+6L6/Pz77eGQIEvjW
NBqN+9e/4+RH3y+vNoX/3xSqItLMuPVt2JNByjM64lbDGhYvhMQf2cD9/kET
pJXEsl/XfqPNZmwn9ZhlbMdWAVej0wPwteoXAm0sZllxjQo+dnDPqNBdwaXW
seYtzZhd0/OQVOK1Q6SMP46TOlz5eXN4/vXhzAf2dy0zpV7sTV44tUFITIXh
aU505dcUvNQ+02Z/AUcrnZayavDLL7U3gx/jXv3sgv8QXiwYuJM8jfs+5dOk
63h4VnKf6dZsed6Z1eAYiDtsxfGecVgi5Udl52I3WyZ9tAIryvwYPW24Uabi
DfZhmxrvrFU9fsZy6E5fxKQuMfyYU4vlsRhBy3EfnJ1DDxRG4utJQonmDNYk
RUU2lWDuRp2vpA6nnFcaX3XjrupT7xxHsKhIKyr/jksLOkV5tFbLcqZZVe2O
Syp3D2kDcblshB6RiDtH9bf3CTBP0/sjpBKfyGUUl3Zi9WTE+JQKn04dL5JP
Yo74G0+9jFsuaTbmnKSWRcbGz5lbcQ5xtt9AmbNuc1nNwGMksV7njG3Jp+ZQ
F3zuYv1K1Q7Mm8oy/KYcHHxQWbgT261+EKbtwvdK6KYATzxRTC4bvHCfIWaC
641lQa5yNWXBirzwEQvTi38ulvngXx/f6JYo6zk3nmfvxe2mPQWJvrgq2ZQw
TDlfMXCA8MMnXWq39VAmhBkL3mz8B1W7USE=
              "]]}, "Charting`Private`Tag#1"]}}, {}}, <|
        "HighlightElements" -> <|
          "Label" -> {"XYLabel"}, "Ball" -> {"InterpolatedBall"}|>, 
         "LayoutOptions" -> <|
          "PlotRange" -> {{1662.7400339880724`, 1995.2880407856867`}, {
            1662.7400407747664`, 1995.2880339989927`}}, 
           "Frame" -> {{False, False}, {False, False}}, 
           "AxesOrigin" -> {1662.740033988076, 1662.74004077477}, 
           "ImageSize" -> {360, 360/GoldenRatio}, "Axes" -> {True, True}, 
           "LabelStyle" -> {}, "AspectRatio" -> GoldenRatio^(-1), 
           "DefaultStyle" -> {
             Directive[
              Opacity[1.], 
              RGBColor[0.368417, 0.506779, 0.709798], 
              AbsoluteThickness[2]]}, 
           "HighlightLabelingFunctions" -> <|"CoordinatesToolOptions" -> ({
               Identity[
                Part[#, 1]], 
               Identity[
                Part[#, 2]]}& ), 
             "ScalingFunctions" -> {{Identity, Identity}, {
               Identity, Identity}}|>, "Primitives" -> {}, "GCFlag" -> 
           False|>, 
         "Meta" -> <|
          "DefaultHighlight" -> {"Dynamic", None}, "Index" -> {}, "Function" -> 
           Plot, "GroupHighlight" -> False|>|>]]& )[<|
       "HighlightElements" -> <|
         "Label" -> {"XYLabel"}, "Ball" -> {"InterpolatedBall"}|>, 
        "LayoutOptions" -> <|
         "PlotRange" -> {{1662.7400339880724`, 1995.2880407856867`}, {
           1662.7400407747664`, 1995.2880339989927`}}, 
          "Frame" -> {{False, False}, {False, False}}, 
          "AxesOrigin" -> {1662.740033988076, 1662.74004077477}, 
          "ImageSize" -> {360, 360/GoldenRatio}, "Axes" -> {True, True}, 
          "LabelStyle" -> {}, "AspectRatio" -> GoldenRatio^(-1), 
          "DefaultStyle" -> {
            Directive[
             Opacity[1.], 
             RGBColor[0.368417, 0.506779, 0.709798], 
             AbsoluteThickness[2]]}, 
          "HighlightLabelingFunctions" -> <|"CoordinatesToolOptions" -> ({
              Identity[
               Part[#, 1]], 
              Identity[
               Part[#, 2]]}& ), 
            "ScalingFunctions" -> {{Identity, Identity}, {
              Identity, Identity}}|>, "Primitives" -> {}, "GCFlag" -> False|>,
         "Meta" -> <|
         "DefaultHighlight" -> {"Dynamic", None}, "Index" -> {}, "Function" -> 
          Plot, "GroupHighlight" -> False|>|>],
      ImageSizeCache->{{4.503599627370496*^15, -4.503599627370496*^15}, {
       4.503599627370496*^15, -4.503599627370496*^15}}]},
    Annotation[{{{{}, {}, 
        Annotation[{
          Directive[
           Opacity[1.], 
           RGBColor[0.368417, 0.506779, 0.709798], 
           AbsoluteThickness[2]], 
          Line[CompressedData["
1:eJxNxXss1AEAB/BDpjPSZc0xq1hc4pIeTviJmhi7zeNkyWS4NSZnkSO/ona5
UWnK88LpsJUeSq67Sm675bFLFzuuY11bWfUPymtnDj3+6L6/Pz77eGQIEvjW
NBqN+9e/4+RH3y+vNoX/3xSqItLMuPVt2JNByjM64lbDGhYvhMQf2cD9/kET
pJXEsl/XfqPNZmwn9ZhlbMdWAVej0wPwteoXAm0sZllxjQo+dnDPqNBdwaXW
seYtzZhd0/OQVOK1Q6SMP46TOlz5eXN4/vXhzAf2dy0zpV7sTV44tUFITIXh
aU505dcUvNQ+02Z/AUcrnZayavDLL7U3gx/jXv3sgv8QXiwYuJM8jfs+5dOk
63h4VnKf6dZsed6Z1eAYiDtsxfGecVgi5Udl52I3WyZ9tAIryvwYPW24Uabi
DfZhmxrvrFU9fsZy6E5fxKQuMfyYU4vlsRhBy3EfnJ1DDxRG4utJQonmDNYk
RUU2lWDuRp2vpA6nnFcaX3XjrupT7xxHsKhIKyr/jksLOkV5tFbLcqZZVe2O
Syp3D2kDcblshB6RiDtH9bf3CTBP0/sjpBKfyGUUl3Zi9WTE+JQKn04dL5JP
Yo74G0+9jFsuaTbmnKSWRcbGz5lbcQ5xtt9AmbNuc1nNwGMksV7njG3Jp+ZQ
F3zuYv1K1Q7Mm8oy/KYcHHxQWbgT261+EKbtwvdK6KYATzxRTC4bvHCfIWaC
641lQa5yNWXBirzwEQvTi38ulvngXx/f6JYo6zk3nmfvxe2mPQWJvrgq2ZQw
TDlfMXCA8MMnXWq39VAmhBkL3mz8B1W7USE=
           "]]}, "Charting`Private`Tag#1"]}}, {}}, <|
     "HighlightElements" -> <|
       "Label" -> {"XYLabel"}, "Ball" -> {"InterpolatedBall"}|>, 
      "LayoutOptions" -> <|
       "PlotRange" -> {{1662.7400339880724`, 1995.2880407856867`}, {
         1662.7400407747664`, 1995.2880339989927`}}, 
        "Frame" -> {{False, False}, {False, False}}, 
        "AxesOrigin" -> {1662.740033988076, 1662.74004077477}, 
        "ImageSize" -> {360, 360/GoldenRatio}, "Axes" -> {True, True}, 
        "LabelStyle" -> {}, "AspectRatio" -> GoldenRatio^(-1), "DefaultStyle" -> {
          Directive[
           Opacity[1.], 
           RGBColor[0.368417, 0.506779, 0.709798], 
           AbsoluteThickness[2]]}, 
        "HighlightLabelingFunctions" -> <|"CoordinatesToolOptions" -> ({
            Identity[
             Part[#, 1]], 
            Identity[
             Part[#, 2]]}& ), 
          "ScalingFunctions" -> {{Identity, Identity}, {
            Identity, Identity}}|>, "Primitives" -> {}, "GCFlag" -> False|>, 
      "Meta" -> <|
       "DefaultHighlight" -> {"Dynamic", None}, "Index" -> {}, "Function" -> 
        Plot, "GroupHighlight" -> False|>|>, "DynamicHighlight"]]},
  AspectRatio->NCache[GoldenRatio^(-1), 0.6180339887498948],
  Axes->{True, True},
  AxesLabel->{None, None},
  AxesOrigin->{1655.8119505131258`, 1914.945490458071},
  DisplayFunction->Identity,
  Frame->{{False, False}, {False, False}},
  FrameLabel->{{None, None}, {None, None}},
  FrameTicks->{{Automatic, Automatic}, {Automatic, Automatic}},
  GridLines->{None, None},
  GridLinesStyle->Directive[
    GrayLevel[0.5, 0.4]],
  Method->{
   "AxisPadding" -> Scaled[0.02], "DefaultBoundaryStyle" -> Automatic, 
    "DefaultGraphicsInteraction" -> {
     "Version" -> 1.2, "TrackMousePosition" -> {True, False}, 
      "Effects" -> {
       "Highlight" -> {"ratio" -> 2}, "HighlightPoint" -> {"ratio" -> 2}, 
        "Droplines" -> {
         "freeformCursorMode" -> True, 
          "placement" -> {"x" -> "All", "y" -> "None"}}}}, "DefaultMeshStyle" -> 
    AbsolutePointSize[6], "DefaultPlotStyle" -> {
      Directive[
       RGBColor[0.368417, 0.506779, 0.709798], 
       AbsoluteThickness[2]], 
      Directive[
       RGBColor[0.880722, 0.611041, 0.142051], 
       AbsoluteThickness[2]], 
      Directive[
       RGBColor[0.560181, 0.691569, 0.194885], 
       AbsoluteThickness[2]], 
      Directive[
       RGBColor[0.922526, 0.385626, 0.209179], 
       AbsoluteThickness[2]], 
      Directive[
       RGBColor[0.528488, 0.470624, 0.701351], 
       AbsoluteThickness[2]], 
      Directive[
       RGBColor[0.772079, 0.431554, 0.102387], 
       AbsoluteThickness[2]], 
      Directive[
       RGBColor[0.363898, 0.618501, 0.782349], 
       AbsoluteThickness[2]], 
      Directive[
       RGBColor[1, 0.75, 0], 
       AbsoluteThickness[2]], 
      Directive[
       RGBColor[0.647624, 0.37816, 0.614037], 
       AbsoluteThickness[2]], 
      Directive[
       RGBColor[0.571589, 0.586483, 0.], 
       AbsoluteThickness[2]], 
      Directive[
       RGBColor[0.915, 0.3325, 0.2125], 
       AbsoluteThickness[2]], 
      Directive[
       RGBColor[0.40082222609352647`, 0.5220066643438841, 0.85], 
       AbsoluteThickness[2]], 
      Directive[
       RGBColor[0.9728288904374106, 0.621644452187053, 0.07336199581899142], 
       AbsoluteThickness[2]], 
      Directive[
       RGBColor[0.736782672705901, 0.358, 0.5030266573755369], 
       AbsoluteThickness[2]], 
      Directive[
       RGBColor[0.28026441037696703`, 0.715, 0.4292089322474965], 
       AbsoluteThickness[2]]}, "DomainPadding" -> Scaled[0.02], 
    "PointSizeFunction" -> "SmallPointSize", "RangePadding" -> Scaled[0.05], 
    "OptimizePlotMarkers" -> True, "IncludeHighlighting" -> "CurrentPoint", 
    "HighlightStyle" -> Automatic, "OptimizePlotMarkers" -> True, 
    "CoordinatesToolOptions" -> {"DisplayFunction" -> ({
        Identity[
         Part[#, 1]], 
        Identity[
         Part[#, 2]]}& ), "CopiedValueFunction" -> ({
        Identity[
         Part[#, 1]], 
        Identity[
         Part[#, 2]]}& )}},
  PlotRange->{{1655.8119505131258`, 1995.2880407856867`}, {1914.945490458071, 
   1947.6438743740255`}},
  PlotRangeClipping->True,
  PlotRangePadding->{{
     Scaled[0.02], 
     Scaled[0.02]}, {
     Scaled[0.05], 
     Scaled[0.05]}},
  Ticks->{Automatic, Automatic}]], "Output",
 CellGroupingRules->{"GroupTogetherGrouping", 10000.},
 CellChangeTimes->{{3.915288158595629*^9, 3.9152882062271433`*^9}, 
   3.91528879665073*^9, 3.9152888720569553`*^9, 3.9155505164428735`*^9},
 CellLabel->
  "Out[217]=",ExpressionUUID->"726e286c-1e3b-43d3-90d1-ed41bd297045"],

Cell[BoxData[
 RowBox[{"(*", " ", 
  RowBox[{
   RowBox[{
    RowBox[{"That", "'"}], "s", " ", "the", " ", "result", " ", "for", " ", 
    "ks"}], "=", "0.3"}], " ", "*)"}]], "Input",
 CellGroupingRules->{"GroupTogetherGrouping", 10000.},
 CellChangeTimes->{{3.915289536689103*^9, 3.9152895367792177`*^9}, {
   3.9152902554809294`*^9, 3.9152902603868647`*^9}, 
   3.9155505164553404`*^9},ExpressionUUID->"296c9f28-6672-4ba8-b18a-\
149f59119ddb"],

Cell[BoxData[
 GraphicsBox[{{{}, 
    InterpretationBox[{
      TagBox[
       TagBox[
        {RGBColor[0.368417, 0.506779, 0.709798], PointSize[
         0.012833333333333334`], AbsoluteThickness[2], 
         PointBox[CompressedData["
1:eJwBYQGe/iFib1JlAgAAABUAAAACAAAAC8peNP2DlECNVPf9AhmXQN0Y70uC
uJRA/rpbs78al0CvZ39jB+2UQJj4lpubHJdAgbYPe4whlUCTETUKmh6XQFMF
oJIRVpVAuhWn9L4gl0AlVDCqloqVQPMjyVwPI5dA96LAwRu/lUAKckAakSWX
QMrxUNmg85VA6Mk+9kool0CcQOHwJSiWQMSk44VFK5dAbo9xCKtclkDqKr3V
ii6XQEDeASAwkZZAkDZwiiYyl0ASLZI3tcWWQFCQeM8kNpdA5HsiTzr6lkDS
kXgSjzqXQLXKsma/LpdAeJNNdWY/l0CIGUN+RGOXQGV6lMGhRJdAWWjTlcmX
l0B1G7duLkqXQCu3Y61OzJdAFHzki/dPl0D9BfTE0wCYQPUCkGfrVZdAz1SE
3Fg1mEBU5kQW/FuXQKGjFPTdaZhAMq26XyBil0Bz8qQLY56YQLeNDM1RaJdA
HjGeXg==
          "]]},
        Annotation[#, "Charting`Private`Tag#1"]& ],
       {"WolframDynamicHighlight", <|
        "Label" -> {"XYLabel"}, "Ball" -> {"IndicatedBall"}|>}], 
      DynamicBox[(Charting`HighlightActionBox["DynamicHighlight", {}, 
        Slot["HighlightElements"], 
        Slot["LayoutOptions"], 
        Slot["Meta"], 
        Charting`HighlightActionFunction["DynamicHighlight", {{
           Annotation[{
             Directive[
              PointSize[0.012833333333333334`], 
              RGBColor[0.368417, 0.506779, 0.709798], 
              AbsoluteThickness[2]], 
             Point[CompressedData["
1:eJwBYQGe/iFib1JlAgAAABUAAAACAAAAC8peNP2DlECNVPf9AhmXQN0Y70uC
uJRA/rpbs78al0CvZ39jB+2UQJj4lpubHJdAgbYPe4whlUCTETUKmh6XQFMF
oJIRVpVAuhWn9L4gl0AlVDCqloqVQPMjyVwPI5dA96LAwRu/lUAKckAakSWX
QMrxUNmg85VA6Mk+9kool0CcQOHwJSiWQMSk44VFK5dAbo9xCKtclkDqKr3V
ii6XQEDeASAwkZZAkDZwiiYyl0ASLZI3tcWWQFCQeM8kNpdA5HsiTzr6lkDS
kXgSjzqXQLXKsma/LpdAeJNNdWY/l0CIGUN+RGOXQGV6lMGhRJdAWWjTlcmX
l0B1G7duLkqXQCu3Y61OzJdAFHzki/dPl0D9BfTE0wCYQPUCkGfrVZdAz1SE
3Fg1mEBU5kQW/FuXQKGjFPTdaZhAMq26XyBil0Bz8qQLY56YQLeNDM1RaJdA
HjGeXg==
              "]]}, "Charting`Private`Tag#1"]}}, <|
         "HighlightElements" -> <|
           "Label" -> {"XYLabel"}, "Ball" -> {"IndicatedBall"}|>, 
          "LayoutOptions" -> <|
           "PlotRange" -> {{1307.5264481305253`, 1575.5967241070728`}, {
             1477.151424049276, 1498.0798837625023`}}, 
            "Frame" -> {{False, False}, {False, False}}, 
            "AxesOrigin" -> {1307.5264481305253`, 1477.151424049276}, 
            "ImageSize" -> {360, 360/GoldenRatio}, "Axes" -> {True, True}, 
            "LabelStyle" -> {}, "AspectRatio" -> GoldenRatio^(-1), 
            "DefaultStyle" -> {
              Directive[
               PointSize[0.012833333333333334`], 
               RGBColor[0.368417, 0.506779, 0.709798], 
               AbsoluteThickness[2]]}, 
            "HighlightLabelingFunctions" -> <|"CoordinatesToolOptions" -> ({
                Identity[
                 Part[#, 1]], 
                Identity[
                 Part[#, 2]]}& ), 
              "ScalingFunctions" -> {{Identity, Identity}, {
                Identity, Identity}}|>, "Primitives" -> {}, "GCFlag" -> 
            False|>, 
          "Meta" -> <|
           "DefaultHighlight" -> {"Dynamic", None}, "Index" -> {}, "Function" -> 
            ListPlot, "GroupHighlight" -> False|>|>]]& )[<|
        "HighlightElements" -> <|
          "Label" -> {"XYLabel"}, "Ball" -> {"IndicatedBall"}|>, 
         "LayoutOptions" -> <|
          "PlotRange" -> {{1307.5264481305253`, 1575.5967241070728`}, {
            1477.151424049276, 1498.0798837625023`}}, 
           "Frame" -> {{False, False}, {False, False}}, 
           "AxesOrigin" -> {1307.5264481305253`, 1477.151424049276}, 
           "ImageSize" -> {360, 360/GoldenRatio}, "Axes" -> {True, True}, 
           "LabelStyle" -> {}, "AspectRatio" -> GoldenRatio^(-1), 
           "DefaultStyle" -> {
             Directive[
              PointSize[0.012833333333333334`], 
              RGBColor[0.368417, 0.506779, 0.709798], 
              AbsoluteThickness[2]]}, 
           "HighlightLabelingFunctions" -> <|"CoordinatesToolOptions" -> ({
               Identity[
                Part[#, 1]], 
               Identity[
                Part[#, 2]]}& ), 
             "ScalingFunctions" -> {{Identity, Identity}, {
               Identity, Identity}}|>, "Primitives" -> {}, "GCFlag" -> 
           False|>, 
         "Meta" -> <|
          "DefaultHighlight" -> {"Dynamic", None}, "Index" -> {}, "Function" -> 
           ListPlot, "GroupHighlight" -> False|>|>],
       ImageSizeCache->{{4.503599627370496*^15, -4.503599627370496*^15}, {
        4.503599627370496*^15, -4.503599627370496*^15}}]},
     Annotation[{{
        Annotation[{
          Directive[
           PointSize[0.012833333333333334`], 
           RGBColor[0.368417, 0.506779, 0.709798], 
           AbsoluteThickness[2]], 
          Point[CompressedData["
1:eJwBYQGe/iFib1JlAgAAABUAAAACAAAAC8peNP2DlECNVPf9AhmXQN0Y70uC
uJRA/rpbs78al0CvZ39jB+2UQJj4lpubHJdAgbYPe4whlUCTETUKmh6XQFMF
oJIRVpVAuhWn9L4gl0AlVDCqloqVQPMjyVwPI5dA96LAwRu/lUAKckAakSWX
QMrxUNmg85VA6Mk+9kool0CcQOHwJSiWQMSk44VFK5dAbo9xCKtclkDqKr3V
ii6XQEDeASAwkZZAkDZwiiYyl0ASLZI3tcWWQFCQeM8kNpdA5HsiTzr6lkDS
kXgSjzqXQLXKsma/LpdAeJNNdWY/l0CIGUN+RGOXQGV6lMGhRJdAWWjTlcmX
l0B1G7duLkqXQCu3Y61OzJdAFHzki/dPl0D9BfTE0wCYQPUCkGfrVZdAz1SE
3Fg1mEBU5kQW/FuXQKGjFPTdaZhAMq26XyBil0Bz8qQLY56YQLeNDM1RaJdA
HjGeXg==
           "]]}, "Charting`Private`Tag#1"]}}, <|
      "HighlightElements" -> <|
        "Label" -> {"XYLabel"}, "Ball" -> {"IndicatedBall"}|>, 
       "LayoutOptions" -> <|
        "PlotRange" -> {{1307.5264481305253`, 1575.5967241070728`}, {
          1477.151424049276, 1498.0798837625023`}}, 
         "Frame" -> {{False, False}, {False, False}}, 
         "AxesOrigin" -> {1307.5264481305253`, 1477.151424049276}, 
         "ImageSize" -> {360, 360/GoldenRatio}, "Axes" -> {True, True}, 
         "LabelStyle" -> {}, "AspectRatio" -> GoldenRatio^(-1), 
         "DefaultStyle" -> {
           Directive[
            PointSize[0.012833333333333334`], 
            RGBColor[0.368417, 0.506779, 0.709798], 
            AbsoluteThickness[2]]}, 
         "HighlightLabelingFunctions" -> <|"CoordinatesToolOptions" -> ({
             Identity[
              Part[#, 1]], 
             Identity[
              Part[#, 2]]}& ), 
           "ScalingFunctions" -> {{Identity, Identity}, {
             Identity, Identity}}|>, "Primitives" -> {}, "GCFlag" -> False|>, 
       "Meta" -> <|
        "DefaultHighlight" -> {"Dynamic", None}, "Index" -> {}, "Function" -> 
         ListPlot, "GroupHighlight" -> False|>|>, 
      "DynamicHighlight"]], {{}, {}}}, 
   InterpretationBox[{
     TagBox[{{{}, {}, 
        TagBox[
         {RGBColor[0.368417, 0.506779, 0.709798], AbsoluteThickness[2], 
          Opacity[1.], LineBox[CompressedData["
1:eJxNxVtIUwEABuA1bV4Qh9BMTQVDa+Wg1GnoLBeEDp2rFE28lQ4lH2rOHLXY
prjymq6WNtfchJlS08SsLNZiHhQLwRASrdloJibLNBQN0e4P7T8PH19YsSij
hEqhUNL/+veyaCz2p7KV+/+EHFn/yWu4nhu930g63M8QkHId5w9Ktm/W4vH1
cCK8AfdIlXx+Cz6r5Ap17dhRVtWw0Y9XfZPlUyO4VJppTH2Hl4YihmUr+Pdg
VW+MW5vrvTUGVU8gNvm7dw8cwkTZal3SCbyo6hI25mJ9pd0nV4SfhRYuDiux
Q9dlntdi7Ux5XlM/LvpM3VgZxS3mWavThlPTE3PKvmHG4yLnvZ13XJfP+PJK
grDtTXXn3GF8vymeuZGMaR5XFc15+FJW1cScGIuKfb6Ya/Ek23EkUoe5tiuK
M49w0jGt2nMMCySKTskHTIhNdukaHmUVOqkeGtfT5unllBB82WPG6heN5YGh
IxXJWP3rgFWVj+OML+ujxNgZ4J+mqsMswXebuAO/5YV0LA3gRn+v7LBXeNIo
s8/O4gjq04KMNfxxH5t+zrPdNdOb07IWjKuHabTjMfh8bG7aLh5+IlonFPmY
Ls+M6q7AW7yEi6fqsGeW6Xkf6d1FQW5e9Zgt3dIQpC88MBPRjdjhxWEwmvHY
OMfyXo2npntpcbfx/Kc9p9WkKdvbC6mtOD7SQre04b6mRKGhHZs1fQ+3SL/u
Ct7M1uKFFz9u0O/i0K+WoWodZm2ydthJc9z1afEdOCdY7lglXcpcPijQ40p2
gcREuoY7YaUZ8C3+UW8h6T9lCkwz
           "]]},
         Annotation[#, "Charting`Private`Tag#1"]& ]}, {}},
      {"WolframDynamicHighlight", <|
       "Label" -> {"XYLabel"}, "Ball" -> {"InterpolatedBall"}|>}], 
     DynamicBox[(Charting`HighlightActionBox["DynamicHighlight", {}, 
       Slot["HighlightElements"], 
       Slot["LayoutOptions"], 
       Slot["Meta"], 
       Charting`HighlightActionFunction["DynamicHighlight", {{{{}, {}, 
           Annotation[{
             Directive[
              Opacity[1.], 
              RGBColor[0.368417, 0.506779, 0.709798], 
              AbsoluteThickness[2]], 
             Line[CompressedData["
1:eJxNxVtIUwEABuA1bV4Qh9BMTQVDa+Wg1GnoLBeEDp2rFE28lQ4lH2rOHLXY
prjymq6WNtfchJlS08SsLNZiHhQLwRASrdloJibLNBQN0e4P7T8PH19YsSij
hEqhUNL/+veyaCz2p7KV+/+EHFn/yWu4nhu930g63M8QkHId5w9Ktm/W4vH1
cCK8AfdIlXx+Cz6r5Ap17dhRVtWw0Y9XfZPlUyO4VJppTH2Hl4YihmUr+Pdg
VW+MW5vrvTUGVU8gNvm7dw8cwkTZal3SCbyo6hI25mJ9pd0nV4SfhRYuDiux
Q9dlntdi7Ux5XlM/LvpM3VgZxS3mWavThlPTE3PKvmHG4yLnvZ13XJfP+PJK
grDtTXXn3GF8vymeuZGMaR5XFc15+FJW1cScGIuKfb6Ya/Ek23EkUoe5tiuK
M49w0jGt2nMMCySKTskHTIhNdukaHmUVOqkeGtfT5unllBB82WPG6heN5YGh
IxXJWP3rgFWVj+OML+ujxNgZ4J+mqsMswXebuAO/5YV0LA3gRn+v7LBXeNIo
s8/O4gjq04KMNfxxH5t+zrPdNdOb07IWjKuHabTjMfh8bG7aLh5+IlonFPmY
Ls+M6q7AW7yEi6fqsGeW6Xkf6d1FQW5e9Zgt3dIQpC88MBPRjdjhxWEwmvHY
OMfyXo2npntpcbfx/Kc9p9WkKdvbC6mtOD7SQre04b6mRKGhHZs1fQ+3SL/u
Ct7M1uKFFz9u0O/i0K+WoWodZm2ydthJc9z1afEdOCdY7lglXcpcPijQ40p2
gcREuoY7YaUZ8C3+UW8h6T9lCkwz
              "]]}, "Charting`Private`Tag#1"]}}, {}}, <|
        "HighlightElements" -> <|
          "Label" -> {"XYLabel"}, "Ball" -> {"InterpolatedBall"}|>, 
         "LayoutOptions" -> <|
          "PlotRange" -> {{1312.9972700892274`, 1575.5967241070728`}, {
            1312.9972754484, 1575.5967187479002`}}, 
           "Frame" -> {{False, False}, {False, False}}, 
           "AxesOrigin" -> {1312.9972700892304`, 1312.997275448403}, 
           "ImageSize" -> {360, 360/GoldenRatio}, "Axes" -> {True, True}, 
           "LabelStyle" -> {}, "AspectRatio" -> GoldenRatio^(-1), 
           "DefaultStyle" -> {
             Directive[
              Opacity[1.], 
              RGBColor[0.368417, 0.506779, 0.709798], 
              AbsoluteThickness[2]]}, 
           "HighlightLabelingFunctions" -> <|"CoordinatesToolOptions" -> ({
               Identity[
                Part[#, 1]], 
               Identity[
                Part[#, 2]]}& ), 
             "ScalingFunctions" -> {{Identity, Identity}, {
               Identity, Identity}}|>, "Primitives" -> {}, "GCFlag" -> 
           False|>, 
         "Meta" -> <|
          "DefaultHighlight" -> {"Dynamic", None}, "Index" -> {}, "Function" -> 
           Plot, "GroupHighlight" -> False|>|>]]& )[<|
       "HighlightElements" -> <|
         "Label" -> {"XYLabel"}, "Ball" -> {"InterpolatedBall"}|>, 
        "LayoutOptions" -> <|
         "PlotRange" -> {{1312.9972700892274`, 1575.5967241070728`}, {
           1312.9972754484, 1575.5967187479002`}}, 
          "Frame" -> {{False, False}, {False, False}}, 
          "AxesOrigin" -> {1312.9972700892304`, 1312.997275448403}, 
          "ImageSize" -> {360, 360/GoldenRatio}, "Axes" -> {True, True}, 
          "LabelStyle" -> {}, "AspectRatio" -> GoldenRatio^(-1), 
          "DefaultStyle" -> {
            Directive[
             Opacity[1.], 
             RGBColor[0.368417, 0.506779, 0.709798], 
             AbsoluteThickness[2]]}, 
          "HighlightLabelingFunctions" -> <|"CoordinatesToolOptions" -> ({
              Identity[
               Part[#, 1]], 
              Identity[
               Part[#, 2]]}& ), 
            "ScalingFunctions" -> {{Identity, Identity}, {
              Identity, Identity}}|>, "Primitives" -> {}, "GCFlag" -> False|>,
         "Meta" -> <|
         "DefaultHighlight" -> {"Dynamic", None}, "Index" -> {}, "Function" -> 
          Plot, "GroupHighlight" -> False|>|>],
      ImageSizeCache->{{4.503599627370496*^15, -4.503599627370496*^15}, {
       4.503599627370496*^15, -4.503599627370496*^15}}]},
    Annotation[{{{{}, {}, 
        Annotation[{
          Directive[
           Opacity[1.], 
           RGBColor[0.368417, 0.506779, 0.709798], 
           AbsoluteThickness[2]], 
          Line[CompressedData["
1:eJxNxVtIUwEABuA1bV4Qh9BMTQVDa+Wg1GnoLBeEDp2rFE28lQ4lH2rOHLXY
prjymq6WNtfchJlS08SsLNZiHhQLwRASrdloJibLNBQN0e4P7T8PH19YsSij
hEqhUNL/+veyaCz2p7KV+/+EHFn/yWu4nhu930g63M8QkHId5w9Ktm/W4vH1
cCK8AfdIlXx+Cz6r5Ap17dhRVtWw0Y9XfZPlUyO4VJppTH2Hl4YihmUr+Pdg
VW+MW5vrvTUGVU8gNvm7dw8cwkTZal3SCbyo6hI25mJ9pd0nV4SfhRYuDiux
Q9dlntdi7Ux5XlM/LvpM3VgZxS3mWavThlPTE3PKvmHG4yLnvZ13XJfP+PJK
grDtTXXn3GF8vymeuZGMaR5XFc15+FJW1cScGIuKfb6Ya/Ek23EkUoe5tiuK
M49w0jGt2nMMCySKTskHTIhNdukaHmUVOqkeGtfT5unllBB82WPG6heN5YGh
IxXJWP3rgFWVj+OML+ujxNgZ4J+mqsMswXebuAO/5YV0LA3gRn+v7LBXeNIo
s8/O4gjq04KMNfxxH5t+zrPdNdOb07IWjKuHabTjMfh8bG7aLh5+IlonFPmY
Ls+M6q7AW7yEi6fqsGeW6Xkf6d1FQW5e9Zgt3dIQpC88MBPRjdjhxWEwmvHY
OMfyXo2npntpcbfx/Kc9p9WkKdvbC6mtOD7SQre04b6mRKGhHZs1fQ+3SL/u
Ct7M1uKFFz9u0O/i0K+WoWodZm2ydthJc9z1afEdOCdY7lglXcpcPijQ40p2
gcREuoY7YaUZ8C3+UW8h6T9lCkwz
           "]]}, "Charting`Private`Tag#1"]}}, {}}, <|
     "HighlightElements" -> <|
       "Label" -> {"XYLabel"}, "Ball" -> {"InterpolatedBall"}|>, 
      "LayoutOptions" -> <|
       "PlotRange" -> {{1312.9972700892274`, 1575.5967241070728`}, {
         1312.9972754484, 1575.5967187479002`}}, 
        "Frame" -> {{False, False}, {False, False}}, 
        "AxesOrigin" -> {1312.9972700892304`, 1312.997275448403}, 
        "ImageSize" -> {360, 360/GoldenRatio}, "Axes" -> {True, True}, 
        "LabelStyle" -> {}, "AspectRatio" -> GoldenRatio^(-1), "DefaultStyle" -> {
          Directive[
           Opacity[1.], 
           RGBColor[0.368417, 0.506779, 0.709798], 
           AbsoluteThickness[2]]}, 
        "HighlightLabelingFunctions" -> <|"CoordinatesToolOptions" -> ({
            Identity[
             Part[#, 1]], 
            Identity[
             Part[#, 2]]}& ), 
          "ScalingFunctions" -> {{Identity, Identity}, {
            Identity, Identity}}|>, "Primitives" -> {}, "GCFlag" -> False|>, 
      "Meta" -> <|
       "DefaultHighlight" -> {"Dynamic", None}, "Index" -> {}, "Function" -> 
        Plot, "GroupHighlight" -> False|>|>, "DynamicHighlight"]]},
  AspectRatio->NCache[GoldenRatio^(-1), 0.6180339887498948],
  Axes->{True, True},
  AxesLabel->{None, None},
  AxesOrigin->{1307.5264481305253`, 1477.151424049276},
  DisplayFunction->Identity,
  Frame->{{False, False}, {False, False}},
  FrameLabel->{{None, None}, {None, None}},
  FrameTicks->{{Automatic, Automatic}, {Automatic, Automatic}},
  GridLines->{None, None},
  GridLinesStyle->Directive[
    GrayLevel[0.5, 0.4]],
  Method->{
   "AxisPadding" -> Scaled[0.02], "DefaultBoundaryStyle" -> Automatic, 
    "DefaultGraphicsInteraction" -> {
     "Version" -> 1.2, "TrackMousePosition" -> {True, False}, 
      "Effects" -> {
       "Highlight" -> {"ratio" -> 2}, "HighlightPoint" -> {"ratio" -> 2}, 
        "Droplines" -> {
         "freeformCursorMode" -> True, 
          "placement" -> {"x" -> "All", "y" -> "None"}}}}, "DefaultMeshStyle" -> 
    AbsolutePointSize[6], "DefaultPlotStyle" -> {
      Directive[
       RGBColor[0.368417, 0.506779, 0.709798], 
       AbsoluteThickness[2]], 
      Directive[
       RGBColor[0.880722, 0.611041, 0.142051], 
       AbsoluteThickness[2]], 
      Directive[
       RGBColor[0.560181, 0.691569, 0.194885], 
       AbsoluteThickness[2]], 
      Directive[
       RGBColor[0.922526, 0.385626, 0.209179], 
       AbsoluteThickness[2]], 
      Directive[
       RGBColor[0.528488, 0.470624, 0.701351], 
       AbsoluteThickness[2]], 
      Directive[
       RGBColor[0.772079, 0.431554, 0.102387], 
       AbsoluteThickness[2]], 
      Directive[
       RGBColor[0.363898, 0.618501, 0.782349], 
       AbsoluteThickness[2]], 
      Directive[
       RGBColor[1, 0.75, 0], 
       AbsoluteThickness[2]], 
      Directive[
       RGBColor[0.647624, 0.37816, 0.614037], 
       AbsoluteThickness[2]], 
      Directive[
       RGBColor[0.571589, 0.586483, 0.], 
       AbsoluteThickness[2]], 
      Directive[
       RGBColor[0.915, 0.3325, 0.2125], 
       AbsoluteThickness[2]], 
      Directive[
       RGBColor[0.40082222609352647`, 0.5220066643438841, 0.85], 
       AbsoluteThickness[2]], 
      Directive[
       RGBColor[0.9728288904374106, 0.621644452187053, 0.07336199581899142], 
       AbsoluteThickness[2]], 
      Directive[
       RGBColor[0.736782672705901, 0.358, 0.5030266573755369], 
       AbsoluteThickness[2]], 
      Directive[
       RGBColor[0.28026441037696703`, 0.715, 0.4292089322474965], 
       AbsoluteThickness[2]]}, "DomainPadding" -> Scaled[0.02], 
    "PointSizeFunction" -> "SmallPointSize", "RangePadding" -> Scaled[0.05], 
    "OptimizePlotMarkers" -> True, "IncludeHighlighting" -> "CurrentPoint", 
    "HighlightStyle" -> Automatic, "OptimizePlotMarkers" -> True, 
    "CoordinatesToolOptions" -> {"DisplayFunction" -> ({
        Identity[
         Part[#, 1]], 
        Identity[
         Part[#, 2]]}& ), "CopiedValueFunction" -> ({
        Identity[
         Part[#, 1]], 
        Identity[
         Part[#, 2]]}& )}},
  PlotRange->{{1307.5264481305253`, 1575.5967241070728`}, {1477.151424049276, 
   1498.0798837625023`}},
  PlotRangeClipping->True,
  PlotRangePadding->{{
     Scaled[0.02], 
     Scaled[0.02]}, {
     Scaled[0.05], 
     Scaled[0.05]}},
  Ticks->{Automatic, Automatic}]], "Input",
 CellGroupingRules->{"GroupTogetherGrouping", 10000.},
 CellChangeTimes->{
  3.91555051645763*^9},ExpressionUUID->"7c9be7d1-8820-4875-9da4-c54de54da981"],

Cell[BoxData[
 RowBox[{"(*", " ", 
  RowBox[{
   RowBox[{
    RowBox[{"That", "'"}], "s", " ", "the", " ", "result", " ", "for", " ", 
    "ks"}], "=", "1"}], " ", "*)"}]], "Input",
 CellGroupingRules->{"GroupTogetherGrouping", 10000.},
 CellChangeTimes->{{3.915288154977332*^9, 3.9152882058067884`*^9}, {
   3.915289245718051*^9, 3.915289258221198*^9}, {3.9152895031381397`*^9, 
   3.915289521219276*^9}, {3.9152911121603007`*^9, 3.9152911291019*^9}, {
   3.9155504549200125`*^9, 3.915550471854451*^9}, 
   3.915550516458141*^9},ExpressionUUID->"9b3b00c0-a69c-40e8-9890-\
b2af402210d9"],

Cell[BoxData[
 GraphicsBox[{{{}, 
    InterpretationBox[{
      TagBox[
       TagBox[
        {RGBColor[0.368417, 0.506779, 0.709798], PointSize[
         0.012833333333333334`], AbsoluteThickness[2], 
         PointBox[{{464.61343928012553`, 485.9368177273462}, {
          469.2595736729268, 486.04698404311404`}, {473.90570806572805`, 
          486.1629937948799}, {478.55184245852934`, 486.2846516675101}, {
          483.19797685133057`, 486.41180312656064`}, {487.84411124413185`, 
          486.5440947992285}, {492.4902456369331, 486.68119538560217`}, {
          497.13638002973437`, 486.82269362045224`}, {501.7825144225356, 
          486.96820749076176`}, {506.4286488153369, 487.1173096240065}, {
          511.0747832081381, 487.2696536616363}, {515.7209176009394, 
          487.42487191467956`}, {520.3670519937407, 487.5826613582165}, {
          525.0131863865417, 487.74272487140513`}}]},
        Annotation[#, "Charting`Private`Tag#1"]& ],
       {"WolframDynamicHighlight", <|
        "Label" -> {"XYLabel"}, "Ball" -> {"IndicatedBall"}|>}], 
      DynamicBox[(Charting`HighlightActionBox["DynamicHighlight", {}, 
        Slot["HighlightElements"], 
        Slot["LayoutOptions"], 
        Slot["Meta"], 
        Charting`HighlightActionFunction["DynamicHighlight", {{
           Annotation[{
             Directive[
              PointSize[0.012833333333333334`], 
              RGBColor[0.368417, 0.506779, 0.709798], 
              AbsoluteThickness[2]], 
             
             Point[{{464.61343928012553`, 485.9368177273462}, {
              469.2595736729268, 486.04698404311404`}, {473.90570806572805`, 
              486.1629937948799}, {478.55184245852934`, 486.2846516675101}, {
              483.19797685133057`, 486.41180312656064`}, {487.84411124413185`,
               486.5440947992285}, {492.4902456369331, 486.68119538560217`}, {
              497.13638002973437`, 486.82269362045224`}, {501.7825144225356, 
              486.96820749076176`}, {506.4286488153369, 487.1173096240065}, {
              511.0747832081381, 487.2696536616363}, {515.7209176009394, 
              487.42487191467956`}, {520.3670519937407, 487.5826613582165}, {
              525.0131863865417, 487.74272487140513`}}]}, 
            "Charting`Private`Tag#1"]}}, <|
         "HighlightElements" -> <|
           "Label" -> {"XYLabel"}, "Ball" -> {"IndicatedBall"}|>, 
          "LayoutOptions" -> <|
           "PlotRange" -> {{463.3551112154096, 525.0131863865417}, {
             485.83648955267734`, 487.74272487140513`}}, 
            "Frame" -> {{False, False}, {False, False}}, 
            "AxesOrigin" -> {463.3551112154096, 485.83648955267734`}, 
            "ImageSize" -> {360, 360/GoldenRatio}, "Axes" -> {True, True}, 
            "LabelStyle" -> {}, "AspectRatio" -> GoldenRatio^(-1), 
            "DefaultStyle" -> {
              Directive[
               PointSize[0.012833333333333334`], 
               RGBColor[0.368417, 0.506779, 0.709798], 
               AbsoluteThickness[2]]}, 
            "HighlightLabelingFunctions" -> <|"CoordinatesToolOptions" -> ({
                Identity[
                 Part[#, 1]], 
                Identity[
                 Part[#, 2]]}& ), 
              "ScalingFunctions" -> {{Identity, Identity}, {
                Identity, Identity}}|>, "Primitives" -> {}, "GCFlag" -> 
            False|>, 
          "Meta" -> <|
           "DefaultHighlight" -> {"Dynamic", None}, "Index" -> {}, "Function" -> 
            ListPlot, "GroupHighlight" -> False|>|>]]& )[<|
        "HighlightElements" -> <|
          "Label" -> {"XYLabel"}, "Ball" -> {"IndicatedBall"}|>, 
         "LayoutOptions" -> <|
          "PlotRange" -> {{463.3551112154096, 525.0131863865417}, {
            485.83648955267734`, 487.74272487140513`}}, 
           "Frame" -> {{False, False}, {False, False}}, 
           "AxesOrigin" -> {463.3551112154096, 485.83648955267734`}, 
           "ImageSize" -> {360, 360/GoldenRatio}, "Axes" -> {True, True}, 
           "LabelStyle" -> {}, "AspectRatio" -> GoldenRatio^(-1), 
           "DefaultStyle" -> {
             Directive[
              PointSize[0.012833333333333334`], 
              RGBColor[0.368417, 0.506779, 0.709798], 
              AbsoluteThickness[2]]}, 
           "HighlightLabelingFunctions" -> <|"CoordinatesToolOptions" -> ({
               Identity[
                Part[#, 1]], 
               Identity[
                Part[#, 2]]}& ), 
             "ScalingFunctions" -> {{Identity, Identity}, {
               Identity, Identity}}|>, "Primitives" -> {}, "GCFlag" -> 
           False|>, 
         "Meta" -> <|
          "DefaultHighlight" -> {"Dynamic", None}, "Index" -> {}, "Function" -> 
           ListPlot, "GroupHighlight" -> False|>|>],
       ImageSizeCache->{{4.503599627370496*^15, -4.503599627370496*^15}, {
        4.503599627370496*^15, -4.503599627370496*^15}}]},
     Annotation[{{
        Annotation[{
          Directive[
           PointSize[0.012833333333333334`], 
           RGBColor[0.368417, 0.506779, 0.709798], 
           AbsoluteThickness[2]], 
          
          Point[{{464.61343928012553`, 485.9368177273462}, {469.2595736729268,
            486.04698404311404`}, {473.90570806572805`, 486.1629937948799}, {
           478.55184245852934`, 486.2846516675101}, {483.19797685133057`, 
           486.41180312656064`}, {487.84411124413185`, 486.5440947992285}, {
           492.4902456369331, 486.68119538560217`}, {497.13638002973437`, 
           486.82269362045224`}, {501.7825144225356, 486.96820749076176`}, {
           506.4286488153369, 487.1173096240065}, {511.0747832081381, 
           487.2696536616363}, {515.7209176009394, 487.42487191467956`}, {
           520.3670519937407, 487.5826613582165}, {525.0131863865417, 
           487.74272487140513`}}]}, "Charting`Private`Tag#1"]}}, <|
      "HighlightElements" -> <|
        "Label" -> {"XYLabel"}, "Ball" -> {"IndicatedBall"}|>, 
       "LayoutOptions" -> <|
        "PlotRange" -> {{463.3551112154096, 525.0131863865417}, {
          485.83648955267734`, 487.74272487140513`}}, 
         "Frame" -> {{False, False}, {False, False}}, 
         "AxesOrigin" -> {463.3551112154096, 485.83648955267734`}, 
         "ImageSize" -> {360, 360/GoldenRatio}, "Axes" -> {True, True}, 
         "LabelStyle" -> {}, "AspectRatio" -> GoldenRatio^(-1), 
         "DefaultStyle" -> {
           Directive[
            PointSize[0.012833333333333334`], 
            RGBColor[0.368417, 0.506779, 0.709798], 
            AbsoluteThickness[2]]}, 
         "HighlightLabelingFunctions" -> <|"CoordinatesToolOptions" -> ({
             Identity[
              Part[#, 1]], 
             Identity[
              Part[#, 2]]}& ), 
           "ScalingFunctions" -> {{Identity, Identity}, {
             Identity, Identity}}|>, "Primitives" -> {}, "GCFlag" -> False|>, 
       "Meta" -> <|
        "DefaultHighlight" -> {"Dynamic", None}, "Index" -> {}, "Function" -> 
         ListPlot, "GroupHighlight" -> False|>|>, 
      "DynamicHighlight"]], {{}, {}}}, 
   InterpretationBox[{
     TagBox[{{{}, {}, 
        TagBox[
         {RGBColor[0.368417, 0.506779, 0.709798], AbsoluteThickness[2], 
          Opacity[1.], LineBox[CompressedData["
1:eJxNxVtMEmAABlDm5kgLVyZphguzApeXgdPaWptTsYvklCiRkgkq6EKzZK5l
XmeTKdM1KwqZ4XRm1lr6hGkrHwRMS0HMZqVOZmZSxkK3wtnlIb//4eyEyi4J
8rwoFMrpv/6tMv3uHPcpj/9/U0NKHcMXd6dpFfnEc9NRbMpWzF/Jehi9DYcF
DTxq9MO2gqtP+Tsxh+bqszCwvkqclMnBXHfZiiYJvyq9HZmdgbcfZDlGLuLq
yeK+6Qps6OFSa5rxoN65aHmAaWrJUu8zTDWckMWO4UjjF494Hgtna9nMVRwe
ox0t96nAddKbFQw8Re14HcjBddoZfRoPy1hWTYQILzuOug1KbDBIrhsrsVf9
z7L8W1heo/EzduHVa1OD3f2Ya9A5Y8dxyxD9SK4De/9S7+Ku4ZDzKuVd38rN
pQOBjrYQLDgVY03kYt5isuBGMs6p9XcXZOLo1HO0xULMChIcp1ZjposXYG7G
5rUe0d4urFuffB7cj4Ojr+iejGGT1KRdmMcl7f7sgVX8Wb2spXtXbX7oZfjj
Vj88RNu//iMIz8l09N1heIdR+aIpAt8L83TY4nBc00KwIh4LvfjikZN4uKFo
0nMGC+lf58qzsLZTebaLePqwc9hGLBUv97IkuOj+Uq2VWB3+iX0gG/cfmy0e
leGNN5KFNeKE7JnM0BxsqfmYUEpsN78PYObib+nvjCV5mOPIiGwlVqmm2izE
njtv60PkeMsH+wUzcUqh0OoibtyY4DEUmB46EXWZWNQraG8h1ifaAk3Es/Z0
zXfifXIrZU8+/gPg0DxH
           "]]},
         Annotation[#, "Charting`Private`Tag#1"]& ]}, {}},
      {"WolframDynamicHighlight", <|
       "Label" -> {"XYLabel"}, "Ball" -> {"InterpolatedBall"}|>}], 
     DynamicBox[(Charting`HighlightActionBox["DynamicHighlight", {}, 
       Slot["HighlightElements"], 
       Slot["LayoutOptions"], 
       Slot["Meta"], 
       Charting`HighlightActionFunction["DynamicHighlight", {{{{}, {}, 
           Annotation[{
             Directive[
              Opacity[1.], 
              RGBColor[0.368417, 0.506779, 0.709798], 
              AbsoluteThickness[2]], 
             Line[CompressedData["
1:eJxNxVtMEmAABlDm5kgLVyZphguzApeXgdPaWptTsYvklCiRkgkq6EKzZK5l
XmeTKdM1KwqZ4XRm1lr6hGkrHwRMS0HMZqVOZmZSxkK3wtnlIb//4eyEyi4J
8rwoFMrpv/6tMv3uHPcpj/9/U0NKHcMXd6dpFfnEc9NRbMpWzF/Jehi9DYcF
DTxq9MO2gqtP+Tsxh+bqszCwvkqclMnBXHfZiiYJvyq9HZmdgbcfZDlGLuLq
yeK+6Qps6OFSa5rxoN65aHmAaWrJUu8zTDWckMWO4UjjF494Hgtna9nMVRwe
ox0t96nAddKbFQw8Re14HcjBddoZfRoPy1hWTYQILzuOug1KbDBIrhsrsVf9
z7L8W1heo/EzduHVa1OD3f2Ya9A5Y8dxyxD9SK4De/9S7+Ku4ZDzKuVd38rN
pQOBjrYQLDgVY03kYt5isuBGMs6p9XcXZOLo1HO0xULMChIcp1ZjposXYG7G
5rUe0d4urFuffB7cj4Ojr+iejGGT1KRdmMcl7f7sgVX8Wb2spXtXbX7oZfjj
Vj88RNu//iMIz8l09N1heIdR+aIpAt8L83TY4nBc00KwIh4LvfjikZN4uKFo
0nMGC+lf58qzsLZTebaLePqwc9hGLBUv97IkuOj+Uq2VWB3+iX0gG/cfmy0e
leGNN5KFNeKE7JnM0BxsqfmYUEpsN78PYObib+nvjCV5mOPIiGwlVqmm2izE
njtv60PkeMsH+wUzcUqh0OoibtyY4DEUmB46EXWZWNQraG8h1ifaAk3Es/Z0
zXfifXIrZU8+/gPg0DxH
              "]]}, "Charting`Private`Tag#1"]}}, {}}, <|
        "HighlightElements" -> <|
          "Label" -> {"XYLabel"}, "Ball" -> {"InterpolatedBall"}|>, 
         "LayoutOptions" -> <|
          "PlotRange" -> {{464.61343928012553`, 525.0131863865417}, {
            464.6134405127734, 525.0131851538938}}, 
           "Frame" -> {{False, False}, {False, False}}, 
           "AxesOrigin" -> {464.61343928012656`, 464.61344051277445`}, 
           "ImageSize" -> {360, 360/GoldenRatio}, "Axes" -> {True, True}, 
           "LabelStyle" -> {}, "AspectRatio" -> GoldenRatio^(-1), 
           "DefaultStyle" -> {
             Directive[
              Opacity[1.], 
              RGBColor[0.368417, 0.506779, 0.709798], 
              AbsoluteThickness[2]]}, 
           "HighlightLabelingFunctions" -> <|"CoordinatesToolOptions" -> ({
               Identity[
                Part[#, 1]], 
               Identity[
                Part[#, 2]]}& ), 
             "ScalingFunctions" -> {{Identity, Identity}, {
               Identity, Identity}}|>, "Primitives" -> {}, "GCFlag" -> 
           False|>, 
         "Meta" -> <|
          "DefaultHighlight" -> {"Dynamic", None}, "Index" -> {}, "Function" -> 
           Plot, "GroupHighlight" -> False|>|>]]& )[<|
       "HighlightElements" -> <|
         "Label" -> {"XYLabel"}, "Ball" -> {"InterpolatedBall"}|>, 
        "LayoutOptions" -> <|
         "PlotRange" -> {{464.61343928012553`, 525.0131863865417}, {
           464.6134405127734, 525.0131851538938}}, 
          "Frame" -> {{False, False}, {False, False}}, 
          "AxesOrigin" -> {464.61343928012656`, 464.61344051277445`}, 
          "ImageSize" -> {360, 360/GoldenRatio}, "Axes" -> {True, True}, 
          "LabelStyle" -> {}, "AspectRatio" -> GoldenRatio^(-1), 
          "DefaultStyle" -> {
            Directive[
             Opacity[1.], 
             RGBColor[0.368417, 0.506779, 0.709798], 
             AbsoluteThickness[2]]}, 
          "HighlightLabelingFunctions" -> <|"CoordinatesToolOptions" -> ({
              Identity[
               Part[#, 1]], 
              Identity[
               Part[#, 2]]}& ), 
            "ScalingFunctions" -> {{Identity, Identity}, {
              Identity, Identity}}|>, "Primitives" -> {}, "GCFlag" -> False|>,
         "Meta" -> <|
         "DefaultHighlight" -> {"Dynamic", None}, "Index" -> {}, "Function" -> 
          Plot, "GroupHighlight" -> False|>|>],
      ImageSizeCache->{{4.503599627370496*^15, -4.503599627370496*^15}, {
       4.503599627370496*^15, -4.503599627370496*^15}}]},
    Annotation[{{{{}, {}, 
        Annotation[{
          Directive[
           Opacity[1.], 
           RGBColor[0.368417, 0.506779, 0.709798], 
           AbsoluteThickness[2]], 
          Line[CompressedData["
1:eJxNxVtMEmAABlDm5kgLVyZphguzApeXgdPaWptTsYvklCiRkgkq6EKzZK5l
XmeTKdM1KwqZ4XRm1lr6hGkrHwRMS0HMZqVOZmZSxkK3wtnlIb//4eyEyi4J
8rwoFMrpv/6tMv3uHPcpj/9/U0NKHcMXd6dpFfnEc9NRbMpWzF/Jehi9DYcF
DTxq9MO2gqtP+Tsxh+bqszCwvkqclMnBXHfZiiYJvyq9HZmdgbcfZDlGLuLq
yeK+6Qps6OFSa5rxoN65aHmAaWrJUu8zTDWckMWO4UjjF494Hgtna9nMVRwe
ox0t96nAddKbFQw8Re14HcjBddoZfRoPy1hWTYQILzuOug1KbDBIrhsrsVf9
z7L8W1heo/EzduHVa1OD3f2Ya9A5Y8dxyxD9SK4De/9S7+Ku4ZDzKuVd38rN
pQOBjrYQLDgVY03kYt5isuBGMs6p9XcXZOLo1HO0xULMChIcp1ZjposXYG7G
5rUe0d4urFuffB7cj4Ojr+iejGGT1KRdmMcl7f7sgVX8Wb2spXtXbX7oZfjj
Vj88RNu//iMIz8l09N1heIdR+aIpAt8L83TY4nBc00KwIh4LvfjikZN4uKFo
0nMGC+lf58qzsLZTebaLePqwc9hGLBUv97IkuOj+Uq2VWB3+iX0gG/cfmy0e
leGNN5KFNeKE7JnM0BxsqfmYUEpsN78PYObib+nvjCV5mOPIiGwlVqmm2izE
njtv60PkeMsH+wUzcUqh0OoibtyY4DEUmB46EXWZWNQraG8h1ifaAk3Es/Z0
zXfifXIrZU8+/gPg0DxH
           "]]}, "Charting`Private`Tag#1"]}}, {}}, <|
     "HighlightElements" -> <|
       "Label" -> {"XYLabel"}, "Ball" -> {"InterpolatedBall"}|>, 
      "LayoutOptions" -> <|
       "PlotRange" -> {{464.61343928012553`, 525.0131863865417}, {
         464.6134405127734, 525.0131851538938}}, 
        "Frame" -> {{False, False}, {False, False}}, 
        "AxesOrigin" -> {464.61343928012656`, 464.61344051277445`}, 
        "ImageSize" -> {360, 360/GoldenRatio}, "Axes" -> {True, True}, 
        "LabelStyle" -> {}, "AspectRatio" -> GoldenRatio^(-1), "DefaultStyle" -> {
          Directive[
           Opacity[1.], 
           RGBColor[0.368417, 0.506779, 0.709798], 
           AbsoluteThickness[2]]}, 
        "HighlightLabelingFunctions" -> <|"CoordinatesToolOptions" -> ({
            Identity[
             Part[#, 1]], 
            Identity[
             Part[#, 2]]}& ), 
          "ScalingFunctions" -> {{Identity, Identity}, {
            Identity, Identity}}|>, "Primitives" -> {}, "GCFlag" -> False|>, 
      "Meta" -> <|
       "DefaultHighlight" -> {"Dynamic", None}, "Index" -> {}, "Function" -> 
        Plot, "GroupHighlight" -> False|>|>, "DynamicHighlight"]]},
  AspectRatio->NCache[GoldenRatio^(-1), 0.6180339887498948],
  Axes->{True, True},
  AxesLabel->{None, None},
  AxesOrigin->{463.3551112154096, 485.83648955267734`},
  DisplayFunction->Identity,
  Frame->{{False, False}, {False, False}},
  FrameLabel->{{None, None}, {None, None}},
  FrameTicks->{{Automatic, Automatic}, {Automatic, Automatic}},
  GridLines->{None, None},
  GridLinesStyle->Directive[
    GrayLevel[0.5, 0.4]],
  Method->{
   "AxisPadding" -> Scaled[0.02], "DefaultBoundaryStyle" -> Automatic, 
    "DefaultGraphicsInteraction" -> {
     "Version" -> 1.2, "TrackMousePosition" -> {True, False}, 
      "Effects" -> {
       "Highlight" -> {"ratio" -> 2}, "HighlightPoint" -> {"ratio" -> 2}, 
        "Droplines" -> {
         "freeformCursorMode" -> True, 
          "placement" -> {"x" -> "All", "y" -> "None"}}}}, "DefaultMeshStyle" -> 
    AbsolutePointSize[6], "DefaultPlotStyle" -> {
      Directive[
       RGBColor[0.368417, 0.506779, 0.709798], 
       AbsoluteThickness[2]], 
      Directive[
       RGBColor[0.880722, 0.611041, 0.142051], 
       AbsoluteThickness[2]], 
      Directive[
       RGBColor[0.560181, 0.691569, 0.194885], 
       AbsoluteThickness[2]], 
      Directive[
       RGBColor[0.922526, 0.385626, 0.209179], 
       AbsoluteThickness[2]], 
      Directive[
       RGBColor[0.528488, 0.470624, 0.701351], 
       AbsoluteThickness[2]], 
      Directive[
       RGBColor[0.772079, 0.431554, 0.102387], 
       AbsoluteThickness[2]], 
      Directive[
       RGBColor[0.363898, 0.618501, 0.782349], 
       AbsoluteThickness[2]], 
      Directive[
       RGBColor[1, 0.75, 0], 
       AbsoluteThickness[2]], 
      Directive[
       RGBColor[0.647624, 0.37816, 0.614037], 
       AbsoluteThickness[2]], 
      Directive[
       RGBColor[0.571589, 0.586483, 0.], 
       AbsoluteThickness[2]], 
      Directive[
       RGBColor[0.915, 0.3325, 0.2125], 
       AbsoluteThickness[2]], 
      Directive[
       RGBColor[0.40082222609352647`, 0.5220066643438841, 0.85], 
       AbsoluteThickness[2]], 
      Directive[
       RGBColor[0.9728288904374106, 0.621644452187053, 0.07336199581899142], 
       AbsoluteThickness[2]], 
      Directive[
       RGBColor[0.736782672705901, 0.358, 0.5030266573755369], 
       AbsoluteThickness[2]], 
      Directive[
       RGBColor[0.28026441037696703`, 0.715, 0.4292089322474965], 
       AbsoluteThickness[2]]}, "DomainPadding" -> Scaled[0.02], 
    "PointSizeFunction" -> "SmallPointSize", "RangePadding" -> Scaled[0.05], 
    "OptimizePlotMarkers" -> True, "IncludeHighlighting" -> "CurrentPoint", 
    "HighlightStyle" -> Automatic, "OptimizePlotMarkers" -> True, 
    "CoordinatesToolOptions" -> {"DisplayFunction" -> ({
        Identity[
         Part[#, 1]], 
        Identity[
         Part[#, 2]]}& ), "CopiedValueFunction" -> ({
        Identity[
         Part[#, 1]], 
        Identity[
         Part[#, 2]]}& )}},
  PlotRange->{{463.3551112154096, 525.0131863865417}, {485.83648955267734`, 
   487.74272487140513`}},
  PlotRangeClipping->True,
  PlotRangePadding->{{
     Scaled[0.02], 
     Scaled[0.02]}, {
     Scaled[0.05], 
     Scaled[0.05]}},
  Ticks->{Automatic, Automatic}]], "Output",
 CellGroupingRules->{"GroupTogetherGrouping", 10000.},
 CellChangeTimes->{
  3.915291059873342*^9, {3.9152911076111975`*^9, 3.9152911293990326`*^9}, 
   3.915550516459135*^9},
 CellLabel->
  "Out[303]=",ExpressionUUID->"99da6e21-0f9f-44c0-941d-27a8013e2c8e"]
}, Closed]],

Cell[CellGroupData[{

Cell[BoxData[
 RowBox[{
  RowBox[{"(*", " ", 
   RowBox[{
   "Here", " ", "are", " ", "the", " ", "found", " ", "values", " ", "of", 
    " ", "\[Eta]"}], " ", "*)"}], 
  StyleBox["\[IndentingNewLine]",
   Background->RGBColor[1, 1, 0.85]], 
  RowBox[{
   RowBox[{
    RowBox[{"etacr01", "=", "1928.5470657073904`"}], ";"}], " ", 
   RowBox[{"(*", " ", 
    RowBox[{
     SubscriptBox["k", "s"], "=", "0"}], " ", "*)"}], "\[IndentingNewLine]", 
   RowBox[{
    RowBox[{"etacr02", "=", "1488.29932122596`"}], ";"}], " ", 
   RowBox[{"(*", " ", 
    RowBox[{
     SubscriptBox["k", "s"], "=", "0.3"}], " ", "*)"}], "\[IndentingNewLine]", 
   RowBox[{
    RowBox[{"etacr03", "=", "486.50547128740044`"}], ";"}], " ", 
   RowBox[{"(*", " ", 
    RowBox[{
     SubscriptBox["k", "s"], "=", "1"}], " ", "*)"}], "\[IndentingNewLine]", 
   "\[IndentingNewLine]", 
   RowBox[{
    RowBox[{"Thk", "=", "0.0075"}], ";"}], 
   RowBox[{"(*", " ", 
    RowBox[{"Thickness", " ", "of", " ", "graphs"}], " ", "*)"}], 
   "\[IndentingNewLine]", "\[IndentingNewLine]", 
   RowBox[{"Show", "[", 
    RowBox[{
     RowBox[{"ListPlot", "[", 
      RowBox[{
       RowBox[{"{", 
        RowBox[{
         RowBox[{"AcurEtaDet", "[", 
          RowBox[{"[", "1", "]"}], "]"}], ",", 
         RowBox[{"AcurEtaDet", "[", 
          RowBox[{"[", "2", "]"}], "]"}], ",", 
         RowBox[{"AcurEtaDet", "[", 
          RowBox[{"[", "3", "]"}], "]"}]}], "}"}], ",", 
       RowBox[{"Joined", "->", "True"}], ",", 
       RowBox[{"PlotStyle", "->", 
        RowBox[{"{", 
         RowBox[{
          RowBox[{"Directive", "[", 
           RowBox[{
            RowBox[{"Darker", "[", "Red", "]"}], ",", 
            RowBox[{"Thickness", "[", "Thk", "]"}]}], "]"}], ",", 
          RowBox[{"Directive", "[", 
           RowBox[{
            RowBox[{"Darker", "[", "Green", "]"}], ",", 
            RowBox[{"Thickness", "[", "Thk", "]"}]}], "]"}], ",", 
          RowBox[{"Directive", "[", 
           RowBox[{
            RowBox[{"Darker", "[", "Blue", "]"}], ",", 
            RowBox[{"Thickness", "[", "Thk", "]"}]}], "]"}]}], "}"}]}], ",", 
       RowBox[{"Frame", "->", "True"}], ",", 
       RowBox[{"FrameLabel", "->", 
        RowBox[{"{", 
         RowBox[{
         "\"\<Coefficient of drug impurity, \[Eta]\>\"", ",", 
          "\"\<Minimal single curative dose, \
\!\(\*SubscriptBox[StyleBox[\"A\",FontSlant->\"Italic\"], \
\"cur\"]\)\!\(\*StyleBox[\" \
\",FontSlant->\"Italic\"]\)\!\(\*StyleBox[\"(\",FontSlant->\"Italic\"]\)\!\(\*\
StyleBox[\"nCi\",FontSlant->\"Italic\"]\)\!\(\*StyleBox[\")\",FontSlant->\"\
Italic\"]\)\>\""}], "}"}]}], ",", 
       RowBox[{"PlotRange", "->", 
        RowBox[{"{", 
         RowBox[{
          RowBox[{"{", 
           RowBox[{
            RowBox[{"0", "-", "10"}], ",", 
            RowBox[{"2200", "+", "10"}]}], "}"}], ",", 
          RowBox[{"{", 
           RowBox[{"0", ",", "250"}], "}"}]}], "}"}]}]}], "]"}], 
     "\[IndentingNewLine]", ",", 
     RowBox[{"Plot", "[", 
      RowBox[{
       RowBox[{"{", 
        RowBox[{
         RowBox[{"10000", "*", 
          RowBox[{"(", 
           RowBox[{"x", "-", "etacr01"}], ")"}]}], ",", 
         RowBox[{"10000", "*", 
          RowBox[{"(", 
           RowBox[{"x", "-", 
            RowBox[{"(", 
             RowBox[{
              FractionBox[
               RowBox[{"gamma", "*", "N0"}], "Acur01"], "-", "1"}], ")"}]}], 
           ")"}]}]}], "}"}], ",", 
       RowBox[{"{", 
        RowBox[{"x", ",", "1600", ",", "2200"}], "}"}], ",", 
       RowBox[{"PlotStyle", "->", 
        RowBox[{"{", 
         RowBox[{
          RowBox[{"Directive", "[", 
           RowBox[{
            RowBox[{"Darker", "[", "Red", "]"}], ",", "Dashed"}], "]"}], ",", 
          RowBox[{"Directive", "[", 
           RowBox[{
            RowBox[{"Darker", "[", "Red", "]"}], ",", "Dotted"}], "]"}]}], 
         "}"}]}]}], "]"}], ",", 
     RowBox[{"Plot", "[", 
      RowBox[{
       RowBox[{"{", 
        RowBox[{
         RowBox[{"10000", "*", 
          RowBox[{"(", 
           RowBox[{"x", "-", "etacr02"}], ")"}]}], ",", 
         RowBox[{"10000", "*", 
          RowBox[{"(", 
           RowBox[{"x", "-", 
            RowBox[{"(", 
             RowBox[{
              FractionBox[
               RowBox[{"gamma", "*", "N0"}], "Acur02"], "-", "1"}], ")"}]}], 
           ")"}]}]}], "}"}], ",", 
       RowBox[{"{", 
        RowBox[{"x", ",", "1300", ",", "1500"}], "}"}], ",", 
       RowBox[{"PlotStyle", "->", 
        RowBox[{"{", 
         RowBox[{
          RowBox[{"Directive", "[", 
           RowBox[{
            RowBox[{"Darker", "[", "Green", "]"}], ",", "Dashed"}], "]"}], 
          ",", 
          RowBox[{"Directive", "[", 
           RowBox[{
            RowBox[{"Darker", "[", "Green", "]"}], ",", "Dotted"}], "]"}]}], 
         "}"}]}]}], "]"}], ",", 
     RowBox[{"Plot", "[", 
      RowBox[{
       RowBox[{"{", 
        RowBox[{
         RowBox[{"10000", "*", 
          RowBox[{"(", 
           RowBox[{"x", "-", "etacr03"}], ")"}]}], ",", 
         RowBox[{"10000", "*", 
          RowBox[{"(", 
           RowBox[{"x", "-", 
            RowBox[{"(", 
             RowBox[{
              FractionBox[
               RowBox[{"gamma", "*", "N0"}], "Acur03"], "-", "1"}], ")"}]}], 
           ")"}]}]}], "}"}], ",", 
       RowBox[{"{", 
        RowBox[{"x", ",", "400", ",", "525"}], "}"}], ",", 
       RowBox[{"PlotStyle", "->", 
        RowBox[{"{", 
         RowBox[{
          RowBox[{"Directive", "[", 
           RowBox[{
            RowBox[{"Darker", "[", "Blue", "]"}], ",", "Dashed"}], "]"}], ",", 
          RowBox[{"Directive", "[", 
           RowBox[{
            RowBox[{"Darker", "[", "Blue", "]"}], ",", "Dotted"}], "]"}]}], 
         "}"}]}]}], "]"}], ",", 
     RowBox[{"Plot", "[", 
      RowBox[{
       RowBox[{"{", 
        RowBox[{"10000", "*", 
         RowBox[{"(", 
          RowBox[{"x", "-", "1780"}], ")"}]}], "}"}], ",", 
       RowBox[{"{", 
        RowBox[{"x", ",", "1750", ",", "1830"}], "}"}], ",", 
       RowBox[{"PlotStyle", "->", 
        RowBox[{"{", 
         RowBox[{"Directive", "[", 
          RowBox[{"Gray", ",", "Thin"}], "]"}], "}"}]}]}], "]"}], ",", 
     "\[IndentingNewLine]", 
     RowBox[{"Plot", "[", 
      RowBox[{
       RowBox[{"{", 
        RowBox[{
         RowBox[{"AcurEtaDet", "[", 
          RowBox[{"[", 
           RowBox[{"1", ",", "1", ",", "2"}], "]"}], "]"}], ",", 
         RowBox[{"AcurEtaDet", "[", 
          RowBox[{"[", 
           RowBox[{"2", ",", "1", ",", "2"}], "]"}], "]"}], ",", 
         RowBox[{"AcurEtaDet", "[", 
          RowBox[{"[", 
           RowBox[{"3", ",", "1", ",", "2"}], "]"}], "]"}]}], "}"}], ",", 
       RowBox[{"{", 
        RowBox[{"x", ",", "0", ",", "2500"}], "}"}], ",", 
       RowBox[{"PlotStyle", "->", 
        RowBox[{"{", 
         RowBox[{
          RowBox[{"Directive", "[", 
           RowBox[{
            RowBox[{"Lighter", "[", "Red", "]"}], ",", 
            RowBox[{"Thickness", "[", 
             RowBox[{"Thk", "/", "10"}], "]"}]}], "]"}], ",", 
          RowBox[{"Directive", "[", 
           RowBox[{
            RowBox[{"Lighter", "[", "Green", "]"}], ",", 
            RowBox[{"Thickness", "[", 
             RowBox[{"Thk", "/", "10"}], "]"}]}], "]"}], ",", 
          RowBox[{"Directive", "[", 
           RowBox[{
            RowBox[{"Lighter", "[", "Blue", "]"}], ",", 
            RowBox[{"Thickness", "[", 
             RowBox[{"Thk", "/", "10"}], "]"}]}], "]"}]}], "}"}]}]}], "]"}]}],
     "]"}]}]}]], "Input",
 CellChangeTimes->{{3.9018150685508213`*^9, 3.9018151224527917`*^9}, {
   3.9018204373932953`*^9, 3.901820439939968*^9}, {3.9018205031402264`*^9, 
   3.9018205756861954`*^9}, {3.901821861630368*^9, 3.9018218618590183`*^9}, {
   3.901822320821916*^9, 3.901822345771057*^9}, {3.9024416855295506`*^9, 
   3.902441747285628*^9}, {3.9024417795957403`*^9, 3.902441782231839*^9}, {
   3.902512741982004*^9, 3.902512746902444*^9}, {3.902513359750972*^9, 
   3.902513369714815*^9}, 3.902514781171575*^9, {3.9028626666363754`*^9, 
   3.9028626684409904`*^9}, {3.9028641751299324`*^9, 3.902864225987019*^9}, {
   3.9028662060506935`*^9, 3.902866303928296*^9}, {3.9029158719634724`*^9, 
   3.902915884001111*^9}, {3.902916015825137*^9, 3.9029160282034597`*^9}, {
   3.9029230840221157`*^9, 3.9029230842085104`*^9}, {3.9029313264973745`*^9, 
   3.902931371466002*^9}, {3.902931403184297*^9, 3.902931492480562*^9}, {
   3.9029319875084076`*^9, 3.9029320280796776`*^9}, {3.9029320607034287`*^9, 
   3.90293209795772*^9}, {3.9151287689362288`*^9, 3.915128826337078*^9}, {
   3.915134098451517*^9, 3.9151341609715567`*^9}, {3.91513428909582*^9, 
   3.9151342982844133`*^9}, {3.915134363735263*^9, 3.9151343652306795`*^9}, {
   3.9151347028763723`*^9, 3.915134703662754*^9}, 3.915147180713709*^9, 
   3.915286426745931*^9, {3.915289467417307*^9, 3.9152894980478797`*^9}, {
   3.9152902686389623`*^9, 3.915290279929927*^9}, {3.9152911369719715`*^9, 
   3.915291162278595*^9}, 3.915550373663412*^9, {3.915550571501133*^9, 
   3.9155505966075306`*^9}, {3.9155506447147136`*^9, 3.915550692710145*^9}, {
   3.9155721607616854`*^9, 3.9155722475524054`*^9}, {3.915572312917879*^9, 
   3.915572351825884*^9}, {3.915572568196816*^9, 3.9155725717215505`*^9}, {
   3.9155729582116203`*^9, 3.915572962112273*^9}},
 CellLabel->"In[17]:=",ExpressionUUID->"9b6c03c8-ad0d-484c-98a4-032ad1c26d7a"],

Cell[BoxData[
 GraphicsBox[{{{}, 
    InterpretationBox[{
      TagBox[{{}, {}, 
        TagBox[
         {RGBColor[
           NCache[
            Rational[2, 3], 0.6666666666666666], 0, 0], PointSize[
          0.007333333333333334], Thickness[0.0075], LineBox[CompressedData["
1:eJw91AtIU2EUB/Dp7GGlplkqpSyyLDEZTmNS0d/QalgqhqZhLy1zpc0iLVMx
n80y2+ZsPjallxoVWUoPElkUtsioRDGx0tGDHsvKV8tnW56vC5fL73Lvd873
5567OFYSvs+Sw+GEmk7zlR2tbvwHuV82YUr+SNcaAtr/WwT/kU91Hl/J2nAY
BXq7dGZONJ5Mc9n2ihm7oL4ksV3xjT0fC/nhgIIC5t59SK3tcNUzc8TI6eJ+
Wm8g8xKhuSQprmWGBHUdmkjr72T+YXRz40OPMGuPwCre7nUXc9hRbDEKFm/s
Y/VSkLVszKWeOfkYVs6/5cj/weqnQdJ953sls+zEv3rTf7J+Mszr6fOY6zPx
PqfoDOcX6y8LZWt3D2czJ5zEVemVi479rN9scx7FF5iN2ZAUN99fPsD6z0Ga
zceh+8zSXCjcRQ4hg2w/eTC93tzL7JyPbyHX0jOH2P7yEdAyzcV1mFxXgB5x
Su1T5uRT8NO/CBT/Jgul6F2U2eBsZPsvNHugk1lXiBJ3UZv0D8vjNF6H7eRG
jJCjzkB3jxdnP8ryKcJSkeKDnvlzEe4mdac2jbG8zkKkcLdWjZOPFyPy2HaN
dILldw65RbP7sybJVjJkd3FrDpm+u6k8ZRBu7HmTZUFuleHpPd77QksyXw7V
6agD1VyyUo6HBgtBixXZKMd+u7Jx7nRyjALRnrErwmaQtQpzvfiamWT3EmgN
FgOcWWRpCYZPduUWziYbShAc5NXhZEMOU+KdKe9btuRGJfxN/SbPJTuXYs2N
vsZQB3JGKR5VW09ucCT3lsI+OOh63AJy4Hnw07Vetc7kuvPwGCv/6bCQPEcF
H2/d8duu5GQVtr8V+53ikdtV+OCndKpaQhaW4dnB5TeHlpHVZchfN2/isieZ
U47VN/p8G7zJe8sRlGazlC8g68rhtDfmpY+Q7FUBgbdO2LaWLKvAKmWnzCuQ
PFiBWaaBSwwmR1Wa59lWu5XcVIkU0/xLdpB5akQ8Dpc/TyDnqTG52diwK5X8
WY2PfsptIwXkzRqEGAV7otTkeg2eufFHk5rJjlXmeY/29BVD0aLZneNaNXXf
9B/5C2mnfHY=
           "]]},
         Annotation[#, "Charting`Private`Tag#1"]& ], 
        TagBox[
         {RGBColor[0, 
           NCache[
            Rational[2, 3], 0.6666666666666666], 0], PointSize[
          0.007333333333333334], Thickness[0.0075], LineBox[CompressedData["
1:eJw11A1MjHEcB/BjbUyMpGVey9taC+3M1Gi+5t0u2o2WI9GqFSpRkpVe5Kpz
naeuu+veipJqiiwku9LKLIRFJ1FzWGlGJu/N5HK/37M9e/Z5/s/+/9//+3ue
xzM8Xho5XiQS7bCfY1c+VM7iK6OKHXDIHyuWtfudOsveisFBY/kou0UKy7MP
j+VKHt+NhtvPvN3yyQhDY+yrHxfZLeH4ndGzHiqyLRJef/R1L9iiGIQky+Ym
nCN7HEaTfNjgKvB88fg0rn5CDds3Ac/NwT+jCnj+owivzq2YVkgOSsSGlCmL
H7BtSdi20ceqUJOPJENRsUC7q4jXT8EU8bItSzVk4SRmPTgU/ZntkQr744p2
LbkuDYmVVvMVHdeXjtNKZ/H5YnJ0BtbUDn3L1HO9mchv9j+ZYSD/ysTEjnm+
ciPXn4Um/5EonYmcexr26YZqzLyfbHi7XetqLCHPPAPbk+z0kVLe3xlEtZbm
iS+Qq+QYlfw6FlvG+83BRh+3hPvlZL9c5Kx1/buwgvefh33rUwKNl8jteXi6
anPY8irOQ4FpxQH7G6vJIWdxMKlSc+Iy56Mcy2eSuJY8qESZRX506lXOKx9y
+3ru18gnVIhVNf/2rOf8zkGrCPkQdYPsJMDdPWJOUwPnKUB6V9q58ja5Q4Ax
OPmlzcL5FqA3Jul94x1yUQHmaxUv2lo57wJk29cff4+8txCeWsXMtPucfyG+
Pups8H1EXqSG/XWTzO/kfqgxqX/lzgAr+aMa743ly7N6uD9F6L0Zu+dhH/l6
EVJaPq6zvuF+aeA/MlC1uJ+cqkHg5dWfuge4fxqYgpNlfjy+QYvjldY+L56v
Svv/6s71TtZhYvoSSxD3+4hu7HtUfTlA7tKhWT48y9WF+12MLa/nBGy6td1h
UzGc6idM7goli/SwyIdlNidyhB75zuK4uVcDHW7Xo2Z17dD1ULKPAbPTjiXe
cyELBqza/Lq3rkPi8DcDQoWEdRECOcSInxk9bV/CyBYj9lfnRlaA7GHCvHdZ
krQ15GwT1N1BJZeiyYMmFHYH7ds5QpaY4Zy+JFUoo3rrzJD1xXz3bpM6PKME
77KUD4dvxWG6rHXRW7v/37f/R/4B1WqDRg==
           "]]},
         Annotation[#, "Charting`Private`Tag#2"]& ], 
        TagBox[
         {RGBColor[0, 0, 
           NCache[
            Rational[2, 3], 0.6666666666666666]], PointSize[
          0.007333333333333334], Thickness[0.0075], LineBox[CompressedData["
1:eJw91AtIE3EcB/BZShTWMIPEpHxEkGQNpVRM/Oq0ZZqZZW65fCy3ipI07GFm
mi5dVnbzsc05KytFC0SxpIeEWZiKVqZRhuZKEjXpYVZDe23d7zo4js//7vfj
9/v9785FdjBKPovH40WYT8uVO5QB9iftAhVg5YuBpuQlDf8diiGnzMZnQeSW
KCxq2G6tF3L3Jaj7ePN4VTAZ8Uib6lbfCeGelyHhe3Z/3wayUY6MlokHJhEX
vw/TI6Oxa0LJzgdwVuwu893E5TsIawXfISCMLEhFUJtN/9xwLv8hRD+Kskvm
HJkGd1mtyoaz8TDu9Y4XLuTypRzFn3CT1yKuPl46rjbneT7xJTPHIWVSrRxd
uHpOQMHXDWJCzro+E+fE7q2GfDKyUO2quS75nMR6bzamuntiPNaTBaegLRB3
Ps7ezdp0ChuGnH5ld8io/hxL/PgXR7Iq19L/O/WRROpHibrKZkXuQAJrh9N4
7i26tDOcbDwNX9HQwKeCeNY1eehaKvCTFMZRv/lwG87p0lTuYu2jQmpgm438
oZT6PwM5X5dZMhnLuv0MNprrs19NZgrwerZiy1jaTtbis1BImQbPNgnN5xz0
n/fkuLqQR/856I9STPM6j7HRcjfXLzGsjxViW5zwzmQSGRfwrbvnx8jQDtbW
DITp86uUieS9DJ70eItixqJZdzHI7Z9dPXOELFBDLmXU9vPIJWrcuts7vunK
dpq3GoNNyRnRAWRpkaVf/4/GbTT/IszLWiF9mUdeXmypv/WVgKwqxtysFU4t
b6JYTxTjUGBbiIwhR5aAt9nUqA0h3yzBrMY5tvi9lfarFB8ibswE3CWfKMVm
k1dibjrZWIq+8Yj9037kYI3l/au8aEWu0Vji76V0RrK21eK283BOhoacooV/
wne8kJP7tAgtWt5xzYfso8MCnf9lNz7ZoMM1V01nWO8W1rwyLDZ/z0I1OakM
l3cc1Ssl5PYyrHv7VDnhQV6lx4fyq2vC7MiMHrWqqne355Cn9Igd3Le2YDFZ
XA6vt0+D+WHk5nIk1Kre1zWSnQ2wfb82rYOrV2lAvDDd4/wwedSA/ElH98GV
NN/wCtzPMy9Y037XV6DXW7Tsp1McmkeG/ZO+VrDr5v/GX+IxeB8=
           "]]},
         Annotation[#, "Charting`Private`Tag#3"]& ]},
       {"WolframDynamicHighlight", <|
        "Label" -> {"XYLabel"}, "Ball" -> {"IndicatedBall"}|>}], 
      DynamicBox[(Charting`HighlightActionBox["DynamicHighlight", {}, 
        Slot["HighlightElements"], 
        Slot["LayoutOptions"], 
        Slot["Meta"], 
        Charting`HighlightActionFunction["DynamicHighlight", {{{}, {}, 
           Annotation[{
             Hue[0.67, 0.6, 0.6], 
             Directive[
              PointSize[0.007333333333333334], 
              AbsoluteThickness[2], 
              RGBColor[
               Rational[2, 3], 0, 0], 
              Thickness[0.0075]], 
             Line[CompressedData["
1:eJw91AtIU2EUB/Dp7GGlplkqpSyyLDEZTmNS0d/QalgqhqZhLy1zpc0iLVMx
n80y2+ZsPjallxoVWUoPElkUtsioRDGx0tGDHsvKV8tnW56vC5fL73Lvd873
5567OFYSvs+Sw+GEmk7zlR2tbvwHuV82YUr+SNcaAtr/WwT/kU91Hl/J2nAY
BXq7dGZONJ5Mc9n2ihm7oL4ksV3xjT0fC/nhgIIC5t59SK3tcNUzc8TI6eJ+
Wm8g8xKhuSQprmWGBHUdmkjr72T+YXRz40OPMGuPwCre7nUXc9hRbDEKFm/s
Y/VSkLVszKWeOfkYVs6/5cj/weqnQdJ953sls+zEv3rTf7J+Mszr6fOY6zPx
PqfoDOcX6y8LZWt3D2czJ5zEVemVi479rN9scx7FF5iN2ZAUN99fPsD6z0Ga
zceh+8zSXCjcRQ4hg2w/eTC93tzL7JyPbyHX0jOH2P7yEdAyzcV1mFxXgB5x
Su1T5uRT8NO/CBT/Jgul6F2U2eBsZPsvNHugk1lXiBJ3UZv0D8vjNF6H7eRG
jJCjzkB3jxdnP8ryKcJSkeKDnvlzEe4mdac2jbG8zkKkcLdWjZOPFyPy2HaN
dILldw65RbP7sybJVjJkd3FrDpm+u6k8ZRBu7HmTZUFuleHpPd77QksyXw7V
6agD1VyyUo6HBgtBixXZKMd+u7Jx7nRyjALRnrErwmaQtQpzvfiamWT3EmgN
FgOcWWRpCYZPduUWziYbShAc5NXhZEMOU+KdKe9btuRGJfxN/SbPJTuXYs2N
vsZQB3JGKR5VW09ucCT3lsI+OOh63AJy4Hnw07Vetc7kuvPwGCv/6bCQPEcF
H2/d8duu5GQVtr8V+53ikdtV+OCndKpaQhaW4dnB5TeHlpHVZchfN2/isieZ
U47VN/p8G7zJe8sRlGazlC8g68rhtDfmpY+Q7FUBgbdO2LaWLKvAKmWnzCuQ
PFiBWaaBSwwmR1Wa59lWu5XcVIkU0/xLdpB5akQ8Dpc/TyDnqTG52diwK5X8
WY2PfsptIwXkzRqEGAV7otTkeg2eufFHk5rJjlXmeY/29BVD0aLZneNaNXXf
9B/5C2mnfHY=
              "]]}, "Charting`Private`Tag#1"], 
           Annotation[{
             Hue[0.9060679774997897, 0.6, 0.6], 
             Directive[
              PointSize[0.007333333333333334], 
              AbsoluteThickness[2], 
              RGBColor[0, 
               Rational[2, 3], 0], 
              Thickness[0.0075]], 
             Line[CompressedData["
1:eJw11A1MjHEcB/BjbUyMpGVey9taC+3M1Gi+5t0u2o2WI9GqFSpRkpVe5Kpz
naeuu+veipJqiiwku9LKLIRFJ1FzWGlGJu/N5HK/37M9e/Z5/s/+/9//+3ue
xzM8Xho5XiQS7bCfY1c+VM7iK6OKHXDIHyuWtfudOsveisFBY/kou0UKy7MP
j+VKHt+NhtvPvN3yyQhDY+yrHxfZLeH4ndGzHiqyLRJef/R1L9iiGIQky+Ym
nCN7HEaTfNjgKvB88fg0rn5CDds3Ac/NwT+jCnj+owivzq2YVkgOSsSGlCmL
H7BtSdi20ceqUJOPJENRsUC7q4jXT8EU8bItSzVk4SRmPTgU/ZntkQr744p2
LbkuDYmVVvMVHdeXjtNKZ/H5YnJ0BtbUDn3L1HO9mchv9j+ZYSD/ysTEjnm+
ciPXn4Um/5EonYmcexr26YZqzLyfbHi7XetqLCHPPAPbk+z0kVLe3xlEtZbm
iS+Qq+QYlfw6FlvG+83BRh+3hPvlZL9c5Kx1/buwgvefh33rUwKNl8jteXi6
anPY8irOQ4FpxQH7G6vJIWdxMKlSc+Iy56Mcy2eSuJY8qESZRX506lXOKx9y
+3ru18gnVIhVNf/2rOf8zkGrCPkQdYPsJMDdPWJOUwPnKUB6V9q58ja5Q4Ax
OPmlzcL5FqA3Jul94x1yUQHmaxUv2lo57wJk29cff4+8txCeWsXMtPucfyG+
Pups8H1EXqSG/XWTzO/kfqgxqX/lzgAr+aMa743ly7N6uD9F6L0Zu+dhH/l6
EVJaPq6zvuF+aeA/MlC1uJ+cqkHg5dWfuge4fxqYgpNlfjy+QYvjldY+L56v
Svv/6s71TtZhYvoSSxD3+4hu7HtUfTlA7tKhWT48y9WF+12MLa/nBGy6td1h
UzGc6idM7goli/SwyIdlNidyhB75zuK4uVcDHW7Xo2Z17dD1ULKPAbPTjiXe
cyELBqza/Lq3rkPi8DcDQoWEdRECOcSInxk9bV/CyBYj9lfnRlaA7GHCvHdZ
krQ15GwT1N1BJZeiyYMmFHYH7ds5QpaY4Zy+JFUoo3rrzJD1xXz3bpM6PKME
77KUD4dvxWG6rHXRW7v/37f/R/4B1WqDRg==
              "]]}, "Charting`Private`Tag#2"], 
           Annotation[{
             Hue[0.1421359549995791, 0.6, 0.6], 
             Directive[
              PointSize[0.007333333333333334], 
              AbsoluteThickness[2], 
              RGBColor[0, 0, 
               Rational[2, 3]], 
              Thickness[0.0075]], 
             Line[CompressedData["
1:eJw91AtIE3EcB/BZShTWMIPEpHxEkGQNpVRM/Oq0ZZqZZW65fCy3ipI07GFm
mi5dVnbzsc05KytFC0SxpIeEWZiKVqZRhuZKEjXpYVZDe23d7zo4js//7vfj
9/v9785FdjBKPovH40WYT8uVO5QB9iftAhVg5YuBpuQlDf8diiGnzMZnQeSW
KCxq2G6tF3L3Jaj7ePN4VTAZ8Uib6lbfCeGelyHhe3Z/3wayUY6MlokHJhEX
vw/TI6Oxa0LJzgdwVuwu893E5TsIawXfISCMLEhFUJtN/9xwLv8hRD+Kskvm
HJkGd1mtyoaz8TDu9Y4XLuTypRzFn3CT1yKuPl46rjbneT7xJTPHIWVSrRxd
uHpOQMHXDWJCzro+E+fE7q2GfDKyUO2quS75nMR6bzamuntiPNaTBaegLRB3
Ps7ezdp0ChuGnH5ld8io/hxL/PgXR7Iq19L/O/WRROpHibrKZkXuQAJrh9N4
7i26tDOcbDwNX9HQwKeCeNY1eehaKvCTFMZRv/lwG87p0lTuYu2jQmpgm438
oZT6PwM5X5dZMhnLuv0MNprrs19NZgrwerZiy1jaTtbis1BImQbPNgnN5xz0
n/fkuLqQR/856I9STPM6j7HRcjfXLzGsjxViW5zwzmQSGRfwrbvnx8jQDtbW
DITp86uUieS9DJ70eItixqJZdzHI7Z9dPXOELFBDLmXU9vPIJWrcuts7vunK
dpq3GoNNyRnRAWRpkaVf/4/GbTT/IszLWiF9mUdeXmypv/WVgKwqxtysFU4t
b6JYTxTjUGBbiIwhR5aAt9nUqA0h3yzBrMY5tvi9lfarFB8ibswE3CWfKMVm
k1dibjrZWIq+8Yj9037kYI3l/au8aEWu0Vji76V0RrK21eK283BOhoacooV/
wne8kJP7tAgtWt5xzYfso8MCnf9lNz7ZoMM1V01nWO8W1rwyLDZ/z0I1OakM
l3cc1Ssl5PYyrHv7VDnhQV6lx4fyq2vC7MiMHrWqqne355Cn9Igd3Le2YDFZ
XA6vt0+D+WHk5nIk1Kre1zWSnQ2wfb82rYOrV2lAvDDd4/wwedSA/ElH98GV
NN/wCtzPMy9Y037XV6DXW7Tsp1McmkeG/ZO+VrDr5v/GX+IxeB8=
              "]]}, "Charting`Private`Tag#3"]}}, <|
         "HighlightElements" -> <|
           "Label" -> {"XYLabel"}, "Ball" -> {"IndicatedBall"}|>, 
          "LayoutOptions" -> <|
           "PlotRange" -> {{-10., 2210.}, {0., 250.}}, 
            "Frame" -> {{True, True}, {True, True}}, "AxesOrigin" -> {0, 0}, 
            "ImageSize" -> {360, 360/GoldenRatio}, "Axes" -> {True, True}, 
            "LabelStyle" -> {}, "AspectRatio" -> GoldenRatio^(-1), 
            "DefaultStyle" -> {
              Directive[
               PointSize[0.007333333333333334], 
               AbsoluteThickness[2], 
               RGBColor[0, 0, 
                Rational[2, 3]], 
               Thickness[0.0075]], 
              Directive[
               PointSize[0.007333333333333334], 
               AbsoluteThickness[2], 
               RGBColor[0, 
                Rational[2, 3], 0], 
               Thickness[0.0075]], 
              Directive[
               PointSize[0.007333333333333334], 
               AbsoluteThickness[2], 
               RGBColor[
                Rational[2, 3], 0, 0], 
               Thickness[0.0075]]}, 
            "HighlightLabelingFunctions" -> <|"CoordinatesToolOptions" -> ({
                Identity[
                 Part[#, 1]], 
                Identity[
                 Part[#, 2]]}& ), 
              "ScalingFunctions" -> {{Identity, Identity}, {
                Identity, Identity}}|>, "Primitives" -> {}, "GCFlag" -> 
            False|>, 
          "Meta" -> <|
           "DefaultHighlight" -> {"Dynamic", None}, "Index" -> {}, "Function" -> 
            ListPlot, "GroupHighlight" -> False|>|>]]& )[<|
        "HighlightElements" -> <|
          "Label" -> {"XYLabel"}, "Ball" -> {"IndicatedBall"}|>, 
         "LayoutOptions" -> <|
          "PlotRange" -> {{-10., 2210.}, {0., 250.}}, 
           "Frame" -> {{True, True}, {True, True}}, "AxesOrigin" -> {0, 0}, 
           "ImageSize" -> {360, 360/GoldenRatio}, "Axes" -> {True, True}, 
           "LabelStyle" -> {}, "AspectRatio" -> GoldenRatio^(-1), 
           "DefaultStyle" -> {
             Directive[
              PointSize[0.007333333333333334], 
              AbsoluteThickness[2], 
              RGBColor[0, 0, 
               Rational[2, 3]], 
              Thickness[0.0075]], 
             Directive[
              PointSize[0.007333333333333334], 
              AbsoluteThickness[2], 
              RGBColor[0, 
               Rational[2, 3], 0], 
              Thickness[0.0075]], 
             Directive[
              PointSize[0.007333333333333334], 
              AbsoluteThickness[2], 
              RGBColor[
               Rational[2, 3], 0, 0], 
              Thickness[0.0075]]}, 
           "HighlightLabelingFunctions" -> <|"CoordinatesToolOptions" -> ({
               Identity[
                Part[#, 1]], 
               Identity[
                Part[#, 2]]}& ), 
             "ScalingFunctions" -> {{Identity, Identity}, {
               Identity, Identity}}|>, "Primitives" -> {}, "GCFlag" -> 
           False|>, 
         "Meta" -> <|
          "DefaultHighlight" -> {"Dynamic", None}, "Index" -> {}, "Function" -> 
           ListPlot, "GroupHighlight" -> False|>|>],
       ImageSizeCache->{{225.52654686747366`, 305.9097828153517}, {
        15.399639811085876`, 53.98287575896411}}]},
     Annotation[{{{}, {}, 
        Annotation[{
          Hue[0.67, 0.6, 0.6], 
          Directive[
           PointSize[0.007333333333333334], 
           AbsoluteThickness[2], 
           RGBColor[
            Rational[2, 3], 0, 0], 
           Thickness[0.0075]], 
          Line[CompressedData["
1:eJw91AtIU2EUB/Dp7GGlplkqpSyyLDEZTmNS0d/QalgqhqZhLy1zpc0iLVMx
n80y2+ZsPjallxoVWUoPElkUtsioRDGx0tGDHsvKV8tnW56vC5fL73Lvd873
5567OFYSvs+Sw+GEmk7zlR2tbvwHuV82YUr+SNcaAtr/WwT/kU91Hl/J2nAY
BXq7dGZONJ5Mc9n2ihm7oL4ksV3xjT0fC/nhgIIC5t59SK3tcNUzc8TI6eJ+
Wm8g8xKhuSQprmWGBHUdmkjr72T+YXRz40OPMGuPwCre7nUXc9hRbDEKFm/s
Y/VSkLVszKWeOfkYVs6/5cj/weqnQdJ953sls+zEv3rTf7J+Mszr6fOY6zPx
PqfoDOcX6y8LZWt3D2czJ5zEVemVi479rN9scx7FF5iN2ZAUN99fPsD6z0Ga
zceh+8zSXCjcRQ4hg2w/eTC93tzL7JyPbyHX0jOH2P7yEdAyzcV1mFxXgB5x
Su1T5uRT8NO/CBT/Jgul6F2U2eBsZPsvNHugk1lXiBJ3UZv0D8vjNF6H7eRG
jJCjzkB3jxdnP8ryKcJSkeKDnvlzEe4mdac2jbG8zkKkcLdWjZOPFyPy2HaN
dILldw65RbP7sybJVjJkd3FrDpm+u6k8ZRBu7HmTZUFuleHpPd77QksyXw7V
6agD1VyyUo6HBgtBixXZKMd+u7Jx7nRyjALRnrErwmaQtQpzvfiamWT3EmgN
FgOcWWRpCYZPduUWziYbShAc5NXhZEMOU+KdKe9btuRGJfxN/SbPJTuXYs2N
vsZQB3JGKR5VW09ucCT3lsI+OOh63AJy4Hnw07Vetc7kuvPwGCv/6bCQPEcF
H2/d8duu5GQVtr8V+53ikdtV+OCndKpaQhaW4dnB5TeHlpHVZchfN2/isieZ
U47VN/p8G7zJe8sRlGazlC8g68rhtDfmpY+Q7FUBgbdO2LaWLKvAKmWnzCuQ
PFiBWaaBSwwmR1Wa59lWu5XcVIkU0/xLdpB5akQ8Dpc/TyDnqTG52diwK5X8
WY2PfsptIwXkzRqEGAV7otTkeg2eufFHk5rJjlXmeY/29BVD0aLZneNaNXXf
9B/5C2mnfHY=
           "]]}, "Charting`Private`Tag#1"], 
        Annotation[{
          Hue[0.9060679774997897, 0.6, 0.6], 
          Directive[
           PointSize[0.007333333333333334], 
           AbsoluteThickness[2], 
           RGBColor[0, 
            Rational[2, 3], 0], 
           Thickness[0.0075]], 
          Line[CompressedData["
1:eJw11A1MjHEcB/BjbUyMpGVey9taC+3M1Gi+5t0u2o2WI9GqFSpRkpVe5Kpz
naeuu+veipJqiiwku9LKLIRFJ1FzWGlGJu/N5HK/37M9e/Z5/s/+/9//+3ue
xzM8Xho5XiQS7bCfY1c+VM7iK6OKHXDIHyuWtfudOsveisFBY/kou0UKy7MP
j+VKHt+NhtvPvN3yyQhDY+yrHxfZLeH4ndGzHiqyLRJef/R1L9iiGIQky+Ym
nCN7HEaTfNjgKvB88fg0rn5CDds3Ac/NwT+jCnj+owivzq2YVkgOSsSGlCmL
H7BtSdi20ceqUJOPJENRsUC7q4jXT8EU8bItSzVk4SRmPTgU/ZntkQr744p2
LbkuDYmVVvMVHdeXjtNKZ/H5YnJ0BtbUDn3L1HO9mchv9j+ZYSD/ysTEjnm+
ciPXn4Um/5EonYmcexr26YZqzLyfbHi7XetqLCHPPAPbk+z0kVLe3xlEtZbm
iS+Qq+QYlfw6FlvG+83BRh+3hPvlZL9c5Kx1/buwgvefh33rUwKNl8jteXi6
anPY8irOQ4FpxQH7G6vJIWdxMKlSc+Iy56Mcy2eSuJY8qESZRX506lXOKx9y
+3ru18gnVIhVNf/2rOf8zkGrCPkQdYPsJMDdPWJOUwPnKUB6V9q58ja5Q4Ax
OPmlzcL5FqA3Jul94x1yUQHmaxUv2lo57wJk29cff4+8txCeWsXMtPucfyG+
Pups8H1EXqSG/XWTzO/kfqgxqX/lzgAr+aMa743ly7N6uD9F6L0Zu+dhH/l6
EVJaPq6zvuF+aeA/MlC1uJ+cqkHg5dWfuge4fxqYgpNlfjy+QYvjldY+L56v
Svv/6s71TtZhYvoSSxD3+4hu7HtUfTlA7tKhWT48y9WF+12MLa/nBGy6td1h
UzGc6idM7goli/SwyIdlNidyhB75zuK4uVcDHW7Xo2Z17dD1ULKPAbPTjiXe
cyELBqza/Lq3rkPi8DcDQoWEdRECOcSInxk9bV/CyBYj9lfnRlaA7GHCvHdZ
krQ15GwT1N1BJZeiyYMmFHYH7ds5QpaY4Zy+JFUoo3rrzJD1xXz3bpM6PKME
77KUD4dvxWG6rHXRW7v/37f/R/4B1WqDRg==
           "]]}, "Charting`Private`Tag#2"], 
        Annotation[{
          Hue[0.1421359549995791, 0.6, 0.6], 
          Directive[
           PointSize[0.007333333333333334], 
           AbsoluteThickness[2], 
           RGBColor[0, 0, 
            Rational[2, 3]], 
           Thickness[0.0075]], 
          Line[CompressedData["
1:eJw91AtIE3EcB/BZShTWMIPEpHxEkGQNpVRM/Oq0ZZqZZW65fCy3ipI07GFm
mi5dVnbzsc05KytFC0SxpIeEWZiKVqZRhuZKEjXpYVZDe23d7zo4js//7vfj
9/v9785FdjBKPovH40WYT8uVO5QB9iftAhVg5YuBpuQlDf8diiGnzMZnQeSW
KCxq2G6tF3L3Jaj7ePN4VTAZ8Uib6lbfCeGelyHhe3Z/3wayUY6MlokHJhEX
vw/TI6Oxa0LJzgdwVuwu893E5TsIawXfISCMLEhFUJtN/9xwLv8hRD+Kskvm
HJkGd1mtyoaz8TDu9Y4XLuTypRzFn3CT1yKuPl46rjbneT7xJTPHIWVSrRxd
uHpOQMHXDWJCzro+E+fE7q2GfDKyUO2quS75nMR6bzamuntiPNaTBaegLRB3
Ps7ezdp0ChuGnH5ld8io/hxL/PgXR7Iq19L/O/WRROpHibrKZkXuQAJrh9N4
7i26tDOcbDwNX9HQwKeCeNY1eehaKvCTFMZRv/lwG87p0lTuYu2jQmpgm438
oZT6PwM5X5dZMhnLuv0MNprrs19NZgrwerZiy1jaTtbis1BImQbPNgnN5xz0
n/fkuLqQR/856I9STPM6j7HRcjfXLzGsjxViW5zwzmQSGRfwrbvnx8jQDtbW
DITp86uUieS9DJ70eItixqJZdzHI7Z9dPXOELFBDLmXU9vPIJWrcuts7vunK
dpq3GoNNyRnRAWRpkaVf/4/GbTT/IszLWiF9mUdeXmypv/WVgKwqxtysFU4t
b6JYTxTjUGBbiIwhR5aAt9nUqA0h3yzBrMY5tvi9lfarFB8ibswE3CWfKMVm
k1dibjrZWIq+8Yj9037kYI3l/au8aEWu0Vji76V0RrK21eK283BOhoacooV/
wne8kJP7tAgtWt5xzYfso8MCnf9lNz7ZoMM1V01nWO8W1rwyLDZ/z0I1OakM
l3cc1Ssl5PYyrHv7VDnhQV6lx4fyq2vC7MiMHrWqqne355Cn9Igd3Le2YDFZ
XA6vt0+D+WHk5nIk1Kre1zWSnQ2wfb82rYOrV2lAvDDd4/wwedSA/ElH98GV
NN/wCtzPMy9Y037XV6DXW7Tsp1McmkeG/ZO+VrDr5v/GX+IxeB8=
           "]]}, "Charting`Private`Tag#3"]}}, <|
      "HighlightElements" -> <|
        "Label" -> {"XYLabel"}, "Ball" -> {"IndicatedBall"}|>, 
       "LayoutOptions" -> <|
        "PlotRange" -> {{-10., 2210.}, {0., 250.}}, 
         "Frame" -> {{True, True}, {True, True}}, "AxesOrigin" -> {0, 0}, 
         "ImageSize" -> {360, 360/GoldenRatio}, "Axes" -> {True, True}, 
         "LabelStyle" -> {}, "AspectRatio" -> GoldenRatio^(-1), 
         "DefaultStyle" -> {
           Directive[
            PointSize[0.007333333333333334], 
            AbsoluteThickness[2], 
            RGBColor[0, 0, 
             Rational[2, 3]], 
            Thickness[0.0075]], 
           Directive[
            PointSize[0.007333333333333334], 
            AbsoluteThickness[2], 
            RGBColor[0, 
             Rational[2, 3], 0], 
            Thickness[0.0075]], 
           Directive[
            PointSize[0.007333333333333334], 
            AbsoluteThickness[2], 
            RGBColor[
             Rational[2, 3], 0, 0], 
            Thickness[0.0075]]}, 
         "HighlightLabelingFunctions" -> <|"CoordinatesToolOptions" -> ({
             Identity[
              Part[#, 1]], 
             Identity[
              Part[#, 2]]}& ), 
           "ScalingFunctions" -> {{Identity, Identity}, {
             Identity, Identity}}|>, "Primitives" -> {}, "GCFlag" -> False|>, 
       "Meta" -> <|
        "DefaultHighlight" -> {"Dynamic", None}, "Index" -> {}, "Function" -> 
         ListPlot, "GroupHighlight" -> False|>|>, 
      "DynamicHighlight"]], {{}, {}}}, 
   InterpretationBox[{
     TagBox[{{{}, {}, 
        TagBox[
         {RGBColor[
           NCache[
            Rational[2, 3], 0.6666666666666666], 0, 0], AbsoluteThickness[2], 
          Opacity[1.], Dashing[{Small, Small}], LineBox[CompressedData["
1:eJwVzHk81Hkcx/EhZe2Uo00kkvuetnLF0Ofb/GpnbCIhm1W5uhwVoYyrS0ha
HZPf3L9op3okx1aYjPFN9JAlnVLxSFEboqwcFXb2j/fj9Xj+8zaL2BsQrU6j
0XxV+79KhcssGo2Efl48MazLwWPygoRalY/Or3PcPI+DGdXvew6qkWBYME9f
qcXBwkqy/rM6Cb8ev9ZXoM7BqbKp9LezSZAl9mczRtnYtbBxoolOwjb/Hc1x
HWx8PSpo6JQBCQ+0tm4YFLGxkJ7UuXgZCTVpviEf7Nl4E+FmyIggocWiC+Ut
/wWHUoeHugpJyNPKLq1gr8Puctl6cT0JFhrt4Xui1uJhhf9PQf+SMKO8P9Ac
S+DxvsP7r5jzIUfePV52nIU7J1zcR4P4EJRc3Mk8uQb/ca8x2y+HD9/WaWmE
nkeYlHfFsqv4wAnOKZ8pA8wtOnjbrZ8P9b77onnxq3EZX0DdXSQAZqx6vIfY
C1eH8HUi2AKIvfFMU63DE/PVjN99SRWAU+ZcX/0Pq3Bbm1WgzVUBeN07wHM1
dsevsivt/boE8KTQ++QlW1dc99Uo94SOEOyyffTcvJ3xyBl6Zpi3ENrGcwRP
D6zAtIWZXXb7hTA5YPsQH/sZb1ekPj4rFcJ7+Zh+cowTJv0ml48+FsLUxa2v
Z2XZYZlok2H0HBGkdfu0PvvTCmvquvISXURALhDeadAxxxAnSDu4SwRlku0m
RcHGuGUo56tRkQj20Dc1vdLTxw6OAbS2JhG89xTu2vyWjqMCxfEpkyLQGGCu
bnwxUT8sTThQZysGn5Wh3v5q7RD4vPnNt1AxGDPsAjnFauhUy/fnnAIxfHrs
Qb+aoYsM31btcFGIgbf4QihXZoDS+778bvBJDEt/i5vWjzFFznNr+3mmErjV
zmR7B1kg5VAYzWaDBMKpuvhrb6yRZe2RjNIsCUzFpntnKuzRy9Jl5x6WSeC7
V8ds92AGisnbNn/wjQQGNdxu2y9ZjmSN9AUBWlI4/9Fvr+OnFUi95GnEraVS
SL5mfYZe44zuj7/u0/eQQvs/Ai3RZVd0O6zc+e5GKbySdaeZpbijRatwVVyM
FLb1KomQWA8UPqLMkByTgvX4Vm5sCBM9UhzRWyqUgii/pTTRwhuVT2c/F9yU
QpNfDJ/3I6CqjX4xO1qlcIHf8XJwBNDlI7PX1PRKIaf94pOKZwjNsZtarzkt
Bde1ivEHrWvQqZ5qixJ9Cry4dUU7b7BQ/hmLs/MWUlAV+TczrpqF8lgF6ikq
26x/8TqhloWyL0X2cAwo+MFkzDbjLgtl7daWDBtS0F3nVHPuCQslfI408jSm
IEld1IlHWWizmo7eI3MKSnO5RsYuBAquPJTlaaH6S8itM1tFoMDI3uESlYu2
XIiw8SKQf2NNW4olBYcc/rq6Yi2BfHKj8k2sKdjQ2u/BCSIQU0+uuduOgne6
W0KTkwjkcccy5ZHKwZM7Z7iHCOSeePqdpz0FTT1JxYfTCeTyNKpR24GCisrC
gfzjBGKQOkdvOFKQHtjMLT5PIEef1BETJwo+MjtMr5AEcvjWG35C5V1WfQ3X
RQSyDZPDFgYFAWO0ufJLBLLWtipvULmhW7tceYVAlsrTpk7LKFh5zziwsZRA
5vu+FvBULimzn7hfQSAzs+jpGZWXFLkL228S6D8/HULs
           "]]},
         Annotation[#, "Charting`Private`Tag#1"]& ], 
        TagBox[
         {RGBColor[
           NCache[
            Rational[2, 3], 0.6666666666666666], 0, 0], AbsoluteThickness[2], 
          Opacity[1.], Dashing[{0, Small}], LineBox[CompressedData["
1:eJwVzX0w1HkcB/C1VylkqTwkJbtLofQwyNPx+UjlKU/7leukWE/Xs9QdbWI9
jKdDqSZ++/xrCB09UNFmrS0y1cScri5XphRdGZH0QIXb++Mz73nNe+b9seYf
DE9gMhiMrdr7P9Uq5x8YDArOu/AOnrThaD4rS1NatDawKTNaa8bRODb/25+m
Q8HOhd1XuudyNJIGqm2MSYH9+4CPhsNsjaB66vir2RSIan2OljSwNS5lHRN3
9CkQWK7PKfJmay7GR4yUmFHgzjQuz91urZHo/9q7ZA0Ft8XS42MWVhqe7wZz
Rz4FkX9Z3JsIMdNE0VkjfWUUBDP5K5zmGWlcldVBsjbtv4txp8cf6GhGVaEL
I8YpKNl1rCJW3tP2ZTDrUC1bBDOPY80SPSagd8LZ9WOECJodE0YH2vXxZGdH
XkiBCFYuyOVmlZkgpezb59ek7ct/b4tqscRjFWk3NwyJILsw7+8ZYOMlkZhu
XyyGoiD+naZ+G2z+ScTi+4nBruXGKftkOxTpWL7+JBBDtW3wXGbQauzqsiEr
LojB936r8nnKWnyW12Af0ieGOsanjuTE9dj61aIwnyWBSIO33s9DnfDDKf3M
aC8JNIouXAMLF2SYZvbZHZJAwXk9IdFzxRiV4OFphQTmO7tujup1Qypkct3H
hxJg4qzYRd0eWC3lmSfMkcJGTunQhZs/oq6Ry9nDzlJwKhg86JTvjbBfnJ72
ixQCrr3jNrcA3h8p+GpRIYWHSd0nQqoQHVaFM7ruSCF7tlFDRKEPxhPZgdRJ
Kbzpl09fFW7EUUXKkdaVMqjONL1bkuSL5Mndl9+iZMDe8Uyljt2EJfe/P/Ev
lUErR2dPTORmNH/VlOiskkFjncEZgecWPD74aYfZexnEH0l6887JD50MWobO
WsnhwFSN8h9Lf1SPRDNWBMuBOuTv68IIQG5Ldka9UA5CrtvE0OcAfFq/5syf
l+SgrmDZL+4LxL1FuxYMv5TD9UDnPMXjIKzu0F8UPk8B+m0YQ6u3IrPyEf/6
cgUcs6ofM6oMxntfXgyauCugVpVU3ysOwZvRl53awxRQXpo7XoKhuNhN07R/
rwKa+9KrnraGYuwHdYY8VwF7znEbX7iFYY8q23i5RAGdnerMc3VheHk674n4
mgJyirP7jezCsSksZG/iAwUMX3FlekrDsSZ7ts+NAQUMBMkylrF4OMduKkh3
WgEe+Q4n64t4WNLfzKk0ocGLXRczOcXD4lOc0/NNaUg3bVz/fYaHRRtLmala
X9VTzprRIZhXFdfvb0YDd7yzZtYcgsLdhvJRcxpY7a/eswwJpozFWXhY0vA0
YUmW7TKCkTos4x42Dam1RTTPi+C2hqNCD452T1p2eBsQJHEDo5VaD5dVbNru
QzC040ZXKpeGaMH5tzs3EwwojC9eakvDlsBb6/YEE/Q0VurutqNh4btJjXAn
Qfdb3NQerQP7GWdyYgi6Hj7x2sOehpxHuol5fILOj+I7DB1omFSZ6BUnEnSk
WDlXV9HwvHRdePkBgqsCBB+WrqbBLMeVK0om6PBtIDZfa5Lq/VmSQnBltBJ+
dqTh7q6tonO/EbQ1tLl8W2smIfuq0ghy1SesVq+hwd0vyqtGQJCd/LX0rNYp
nnyjP9IJWlsnTM9ofWnt7pf1GQT/A2COLaE=
           "]]},
         Annotation[#, "Charting`Private`Tag#2"]& ]}, {}},
      {"WolframDynamicHighlight", <|
       "Label" -> {"XYLabel"}, "Ball" -> {"InterpolatedBall"}|>}], 
     DynamicBox[(Charting`HighlightActionBox["DynamicHighlight", {}, 
       Slot["HighlightElements"], 
       Slot["LayoutOptions"], 
       Slot["Meta"], 
       Charting`HighlightActionFunction["DynamicHighlight", {{{{}, {}, 
           Annotation[{
             Directive[
              Opacity[1.], 
              AbsoluteThickness[2], 
              RGBColor[
               Rational[2, 3], 0, 0], 
              Dashing[{Small, Small}]], 
             Line[CompressedData["
1:eJwVzHk81Hkcx/EhZe2Uo00kkvuetnLF0Ofb/GpnbCIhm1W5uhwVoYyrS0ha
HZPf3L9op3okx1aYjPFN9JAlnVLxSFEboqwcFXb2j/fj9Xj+8zaL2BsQrU6j
0XxV+79KhcssGo2Efl48MazLwWPygoRalY/Or3PcPI+DGdXvew6qkWBYME9f
qcXBwkqy/rM6Cb8ev9ZXoM7BqbKp9LezSZAl9mczRtnYtbBxoolOwjb/Hc1x
HWx8PSpo6JQBCQ+0tm4YFLGxkJ7UuXgZCTVpviEf7Nl4E+FmyIggocWiC+Ut
/wWHUoeHugpJyNPKLq1gr8Puctl6cT0JFhrt4Xui1uJhhf9PQf+SMKO8P9Ac
S+DxvsP7r5jzIUfePV52nIU7J1zcR4P4EJRc3Mk8uQb/ca8x2y+HD9/WaWmE
nkeYlHfFsqv4wAnOKZ8pA8wtOnjbrZ8P9b77onnxq3EZX0DdXSQAZqx6vIfY
C1eH8HUi2AKIvfFMU63DE/PVjN99SRWAU+ZcX/0Pq3Bbm1WgzVUBeN07wHM1
dsevsivt/boE8KTQ++QlW1dc99Uo94SOEOyyffTcvJ3xyBl6Zpi3ENrGcwRP
D6zAtIWZXXb7hTA5YPsQH/sZb1ekPj4rFcJ7+Zh+cowTJv0ml48+FsLUxa2v
Z2XZYZlok2H0HBGkdfu0PvvTCmvquvISXURALhDeadAxxxAnSDu4SwRlku0m
RcHGuGUo56tRkQj20Dc1vdLTxw6OAbS2JhG89xTu2vyWjqMCxfEpkyLQGGCu
bnwxUT8sTThQZysGn5Wh3v5q7RD4vPnNt1AxGDPsAjnFauhUy/fnnAIxfHrs
Qb+aoYsM31btcFGIgbf4QihXZoDS+778bvBJDEt/i5vWjzFFznNr+3mmErjV
zmR7B1kg5VAYzWaDBMKpuvhrb6yRZe2RjNIsCUzFpntnKuzRy9Jl5x6WSeC7
V8ds92AGisnbNn/wjQQGNdxu2y9ZjmSN9AUBWlI4/9Fvr+OnFUi95GnEraVS
SL5mfYZe44zuj7/u0/eQQvs/Ai3RZVd0O6zc+e5GKbySdaeZpbijRatwVVyM
FLb1KomQWA8UPqLMkByTgvX4Vm5sCBM9UhzRWyqUgii/pTTRwhuVT2c/F9yU
QpNfDJ/3I6CqjX4xO1qlcIHf8XJwBNDlI7PX1PRKIaf94pOKZwjNsZtarzkt
Bde1ivEHrWvQqZ5qixJ9Cry4dUU7b7BQ/hmLs/MWUlAV+TczrpqF8lgF6ikq
26x/8TqhloWyL0X2cAwo+MFkzDbjLgtl7daWDBtS0F3nVHPuCQslfI408jSm
IEld1IlHWWizmo7eI3MKSnO5RsYuBAquPJTlaaH6S8itM1tFoMDI3uESlYu2
XIiw8SKQf2NNW4olBYcc/rq6Yi2BfHKj8k2sKdjQ2u/BCSIQU0+uuduOgne6
W0KTkwjkcccy5ZHKwZM7Z7iHCOSeePqdpz0FTT1JxYfTCeTyNKpR24GCisrC
gfzjBGKQOkdvOFKQHtjMLT5PIEef1BETJwo+MjtMr5AEcvjWG35C5V1WfQ3X
RQSyDZPDFgYFAWO0ufJLBLLWtipvULmhW7tceYVAlsrTpk7LKFh5zziwsZRA
5vu+FvBULimzn7hfQSAzs+jpGZWXFLkL228S6D8/HULs
              "]]}, "Charting`Private`Tag#1"], 
           Annotation[{
             Directive[
              Opacity[1.], 
              AbsoluteThickness[2], 
              RGBColor[
               Rational[2, 3], 0, 0], 
              Dashing[{0, Small}]], 
             Line[CompressedData["
1:eJwVzX0w1HkcB/C1VylkqTwkJbtLofQwyNPx+UjlKU/7leukWE/Xs9QdbWI9
jKdDqSZ++/xrCB09UNFmrS0y1cScri5XphRdGZH0QIXb++Mz73nNe+b9seYf
DE9gMhiMrdr7P9Uq5x8YDArOu/AOnrThaD4rS1NatDawKTNaa8bRODb/25+m
Q8HOhd1XuudyNJIGqm2MSYH9+4CPhsNsjaB66vir2RSIan2OljSwNS5lHRN3
9CkQWK7PKfJmay7GR4yUmFHgzjQuz91urZHo/9q7ZA0Ft8XS42MWVhqe7wZz
Rz4FkX9Z3JsIMdNE0VkjfWUUBDP5K5zmGWlcldVBsjbtv4txp8cf6GhGVaEL
I8YpKNl1rCJW3tP2ZTDrUC1bBDOPY80SPSagd8LZ9WOECJodE0YH2vXxZGdH
XkiBCFYuyOVmlZkgpezb59ek7ct/b4tqscRjFWk3NwyJILsw7+8ZYOMlkZhu
XyyGoiD+naZ+G2z+ScTi+4nBruXGKftkOxTpWL7+JBBDtW3wXGbQauzqsiEr
LojB936r8nnKWnyW12Af0ieGOsanjuTE9dj61aIwnyWBSIO33s9DnfDDKf3M
aC8JNIouXAMLF2SYZvbZHZJAwXk9IdFzxRiV4OFphQTmO7tujup1Qypkct3H
hxJg4qzYRd0eWC3lmSfMkcJGTunQhZs/oq6Ry9nDzlJwKhg86JTvjbBfnJ72
ixQCrr3jNrcA3h8p+GpRIYWHSd0nQqoQHVaFM7ruSCF7tlFDRKEPxhPZgdRJ
Kbzpl09fFW7EUUXKkdaVMqjONL1bkuSL5Mndl9+iZMDe8Uyljt2EJfe/P/Ev
lUErR2dPTORmNH/VlOiskkFjncEZgecWPD74aYfZexnEH0l6887JD50MWobO
WsnhwFSN8h9Lf1SPRDNWBMuBOuTv68IIQG5Ldka9UA5CrtvE0OcAfFq/5syf
l+SgrmDZL+4LxL1FuxYMv5TD9UDnPMXjIKzu0F8UPk8B+m0YQ6u3IrPyEf/6
cgUcs6ofM6oMxntfXgyauCugVpVU3ysOwZvRl53awxRQXpo7XoKhuNhN07R/
rwKa+9KrnraGYuwHdYY8VwF7znEbX7iFYY8q23i5RAGdnerMc3VheHk674n4
mgJyirP7jezCsSksZG/iAwUMX3FlekrDsSZ7ts+NAQUMBMkylrF4OMduKkh3
WgEe+Q4n64t4WNLfzKk0ocGLXRczOcXD4lOc0/NNaUg3bVz/fYaHRRtLmala
X9VTzprRIZhXFdfvb0YDd7yzZtYcgsLdhvJRcxpY7a/eswwJpozFWXhY0vA0
YUmW7TKCkTos4x42Dam1RTTPi+C2hqNCD452T1p2eBsQJHEDo5VaD5dVbNru
QzC040ZXKpeGaMH5tzs3EwwojC9eakvDlsBb6/YEE/Q0VurutqNh4btJjXAn
Qfdb3NQerQP7GWdyYgi6Hj7x2sOehpxHuol5fILOj+I7DB1omFSZ6BUnEnSk
WDlXV9HwvHRdePkBgqsCBB+WrqbBLMeVK0om6PBtIDZfa5Lq/VmSQnBltBJ+
dqTh7q6tonO/EbQ1tLl8W2smIfuq0ghy1SesVq+hwd0vyqtGQJCd/LX0rNYp
nnyjP9IJWlsnTM9ofWnt7pf1GQT/A2COLaE=
              "]]}, "Charting`Private`Tag#2"]}}, {}}, <|
        "HighlightElements" -> <|
          "Label" -> {"XYLabel"}, "Ball" -> {"InterpolatedBall"}|>, 
         "LayoutOptions" -> <|
          "PlotRange" -> {{1600, 2200}, {-3.285470534624924*^6, 
             5.3725995376702985`*^6}}, 
           "Frame" -> {{False, False}, {False, False}}, 
           "AxesOrigin" -> {1600.0000000000036`, 0}, 
           "ImageSize" -> {360, 360/GoldenRatio}, "Axes" -> {True, True}, 
           "LabelStyle" -> {}, "AspectRatio" -> GoldenRatio^(-1), 
           "DefaultStyle" -> {
             Directive[
              Opacity[1.], 
              AbsoluteThickness[2], 
              RGBColor[
               Rational[2, 3], 0, 0], 
              Dashing[{0, Small}]], 
             Directive[
              Opacity[1.], 
              AbsoluteThickness[2], 
              RGBColor[
               Rational[2, 3], 0, 0], 
              Dashing[{Small, Small}]]}, 
           "HighlightLabelingFunctions" -> <|"CoordinatesToolOptions" -> ({
               Identity[
                Part[#, 1]], 
               Identity[
                Part[#, 2]]}& ), 
             "ScalingFunctions" -> {{Identity, Identity}, {
               Identity, Identity}}|>, "Primitives" -> {}, "GCFlag" -> 
           False|>, 
         "Meta" -> <|
          "DefaultHighlight" -> {"Dynamic", None}, "Index" -> {}, "Function" -> 
           Plot, "GroupHighlight" -> False|>|>]]& )[<|
       "HighlightElements" -> <|
         "Label" -> {"XYLabel"}, "Ball" -> {"InterpolatedBall"}|>, 
        "LayoutOptions" -> <|
         "PlotRange" -> {{1600, 2200}, {-3.285470534624924*^6, 
            5.3725995376702985`*^6}}, 
          "Frame" -> {{False, False}, {False, False}}, 
          "AxesOrigin" -> {1600.0000000000036`, 0}, 
          "ImageSize" -> {360, 360/GoldenRatio}, "Axes" -> {True, True}, 
          "LabelStyle" -> {}, "AspectRatio" -> GoldenRatio^(-1), 
          "DefaultStyle" -> {
            Directive[
             Opacity[1.], 
             AbsoluteThickness[2], 
             RGBColor[
              Rational[2, 3], 0, 0], 
             Dashing[{0, Small}]], 
            Directive[
             Opacity[1.], 
             AbsoluteThickness[2], 
             RGBColor[
              Rational[2, 3], 0, 0], 
             Dashing[{Small, Small}]]}, 
          "HighlightLabelingFunctions" -> <|"CoordinatesToolOptions" -> ({
              Identity[
               Part[#, 1]], 
              Identity[
               Part[#, 2]]}& ), 
            "ScalingFunctions" -> {{Identity, Identity}, {
              Identity, Identity}}|>, "Primitives" -> {}, "GCFlag" -> False|>,
         "Meta" -> <|
         "DefaultHighlight" -> {"Dynamic", None}, "Index" -> {}, "Function" -> 
          Plot, "GroupHighlight" -> False|>|>],
      ImageSizeCache->{{4.503599627370496*^15, -4.503599627370496*^15}, {
       4.503599627370496*^15, -4.503599627370496*^15}}]},
    Annotation[{{{{}, {}, 
        Annotation[{
          Directive[
           Opacity[1.], 
           AbsoluteThickness[2], 
           RGBColor[
            Rational[2, 3], 0, 0], 
           Dashing[{Small, Small}]], 
          Line[CompressedData["
1:eJwVzHk81Hkcx/EhZe2Uo00kkvuetnLF0Ofb/GpnbCIhm1W5uhwVoYyrS0ha
HZPf3L9op3okx1aYjPFN9JAlnVLxSFEboqwcFXb2j/fj9Xj+8zaL2BsQrU6j
0XxV+79KhcssGo2Efl48MazLwWPygoRalY/Or3PcPI+DGdXvew6qkWBYME9f
qcXBwkqy/rM6Cb8ev9ZXoM7BqbKp9LezSZAl9mczRtnYtbBxoolOwjb/Hc1x
HWx8PSpo6JQBCQ+0tm4YFLGxkJ7UuXgZCTVpviEf7Nl4E+FmyIggocWiC+Ut
/wWHUoeHugpJyNPKLq1gr8Puctl6cT0JFhrt4Xui1uJhhf9PQf+SMKO8P9Ac
S+DxvsP7r5jzIUfePV52nIU7J1zcR4P4EJRc3Mk8uQb/ca8x2y+HD9/WaWmE
nkeYlHfFsqv4wAnOKZ8pA8wtOnjbrZ8P9b77onnxq3EZX0DdXSQAZqx6vIfY
C1eH8HUi2AKIvfFMU63DE/PVjN99SRWAU+ZcX/0Pq3Bbm1WgzVUBeN07wHM1
dsevsivt/boE8KTQ++QlW1dc99Uo94SOEOyyffTcvJ3xyBl6Zpi3ENrGcwRP
D6zAtIWZXXb7hTA5YPsQH/sZb1ekPj4rFcJ7+Zh+cowTJv0ml48+FsLUxa2v
Z2XZYZlok2H0HBGkdfu0PvvTCmvquvISXURALhDeadAxxxAnSDu4SwRlku0m
RcHGuGUo56tRkQj20Dc1vdLTxw6OAbS2JhG89xTu2vyWjqMCxfEpkyLQGGCu
bnwxUT8sTThQZysGn5Wh3v5q7RD4vPnNt1AxGDPsAjnFauhUy/fnnAIxfHrs
Qb+aoYsM31btcFGIgbf4QihXZoDS+778bvBJDEt/i5vWjzFFznNr+3mmErjV
zmR7B1kg5VAYzWaDBMKpuvhrb6yRZe2RjNIsCUzFpntnKuzRy9Jl5x6WSeC7
V8ds92AGisnbNn/wjQQGNdxu2y9ZjmSN9AUBWlI4/9Fvr+OnFUi95GnEraVS
SL5mfYZe44zuj7/u0/eQQvs/Ai3RZVd0O6zc+e5GKbySdaeZpbijRatwVVyM
FLb1KomQWA8UPqLMkByTgvX4Vm5sCBM9UhzRWyqUgii/pTTRwhuVT2c/F9yU
QpNfDJ/3I6CqjX4xO1qlcIHf8XJwBNDlI7PX1PRKIaf94pOKZwjNsZtarzkt
Bde1ivEHrWvQqZ5qixJ9Cry4dUU7b7BQ/hmLs/MWUlAV+TczrpqF8lgF6ikq
26x/8TqhloWyL0X2cAwo+MFkzDbjLgtl7daWDBtS0F3nVHPuCQslfI408jSm
IEld1IlHWWizmo7eI3MKSnO5RsYuBAquPJTlaaH6S8itM1tFoMDI3uESlYu2
XIiw8SKQf2NNW4olBYcc/rq6Yi2BfHKj8k2sKdjQ2u/BCSIQU0+uuduOgne6
W0KTkwjkcccy5ZHKwZM7Z7iHCOSeePqdpz0FTT1JxYfTCeTyNKpR24GCisrC
gfzjBGKQOkdvOFKQHtjMLT5PIEef1BETJwo+MjtMr5AEcvjWG35C5V1WfQ3X
RQSyDZPDFgYFAWO0ufJLBLLWtipvULmhW7tceYVAlsrTpk7LKFh5zziwsZRA
5vu+FvBULimzn7hfQSAzs+jpGZWXFLkL228S6D8/HULs
           "]]}, "Charting`Private`Tag#1"], 
        Annotation[{
          Directive[
           Opacity[1.], 
           AbsoluteThickness[2], 
           RGBColor[
            Rational[2, 3], 0, 0], 
           Dashing[{0, Small}]], 
          Line[CompressedData["
1:eJwVzX0w1HkcB/C1VylkqTwkJbtLofQwyNPx+UjlKU/7leukWE/Xs9QdbWI9
jKdDqSZ++/xrCB09UNFmrS0y1cScri5XphRdGZH0QIXb++Mz73nNe+b9seYf
DE9gMhiMrdr7P9Uq5x8YDArOu/AOnrThaD4rS1NatDawKTNaa8bRODb/25+m
Q8HOhd1XuudyNJIGqm2MSYH9+4CPhsNsjaB66vir2RSIan2OljSwNS5lHRN3
9CkQWK7PKfJmay7GR4yUmFHgzjQuz91urZHo/9q7ZA0Ft8XS42MWVhqe7wZz
Rz4FkX9Z3JsIMdNE0VkjfWUUBDP5K5zmGWlcldVBsjbtv4txp8cf6GhGVaEL
I8YpKNl1rCJW3tP2ZTDrUC1bBDOPY80SPSagd8LZ9WOECJodE0YH2vXxZGdH
XkiBCFYuyOVmlZkgpezb59ek7ct/b4tqscRjFWk3NwyJILsw7+8ZYOMlkZhu
XyyGoiD+naZ+G2z+ScTi+4nBruXGKftkOxTpWL7+JBBDtW3wXGbQauzqsiEr
LojB936r8nnKWnyW12Af0ieGOsanjuTE9dj61aIwnyWBSIO33s9DnfDDKf3M
aC8JNIouXAMLF2SYZvbZHZJAwXk9IdFzxRiV4OFphQTmO7tujup1Qypkct3H
hxJg4qzYRd0eWC3lmSfMkcJGTunQhZs/oq6Ry9nDzlJwKhg86JTvjbBfnJ72
ixQCrr3jNrcA3h8p+GpRIYWHSd0nQqoQHVaFM7ruSCF7tlFDRKEPxhPZgdRJ
Kbzpl09fFW7EUUXKkdaVMqjONL1bkuSL5Mndl9+iZMDe8Uyljt2EJfe/P/Ev
lUErR2dPTORmNH/VlOiskkFjncEZgecWPD74aYfZexnEH0l6887JD50MWobO
WsnhwFSN8h9Lf1SPRDNWBMuBOuTv68IIQG5Ldka9UA5CrtvE0OcAfFq/5syf
l+SgrmDZL+4LxL1FuxYMv5TD9UDnPMXjIKzu0F8UPk8B+m0YQ6u3IrPyEf/6
cgUcs6ofM6oMxntfXgyauCugVpVU3ysOwZvRl53awxRQXpo7XoKhuNhN07R/
rwKa+9KrnraGYuwHdYY8VwF7znEbX7iFYY8q23i5RAGdnerMc3VheHk674n4
mgJyirP7jezCsSksZG/iAwUMX3FlekrDsSZ7ts+NAQUMBMkylrF4OMduKkh3
WgEe+Q4n64t4WNLfzKk0ocGLXRczOcXD4lOc0/NNaUg3bVz/fYaHRRtLmala
X9VTzprRIZhXFdfvb0YDd7yzZtYcgsLdhvJRcxpY7a/eswwJpozFWXhY0vA0
YUmW7TKCkTos4x42Dam1RTTPi+C2hqNCD452T1p2eBsQJHEDo5VaD5dVbNru
QzC040ZXKpeGaMH5tzs3EwwojC9eakvDlsBb6/YEE/Q0VurutqNh4btJjXAn
Qfdb3NQerQP7GWdyYgi6Hj7x2sOehpxHuol5fILOj+I7DB1omFSZ6BUnEnSk
WDlXV9HwvHRdePkBgqsCBB+WrqbBLMeVK0om6PBtIDZfa5Lq/VmSQnBltBJ+
dqTh7q6tonO/EbQ1tLl8W2smIfuq0ghy1SesVq+hwd0vyqtGQJCd/LX0rNYp
nnyjP9IJWlsnTM9ofWnt7pf1GQT/A2COLaE=
           "]]}, "Charting`Private`Tag#2"]}}, {}}, <|
     "HighlightElements" -> <|
       "Label" -> {"XYLabel"}, "Ball" -> {"InterpolatedBall"}|>, 
      "LayoutOptions" -> <|
       "PlotRange" -> {{1600, 2200}, {-3.285470534624924*^6, 
          5.3725995376702985`*^6}}, 
        "Frame" -> {{False, False}, {False, False}}, 
        "AxesOrigin" -> {1600.0000000000036`, 0}, 
        "ImageSize" -> {360, 360/GoldenRatio}, "Axes" -> {True, True}, 
        "LabelStyle" -> {}, "AspectRatio" -> GoldenRatio^(-1), "DefaultStyle" -> {
          Directive[
           Opacity[1.], 
           AbsoluteThickness[2], 
           RGBColor[
            Rational[2, 3], 0, 0], 
           Dashing[{0, Small}]], 
          Directive[
           Opacity[1.], 
           AbsoluteThickness[2], 
           RGBColor[
            Rational[2, 3], 0, 0], 
           Dashing[{Small, Small}]]}, 
        "HighlightLabelingFunctions" -> <|"CoordinatesToolOptions" -> ({
            Identity[
             Part[#, 1]], 
            Identity[
             Part[#, 2]]}& ), 
          "ScalingFunctions" -> {{Identity, Identity}, {
            Identity, Identity}}|>, "Primitives" -> {}, "GCFlag" -> False|>, 
      "Meta" -> <|
       "DefaultHighlight" -> {"Dynamic", None}, "Index" -> {}, "Function" -> 
        Plot, "GroupHighlight" -> False|>|>, "DynamicHighlight"]], 
   InterpretationBox[{
     TagBox[{{{}, {}, 
        TagBox[
         {RGBColor[0, 
           NCache[
            Rational[2, 3], 0.6666666666666666], 0], AbsoluteThickness[2], 
          Opacity[1.], Dashing[{Small, Small}], LineBox[CompressedData["
1:eJwVx3k41HkcwPEJlY5R5FGOxtE4G5YZhqlJH1dkR4qObbYoK2pqaDbHVq7l
KUTp0e8I65nkmsoj1SBUfJd6StG1JHoQpqJZbaaYHVP2t3+8n/fzso6KDzug
Q6PRQqj+/8S44TzaVgz65aNrJS18FObd/8ybcuGe9gdLmvioufDypVTKwXrl
+6sa+Ch3PQdmKd8PjyIHbvCRw9nt6dPbMKibGtbZJOOjWFfymzIcg1TXwddm
OB+NJVloXu/CwKqmL7sjjo8Gde1VtyIxiC3vGl1pw0fmR4z0m49icOxuZnrf
yfWIkZcRKs3AoHinSlI6vA7d/eDZ4X4egx0y5oQ4aB2qxO7/bFGGQYGt9aaf
ynkobKbHdrQOg0nr1+pNi3goSHbHSIsweLJ5T0FolBfqJ5Ws+y8w8Ha6dO2X
e56I7S09Lh7BoDNXykix9UQv2Q7jsSoMeo1FibXpXLRukJPno4uDlvGPjWLM
A214mCN8bIRD41vuTvsQD5RDkwuq1+Aw+zRInCVzR0Wf9kuiODjs3mAyMGrg
jlSsd7fj/XHg9tayIg5y0LjslrPzDhyq7fX1xjrYqHJAt+dRNA4ctQU7jsVG
V/c4SW8n4rDxi9bPKNsNJWIvS06fwiE6/mJNs9IV5ZiFt1QROKwwmVOnBLgi
zyFz/eRqHK5NCAjc9wdUI4zNtmvEIaba6ANvuQsSMXMdHR7iYNkSN8+og4Um
K5y/6/fhQO/yeTh1di0yiDanFb/HgbmVKJ7Y64SSJEPMVDUOIU6/u5sYO6IK
D7uUjfoEXNUZPRk8bI/Mg/ymw00JWMAeOHOz0A65FF0pXeVEQN6L7ZVuP9qi
hWWFyXd4BARIAsRNpkzkOLMt4WYwAd9inmgTum2QoR5Wni0kYFzYyeMVWSM8
1JJGFxEw17o501hkhfaPZ6SPnSBgi/oeM9CXgVS8A24lZwhYKO6TJr0xR919
lgsqSgi4U8C4SvczRfEue+n51wgYqA1b1tBjgmr+HPVhthAgqMvNy08wRuxK
KDJ4QkBz5N9E55AhSvW2WtM3QMDRlWkazqQBMrTrfapSEhDz+ISirH4R8hH0
XGn9RgDNP/X7YVwPeTruahDRSegXNRbfKJ5rS9p+XRHLIKFqvn2iI/9r20nu
mUB/FxLcmKVJXebv2yx21fY+20DCZW+6ciSzrW3+A1nO9S0kdKxwy7ZMHgb5
R1uxOIKEqUea37ivPkPEUnHjLcry42NbVutMwUJn+TwN5X6Hbqae8xQI43yJ
05EktGeXPXueOQW0zxGt0n0k4AFBDmIXFQimScMXUSR4IfxV+akvoKAtbuDG
kmDW5Mo1dJ+Bc9bbaKmU4aDZUnXEDHj5Xgxup6y7Sm9kMHcG8rPshkIPkpCT
/OpszdAMsBf46R86RMJujzRFYJ4a0pakCEsOk6Cte4yljfwLDqz2ireUW/fV
iw7QNfBcsPiT/RESFMukIPDSAPPcxSw55e64X5Wm5zTQuby+pktMgpRl6l/P
m4UEN+30ijgSot7omP0RPQurw/x8hJRz8pSfMgtm4eiF5z3vKEsmWku2KmbB
TL7KyjmeBE7xFYnnci20/xUpOkZZuPlCIGO9Fo58rZI3Uc5Qp6yeH6MFE5PJ
73OUfWUxqo/ntfAfF1BQdQ==
           "]]},
         Annotation[#, "Charting`Private`Tag#1"]& ], 
        TagBox[
         {RGBColor[0, 
           NCache[
            Rational[2, 3], 0.6666666666666666], 0], AbsoluteThickness[2], 
          Opacity[1.], Dashing[{0, Small}], LineBox[CompressedData["
1:eJwVz3tUjAkYBvBhkhFitNumIt2nNOlius1Xva+c6qQtKhutosEO3UYol5Wi
1U1am+8i0RQVqV3UCIW+3S4b2l1KJFsdiqQWyY5VMvv54z3P+f3xnOe8pjJF
yOapPB7va+4+58sh4RTeShIs2ip/DKjXsCFe3Xe9OJ/3K/d8R2rYuvzTxSmc
HRqLh08laNhsqTNMcO6qo/xGTTWs6EhYqnoVCUcqUjVM1idW7sBMjoSSsDYj
VPFs9SQ7kGw8/iichDyYCEp7M8728q3HataT8F4VoFtrqWaN4uYJ6raRsLvS
7Vhq+iC78HBasDKNBA9ccmjXNpa98cK1aelREvLf6DmWd/RAGdn8rXEJCftF
KW0+LaMQ8r7Tsv8iCbRssniNfAL8z12f9/FXEqK2bz4pH56K3cyIXXM7CW0J
vnUtOgJ08lLuiX9Kgnz7CjN++yzscBINycdI0DoyIXHjCdGj1/kw8imI29Sf
Ghmrh56tWRF35lFwYG1rddjtLzGLpwo8a07BjuK0bwbWGWDB6+hEmTMFEy8D
lLJGQxyze35VsZyCjMwXa/ZELsChczVi8WoKWEyfiB42wbLH/M5bmyho1TAl
J61M8fw6W+XVJAouTe9KCUs0wySyozDjEAXfCUuq+OXmmGUYWl9OUzCjqUMv
9Z0FuvYZCXadpSB92iFFP2GFVRHyTKsrFNzyb1jgrbDGGItsG1ErBXMkG7Xk
9SJ8VSr+JOiiwMz8qGfGqA3qbjLinRikYGaxNDbPdDEmJ/ZZpPxHwdPmlfdk
sXZYKrHa5y2g4Yd/XmXbK8Vo5O+jDp1Pg+imem/LiD3aF1ScMrCloT3P66K5
oQNOL8nfdd2dhiRv37a+age0eb9qZ3UADQVNB7UOrnFEoRZ5JjOChjO3+c9N
xhyRCjbhzY6hwcCgCatznDB6KC11YC8NWh7XrtkuccYx982OhTk0PPj7bXdR
qzP+2WWiXVrI7YdFG3xIWIoK+8jZuZU0RAd+oQnSkWDVb/1oUc/1c7U3FJyW
oFMZFOi20WBTLO655eeCKV6LzLsec5YU8NVPXFBo9eCvsREaKovcfQXZroiB
nRUNkzQwwfP5c8Ru6GoTXhszm4GYA55bhS1umBx24Zl8IQM3MunhD7Hu+L1L
jt9yewbUuku/6tX2QOPwXx7c9WTgRM/cG7VFHjit5VzWhSAGLqeZpSb5SFE1
bBkfH8VAbenul0t6pBg1K/5KDeca74fhvX1SnC5WTRnnXNYtac59KsWIhGV0
xnoGjs0dUw4NSpE3GtWg3MBA4r741WfeSjFQzQjbZQwsDpOx+gICn/F0al3k
DFTwA+lJJwLzTFfxUjgXFp3nV0kIdFt2PKCRM+M+IzHCjcDcdKu+4C0MHFW0
rLjiSaCTto9g61YG4h/DlER/AvfP3BdRGMuAdY0kbiCSQJFdY+kTzuZB5KP8
DQTeC9R5bR3HgP7QW1/cSKBF3vF0FWctk4umRVsIvD33ctUf8Qw8ybF9GL6D
wJ2OH9V6CQz0WGYv104mcEGID/cjA3fZwUuq3QRuO3av8znnm+rSXOF+Ag1V
BovECgbqfuKPN6QR2Hh/fcwOzj/byeQJ6QTG/VuuusZZ+Tt73ziDQH39V580
nAtlJsvuZBH4Py1eMLI=
           "]]},
         Annotation[#, "Charting`Private`Tag#2"]& ]}, {}},
      {"WolframDynamicHighlight", <|
       "Label" -> {"XYLabel"}, "Ball" -> {"InterpolatedBall"}|>}], 
     DynamicBox[(Charting`HighlightActionBox["DynamicHighlight", {}, 
       Slot["HighlightElements"], 
       Slot["LayoutOptions"], 
       Slot["Meta"], 
       Charting`HighlightActionFunction["DynamicHighlight", {{{{}, {}, 
           Annotation[{
             Directive[
              Opacity[1.], 
              AbsoluteThickness[2], 
              RGBColor[0, 
               Rational[2, 3], 0], 
              Dashing[{Small, Small}]], 
             Line[CompressedData["
1:eJwVx3k41HkcwPEJlY5R5FGOxtE4G5YZhqlJH1dkR4qObbYoK2pqaDbHVq7l
KUTp0e8I65nkmsoj1SBUfJd6StG1JHoQpqJZbaaYHVP2t3+8n/fzso6KDzug
Q6PRQqj+/8S44TzaVgz65aNrJS18FObd/8ybcuGe9gdLmvioufDypVTKwXrl
+6sa+Ch3PQdmKd8PjyIHbvCRw9nt6dPbMKibGtbZJOOjWFfymzIcg1TXwddm
OB+NJVloXu/CwKqmL7sjjo8Gde1VtyIxiC3vGl1pw0fmR4z0m49icOxuZnrf
yfWIkZcRKs3AoHinSlI6vA7d/eDZ4X4egx0y5oQ4aB2qxO7/bFGGQYGt9aaf
ynkobKbHdrQOg0nr1+pNi3goSHbHSIsweLJ5T0FolBfqJ5Ws+y8w8Ha6dO2X
e56I7S09Lh7BoDNXykix9UQv2Q7jsSoMeo1FibXpXLRukJPno4uDlvGPjWLM
A214mCN8bIRD41vuTvsQD5RDkwuq1+Aw+zRInCVzR0Wf9kuiODjs3mAyMGrg
jlSsd7fj/XHg9tayIg5y0LjslrPzDhyq7fX1xjrYqHJAt+dRNA4ctQU7jsVG
V/c4SW8n4rDxi9bPKNsNJWIvS06fwiE6/mJNs9IV5ZiFt1QROKwwmVOnBLgi
zyFz/eRqHK5NCAjc9wdUI4zNtmvEIaba6ANvuQsSMXMdHR7iYNkSN8+og4Um
K5y/6/fhQO/yeTh1di0yiDanFb/HgbmVKJ7Y64SSJEPMVDUOIU6/u5sYO6IK
D7uUjfoEXNUZPRk8bI/Mg/ymw00JWMAeOHOz0A65FF0pXeVEQN6L7ZVuP9qi
hWWFyXd4BARIAsRNpkzkOLMt4WYwAd9inmgTum2QoR5Wni0kYFzYyeMVWSM8
1JJGFxEw17o501hkhfaPZ6SPnSBgi/oeM9CXgVS8A24lZwhYKO6TJr0xR919
lgsqSgi4U8C4SvczRfEue+n51wgYqA1b1tBjgmr+HPVhthAgqMvNy08wRuxK
KDJ4QkBz5N9E55AhSvW2WtM3QMDRlWkazqQBMrTrfapSEhDz+ISirH4R8hH0
XGn9RgDNP/X7YVwPeTruahDRSegXNRbfKJ5rS9p+XRHLIKFqvn2iI/9r20nu
mUB/FxLcmKVJXebv2yx21fY+20DCZW+6ciSzrW3+A1nO9S0kdKxwy7ZMHgb5
R1uxOIKEqUea37ivPkPEUnHjLcry42NbVutMwUJn+TwN5X6Hbqae8xQI43yJ
05EktGeXPXueOQW0zxGt0n0k4AFBDmIXFQimScMXUSR4IfxV+akvoKAtbuDG
kmDW5Mo1dJ+Bc9bbaKmU4aDZUnXEDHj5Xgxup6y7Sm9kMHcG8rPshkIPkpCT
/OpszdAMsBf46R86RMJujzRFYJ4a0pakCEsOk6Cte4yljfwLDqz2ireUW/fV
iw7QNfBcsPiT/RESFMukIPDSAPPcxSw55e64X5Wm5zTQuby+pktMgpRl6l/P
m4UEN+30ijgSot7omP0RPQurw/x8hJRz8pSfMgtm4eiF5z3vKEsmWku2KmbB
TL7KyjmeBE7xFYnnci20/xUpOkZZuPlCIGO9Fo58rZI3Uc5Qp6yeH6MFE5PJ
73OUfWUxqo/ntfAfF1BQdQ==
              "]]}, "Charting`Private`Tag#1"], 
           Annotation[{
             Directive[
              Opacity[1.], 
              AbsoluteThickness[2], 
              RGBColor[0, 
               Rational[2, 3], 0], 
              Dashing[{0, Small}]], 
             Line[CompressedData["
1:eJwVz3tUjAkYBvBhkhFitNumIt2nNOlius1Xva+c6qQtKhutosEO3UYol5Wi
1U1am+8i0RQVqV3UCIW+3S4b2l1KJFsdiqQWyY5VMvv54z3P+f3xnOe8pjJF
yOapPB7va+4+58sh4RTeShIs2ip/DKjXsCFe3Xe9OJ/3K/d8R2rYuvzTxSmc
HRqLh08laNhsqTNMcO6qo/xGTTWs6EhYqnoVCUcqUjVM1idW7sBMjoSSsDYj
VPFs9SQ7kGw8/iichDyYCEp7M8728q3HataT8F4VoFtrqWaN4uYJ6raRsLvS
7Vhq+iC78HBasDKNBA9ccmjXNpa98cK1aelREvLf6DmWd/RAGdn8rXEJCftF
KW0+LaMQ8r7Tsv8iCbRssniNfAL8z12f9/FXEqK2bz4pH56K3cyIXXM7CW0J
vnUtOgJ08lLuiX9Kgnz7CjN++yzscBINycdI0DoyIXHjCdGj1/kw8imI29Sf
Ghmrh56tWRF35lFwYG1rddjtLzGLpwo8a07BjuK0bwbWGWDB6+hEmTMFEy8D
lLJGQxyze35VsZyCjMwXa/ZELsChczVi8WoKWEyfiB42wbLH/M5bmyho1TAl
J61M8fw6W+XVJAouTe9KCUs0wySyozDjEAXfCUuq+OXmmGUYWl9OUzCjqUMv
9Z0FuvYZCXadpSB92iFFP2GFVRHyTKsrFNzyb1jgrbDGGItsG1ErBXMkG7Xk
9SJ8VSr+JOiiwMz8qGfGqA3qbjLinRikYGaxNDbPdDEmJ/ZZpPxHwdPmlfdk
sXZYKrHa5y2g4Yd/XmXbK8Vo5O+jDp1Pg+imem/LiD3aF1ScMrCloT3P66K5
oQNOL8nfdd2dhiRv37a+age0eb9qZ3UADQVNB7UOrnFEoRZ5JjOChjO3+c9N
xhyRCjbhzY6hwcCgCatznDB6KC11YC8NWh7XrtkuccYx982OhTk0PPj7bXdR
qzP+2WWiXVrI7YdFG3xIWIoK+8jZuZU0RAd+oQnSkWDVb/1oUc/1c7U3FJyW
oFMZFOi20WBTLO655eeCKV6LzLsec5YU8NVPXFBo9eCvsREaKovcfQXZroiB
nRUNkzQwwfP5c8Ru6GoTXhszm4GYA55bhS1umBx24Zl8IQM3MunhD7Hu+L1L
jt9yewbUuku/6tX2QOPwXx7c9WTgRM/cG7VFHjit5VzWhSAGLqeZpSb5SFE1
bBkfH8VAbenul0t6pBg1K/5KDeca74fhvX1SnC5WTRnnXNYtac59KsWIhGV0
xnoGjs0dUw4NSpE3GtWg3MBA4r741WfeSjFQzQjbZQwsDpOx+gICn/F0al3k
DFTwA+lJJwLzTFfxUjgXFp3nV0kIdFt2PKCRM+M+IzHCjcDcdKu+4C0MHFW0
rLjiSaCTto9g61YG4h/DlER/AvfP3BdRGMuAdY0kbiCSQJFdY+kTzuZB5KP8
DQTeC9R5bR3HgP7QW1/cSKBF3vF0FWctk4umRVsIvD33ctUf8Qw8ybF9GL6D
wJ2OH9V6CQz0WGYv104mcEGID/cjA3fZwUuq3QRuO3av8znnm+rSXOF+Ag1V
BovECgbqfuKPN6QR2Hh/fcwOzj/byeQJ6QTG/VuuusZZ+Tt73ziDQH39V580
nAtlJsvuZBH4Py1eMLI=
              "]]}, "Charting`Private`Tag#2"]}}, {}}, <|
        "HighlightElements" -> <|
          "Label" -> {"XYLabel"}, "Ball" -> {"InterpolatedBall"}|>, 
         "LayoutOptions" -> <|
          "PlotRange" -> {{1300, 1500}, {-1.8829931714432747`*^6, 
             1.8700272582913998`*^6}}, 
           "Frame" -> {{False, False}, {False, False}}, 
           "AxesOrigin" -> {1300.000000000003, 0}, 
           "ImageSize" -> {360, 360/GoldenRatio}, "Axes" -> {True, True}, 
           "LabelStyle" -> {}, "AspectRatio" -> GoldenRatio^(-1), 
           "DefaultStyle" -> {
             Directive[
[truncated: 11,392,418 more chars]
