# Supplementary material for: Mathematical Modeling Unveils Optimization Strategies for Targeted Radionuclide Therapy of Blood Cancers
Source: bioRxiv. 2024 May 23:2024.05.22.595377. Preprint. [Version 1] doi: 10.1101/2024.05.22.595377 (PMC11142146; doi:10.1101/2024.05.22.595377)
Supplement: Supplement 2 [file media-2.zip › 04-Impure-drug-Hetero.nb]

(* Content-type: application/vnd.wolfram.mathematica *)

(*** Wolfram Notebook File ***)
(* http://www.wolfram.com/nb *)

(* CreatedBy='Mathematica 13.3' *)

(*CacheID: 234*)
(* Internal cache information:
NotebookFileLineBreakTest
NotebookFileLineBreakTest
NotebookDataPosition[       158,          7]
NotebookDataLength[   6470278,     125710]
NotebookOptionsPosition[   6454295,     125471]
NotebookOutlinePosition[   6454726,     125488]
CellTagsIndexPosition[   6454683,     125485]
WindowFrame->Normal*)

(* Beginning of Notebook Content *)
Notebook[{
Cell[BoxData[
 RowBox[{
  StyleBox[
   RowBox[{"(*", " ", 
    RowBox[{
     RowBox[{
     "This", " ", "file", " ", "contains", " ", "simulations", " ", "for", 
      " ", "the", " ", "paper", "\[IndentingNewLine]", 
      StyleBox[
       "\"\<Mathematical Modeling Unveils Optimization Strategies \nfor \
Targeted Radionuclide Therapy of Blood Cancers\>\"",
       FontWeight->"Bold"], 
      StyleBox["\[IndentingNewLine]",
       FontWeight->"Bold"], 
      StyleBox["by",
       FontSlant->"Italic"], 
      StyleBox[" ",
       FontSlant->"Italic"], 
      StyleBox["Maxim",
       FontSlant->"Italic"], 
      StyleBox[" ",
       FontSlant->"Italic"], 
      StyleBox["Kuznetsov",
       FontSlant->"Italic"]}], 
     StyleBox[",",
      FontSlant->"Italic"], 
     StyleBox[" ",
      FontSlant->"Italic"], 
     StyleBox[
      RowBox[{"Vikram", " ", "Adhikarla"}],
      FontSlant->"Italic"], 
     StyleBox[",",
      FontSlant->"Italic"], 
     StyleBox[" ",
      FontSlant->"Italic"], 
     StyleBox[
      RowBox[{"Enrico", " ", "Caserta"}],
      FontSlant->"Italic"], 
     StyleBox[",",
      FontSlant->"Italic"], 
     StyleBox["\[LineSeparator]",
      FontSlant->"Italic"], 
     StyleBox[
      RowBox[{"Xiuli", " ", "Wang"}],
      FontSlant->"Italic"], 
     StyleBox[",",
      FontSlant->"Italic"], 
     StyleBox[" ",
      FontSlant->"Italic"], 
     StyleBox[
      RowBox[{"John", " ", 
       RowBox[{"E", ".", "Shively"}]}],
      FontSlant->"Italic"], 
     StyleBox[",",
      FontSlant->"Italic"], 
     StyleBox[" ",
      FontSlant->"Italic"], 
     StyleBox[
      RowBox[{"Flavia", " ", "Pichiorri", " ", "and", " ", "Russell", " ", 
       RowBox[{"C", ".", "Rockne"}]}],
      FontSlant->"Italic"]}], 
    StyleBox[" ",
     FontWeight->"Bold"], 
    StyleBox["*)",
     FontWeight->"Plain"]}],
   FontSize->16,
   Background->RGBColor[0.88, 1, 0.88]], 
  StyleBox["\[IndentingNewLine]",
   FontWeight->"Plain"], 
  StyleBox["\[IndentingNewLine]",
   FontSize->16,
   FontWeight->"Plain",
   Background->RGBColor[0.88, 1, 0.88]], 
  StyleBox[
   RowBox[{
   "(*", "**************************************************************************************************)"}\
],
   FontSize->14]}]], "Input",
 Evaluatable->False,
 CellChangeTimes->{{3.89462963866527*^9, 3.8946296651421432`*^9}, {
   3.8946297973641634`*^9, 3.8946298268033338`*^9}, {3.8946299408681135`*^9, 
   3.894629951255574*^9}, {3.8946300263121967`*^9, 3.894630064343117*^9}, {
   3.8946301982574425`*^9, 3.894630333393464*^9}, {3.894632452627427*^9, 
   3.894632453037441*^9}, {3.8946326778806367`*^9, 3.894632688365075*^9}, {
   3.895234073718361*^9, 3.895234078163022*^9}, {3.8952341086562943`*^9, 
   3.895234134957939*^9}, {3.8952436278510656`*^9, 3.8952436776357203`*^9}, {
   3.895256168523116*^9, 3.8952561719864836`*^9}, {3.9133096190247183`*^9, 
   3.9133096858353615`*^9}, {3.913318577973604*^9, 3.9133185870908375`*^9}, {
   3.9214241580540967`*^9, 3.921424185877702*^9}, {3.921424589816944*^9, 
   3.9214245935558796`*^9}, {3.921425803013755*^9, 3.9214258738398275`*^9}, 
   3.921425912047385*^9, {3.925217948987641*^9, 3.925217956054139*^9}, {
   3.92521800391496*^9, 3.9252180051016483`*^9}},
 FontSize->10,ExpressionUUID->"df979cf9-63dd-4377-8f42-2626d71f040b"],

Cell[BoxData[
 StyleBox[
  RowBox[{
   StyleBox["(*",
    FontWeight->"Bold"], 
   StyleBox[" ",
    FontWeight->"Bold"], 
   StyleBox[
    RowBox[{
     RowBox[{
     "Supplementary", " ", "S", ".4", ".1", " ", "Augmentation", " ", "of", 
      " ", "the", " ", "model"}], ",", " ", 
     RowBox[{
     "accounting", " ", "for", " ", "heterogeneity", " ", "of", " ", "cancer",
       " ", "cells"}]}],
    FontWeight->"Bold"], 
   StyleBox[" ",
    FontWeight->"Bold"], "*)"}],
  FontSize->16,
  Background->RGBColor[0.88, 1, 0.88]]], "Input",
 CellChangeTimes->{{3.9133185818980913`*^9, 3.913318582650846*^9}, {
   3.913322694538232*^9, 3.913322700574266*^9}, 3.914938532879365*^9, 
   3.9151238711466327`*^9, {3.915551597645306*^9, 3.9155516143862095`*^9}, {
   3.9158915467724123`*^9, 3.915891562128888*^9}, {3.915900935001178*^9, 
   3.9159009405595183`*^9}, 3.9159224794467993`*^9, {3.921935399881981*^9, 
   3.9219354021544485`*^9}},ExpressionUUID->"1130c5d2-b9d5-4097-a8c9-\
8ca328885343"],

Cell[CellGroupData[{

Cell[BoxData[
 StyleBox[
  RowBox[{"(*", " ", 
   RowBox[{
    RowBox[{
    "Experimental", " ", "data", " ", "and", " ", "the", " ", "necessary", 
     " ", "scripts", " ", "are", " ", "hidden", " ", "in", " ", "this", " ", 
     "cell"}], ",", " ", 
    RowBox[{
    "which", " ", "has", " ", "to", " ", "be", " ", "initialized", " ", 
     "first"}]}], " ", "*)"}],
  Background->RGBColor[1, 0.9, 0.8]]], "Input",
 CellGroupingRules->{"GroupTogetherGrouping", 10000.},
 CellChangeTimes->{{3.915901059707328*^9, 3.9159010950452805`*^9}, {
  3.9159014175025797`*^9, 3.915901429507928*^9}, {3.915902239069239*^9, 
  3.915902260974804*^9}},
 CellLabel->"In[1]:=",ExpressionUUID->"f64a2551-d412-4507-b9ca-b63f5aea31a8"],

Cell[BoxData[
 RowBox[{
  StyleBox[
   RowBox[{"(*", " ", 
    RowBox[{
     RowBox[{"1", " ", "--"}], " ", "V", "ehicle", " ", "control", " ", 
     RowBox[{"(", 
      RowBox[{"no", " ", "treatment"}], ")"}]}], " ", "*)"}],
   FontSlant->"Italic",
   Background->RGBColor[1, 0.925, 0.925]], 
  StyleBox["\[IndentingNewLine]",
   FontSlant->"Italic",
   Background->RGBColor[1, 0.925, 0.925]], 
  RowBox[{
   RowBox[{
    RowBox[{"ControlData", "=", 
     RowBox[{"(*", " ", 
      StyleBox[
       RowBox[{"{", 
        RowBox[{"days", ",", " ", 
         RowBox[{"BLI", " ", "signal"}]}], "}"}],
       FontSlant->"Italic"], " ", "*)"}], "\[IndentingNewLine]", 
     RowBox[{"{", 
      RowBox[{
       RowBox[{"{", 
        RowBox[{
         RowBox[{"{", 
          RowBox[{"0", ",", "6210000"}], "}"}], ",", 
         RowBox[{"{", 
          RowBox[{"7", ",", "64900000"}], "}"}], ",", 
         RowBox[{"{", 
          RowBox[{"22", ",", "7360000000"}], "}"}]}], "}"}], ",", 
       "\[IndentingNewLine]", 
       RowBox[{"{", 
        RowBox[{
         RowBox[{"{", 
          RowBox[{"0", ",", "5140000"}], "}"}], ",", 
         RowBox[{"{", 
          RowBox[{"7", ",", "62500000"}], "}"}], ",", 
         RowBox[{"{", 
          RowBox[{"22", ",", "7870000000"}], "}"}]}], "}"}], ",", 
       "\[IndentingNewLine]", 
       RowBox[{"{", 
        RowBox[{
         RowBox[{"{", 
          RowBox[{"0", ",", "8320000"}], "}"}], ",", 
         RowBox[{"{", 
          RowBox[{"7", ",", "89100000"}], "}"}], ",", 
         RowBox[{"{", 
          RowBox[{"22", ",", "14800000000"}], "}"}]}], "}"}], ",", 
       "\[IndentingNewLine]", 
       RowBox[{"{", 
        RowBox[{
         RowBox[{"{", 
          RowBox[{"0", ",", "4800000"}], "}"}], ",", 
         RowBox[{"{", 
          RowBox[{"7", ",", "34000000"}], "}"}], ",", 
         RowBox[{"{", 
          RowBox[{"22", ",", "5300000000"}], "}"}]}], "}"}], ",", 
       "\[IndentingNewLine]", 
       RowBox[{"{", 
        RowBox[{
         RowBox[{"{", 
          RowBox[{"0", ",", "3460000"}], "}"}], ",", 
         RowBox[{"{", 
          RowBox[{"7", ",", "23400000"}], "}"}], ",", 
         RowBox[{"{", 
          RowBox[{"22", ",", "5990000000"}], "}"}]}], "}"}], ",", 
       "\[IndentingNewLine]", 
       RowBox[{"{", 
        RowBox[{
         RowBox[{"{", 
          RowBox[{"0", ",", "3030000"}], "}"}], ",", 
         RowBox[{"{", 
          RowBox[{"7", ",", "45500000"}], "}"}], ",", 
         RowBox[{"{", 
          RowBox[{"22", ",", "13100000000"}], "}"}]}], "}"}], ",", 
       "\[IndentingNewLine]", 
       RowBox[{"{", 
        RowBox[{
         RowBox[{"{", 
          RowBox[{"0", ",", "7420000"}], "}"}], ",", 
         RowBox[{"{", 
          RowBox[{"7", ",", "97600000"}], "}"}], ",", 
         RowBox[{"{", 
          RowBox[{"22", ",", "7190000000"}], "}"}]}], "}"}], ",", 
       "\[IndentingNewLine]", 
       RowBox[{"{", 
        RowBox[{
         RowBox[{"{", 
          RowBox[{"0", ",", "3840000"}], "}"}], ",", 
         RowBox[{"{", 
          RowBox[{"7", ",", "56100000"}], "}"}], ",", 
         RowBox[{"{", 
          RowBox[{"22", ",", "5550000000"}], "}"}]}], "}"}]}], "}"}]}], ";"}], 
   StyleBox["\[IndentingNewLine]",
    Background->RGBColor[1, 0.925, 0.925]], 
   RowBox[{"(*", " ", 
    RowBox[{
     RowBox[{
     "Day", " ", "0", " ", "here", " ", "corresponds", " ", "to", " ", "day", 
      " ", "8", " ", "after", " ", "injection", " ", "of", " ", "cancer", " ",
       "cells"}], ",", " ", 
     RowBox[{
     "when", " ", "the", " ", "first", " ", "BLI", " ", "measurement", " ", 
      "was", " ", "performed", " ", "\[IndentingNewLine]", "note", " ", 
      "that", " ", "injection", " ", "of", " ", "antibodies", " ", "were", 
      " ", "performed", " ", "on", " ", "day", " ", "1", " ", "in", " ", 
      "current", " ", "notation", " ", 
      RowBox[{"(", 
       RowBox[{"day", " ", "9", " ", "of", " ", "experiment"}], ")"}]}]}], 
    " ", "*)"}], "\[IndentingNewLine]", "\[IndentingNewLine]", 
   RowBox[{"(*", " ", 
    RowBox[{
     RowBox[{
     "Logarithms", " ", "of", " ", "BLI", " ", "will", " ", "be", " ", "used",
       " ", "for", " ", "statistical", " ", 
      RowBox[{"processing", " ", "--"}], " ", "\[IndentingNewLine]", "to", 
      " ", "avoid", " ", "giving", " ", "much", " ", "weight", " ", "to", " ",
       "greater", " ", "values", " ", "due", " ", "to", " ", "the", " ", 
      "exponential", " ", "nature", " ", "of", " ", "tumor", " ", "cell", " ", 
      RowBox[{"proliferation", " ", "--"}], " ", "\[IndentingNewLine]", 
      RowBox[{"e", ".", "g", "."}]}], ",", " ", 
     RowBox[{"the", " ", "average", " ", "of", " ", 
      RowBox[{"10", "^", "7"}], " ", "and", " ", 
      RowBox[{"10", "^", "9"}], " ", "is", " ", 
      RowBox[{"5.05", "\[CenterDot]", 
       RowBox[{"10", "^", "8"}]}]}], ",", " ", 
     RowBox[{"but", " ", "for", " ", "fitting", " ", "purposes", " ", 
      RowBox[{"let", "'"}], "s", " ", "better", " ", "assume", " ", "that", 
      " ", "on", " ", "average", " ", "tumors", " ", "grew", " ", "to", " ", 
      RowBox[{"10", "^", "8"}], " ", "cells"}]}], " ", "*)"}], 
   "\[IndentingNewLine]", 
   RowBox[{
    RowBox[{
     RowBox[{"ControlData", "[", 
      RowBox[{"[", 
       RowBox[{"All", ",", "All", ",", 
        RowBox[{"{", "2", "}"}]}], "]"}], "]"}], "=", 
     RowBox[{"Log10", "[", 
      RowBox[{"ControlData", "[", 
       RowBox[{"[", 
        RowBox[{"All", ",", "All", ",", 
         RowBox[{"{", "2", "}"}]}], "]"}], "]"}], "]"}]}], ";"}], 
   "\[IndentingNewLine]", "\[IndentingNewLine]", 
   RowBox[{"(*", " ", 
    RowBox[{"Find", " ", "means", " ", "and", " ", "errors"}], " ", "*)"}], 
   "\[IndentingNewLine]", 
   RowBox[{
    RowBox[{"daysControl", "=", 
     RowBox[{"ControlData", "[", 
      RowBox[{"[", 
       RowBox[{"1", ",", "All", ",", "1"}], "]"}], "]"}]}], ";"}], 
   "\[IndentingNewLine]", 
   RowBox[{
    RowBox[{"meansControl", "=", 
     RowBox[{"Mean", "/@", 
      RowBox[{"Table", "[", 
       RowBox[{
        RowBox[{"ControlData", "[", 
         RowBox[{"[", 
          RowBox[{"All", ",", "k", ",", "2"}], "]"}], "]"}], ",", 
        RowBox[{"{", 
         RowBox[{"k", ",", "1", ",", 
          RowBox[{"Length", "[", "daysControl", "]"}]}], "}"}]}], "]"}]}]}], 
    ";"}], "\[IndentingNewLine]", 
   RowBox[{
    RowBox[{"errorsControl", "=", 
     RowBox[{"N", "[", 
      RowBox[{"StandardDeviation", "/@", 
       RowBox[{"Table", "[", 
        RowBox[{
         RowBox[{"ControlData", "[", 
          RowBox[{"[", 
           RowBox[{"All", ",", "k", ",", "2"}], "]"}], "]"}], ",", 
         RowBox[{"{", 
          RowBox[{"k", ",", "1", ",", 
           RowBox[{"Length", "[", "daysControl", "]"}]}], "}"}]}], "]"}]}], 
      "]"}]}], ";"}], "\[IndentingNewLine]", 
   RowBox[{
    RowBox[{"ControlErr", "=", 
     RowBox[{"Table", "[", 
      RowBox[{
       RowBox[{"{", 
        RowBox[{
         RowBox[{"daysControl", "[", 
          RowBox[{"[", "k", "]"}], "]"}], ",", 
         RowBox[{"Around", "[", 
          RowBox[{
           RowBox[{"meansControl", "[", 
            RowBox[{"[", "k", "]"}], "]"}], ",", 
           RowBox[{"errorsControl", "[", 
            RowBox[{"[", "k", "]"}], "]"}]}], "]"}]}], "}"}], ",", 
       RowBox[{"{", 
        RowBox[{"k", ",", "1", ",", 
         RowBox[{"Length", "[", "daysControl", "]"}]}], "}"}]}], "]"}]}], 
    ";"}], "\[IndentingNewLine]", 
   RowBox[{
    RowBox[{"ControlMean", "=", 
     RowBox[{"Table", "[", 
      RowBox[{
       RowBox[{"{", 
        RowBox[{
         RowBox[{"daysControl", "[", 
          RowBox[{"[", "k", "]"}], "]"}], ",", 
         RowBox[{"meansControl", "[", 
          RowBox[{"[", "k", "]"}], "]"}]}], "}"}], ",", 
       RowBox[{"{", 
        RowBox[{"k", ",", "1", ",", 
         RowBox[{"Length", "[", "daysControl", "]"}]}], "}"}]}], "]"}]}], 
    ";"}], 
   StyleBox["\[IndentingNewLine]",
    FontSlant->"Italic",
    Background->RGBColor[1, 0.925, 0.925]], "\[IndentingNewLine]", 
   StyleBox[
    RowBox[{"(*", " ", 
     RowBox[{
      RowBox[{
       RowBox[{
        RowBox[{"2", " ", "--"}], " ", "Treatment", " ", "by", " ", "600", 
        " ", "nCi", " ", "of", " ", 
        SuperscriptBox[
         StyleBox[
          RowBox[{"of", " "}],
          FontSlant->"Italic",
          Background->RGBColor[1, 0.925, 0.925]], "225"], 
        StyleBox["Ac",
         FontSlant->"Italic",
         Background->RGBColor[1, 0.925, 0.925]]}], "-", "DOTA", "-", 
       "trastumumab"}], ",", " ", 
      RowBox[{
      "which", " ", "does", " ", "not", " ", "bind", " ", "to", " ", 
       "multiple", " ", "myeloma", " ", "cells"}]}], " ", "*)"}],
    FontSlant->"Italic",
    Background->RGBColor[1, 0.925, 0.925]], 
   StyleBox["\[IndentingNewLine]",
    FontSize->14,
    Background->RGBColor[0.88, 1, 0.88]], 
   RowBox[{
    RowBox[{"TrasData", "=", "\[IndentingNewLine]", 
     RowBox[{"{", 
      RowBox[{
       RowBox[{"{", 
        RowBox[{
         RowBox[{"{", 
          RowBox[{"0", ",", "4620000"}], "}"}], ",", 
         RowBox[{"{", 
          RowBox[{"7", ",", "20200000"}], "}"}], ",", 
         RowBox[{"{", 
          RowBox[{"22", ",", "488000000"}], "}"}], ",", 
         RowBox[{"{", 
          RowBox[{"28", ",", "2440000000"}], "}"}]}], "}"}], ",", 
       "\[IndentingNewLine]", 
       RowBox[{"{", 
        RowBox[{
         RowBox[{"{", 
          RowBox[{"0", ",", "5540000"}], "}"}], ",", 
         RowBox[{"{", 
          RowBox[{"7", ",", "27500000"}], "}"}], ",", 
         RowBox[{"{", 
          RowBox[{"22", ",", "651000000"}], "}"}], ",", 
         RowBox[{"{", 
          RowBox[{"28", ",", "2920000000"}], "}"}]}], "}"}], ",", 
       "\[IndentingNewLine]", 
       RowBox[{"{", 
        RowBox[{
         RowBox[{"{", 
          RowBox[{"0", ",", "5050000"}], "}"}], ",", 
         RowBox[{"{", 
          RowBox[{"7", ",", "25700000"}], "}"}], ",", 
         RowBox[{"{", 
          RowBox[{"22", ",", "1240000000"}], "}"}], ",", 
         RowBox[{"{", 
          RowBox[{"28", ",", "6180000000"}], "}"}]}], "}"}], ",", 
       "\[IndentingNewLine]", 
       RowBox[{"{", 
        RowBox[{
         RowBox[{"{", 
          RowBox[{"0", ",", "5980000"}], "}"}], ",", 
         RowBox[{"{", 
          RowBox[{"7", ",", "29300000"}], "}"}], ",", 
         RowBox[{"{", 
          RowBox[{"22", ",", "1320000000"}], "}"}], ",", 
         RowBox[{"{", 
          RowBox[{"28", ",", "4550000000"}], "}"}]}], "\[IndentingNewLine]", 
        RowBox[{"(*", 
         RowBox[{",", 
          RowBox[{"{", 
           RowBox[{"35", ",", "9590000000"}], "}"}], ",", 
          RowBox[{
           RowBox[{
            RowBox[{"{", 
             RowBox[{"42", ",", "23500000000"}], "}"}], " ", "--"}], " ", 
           "this", " ", "one", " ", "mouse", " ", "survived", " ", "for", " ",
            "a", " ", "longer", " ", "time"}], ",", " ", 
          RowBox[{
           RowBox[{"let", "'"}], "s", " ", "neglect", " ", "these", " ", 
           "data", " ", "points"}]}], " ", "*)"}], "}"}]}], "}"}]}], ";"}], 
   "\[IndentingNewLine]", "\[IndentingNewLine]", 
   RowBox[{
    RowBox[{
     RowBox[{"TrasData", "[", 
      RowBox[{"[", 
       RowBox[{"All", ",", "All", ",", 
        RowBox[{"{", "2", "}"}]}], "]"}], "]"}], "=", 
     RowBox[{"Log10", "[", 
      RowBox[{"TrasData", "[", 
       RowBox[{"[", 
        RowBox[{"All", ",", "All", ",", 
         RowBox[{"{", "2", "}"}]}], "]"}], "]"}], "]"}]}], ";"}], 
   "\[IndentingNewLine]", 
   RowBox[{
    RowBox[{"daysTras", "=", 
     RowBox[{"TrasData", "[", 
      RowBox[{"[", 
       RowBox[{"1", ",", "All", ",", "1"}], "]"}], "]"}]}], ";"}], 
   "\[IndentingNewLine]", 
   RowBox[{
    RowBox[{"meansTras", "=", 
     RowBox[{"Mean", "/@", 
      RowBox[{"Table", "[", 
       RowBox[{
        RowBox[{"TrasData", "[", 
         RowBox[{"[", 
          RowBox[{"All", ",", "k", ",", "2"}], "]"}], "]"}], ",", 
        RowBox[{"{", 
         RowBox[{"k", ",", "1", ",", 
          RowBox[{"Length", "[", "daysTras", "]"}]}], "}"}]}], "]"}]}]}], 
    ";"}], "\[IndentingNewLine]", 
   RowBox[{
    RowBox[{"errorsTras", "=", 
     RowBox[{"N", "[", 
      RowBox[{"StandardDeviation", "/@", 
       RowBox[{"Table", "[", 
        RowBox[{
         RowBox[{"TrasData", "[", 
          RowBox[{"[", 
           RowBox[{"All", ",", "k", ",", "2"}], "]"}], "]"}], ",", 
         RowBox[{"{", 
          RowBox[{"k", ",", "1", ",", 
           RowBox[{"Length", "[", "daysTras", "]"}]}], "}"}]}], "]"}]}], 
      "]"}]}], ";"}], "\[IndentingNewLine]", 
   RowBox[{
    RowBox[{"TrasErr", "=", 
     RowBox[{"Table", "[", 
      RowBox[{
       RowBox[{"{", 
        RowBox[{
         RowBox[{"daysTras", "[", 
          RowBox[{"[", "k", "]"}], "]"}], ",", 
         RowBox[{"Around", "[", 
          RowBox[{
           RowBox[{"meansTras", "[", 
            RowBox[{"[", "k", "]"}], "]"}], ",", 
           RowBox[{"errorsTras", "[", 
            RowBox[{"[", "k", "]"}], "]"}]}], "]"}]}], "}"}], ",", 
       RowBox[{"{", 
        RowBox[{"k", ",", "1", ",", 
         RowBox[{"Length", "[", "daysTras", "]"}]}], "}"}]}], "]"}]}], ";"}], 
   "\[IndentingNewLine]", 
   RowBox[{
    RowBox[{"TrasMean", "=", 
     RowBox[{"Table", "[", 
      RowBox[{
       RowBox[{"{", 
        RowBox[{
         RowBox[{"daysTras", "[", 
          RowBox[{"[", "k", "]"}], "]"}], ",", 
         RowBox[{"meansTras", "[", 
          RowBox[{"[", "k", "]"}], "]"}]}], "}"}], ",", 
       RowBox[{"{", 
        RowBox[{"k", ",", "1", ",", 
         RowBox[{"Length", "[", "daysTras", "]"}]}], "}"}]}], "]"}]}], ";"}], 
   "\[IndentingNewLine]", 
   StyleBox["\[IndentingNewLine]",
    FontSlant->"Italic",
    Background->RGBColor[1, 0.925, 0.925]], 
   StyleBox[
    RowBox[{
     StyleBox["(*",
      FontSlant->"Italic"], 
     StyleBox[" ",
      FontSlant->"Italic"], 
     RowBox[{
      RowBox[{
       StyleBox[
        RowBox[{"3", " ", "--"}],
        FontSlant->"Italic"], 
       StyleBox[" ",
        FontSlant->"Italic"], 
       StyleBox["Treatment",
        FontSlant->"Italic"], 
       StyleBox[" ",
        FontSlant->"Italic"], 
       StyleBox["by",
        FontSlant->"Italic"], 
       StyleBox[" ",
        FontSlant->"Italic"], "25", 
       StyleBox[" ",
        FontSlant->"Italic"], 
       StyleBox["nCi",
        FontSlant->"Italic"], 
       StyleBox[" ",
        FontSlant->"Italic"], 
       SuperscriptBox[
        RowBox[{"of", " "}], "225"], 
       StyleBox["Ac",
        FontSlant->"Italic"]}], 
      StyleBox["-",
       FontSlant->"Italic"], 
      StyleBox["DOTA",
       FontSlant->"Italic"], 
      StyleBox["-",
       FontSlant->"Italic"], 
      StyleBox["daratumumab",
       FontSlant->"Italic"]}], 
     StyleBox[" ",
      FontSlant->"Italic"], 
     StyleBox["*)",
      FontSlant->"Italic"]}],
    Background->RGBColor[1, 0.925, 0.925]], 
   StyleBox["\[IndentingNewLine]",
    FontSlant->"Italic",
    Background->RGBColor[1, 0.925, 0.925]], 
   RowBox[{
    RowBox[{"Dara25Data", "=", "\[IndentingNewLine]", 
     RowBox[{"{", 
      RowBox[{
       RowBox[{"{", 
        RowBox[{
         RowBox[{"{", 
          RowBox[{"0", ",", "6280000"}], "}"}], ",", 
         RowBox[{"{", 
          RowBox[{"8", ",", "11235000"}], "}"}], ",", 
         RowBox[{"{", 
          RowBox[{"14", ",", "54750000"}], "}"}], ",", 
         RowBox[{"{", 
          RowBox[{"21", ",", "481000000"}], "}"}], ",", 
         RowBox[{"{", 
          RowBox[{"31", ",", "6695000000"}], "}"}], ",", 
         RowBox[{"{", 
          RowBox[{"37", ",", "37000000000"}], "}"}]}], "}"}], ",", 
       RowBox[{"{", 
        RowBox[{
         RowBox[{"{", 
          RowBox[{"0", ",", "5705000"}], "}"}], ",", 
         RowBox[{"{", 
          RowBox[{"8", ",", "11805000"}], "}"}], ",", 
         RowBox[{"{", 
          RowBox[{"14", ",", "73850000"}], "}"}], ",", 
         RowBox[{"{", 
          RowBox[{"21", ",", "608000000"}], "}"}], ",", 
         RowBox[{"{", 
          RowBox[{"31", ",", "5400000000"}], "}"}], ",", 
         RowBox[{"{", 
          RowBox[{"37", ",", "22650000000"}], "}"}]}], "}"}], ",", 
       RowBox[{"{", 
        RowBox[{
         RowBox[{"{", 
          RowBox[{"0", ",", "5515000"}], "}"}], ",", 
         RowBox[{"{", 
          RowBox[{"8", ",", "8595000"}], "}"}], ",", 
         RowBox[{"{", 
          RowBox[{"14", ",", "46550000"}], "}"}], ",", 
         RowBox[{"{", 
          RowBox[{"21", ",", "408000000"}], "}"}], ",", 
         RowBox[{"{", 
          RowBox[{"31", ",", "217500000"}], "}"}], ",", 
         RowBox[{"{", 
          RowBox[{"37", ",", "24050000000"}], "}"}]}], "}"}], ",", 
       RowBox[{"{", 
        RowBox[{
         RowBox[{"{", 
          RowBox[{"0", ",", "8370000"}], "}"}], ",", 
         RowBox[{"{", 
          RowBox[{"8", ",", "17750000"}], "}"}], ",", 
         RowBox[{"{", 
          RowBox[{"14", ",", "11630000"}], "}"}], ",", 
         RowBox[{"{", 
          RowBox[{"21", ",", "994000000"}], "}"}], ",", 
         RowBox[{"{", 
          RowBox[{"31", ",", "1465000000"}], "}"}], ",", 
         RowBox[{"{", 
          RowBox[{"37", ",", "32150000000"}], "}"}]}], "}"}], ",", 
       RowBox[{"{", 
        RowBox[{
         RowBox[{"{", 
          RowBox[{"0", ",", "4665000"}], "}"}], ",", 
         RowBox[{"{", 
          RowBox[{"8", ",", "9320000"}], "}"}], ",", 
         RowBox[{"{", 
          RowBox[{"14", ",", "65100000"}], "}"}], ",", 
         RowBox[{"{", 
          RowBox[{"21", ",", "559000000"}], "}"}], ",", 
         RowBox[{"{", 
          RowBox[{"31", ",", "3985000000"}], "}"}], ",", 
         RowBox[{"{", 
          RowBox[{"37", ",", "25200000000"}], "}"}]}], "}"}], ",", 
       RowBox[{"{", 
        RowBox[{
         RowBox[{"{", 
          RowBox[{"0", ",", "4875000"}], "}"}], ",", 
         RowBox[{"{", 
          RowBox[{"8", ",", "8445000"}], "}"}], ",", 
         RowBox[{"{", 
          RowBox[{"14", ",", "63500000"}], "}"}], ",", 
         RowBox[{"{", 
          RowBox[{"21", ",", "659500000"}], "}"}], ",", 
         RowBox[{"{", 
          RowBox[{"31", ",", "4735000000"}], "}"}], ",", 
         RowBox[{"{", 
          RowBox[{"37", ",", "\"\<\>\""}], "}"}]}], "}"}]}], "}"}]}], ";"}], 
   "\[IndentingNewLine]", "\[IndentingNewLine]", 
   RowBox[{
    RowBox[{
     RowBox[{"Dara25Data", "[", 
      RowBox[{"[", 
       RowBox[{"All", ",", "All", ",", 
        RowBox[{"{", "2", "}"}]}], "]"}], "]"}], "=", 
     RowBox[{"Log10", "[", 
      RowBox[{"Dara25Data", "[", 
       RowBox[{"[", 
        RowBox[{"All", ",", "All", ",", 
         RowBox[{"{", "2", "}"}]}], "]"}], "]"}], "]"}]}], ";"}], 
   "\[IndentingNewLine]", 
   RowBox[{
    RowBox[{"daysDara25", "=", 
     RowBox[{"Dara25Data", "[", 
      RowBox[{"[", 
       RowBox[{"1", ",", "All", ",", "1"}], "]"}], "]"}]}], ";"}], 
   "\[IndentingNewLine]", 
   RowBox[{
    RowBox[{"meansDara25", "=", 
     RowBox[{"Join", "[", 
      RowBox[{
       RowBox[{"N", "[", 
        RowBox[{"Mean", "/@", 
         RowBox[{"Table", "[", 
          RowBox[{
           RowBox[{"Dara25Data", "[", 
            RowBox[{"[", 
             RowBox[{"All", ",", "k", ",", "2"}], "]"}], "]"}], ",", 
           RowBox[{"{", 
            RowBox[{"k", ",", "1", ",", "5"}], "}"}]}], "]"}]}], "]"}], ",", 
       RowBox[{"N", "[", 
        RowBox[{"Mean", "/@", 
         RowBox[{"Table", "[", 
          RowBox[{
           RowBox[{"Dara25Data", "[", 
            RowBox[{"[", 
             RowBox[{
              RowBox[{"1", ";;", "5"}], ",", "k", ",", "2"}], "]"}], "]"}], 
           ",", 
           RowBox[{"{", 
            RowBox[{"k", ",", 
             RowBox[{"{", "6", "}"}]}], "}"}]}], "]"}]}], "]"}]}], "]"}]}], 
    ";", 
    RowBox[{"errorsDara25", "=", 
     RowBox[{"Join", "[", 
      RowBox[{
       RowBox[{"N", "[", 
        RowBox[{"StandardDeviation", "/@", 
         RowBox[{"Table", "[", 
          RowBox[{
           RowBox[{"Dara25Data", "[", 
            RowBox[{"[", 
             RowBox[{"All", ",", "k", ",", "2"}], "]"}], "]"}], ",", 
           RowBox[{"{", 
            RowBox[{"k", ",", "1", ",", "5"}], "}"}]}], "]"}]}], "]"}], ",", 
       "\[IndentingNewLine]", 
       RowBox[{"N", "[", 
        RowBox[{"StandardDeviation", "/@", 
         RowBox[{"Table", "[", 
          RowBox[{
           RowBox[{"Dara25Data", "[", 
            RowBox[{"[", 
             RowBox[{
              RowBox[{"1", ";;", "5"}], ",", "k", ",", "2"}], "]"}], "]"}], 
           ",", 
           RowBox[{"{", 
            RowBox[{"k", ",", 
             RowBox[{"{", "6", "}"}]}], "}"}]}], "]"}]}], "]"}]}], "]"}]}], 
    ";"}], "\[IndentingNewLine]", 
   RowBox[{
    RowBox[{"Dara25Err", "=", 
     RowBox[{"Table", "[", 
      RowBox[{
       RowBox[{"{", 
        RowBox[{
         RowBox[{"daysDara25", "[", 
          RowBox[{"[", "k", "]"}], "]"}], ",", 
         RowBox[{"Around", "[", 
          RowBox[{
           RowBox[{"meansDara25", "[", 
            RowBox[{"[", "k", "]"}], "]"}], ",", 
           RowBox[{"errorsDara25", "[", 
            RowBox[{"[", "k", "]"}], "]"}]}], "]"}]}], "}"}], ",", 
       RowBox[{"{", 
        RowBox[{"k", ",", "1", ",", 
         RowBox[{"Length", "[", "daysDara25", "]"}]}], "}"}]}], "]"}]}], 
    ";"}], "\[IndentingNewLine]", 
   RowBox[{
    RowBox[{"Dara25Mean", "=", 
     RowBox[{"Table", "[", 
      RowBox[{
       RowBox[{"{", 
        RowBox[{
         RowBox[{"daysDara25", "[", 
          RowBox[{"[", "k", "]"}], "]"}], ",", 
         RowBox[{"meansDara25", "[", 
          RowBox[{"[", "k", "]"}], "]"}]}], "}"}], ",", 
       RowBox[{"{", 
        RowBox[{"k", ",", "1", ",", 
         RowBox[{"Length", "[", "daysDara25", "]"}]}], "}"}]}], "]"}]}], 
    ";"}], "\[IndentingNewLine]", 
   StyleBox["\[IndentingNewLine]",
    FontSlant->"Italic",
    Background->RGBColor[1, 0.925, 0.925]], 
   StyleBox[
    RowBox[{
     StyleBox["(*",
      FontSlant->"Italic"], 
     StyleBox[" ",
      FontSlant->"Italic"], 
     RowBox[{
      RowBox[{
       StyleBox[
        RowBox[{"4", " ", "--"}],
        FontSlant->"Italic"], 
       StyleBox[" ",
        FontSlant->"Italic"], 
       StyleBox["Treatment",
        FontSlant->"Italic"], 
       StyleBox[" ",
        FontSlant->"Italic"], 
       StyleBox["by",
        FontSlant->"Italic"], 
       StyleBox[" ",
        FontSlant->"Italic"], 
       StyleBox["50",
        FontSlant->"Italic"], 
       StyleBox[" ",
        FontSlant->"Italic"], 
       StyleBox["nCi",
        FontSlant->"Italic"], 
       StyleBox[" ",
        FontSlant->"Italic"], 
       SuperscriptBox[
        StyleBox[
         RowBox[{"of", " "}],
         FontSlant->"Italic",
         Background->RGBColor[1, 0.925, 0.925]], "225"], 
       StyleBox["Ac",
        FontSlant->"Italic"]}], 
      StyleBox["-",
       FontSlant->"Italic"], 
      StyleBox["DOTA",
       FontSlant->"Italic"], 
      StyleBox["-",
       FontSlant->"Italic"], 
      StyleBox["daratumumab",
       FontSlant->"Italic"]}], 
     StyleBox[" ",
      FontSlant->"Italic"], 
     StyleBox["*)",
      FontSlant->"Italic"]}],
    Background->RGBColor[1, 0.925, 0.925]], "\[IndentingNewLine]", 
   RowBox[{
    RowBox[{"Dara50Data", "=", "\[IndentingNewLine]", 
     RowBox[{"{", 
      RowBox[{
       RowBox[{"{", 
        RowBox[{
         RowBox[{"{", 
          RowBox[{"0", ",", "9490000"}], "}"}], ",", 
         RowBox[{"{", 
          RowBox[{"8", ",", "14970000"}], "}"}], ",", 
         RowBox[{"{", 
          RowBox[{"14", ",", "89000000"}], "}"}], ",", 
         RowBox[{"{", 
          RowBox[{"21", ",", "787000000"}], "}"}], ",", 
         RowBox[{"{", 
          RowBox[{"31", ",", "6710000000"}], "}"}], ",", 
         RowBox[{"{", 
          RowBox[{"37", ",", "31050000000"}], "}"}]}], "}"}], ",", 
       RowBox[{"{", 
        RowBox[{
         RowBox[{"{", 
          RowBox[{"0", ",", "5590000"}], "}"}], ",", 
         RowBox[{"{", 
          RowBox[{"8", ",", "9435000"}], "}"}], ",", 
         RowBox[{"{", 
          RowBox[{"14", ",", "46550000"}], "}"}], ",", 
         RowBox[{"{", 
          RowBox[{"21", ",", "406000000"}], "}"}], ",", 
         RowBox[{"{", 
          RowBox[{"31", ",", "4265000000"}], "}"}], ",", 
         RowBox[{"{", 
          RowBox[{"37", ",", "12670000000"}], "}"}]}], "}"}], ",", 
       RowBox[{"{", 
        RowBox[{
         RowBox[{"{", 
          RowBox[{"0", ",", "6155000"}], "}"}], ",", 
         RowBox[{"{", 
          RowBox[{"8", ",", "13645000"}], "}"}], ",", 
         RowBox[{"{", 
          RowBox[{"14", ",", "51700000"}], "}"}], ",", 
         RowBox[{"{", 
          RowBox[{"21", ",", "316500000"}], "}"}], ",", 
         RowBox[{"{", 
          RowBox[{"31", ",", "3875000000"}], "}"}], ",", 
         RowBox[{"{", 
          RowBox[{"37", ",", "27900000000"}], "}"}]}], "}"}], ",", 
       RowBox[{"{", 
        RowBox[{
         RowBox[{"{", 
          RowBox[{"0", ",", "6650000"}], "}"}], ",", 
         RowBox[{"{", 
          RowBox[{"8", ",", "15530000"}], "}"}], ",", 
         RowBox[{"{", 
          RowBox[{"14", ",", "73350000"}], "}"}], ",", 
         RowBox[{"{", 
          RowBox[{"21", ",", "527000000"}], "}"}], ",", 
         RowBox[{"{", 
          RowBox[{"31", ",", "3120000000"}], "}"}], ",", 
         RowBox[{"{", 
          RowBox[{"37", ",", "18050000000"}], "}"}]}], "}"}], ",", 
       RowBox[{"{", 
        RowBox[{
         RowBox[{"{", 
          RowBox[{"0", ",", "6010000"}], "}"}], ",", 
         RowBox[{"{", 
          RowBox[{"8", ",", "15030000"}], "}"}], ",", 
         RowBox[{"{", 
          RowBox[{"14", ",", "55800000"}], "}"}], ",", 
         RowBox[{"{", 
          RowBox[{"21", ",", "554000000"}], "}"}], ",", 
         RowBox[{"{", 
          RowBox[{"31", ",", "5510000000"}], "}"}], ",", 
         RowBox[{"{", 
          RowBox[{"37", ",", "20800000000"}], "}"}]}], "}"}], ",", 
       RowBox[{"{", 
        RowBox[{
         RowBox[{"{", 
          RowBox[{"0", ",", "4670000"}], "}"}], ",", 
         RowBox[{"{", 
          RowBox[{"8", ",", "12650000"}], "}"}], ",", 
         RowBox[{"{", 
          RowBox[{"14", ",", "49000000"}], "}"}], ",", 
         RowBox[{"{", 
          RowBox[{"21", ",", "519500000"}], "}"}], ",", 
         RowBox[{"{", 
          RowBox[{"31", ",", "9415000000"}], "}"}], ",", 
         RowBox[{"{", 
          RowBox[{"37", ",", "34350000000"}], "}"}]}], "}"}]}], "}"}]}], 
    ";"}], "\[IndentingNewLine]", "\[IndentingNewLine]", 
   RowBox[{
    RowBox[{
     RowBox[{"Dara50Data", "[", 
      RowBox[{"[", 
       RowBox[{"All", ",", "All", ",", 
        RowBox[{"{", "2", "}"}]}], "]"}], "]"}], "=", 
     RowBox[{"Log10", "[", 
      RowBox[{"Dara50Data", "[", 
       RowBox[{"[", 
        RowBox[{"All", ",", "All", ",", 
         RowBox[{"{", "2", "}"}]}], "]"}], "]"}], "]"}]}], ";"}], 
   "\[IndentingNewLine]", 
   RowBox[{
    RowBox[{"daysDara50", "=", 
     RowBox[{"Dara50Data", "[", 
      RowBox[{"[", 
       RowBox[{"1", ",", "All", ",", "1"}], "]"}], "]"}]}], ";"}], 
   "\[IndentingNewLine]", 
   RowBox[{
    RowBox[{"meansDara50", "=", 
     RowBox[{"Mean", "/@", 
      RowBox[{"Table", "[", 
       RowBox[{
        RowBox[{"Dara50Data", "[", 
         RowBox[{"[", 
          RowBox[{"All", ",", "k", ",", "2"}], "]"}], "]"}], ",", 
        RowBox[{"{", 
         RowBox[{"k", ",", "1", ",", 
          RowBox[{"Length", "[", "daysDara50", "]"}]}], "}"}]}], "]"}]}]}], 
    ";"}], "\[IndentingNewLine]", 
   RowBox[{
    RowBox[{"errorsDara50", "=", 
     RowBox[{"N", "[", 
      RowBox[{"StandardDeviation", "/@", 
       RowBox[{"Table", "[", 
        RowBox[{
         RowBox[{"Dara50Data", "[", 
          RowBox[{"[", 
           RowBox[{"All", ",", "k", ",", "2"}], "]"}], "]"}], ",", 
         RowBox[{"{", 
          RowBox[{"k", ",", "1", ",", 
           RowBox[{"Length", "[", "daysDara50", "]"}]}], "}"}]}], "]"}]}], 
      "]"}]}], ";"}], "\[IndentingNewLine]", 
   RowBox[{
    RowBox[{"Dara50Err", "=", 
     RowBox[{"Table", "[", 
      RowBox[{
       RowBox[{"{", 
        RowBox[{
         RowBox[{"daysDara50", "[", 
          RowBox[{"[", "k", "]"}], "]"}], ",", 
         RowBox[{"Around", "[", 
          RowBox[{
           RowBox[{"meansDara50", "[", 
            RowBox[{"[", "k", "]"}], "]"}], ",", 
           RowBox[{"errorsDara50", "[", 
            RowBox[{"[", "k", "]"}], "]"}]}], "]"}]}], "}"}], ",", 
       RowBox[{"{", 
        RowBox[{"k", ",", "1", ",", 
         RowBox[{"Length", "[", "daysDara50", "]"}]}], "}"}]}], "]"}]}], 
    ";"}], "\[IndentingNewLine]", 
   RowBox[{
    RowBox[{"Dara50Mean", "=", 
     RowBox[{"Table", "[", 
      RowBox[{
       RowBox[{"{", 
        RowBox[{
         RowBox[{"daysDara50", "[", 
          RowBox[{"[", "k", "]"}], "]"}], ",", 
         RowBox[{"meansDara50", "[", 
          RowBox[{"[", "k", "]"}], "]"}]}], "}"}], ",", 
       RowBox[{"{", 
        RowBox[{"k", ",", "1", ",", 
         RowBox[{"Length", "[", "daysDara50", "]"}]}], "}"}]}], "]"}]}], 
    ";"}], 
   StyleBox["\[IndentingNewLine]",
    FontSlant->"Italic",
    Background->RGBColor[1, 0.925, 0.925]], "\[IndentingNewLine]", 
   StyleBox[
    RowBox[{"(*", " ", 
     RowBox[{
      RowBox[{
       RowBox[{"5", " ", "--"}], " ", "Treatment", " ", "by", " ", "100", " ",
        "nCi", " ", 
       SuperscriptBox[
        StyleBox[
         RowBox[{"of", " "}],
         FontSlant->"Italic",
         Background->RGBColor[1, 0.925, 0.925]], "225"], "Ac"}], "-", "DOTA", 
      "-", "daratumumab"}], " ", "*)"}],
    FontSlant->"Italic",
    Background->RGBColor[1, 0.925, 0.925]], "\[IndentingNewLine]", 
   RowBox[{
    RowBox[{"Dara100Data", "=", "\[IndentingNewLine]", 
     RowBox[{"{", 
      RowBox[{
       RowBox[{"{", 
        RowBox[{
         RowBox[{"{", 
          RowBox[{"0", ",", "4420000"}], "}"}], ",", 
         RowBox[{"{", 
          RowBox[{"8", ",", "5405000"}], "}"}], ",", 
         RowBox[{"{", 
          RowBox[{"14", ",", "4515000"}], "}"}], ",", 
         RowBox[{"{", 
          RowBox[{"21", ",", "8010000"}], "}"}], ",", 
         RowBox[{"{", 
          RowBox[{"31", ",", "36790000"}], "}"}], ",", 
         RowBox[{"{", 
          RowBox[{"37", ",", "108000000"}], "}"}], ",", 
         RowBox[{"{", 
          RowBox[{"44", ",", "766000000"}], "}"}], ",", 
         RowBox[{"{", 
          RowBox[{"51", ",", "3450000000"}], "}"}], ",", 
         RowBox[{"{", 
          RowBox[{"58", ",", "14930000000"}], "}"}]}], 
        RowBox[{"(*", 
         RowBox[{",", 
          RowBox[{"{", 
           RowBox[{"65", ",", "128250000000"}], "}"}]}], "*)"}], "}"}], ",", 
       "\[IndentingNewLine]", 
       RowBox[{"{", 
        RowBox[{
         RowBox[{"{", 
          RowBox[{"0", ",", "4545000"}], "}"}], ",", 
         RowBox[{"{", 
          RowBox[{"8", ",", "3295000"}], "}"}], ",", 
         RowBox[{"{", 
          RowBox[{"14", ",", "3910000"}], "}"}], ",", 
         RowBox[{"{", 
          RowBox[{"21", ",", "5695000"}], "}"}], ",", 
         RowBox[{"{", 
          RowBox[{"31", ",", "22150000"}], "}"}], ",", 
         RowBox[{"{", 
          RowBox[{"37", ",", "169850000"}], "}"}], ",", 
         RowBox[{"{", 
          RowBox[{"44", ",", "1431000000"}], "}"}], ",", 
         RowBox[{"{", 
          RowBox[{"51", ",", "9245000000"}], "}"}], ",", 
         RowBox[{"{", 
          RowBox[{"58", ",", "297000000"}], "}"}]}], 
        RowBox[{"(*", 
         RowBox[{",", 
          RowBox[{"{", 
           RowBox[{"65", ",", "117450000000"}], "}"}]}], "*)"}], "}"}], ",", 
       "\[IndentingNewLine]", 
       RowBox[{"{", 
        RowBox[{
         RowBox[{"{", 
          RowBox[{"0", ",", "3960000"}], "}"}], ",", 
         RowBox[{"{", 
          RowBox[{"8", ",", "4275000"}], "}"}], ",", 
         RowBox[{"{", 
          RowBox[{"14", ",", "3535000"}], "}"}], ",", 
         RowBox[{"{", 
          RowBox[{"21", ",", "8120000"}], "}"}], ",", 
         RowBox[{"{", 
          RowBox[{"31", ",", "72850000"}], "}"}], ",", 
         RowBox[{"{", 
          RowBox[{"37", ",", "84200000"}], "}"}], ",", 
         RowBox[{"{", 
          RowBox[{"44", ",", "1252000000"}], "}"}], ",", 
         RowBox[{"{", 
          RowBox[{"51", ",", "354500000"}], "}"}], ",", 
         RowBox[{"{", 
          RowBox[{"58", ",", "20300000000"}], "}"}]}], "}"}], ",", 
       "\[IndentingNewLine]", 
       RowBox[{"{", 
        RowBox[{
         RowBox[{"{", 
          RowBox[{"0", ",", "6855000"}], "}"}], ",", 
         RowBox[{"{", 
          RowBox[{"8", ",", "4545000"}], "}"}], ",", 
         RowBox[{"{", 
          RowBox[{"14", ",", "3235000"}], "}"}], ",", 
         RowBox[{"{", 
          RowBox[{"21", ",", "4925000"}], "}"}], ",", 
         RowBox[{"{", 
          RowBox[{"31", ",", "16815000"}], "}"}], ",", 
         RowBox[{"{", 
          RowBox[{"37", ",", "11445000"}], "}"}], ",", 
         RowBox[{"{", 
          RowBox[{"44", ",", "62950000"}], "}"}], ",", 
         RowBox[{"{", 
          RowBox[{"51", ",", "884000000"}], "}"}], ",", 
         RowBox[{"{", 
          RowBox[{"58", ",", "7670000000"}], "}"}]}], "}"}], ",", 
       "\[IndentingNewLine]", 
       RowBox[{"{", 
        RowBox[{
         RowBox[{"{", 
          RowBox[{"0", ",", "5425000"}], "}"}], ",", 
         RowBox[{"{", 
          RowBox[{"8", ",", "4215000"}], "}"}], ",", 
         RowBox[{"{", 
          RowBox[{"14", ",", "3595000"}], "}"}], ",", 
         RowBox[{"{", 
          RowBox[{"21", ",", "5430000"}], "}"}], ",", 
         RowBox[{"{", 
          RowBox[{"31", ",", "27350000"}], "}"}], ",", 
         RowBox[{"{", 
          RowBox[{"37", ",", "126500000"}], "}"}], ",", 
         RowBox[{"{", 
          RowBox[{"44", ",", "588500000"}], "}"}], ",", 
         RowBox[{"{", 
          RowBox[{"51", ",", "4660000000"}], "}"}], ",", 
         RowBox[{"{", 
          RowBox[{"58", ",", "\"\<\>\""}], "}"}]}], "}"}], ",", 
       "\[IndentingNewLine]", 
       RowBox[{"{", 
        RowBox[{
         RowBox[{"{", 
          RowBox[{"0", ",", "4920000"}], "}"}], ",", 
         RowBox[{"{", 
          RowBox[{"8", ",", "3370000"}], "}"}], ",", 
         RowBox[{"{", 
          RowBox[{"14", ",", "4420000"}], "}"}], ",", 
         RowBox[{"{", 
          RowBox[{"21", ",", "18880000"}], "}"}], ",", 
         RowBox[{"{", 
          RowBox[{"31", ",", "297300000"}], "}"}], ",", 
         RowBox[{"{", 
          RowBox[{"37", ",", "612000000"}], "}"}], ",", 
         RowBox[{"{", 
          RowBox[{"44", ",", "7435000000"}], "}"}], ",", 
         RowBox[{"{", 
          RowBox[{"51", ",", "\"\<\>\""}], "}"}], ",", 
         RowBox[{"{", 
          RowBox[{"58", ",", "\"\<\>\""}], "}"}]}], "}"}]}], "}"}]}], ";"}], 
   "\[IndentingNewLine]", "\[IndentingNewLine]", 
   RowBox[{
    RowBox[{
     RowBox[{"Dara100Data", "[", 
      RowBox[{"[", 
       RowBox[{"All", ",", "All", ",", 
        RowBox[{"{", "2", "}"}]}], "]"}], "]"}], "=", 
     RowBox[{"Log10", "[", 
      RowBox[{"Dara100Data", "[", 
       RowBox[{"[", 
        RowBox[{"All", ",", "All", ",", 
         RowBox[{"{", "2", "}"}]}], "]"}], "]"}], "]"}]}], ";"}], 
   "\[IndentingNewLine]", 
   RowBox[{
    RowBox[{"daysDara100", "=", 
     RowBox[{"Dara100Data", "[", 
      RowBox[{"[", 
       RowBox[{"1", ",", "All", ",", "1"}], "]"}], "]"}]}], ";"}], 
   "\[IndentingNewLine]", 
   RowBox[{
    RowBox[{"meansDara100", "=", 
     RowBox[{"Join", "[", 
      RowBox[{
       RowBox[{"N", "[", 
        RowBox[{"Mean", "/@", 
         RowBox[{"Table", "[", 
          RowBox[{
           RowBox[{"Dara100Data", "[", 
            RowBox[{"[", 
             RowBox[{"All", ",", "k", ",", "2"}], "]"}], "]"}], ",", 
           RowBox[{"{", 
            RowBox[{"k", ",", "1", ",", "7"}], "}"}]}], "]"}]}], "]"}], ",", 
       RowBox[{"N", "[", 
        RowBox[{"Mean", "/@", 
         RowBox[{"Table", "[", 
          RowBox[{
           RowBox[{"Dara100Data", "[", 
            RowBox[{"[", 
             RowBox[{
              RowBox[{"1", ";;", "5"}], ",", "k", ",", "2"}], "]"}], "]"}], 
           ",", 
           RowBox[{"{", 
            RowBox[{"k", ",", 
             RowBox[{"{", "8", "}"}]}], "}"}]}], "]"}]}], "]"}], ",", 
       RowBox[{"N", "[", 
        RowBox[{"Mean", "/@", 
         RowBox[{"Table", "[", 
          RowBox[{
           RowBox[{"Dara100Data", "[", 
            RowBox[{"[", 
             RowBox[{
              RowBox[{"1", ";;", "4"}], ",", "k", ",", "2"}], "]"}], "]"}], 
           ",", 
           RowBox[{"{", 
            RowBox[{"k", ",", 
             RowBox[{"{", "9", "}"}]}], "}"}]}], "]"}]}], "]"}]}], "]"}]}], 
    ";"}], "\[IndentingNewLine]", 
   RowBox[{
    RowBox[{"errorsDara100", "=", 
     RowBox[{"Join", "[", 
      RowBox[{
       RowBox[{"N", "[", 
        RowBox[{"StandardDeviation", "/@", 
         RowBox[{"Table", "[", 
          RowBox[{
           RowBox[{"Dara100Data", "[", 
            RowBox[{"[", 
             RowBox[{
              RowBox[{"All", ";;"}], ",", "k", ",", "2"}], "]"}], "]"}], ",", 
           RowBox[{"{", 
            RowBox[{"k", ",", "1", ",", "7"}], "}"}]}], "]"}]}], "]"}], ",", 
       RowBox[{"N", "[", 
        RowBox[{"StandardDeviation", "/@", 
         RowBox[{"Table", "[", 
          RowBox[{
           RowBox[{"Dara100Data", "[", 
            RowBox[{"[", 
             RowBox[{
              RowBox[{"1", ";;", "5"}], ",", "k", ",", "2"}], "]"}], "]"}], 
           ",", 
           RowBox[{"{", 
            RowBox[{"k", ",", 
             RowBox[{"{", "8", "}"}]}], "}"}]}], "]"}]}], "]"}], ",", 
       RowBox[{"N", "[", 
        RowBox[{"StandardDeviation", "/@", 
         RowBox[{"Table", "[", 
          RowBox[{
           RowBox[{"Dara100Data", "[", 
            RowBox[{"[", 
             RowBox[{
              RowBox[{"1", ";;", "4"}], ",", "k", ",", "2"}], "]"}], "]"}], 
           ",", 
           RowBox[{"{", 
            RowBox[{"k", ",", 
             RowBox[{"{", "9", "}"}]}], "}"}]}], "]"}]}], "]"}]}], "]"}]}], 
    ";"}], "\[IndentingNewLine]", 
   RowBox[{
    RowBox[{"Dara100Err", "=", 
     RowBox[{"Table", "[", 
      RowBox[{
       RowBox[{"{", 
        RowBox[{
         RowBox[{"daysDara100", "[", 
          RowBox[{"[", "k", "]"}], "]"}], ",", 
         RowBox[{"Around", "[", 
          RowBox[{
           RowBox[{"meansDara100", "[", 
            RowBox[{"[", "k", "]"}], "]"}], ",", 
           RowBox[{"errorsDara100", "[", 
            RowBox[{"[", "k", "]"}], "]"}]}], "]"}]}], "}"}], ",", 
       RowBox[{"{", 
        RowBox[{"k", ",", "1", ",", 
         RowBox[{"Length", "[", "daysDara100", "]"}]}], "}"}]}], "]"}]}], 
    ";"}], "\[IndentingNewLine]", 
   RowBox[{
    RowBox[{"Dara100Mean", "=", 
     RowBox[{"Table", "[", 
      RowBox[{
       RowBox[{"{", 
        RowBox[{
         RowBox[{"daysDara100", "[", 
          RowBox[{"[", "k", "]"}], "]"}], ",", 
         RowBox[{"meansDara100", "[", 
          RowBox[{"[", "k", "]"}], "]"}]}], "}"}], ",", 
       RowBox[{"{", 
        RowBox[{"k", ",", "1", ",", 
         RowBox[{"Length", "[", "daysDara100", "]"}]}], "}"}]}], "]"}]}], 
    ";"}], 
   StyleBox["\[IndentingNewLine]",
    FontSlant->"Italic",
    Background->RGBColor[1, 0.925, 0.925]], 
   StyleBox["\[IndentingNewLine]",
    FontSlant->"Italic",
    Background->RGBColor[1, 0.925, 0.925]], 
   StyleBox[
    RowBox[{"(*", " ", 
     RowBox[{
      RowBox[{
       RowBox[{"6", " ", "--"}], " ", "Treatment", " ", "by", " ", "300", " ",
        "nCi", " ", 
       SuperscriptBox[
        StyleBox[
         RowBox[{"of", " "}],
         FontSlant->"Italic",
         Background->RGBColor[1, 0.925, 0.925]], "225"], "Ac"}], "-", "DOTA", 
      "-", "daratumumab"}], " ", "*)"}],
    FontSlant->"Italic",
    Background->RGBColor[1, 0.925, 0.925]], "\[IndentingNewLine]", 
   RowBox[{
    RowBox[{"Dara300Data", "=", "\[IndentingNewLine]", 
     RowBox[{"{", 
      RowBox[{
       RowBox[{"{", 
        RowBox[{
         RowBox[{"{", 
          RowBox[{"0", ",", "3540000"}], "}"}], ",", 
         RowBox[{"{", 
          RowBox[{"7", ",", "3780000"}], "}"}], ",", 
         RowBox[{"{", 
          RowBox[{"22", ",", "5850000"}], "}"}], ",", 
         RowBox[{"{", 
          RowBox[{"28", ",", "13500000"}], "}"}], ",", 
         RowBox[{"{", 
          RowBox[{"35", ",", "69400000"}], "}"}], ",", 
         RowBox[{"{", 
          RowBox[{"42", ",", "455000000"}], "}"}], ",", 
         RowBox[{"{", 
          RowBox[{"56", ",", "18400000000"}], "}"}]}], "}"}], ",", 
       "\[IndentingNewLine]", 
       RowBox[{"{", 
        RowBox[{
         RowBox[{"{", 
          RowBox[{"0", ",", "4470000"}], "}"}], ",", 
         RowBox[{"{", 
          RowBox[{"7", ",", "4010000"}], "}"}], ",", 
         RowBox[{"{", 
          RowBox[{"22", ",", "7340000"}], "}"}], ",", 
         RowBox[{"{", 
          RowBox[{"28", ",", "4010000"}], "}"}], ",", 
         RowBox[{"{", 
          RowBox[{"35", ",", "6690000"}], "}"}], ",", 
         RowBox[{"{", 
          RowBox[{"42", ",", "53900000"}], "}"}], ",", 
         RowBox[{"{", 
          RowBox[{"56", ",", "6890000000"}], "}"}]}], "}"}], ",", 
       RowBox[{"{", 
        RowBox[{
         RowBox[{"{", 
          RowBox[{"0", ",", "7660000"}], "}"}], ",", 
         RowBox[{"{", 
          RowBox[{"7", ",", "4890000"}], "}"}], ",", 
         RowBox[{"{", 
          RowBox[{"22", ",", "19300000"}], "}"}], ",", 
         RowBox[{"{", 
          RowBox[{"28", ",", "4610000"}], "}"}], ",", 
         RowBox[{"{", 
          RowBox[{"35", ",", "129000000"}], "}"}], ",", 
         RowBox[{"{", 
          RowBox[{"42", ",", "1570000000"}], "}"}], ",", 
         RowBox[{"{", 
          RowBox[{"56", ",", "36700000000"}], "}"}]}], "}"}], ",", 
       RowBox[{"{", 
        RowBox[{
         RowBox[{"{", 
          RowBox[{"0", ",", "6340000"}], "}"}], ",", 
         RowBox[{"{", 
          RowBox[{"7", ",", "4570000"}], "}"}], ",", 
         RowBox[{"{", 
          RowBox[{"22", ",", "5840000"}], "}"}], ",", 
         RowBox[{"{", 
          RowBox[{"28", ",", "13800000"}], "}"}], ",", 
         RowBox[{"{", 
          RowBox[{"35", ",", "29000000"}], "}"}], ",", 
         RowBox[{"{", 
          RowBox[{"42", ",", "58300000"}], "}"}], ",", 
         RowBox[{"{", 
          RowBox[{"56", ",", "9860000000"}], "}"}]}], "}"}]}], "}"}]}], ";"}],
    "\[IndentingNewLine]", "\[IndentingNewLine]", 
   RowBox[{
    RowBox[{
     RowBox[{"Dara300Data", "[", 
      RowBox[{"[", 
       RowBox[{"All", ",", "All", ",", 
        RowBox[{"{", "2", "}"}]}], "]"}], "]"}], "=", 
     RowBox[{"Log10", "[", 
      RowBox[{"Dara300Data", "[", 
       RowBox[{"[", 
        RowBox[{"All", ",", "All", ",", 
         RowBox[{"{", "2", "}"}]}], "]"}], "]"}], "]"}]}], ";"}], 
   "\[IndentingNewLine]", 
   RowBox[{
    RowBox[{"daysDara300", "=", 
     RowBox[{"Dara300Data", "[", 
      RowBox[{"[", 
       RowBox[{"1", ",", "All", ",", "1"}], "]"}], "]"}]}], ";"}], 
   "\[IndentingNewLine]", 
   RowBox[{
    RowBox[{"meansDara300", "=", 
     RowBox[{"Mean", "/@", 
      RowBox[{"Table", "[", 
       RowBox[{
        RowBox[{"Dara300Data", "[", 
         RowBox[{"[", 
          RowBox[{"All", ",", "k", ",", "2"}], "]"}], "]"}], ",", 
        RowBox[{"{", 
         RowBox[{"k", ",", "1", ",", 
          RowBox[{"Length", "[", "daysDara300", "]"}]}], "}"}]}], "]"}]}]}], 
    ";"}], "\[IndentingNewLine]", 
   RowBox[{
    RowBox[{"errorsDara300", "=", 
     RowBox[{"N", "[", 
      RowBox[{"StandardDeviation", "/@", 
       RowBox[{"Table", "[", 
        RowBox[{
         RowBox[{"Dara300Data", "[", 
          RowBox[{"[", 
           RowBox[{"All", ",", "k", ",", "2"}], "]"}], "]"}], ",", 
         RowBox[{"{", 
          RowBox[{"k", ",", "1", ",", 
           RowBox[{"Length", "[", "daysDara300", "]"}]}], "}"}]}], "]"}]}], 
      "]"}]}], ";"}], "\[IndentingNewLine]", 
   RowBox[{
    RowBox[{"Dara300Err", "=", 
     RowBox[{"Table", "[", 
      RowBox[{
       RowBox[{"{", 
        RowBox[{
         RowBox[{"daysDara300", "[", 
          RowBox[{"[", "k", "]"}], "]"}], ",", 
         RowBox[{"Around", "[", 
          RowBox[{
           RowBox[{"meansDara300", "[", 
            RowBox[{"[", "k", "]"}], "]"}], ",", 
           RowBox[{"errorsDara300", "[", 
            RowBox[{"[", "k", "]"}], "]"}]}], "]"}]}], "}"}], ",", 
       RowBox[{"{", 
        RowBox[{"k", ",", "1", ",", 
         RowBox[{"Length", "[", "daysDara300", "]"}]}], "}"}]}], "]"}]}], 
    ";"}], "\[IndentingNewLine]", 
   RowBox[{
    RowBox[{"Dara300Mean", "=", 
     RowBox[{"Table", "[", 
      RowBox[{
       RowBox[{"{", 
        RowBox[{
         RowBox[{"daysDara300", "[", 
          RowBox[{"[", "k", "]"}], "]"}], ",", 
         RowBox[{"meansDara300", "[", 
          RowBox[{"[", "k", "]"}], "]"}]}], "}"}], ",", 
       RowBox[{"{", 
        RowBox[{"k", ",", "1", ",", 
         RowBox[{"Length", "[", "daysDara300", "]"}]}], "}"}]}], "]"}]}], 
    ";"}], "\[IndentingNewLine]", 
   StyleBox["\[IndentingNewLine]",
    FontSlant->"Italic",
    Background->RGBColor[1, 0.925, 0.925]], 
   StyleBox[
    RowBox[{"(*", " ", 
     RowBox[{
      RowBox[{
       RowBox[{"7", " ", "--"}], " ", "Treatment", " ", "by", " ", "600", " ",
        "nCi", " ", 
       SuperscriptBox[
        StyleBox[
         RowBox[{"of", " "}],
         FontSlant->"Italic",
         Background->RGBColor[1, 0.925, 0.925]], "225"], "Ac"}], "-", "DOTA", 
      "-", "daratumumab"}], " ", "*)"}],
    FontSlant->"Italic",
    Background->RGBColor[1, 0.925, 0.925]], "\[IndentingNewLine]", 
   RowBox[{
    RowBox[{"Dara600Data", "=", "\[IndentingNewLine]", 
     RowBox[{"{", 
      RowBox[{
       RowBox[{"{", 
        RowBox[{
         RowBox[{"{", 
          RowBox[{"0", ",", "7080000"}], "}"}], ",", 
         RowBox[{"{", 
          RowBox[{"7", ",", "2490000"}], "}"}], ",", 
         RowBox[{"{", 
          RowBox[{"22", ",", "3220000"}], "}"}], ",", 
         RowBox[{"{", 
          RowBox[{"28", ",", "2720000"}], "}"}], ",", 
         RowBox[{"{", 
          RowBox[{"35", ",", "2410000"}], "}"}], ",", 
         RowBox[{"{", 
          RowBox[{"42", ",", "\"\<\>\""}], "}"}], ",", 
         RowBox[{"{", 
          RowBox[{"56", ",", "\"\<\>\""}], "}"}]}], "}"}], ",", 
       RowBox[{"(*", " ", 
        RowBox[{
        "this", " ", "mouse", " ", "died", " ", "due", " ", "to", " ", 
         "toxicity"}], " ", "*)"}], 
       RowBox[{"{", 
        RowBox[{
         RowBox[{"{", 
          RowBox[{"0", ",", "4670000"}], "}"}], ",", 
         RowBox[{"{", 
          RowBox[{"7", ",", "2280000"}], "}"}], ",", 
         RowBox[{"{", 
          RowBox[{"22", ",", "2000000"}], "}"}], ",", 
         RowBox[{"{", 
          RowBox[{"28", ",", "2580000"}], "}"}], ",", 
         RowBox[{"{", 
          RowBox[{"35", ",", "3520000"}], "}"}], ",", 
         RowBox[{"{", 
          RowBox[{"42", ",", "14000000"}], "}"}], ",", 
         RowBox[{"{", 
          RowBox[{"56", ",", "102000000"}], "}"}]}], "}"}], ",", 
       RowBox[{"{", 
        RowBox[{
         RowBox[{"{", 
          RowBox[{"0", ",", "3860000"}], "}"}], ",", 
         RowBox[{"{", 
          RowBox[{"7", ",", "2820000"}], "}"}], ",", 
         RowBox[{"{", 
          RowBox[{"22", ",", "2960000"}], "}"}], ",", 
         RowBox[{"{", 
          RowBox[{"28", ",", "2960000"}], "}"}], ",", 
         RowBox[{"{", 
          RowBox[{"35", ",", "2980000"}], "}"}], ",", 
         RowBox[{"{", 
          RowBox[{"42", ",", "17100000"}], "}"}], ",", 
         RowBox[{"{", 
          RowBox[{"56", ",", "119000000"}], "}"}]}], "}"}], ",", 
       RowBox[{"{", 
        RowBox[{
         RowBox[{"{", 
          RowBox[{"0", ",", "6170000"}], "}"}], ",", 
         RowBox[{"{", 
          RowBox[{"7", ",", "3410000"}], "}"}], ",", 
         RowBox[{"{", 
          RowBox[{"22", ",", "3650000"}], "}"}], ",", 
         RowBox[{"{", 
          RowBox[{"28", ",", "3400000"}], "}"}], ",", 
         RowBox[{"{", 
          RowBox[{"35", ",", "4480000"}], "}"}], ",", 
         RowBox[{"{", 
          RowBox[{"42", ",", "179000000"}], "}"}], ",", 
         RowBox[{"{", 
          RowBox[{"56", ",", "257000000"}], "}"}]}], "}"}]}], "}"}]}], ";"}], 
   StyleBox["\[IndentingNewLine]",
    FontSlant->"Italic",
    Background->RGBColor[1, 0.925, 0.925]], "\[IndentingNewLine]", 
   RowBox[{
    RowBox[{
     RowBox[{"Dara600Data", "[", 
      RowBox[{"[", 
       RowBox[{"All", ",", "All", ",", 
        RowBox[{"{", "2", "}"}]}], "]"}], "]"}], "=", 
     RowBox[{"Log10", "[", 
      RowBox[{"Dara600Data", "[", 
       RowBox[{"[", 
        RowBox[{"All", ",", "All", ",", 
         RowBox[{"{", "2", "}"}]}], "]"}], "]"}], "]"}]}], ";"}], 
   "\[IndentingNewLine]", 
   RowBox[{
    RowBox[{"daysDara600", "=", 
     RowBox[{"Dara600Data", "[", 
      RowBox[{"[", 
       RowBox[{"1", ",", "All", ",", "1"}], "]"}], "]"}]}], ";"}], 
   "\[IndentingNewLine]", 
   RowBox[{
    RowBox[{"meansDara600", "=", 
     RowBox[{"Join", "[", 
      RowBox[{
       RowBox[{"N", "[", 
        RowBox[{"Mean", "/@", 
         RowBox[{"Table", "[", 
          RowBox[{
           RowBox[{"Dara600Data", "[", 
            RowBox[{"[", 
             RowBox[{"All", ",", "k", ",", "2"}], "]"}], "]"}], ",", 
           RowBox[{"{", 
            RowBox[{"k", ",", "1", ",", "5"}], "}"}]}], "]"}]}], "]"}], ",", 
       RowBox[{"N", "[", 
        RowBox[{"Mean", "/@", 
         RowBox[{"Table", "[", 
          RowBox[{
           RowBox[{"Dara600Data", "[", 
            RowBox[{"[", 
             RowBox[{
              RowBox[{"2", ";;"}], ",", "k", ",", "2"}], "]"}], "]"}], ",", 
           RowBox[{"{", 
            RowBox[{"k", ",", "6", ",", "7"}], "}"}]}], "]"}]}], "]"}]}], 
      "]"}]}], ";"}], "\[IndentingNewLine]", 
   RowBox[{
    RowBox[{"errorsDara600", "=", 
     RowBox[{"Join", "[", 
      RowBox[{
       RowBox[{"N", "[", 
        RowBox[{"StandardDeviation", "/@", 
         RowBox[{"Table", "[", 
          RowBox[{
           RowBox[{"Dara600Data", "[", 
            RowBox[{"[", 
             RowBox[{"All", ",", "k", ",", "2"}], "]"}], "]"}], ",", 
           RowBox[{"{", 
            RowBox[{"k", ",", "1", ",", "5"}], "}"}]}], "]"}]}], "]"}], ",", 
       RowBox[{"N", "[", 
        RowBox[{"StandardDeviation", "/@", 
         RowBox[{"Table", "[", 
          RowBox[{
           RowBox[{"Dara600Data", "[", 
            RowBox[{"[", 
             RowBox[{
              RowBox[{"2", ";;"}], ",", "k", ",", "2"}], "]"}], "]"}], ",", 
           RowBox[{"{", 
            RowBox[{"k", ",", "6", ",", "7"}], "}"}]}], "]"}]}], "]"}]}], 
      "]"}]}], ";"}], "\[IndentingNewLine]", 
   RowBox[{
    RowBox[{"Dara600Err", "=", 
     RowBox[{"Table", "[", 
      RowBox[{
       RowBox[{"{", 
        RowBox[{
         RowBox[{"daysDara600", "[", 
          RowBox[{"[", "k", "]"}], "]"}], ",", 
         RowBox[{"Around", "[", 
          RowBox[{
           RowBox[{"meansDara600", "[", 
            RowBox[{"[", "k", "]"}], "]"}], ",", 
           RowBox[{"errorsDara600", "[", 
            RowBox[{"[", "k", "]"}], "]"}]}], "]"}]}], "}"}], ",", 
       RowBox[{"{", 
        RowBox[{"k", ",", "1", ",", 
         RowBox[{"Length", "[", "daysDara600", "]"}]}], "}"}]}], "]"}]}], 
    ";"}], "\[IndentingNewLine]", 
   RowBox[{
    RowBox[{"Dara600Mean", "=", 
     RowBox[{"Table", "[", 
      RowBox[{
       RowBox[{"{", 
        RowBox[{
         RowBox[{"daysDara600", "[", 
          RowBox[{"[", "k", "]"}], "]"}], ",", 
         RowBox[{"meansDara600", "[", 
          RowBox[{"[", "k", "]"}], "]"}]}], "}"}], ",", 
       RowBox[{"{", 
        RowBox[{"k", ",", "1", ",", 
         RowBox[{"Length", "[", "daysDara600", "]"}]}], "}"}]}], "]"}]}], 
    ";"}], "\[IndentingNewLine]", "\[IndentingNewLine]", 
   StyleBox[
    RowBox[{"(*", " ", 
     RowBox[{
     "Setting", " ", "colorcode", " ", "corresponding", " ", "to", " ", "the",
       " ", "figures", " ", "in", " ", "experimental", " ", "paper"}], " ", 
     "*)"}],
    FontSlant->"Italic",
    Background->RGBColor[1, 0.925, 0.925]], "\[IndentingNewLine]", 
   RowBox[{
    RowBox[{"ControlColor", "=", 
     RowBox[{"RGBColor", "[", 
      RowBox[{
       RowBox[{"51", "/", "255"}], ",", 
       RowBox[{"75", "/", "255"}], ",", 
       RowBox[{"160", "/", "255"}]}], "]"}]}], ";"}], "\[IndentingNewLine]", 
   RowBox[{
    RowBox[{"TrasColor", "=", 
     RowBox[{"RGBColor", "[", 
      RowBox[{
       RowBox[{"13", "/", "255"}], ",", 
       RowBox[{"156", "/", "255"}], ",", 
       RowBox[{"72", "/", "255"}]}], "]"}]}], ";"}], "\[IndentingNewLine]", 
   RowBox[{
    RowBox[{"Dara25Color", "=", 
     RowBox[{"RGBColor", "[", 
      RowBox[{
       RowBox[{"98", "/", "255"}], ",", 
       RowBox[{"186", "/", "255"}], ",", 
       RowBox[{"70", "/", "255"}]}], "]"}]}], ";"}], "\[IndentingNewLine]", 
   RowBox[{
    RowBox[{"Dara50Color", "=", 
     RowBox[{"RGBColor", "[", 
      RowBox[{
       RowBox[{"170", "/", "255"}], ",", 
       RowBox[{"121", "/", "255"}], ",", 
       RowBox[{"181", "/", "255"}]}], "]"}]}], ";"}], "\[IndentingNewLine]", 
   RowBox[{
    RowBox[{"Dara100Color", "=", 
     RowBox[{"RGBColor", "[", 
      RowBox[{
       RowBox[{"235", "/", "255"}], ",", 
       RowBox[{"11", "/", "255"}], ",", 
       RowBox[{"124", "/", "255"}]}], "]"}]}], ";"}], "\[IndentingNewLine]", 
   RowBox[{
    RowBox[{"Dara300Color", "=", 
     RowBox[{"RGBColor", "[", 
      RowBox[{
       RowBox[{"127", "/", "255"}], ",", 
       RowBox[{"70", "/", "255"}], ",", 
       RowBox[{"154", "/", "255"}]}], "]"}]}], ";"}], "\[IndentingNewLine]", 
   RowBox[{
    RowBox[{"Dara600Color", "=", 
     RowBox[{"RGBColor", "[", 
      RowBox[{
       RowBox[{"238", "/", "255"}], ",", 
       RowBox[{"43", "/", "255"}], ",", 
       RowBox[{"36", "/", "255"}]}], "]"}]}], ";"}], "\[IndentingNewLine]", 
   "\[IndentingNewLine]", 
   RowBox[{
    RowBox[{"Dara600ErrRegr", "=", 
     RowBox[{"Table", "[", 
      RowBox[{
       RowBox[{"Dara600Err", "[", 
        RowBox[{"[", 
         RowBox[{
          RowBox[{"Length", "[", "Dara600Err", "]"}], "-", "ii"}], "]"}], 
        "]"}], ",", 
       RowBox[{"{", 
        RowBox[{"ii", ",", "2", ",", "0", ",", 
         RowBox[{"-", "1"}]}], "}"}]}], "]"}]}], ";"}], 
   StyleBox["\[IndentingNewLine]",
    Background->RGBColor[1, 1, 0]], 
   RowBox[{
    RowBox[{"Dara600MeanRegr", "=", 
     RowBox[{"Table", "[", 
      RowBox[{
       RowBox[{"Dara600Mean", "[", 
        RowBox[{"[", 
         RowBox[{
          RowBox[{"Length", "[", "Dara600Mean", "]"}], "-", "ii"}], "]"}], 
        "]"}], ",", 
       RowBox[{"{", 
        RowBox[{"ii", ",", "2", ",", "0", ",", 
         RowBox[{"-", "1"}]}], "}"}]}], "]"}]}], ";"}], "\[IndentingNewLine]", 
   RowBox[{
    RowBox[{"Dara300ErrRegr", "=", 
     RowBox[{"Table", "[", 
      RowBox[{
       RowBox[{"Dara300Err", "[", 
        RowBox[{"[", 
         RowBox[{
          RowBox[{"Length", "[", "Dara300Err", "]"}], "-", "ii"}], "]"}], 
        "]"}], ",", 
       RowBox[{"{", 
        RowBox[{"ii", ",", "2", ",", "0", ",", 
         RowBox[{"-", "1"}]}], "}"}]}], "]"}]}], ";"}], 
   StyleBox["\[IndentingNewLine]",
    Background->RGBColor[1, 1, 0]], 
   RowBox[{
    RowBox[{"Dara300MeanRegr", "=", 
     RowBox[{"Table", "[", 
      RowBox[{
       RowBox[{"Dara300Mean", "[", 
        RowBox[{"[", 
         RowBox[{
          RowBox[{"Length", "[", "Dara300Mean", "]"}], "-", "ii"}], "]"}], 
        "]"}], ",", 
       RowBox[{"{", 
        RowBox[{"ii", ",", "2", ",", "0", ",", 
         RowBox[{"-", "1"}]}], "}"}]}], "]"}]}], ";"}], 
   "\[IndentingNewLine]"}]}]], "Input",
 CellGroupingRules->{"GroupTogetherGrouping", 10000.},
 CellChangeTimes->{
  3.9159010950452805`*^9, {3.9159018964668264`*^9, 3.9159019085145335`*^9}},
 CellLabel->"In[2]:=",ExpressionUUID->"dba74fd2-14d9-4b11-aa0e-4f441843b50e"],

Cell[BoxData[
 RowBox[{
  StyleBox[
   RowBox[{"(*", " ", 
    RowBox[{
    "Script", " ", "for", " ", "fitting", " ", "cancer", " ", "cell", " ", 
     "proliferation", " ", "rate", " ", "during", " ", "regrowth"}], " ", 
    "*)"}],
   FontSlant->"Italic",
   Background->RGBColor[1, 0.925, 0.925]], 
  RowBox[{
   RowBox[{"FitRhoRegrowth", "[", "]"}], ":=", 
   RowBox[{"(", 
    RowBox[{
     RowBox[{"DaraErrRegr", "=", 
      RowBox[{"Table", "[", 
       RowBox[{
        RowBox[{"DaraErr", "[", 
         RowBox[{"[", 
          RowBox[{
           RowBox[{"Length", "[", "DaraErr", "]"}], "-", "ii"}], "]"}], "]"}],
         ",", 
        RowBox[{"{", 
         RowBox[{"ii", ",", "2", ",", "0", ",", 
          RowBox[{"-", "1"}]}], "}"}]}], "]"}]}], ";", 
     StyleBox["\[IndentingNewLine]",
      Background->RGBColor[1, 1, 0]], 
     RowBox[{"DaraMeanRegr", "=", 
      RowBox[{"Table", "[", 
       RowBox[{
        RowBox[{"DaraMean", "[", 
         RowBox[{"[", 
          RowBox[{
           RowBox[{"Length", "[", "DaraMean", "]"}], "-", "ii"}], "]"}], 
         "]"}], ",", 
        RowBox[{"{", 
         RowBox[{"ii", ",", "2", ",", "0", ",", 
          RowBox[{"-", "1"}]}], "}"}]}], "]"}]}], ";", "\[IndentingNewLine]", 
     "\[IndentingNewLine]", 
     RowBox[{"(*", " ", 
      RowBox[{
      "Setting", " ", "boundaries", " ", "and", " ", "step", " ", "of", " ", 
       "variation"}], "*)"}], "\[IndentingNewLine]", 
     RowBox[{"rhomin", "=", "0.1"}], ";", 
     RowBox[{"rhomax", "=", "0.4"}], ";", 
     RowBox[{"rhostep", "=", "0.01"}], ";", "\[IndentingNewLine]", 
     "\[IndentingNewLine]", 
     RowBox[{"(*", " ", 
      RowBox[{
      "Table", " ", "which", " ", "will", " ", "contain", " ", "the", " ", 
       "deviations", " ", "of", " ", "simulations", " ", "from", " ", "the", 
       " ", "experimental", " ", "data"}], " ", "*)"}], "\[IndentingNewLine]", 
     RowBox[{"result", "=", 
      RowBox[{"Array", "[", 
       RowBox[{"f", ",", 
        RowBox[{"{", 
         RowBox[{
          RowBox[{
           RowBox[{"Round", "[", 
            RowBox[{
             RowBox[{
              RowBox[{"(", 
               RowBox[{"rhomax", "-", "rhomin"}], ")"}], "/", "rhostep"}], 
             ",", "1"}], "]"}], "+", "2"}], ",", "2"}], "}"}]}], "]"}]}], ";",
      "\[IndentingNewLine]", 
     RowBox[{
      RowBox[{"result", "[", 
       RowBox[{"[", 
        RowBox[{"1", ",", "1"}], "]"}], "]"}], "=", "\"\<rho\>\""}], ";", 
     "\[IndentingNewLine]", 
     RowBox[{
      RowBox[{"result", "[", 
       RowBox[{"[", 
        RowBox[{"1", ",", "2"}], "]"}], "]"}], "=", "\"\<SSD\>\""}], ";", " ", 
     RowBox[{"(*", " ", 
      RowBox[{"sum", " ", "of", " ", "squared", " ", "deviations"}], " ", 
      "*)"}], "\[IndentingNewLine]", "\[IndentingNewLine]", 
     RowBox[{"N0", "=", 
      RowBox[{"10", "^", 
       RowBox[{"DaraMeanRegr", "[", 
        RowBox[{"[", 
         RowBox[{"1", ",", "2"}], "]"}], "]"}]}]}], ";", 
     RowBox[{"(*", " ", 
      RowBox[{
      "Initial", " ", "\"\<number of tumor cells\>\"", " ", 
       "\[IndentingNewLine]", 
       RowBox[{"(", 
        RowBox[{
         RowBox[{
         "coefficient", " ", "of", " ", "proportionality", " ", "between", 
          " ", "them", " ", "and", " ", "radiance", " ", "can", " ", "be", 
          " ", "set", " ", "to", " ", "1"}], ",", " ", 
         RowBox[{
         "since", " ", "it", " ", "does", " ", "not", " ", "change", " ", 
          "in", " ", "dynamics"}]}], ")"}]}], " ", "*)"}], 
     "\[IndentingNewLine]", "\[IndentingNewLine]", 
     RowBox[{"ii", "=", "2"}], ";", "\[IndentingNewLine]", 
     RowBox[{"For", "[", 
      RowBox[{
       RowBox[{"rho", "=", "rhomin"}], ",", 
       RowBox[{"rho", "<=", "rhomax"}], ",", 
       RowBox[{"rho", "=", 
        RowBox[{"rho", "+", "rhostep"}]}], ",", "\[IndentingNewLine]", 
       "\[IndentingNewLine]", 
       RowBox[{
        RowBox[{"NotebookDelete", "[", "pr", "]"}], ";", 
        RowBox[{"(*", " ", 
         RowBox[{"To", " ", "see", " ", "the", " ", "code", " ", "running"}], 
         " ", "*)"}], "\[IndentingNewLine]", 
        RowBox[{"pr", "=", 
         RowBox[{"PrintTemporary", "[", 
          RowBox[{"\"\<Current rho is \>\"", "<>", 
           RowBox[{"ToString", "[", "rho", "]"}], "<>", 
           "\"\<; max value is \>\"", "<>", 
           RowBox[{"ToString", "[", "rhomax", "]"}]}], "]"}]}], ";", 
        "\[IndentingNewLine]", "\[IndentingNewLine]", 
        RowBox[{"(*", " ", 
         RowBox[{
         "The", " ", "day", " ", "of", " ", "the", " ", "last", " ", 
          "experimental", " ", "value"}], " ", "*)"}], "\[IndentingNewLine]", 
        RowBox[{"tBegin", "=", 
         RowBox[{"DaraMeanRegr", "[", 
          RowBox[{"[", 
           RowBox[{"1", ",", "1"}], "]"}], "]"}]}], ";", 
        "\[IndentingNewLine]", 
        RowBox[{"tEnd", "=", 
         RowBox[{"DaraMeanRegr", "[", 
          RowBox[{"[", 
           RowBox[{
            RowBox[{"Length", "[", "DaraMeanRegr", "]"}], ",", "1"}], "]"}], 
          "]"}]}], ";", "\[IndentingNewLine]", 
        RowBox[{"Clear", "[", "NN", "]"}], ";", "\[IndentingNewLine]", 
        "\[IndentingNewLine]", 
        RowBox[{"(*", " ", 
         RowBox[{
          RowBox[{
          "Straightforward", " ", "solution", " ", "of", " ", "highly", " ", 
           "reduced", " ", "model"}], ",", " ", 
          RowBox[{
          "which", " ", "is", " ", "now", " ", "boils", " ", "down", " ", 
           "to", " ", "literally", " ", "one", " ", "exponential", " ", 
           "equation"}]}], " ", "*)"}], "\[IndentingNewLine]", 
        RowBox[{"sol", "=", 
         RowBox[{"NDSolve", "[", 
          RowBox[{
           RowBox[{"{", "\[IndentingNewLine]", 
            RowBox[{"(*", " ", 
             RowBox[{"Initial", " ", "conditions"}], " ", "*)"}], 
            "\[IndentingNewLine]", 
            RowBox[{
             RowBox[{
              RowBox[{"NN", "[", "tBegin", "]"}], "==", "N0"}], ",", 
             "\[IndentingNewLine]", 
             RowBox[{"(*", " ", 
              RowBox[{
               RowBox[{
               "We", " ", "need", " ", "only", " ", "the", " ", "equation", 
                " ", "for", " ", "the", " ", "number", " ", "of", " ", 
                "viable", " ", "tumor", " ", "cells"}], ",", " ", 
               RowBox[{
               "there", " ", "are", " ", "no", " ", "damaged", " ", "cells", 
                " ", "now"}]}], " ", "*)"}], "\[IndentingNewLine]", 
             RowBox[{
              RowBox[{
               RowBox[{"NN", "'"}], "[", "t", "]"}], "==", 
              RowBox[{"rho", "*", 
               RowBox[{"NN", "[", "t", "]"}]}]}]}], "}"}], 
           "\[IndentingNewLine]", ",", 
           RowBox[{"{", "NN", "}"}], ",", 
           RowBox[{"{", 
            RowBox[{"t", ",", "tBegin", ",", "tEnd"}], "}"}]}], "]"}]}], ";", 
        "\[IndentingNewLine]", 
        RowBox[{"NN", "=", 
         RowBox[{"First", "[", 
          RowBox[{"NN", "/.", "\[VeryThinSpace]", "sol"}], "]"}]}], ";", 
        RowBox[{"(*", " ", 
         RowBox[{"Save", " ", "solution"}], " ", "*)"}], 
        "\[IndentingNewLine]", "\[IndentingNewLine]", 
        RowBox[{"(*", " ", 
         RowBox[{
         "Save", " ", "sum", " ", "of", " ", "squared", " ", "deviations"}], 
         " ", "*)"}], " ", "\[IndentingNewLine]", 
        RowBox[{
         RowBox[{"result", "[", 
          RowBox[{"[", 
           RowBox[{"ii", ",", "1"}], "]"}], "]"}], "=", "rho"}], ";", 
        "\[IndentingNewLine]", 
        RowBox[{
         RowBox[{"result", "[", 
          RowBox[{"[", 
           RowBox[{"ii", ",", "2"}], "]"}], "]"}], "=", 
         RowBox[{"Sum", "[", 
          RowBox[{
           RowBox[{
            RowBox[{"(", 
             RowBox[{
              RowBox[{"Log10", "[", 
               RowBox[{"NN", "[", 
                RowBox[{"DaraMeanRegr", "[", 
                 RowBox[{"[", 
                  RowBox[{"kk", ",", "1"}], "]"}], "]"}], "]"}], "]"}], "-", 
              RowBox[{"DaraMeanRegr", "[", 
               RowBox[{"[", 
                RowBox[{"kk", ",", "2"}], "]"}], "]"}]}], ")"}], "^", "2"}], 
           ",", 
           RowBox[{"{", 
            RowBox[{"kk", ",", "1", ",", 
             RowBox[{"Length", "[", "DaraMeanRegr", "]"}]}], "}"}]}], "]"}]}],
         ";", "\[IndentingNewLine]", "\[IndentingNewLine]", 
        RowBox[{"ii", "++"}], ";"}]}], "\[IndentingNewLine]", "]"}], ";", 
     "\[IndentingNewLine]", "\[IndentingNewLine]", 
     RowBox[{"(*", " ", 
      RowBox[{"Find", " ", "optimal", " ", "rho"}], " ", "*)"}], 
     "\[IndentingNewLine]", 
     RowBox[{"DevMin", "=", 
      RowBox[{"Min", "[", 
       RowBox[{
        RowBox[{"result", "[", 
         RowBox[{"[", 
          RowBox[{"All", ",", "2"}], "]"}], "]"}], "[", 
        RowBox[{"[", 
         RowBox[{"2", ";;"}], "]"}], "]"}], "]"}]}], ";", 
     "\[IndentingNewLine]", 
     RowBox[{"PosOpt", "=", 
      RowBox[{
       RowBox[{"Position", "[", 
        RowBox[{
         RowBox[{"result", "[", 
          RowBox[{"[", 
           RowBox[{"All", ",", "2"}], "]"}], "]"}], ",", "DevMin"}], "]"}], 
       "[", 
       RowBox[{"[", 
        RowBox[{"1", ",", "1"}], "]"}], "]"}]}], ";", "\[IndentingNewLine]", 
     RowBox[{"rhoOpt", "=", 
      RowBox[{"result", "[", 
       RowBox[{"[", 
        RowBox[{"PosOpt", ",", "1"}], "]"}], "]"}]}], ";", 
     "\[IndentingNewLine]", "\[IndentingNewLine]", 
     RowBox[{"IS", "=", "300"}], ";", "\[IndentingNewLine]", 
     RowBox[{"(*", " ", 
      RowBox[{"Visualize", " ", "results"}], " ", "*)"}], 
     "\[IndentingNewLine]", 
     RowBox[{"PicVar", "=", 
      RowBox[{"ListLogPlot", "[", 
       RowBox[{"result", ",", 
        RowBox[{"AxesLabel", "->", 
         RowBox[{"{", 
          RowBox[{"\"\<\[Rho]\>\"", ",", "\"\<SSD\>\""}], "}"}]}], ",", 
        RowBox[{"PlotLabel", "->", 
         RowBox[{"\"\<Optimal \[Rho] is \>\"", "<>", 
          RowBox[{"ToString", "[", "rhoOpt", "]"}], "<>", " ", "\"\<; \>\"", "<>", 
          RowBox[{"ToString", "[", 
           RowBox[{"PercentForm", "[", 
            RowBox[{"Round", "[", 
             RowBox[{
              RowBox[{"rhoOpt", "/", "0.34"}], ",", "0.01"}], "]"}], "]"}], 
           "]"}], "<>", "\"\<of basic value\>\""}]}], ",", 
        RowBox[{"ImageSize", "->", "IS"}]}], "]"}]}], ";", 
     "\[IndentingNewLine]", "\[IndentingNewLine]", 
     RowBox[{"(*", " ", 
      RowBox[{"Run", " ", "simulation", " ", "with", " ", "it"}], " ", "*)"}],
      "\[IndentingNewLine]", 
     RowBox[{"Clear", "[", "NN", "]"}], ";", "\[IndentingNewLine]", 
     RowBox[{"sol", "=", 
      RowBox[{"NDSolve", "[", 
       RowBox[{
        RowBox[{"{", "\[IndentingNewLine]", 
         RowBox[{
          RowBox[{
           RowBox[{"NN", "[", "tBegin", "]"}], "==", "N0"}], ",", 
          "\[IndentingNewLine]", 
          RowBox[{
           RowBox[{
            RowBox[{"NN", "'"}], "[", "t", "]"}], "==", 
           RowBox[{"rhoOpt", "*", 
            RowBox[{"NN", "[", "t", "]"}]}]}]}], "}"}], "\[IndentingNewLine]",
         ",", 
        RowBox[{"{", "NN", "}"}], ",", 
        RowBox[{"{", 
         RowBox[{"t", ",", "tBegin", ",", "tEnd"}], "}"}]}], "]"}]}], ";", 
     "\[IndentingNewLine]", 
     RowBox[{"NN", "=", 
      RowBox[{"First", "[", 
       RowBox[{"NN", "/.", "\[VeryThinSpace]", "sol"}], "]"}]}], ";", 
     "\[IndentingNewLine]", "\[IndentingNewLine]", 
     RowBox[{"(*", " ", 
      RowBox[{
      "Plot", " ", "simulation", " ", "with", " ", "optimal", " ", "rho", " ",
        "along", " ", "with", " ", "experimental", " ", "data"}], " ", "*)"}],
      "\[IndentingNewLine]", 
     RowBox[{"PicOptSim", "=", 
      RowBox[{"Show", "[", 
       RowBox[{
        RowBox[{"Plot", "[", 
         RowBox[{
          RowBox[{"{", 
           RowBox[{"{", 
            RowBox[{"Log10", "[", 
             RowBox[{"NN", "[", "t", "]"}], "]"}], "}"}], "}"}], ",", 
          RowBox[{"{", 
           RowBox[{"t", ",", "tBegin", ",", 
            RowBox[{"1.01", "*", "tEnd"}]}], "}"}], ",", 
          RowBox[{"Filling", "->", 
           RowBox[{"{", 
            RowBox[{"1", "->", "Axis"}], "}"}]}], ",", 
          RowBox[{"PlotStyle", "->", 
           RowBox[{"{", 
            RowBox[{"Directive", "[", 
             RowBox[{
              RowBox[{"Lighter", "[", "Gray", "]"}], ",", 
              RowBox[{"Thickness", "[", "0.002", "]"}]}], "]"}], "}"}]}], ",", 
          RowBox[{"PlotRange", "->", 
           RowBox[{"{", 
            RowBox[{
             RowBox[{"0.95", "*", 
              RowBox[{"Log10", "[", "N0", "]"}]}], ",", 
             RowBox[{"1.02", "*", 
              RowBox[{
               RowBox[{"NMaximize", "[", 
                RowBox[{
                 RowBox[{"{", 
                  RowBox[{
                   RowBox[{"Log10", "[", 
                    RowBox[{"NN", "[", "t", "]"}], "]"}], ",", 
                   RowBox[{"t", ">", "tBegin"}], ",", 
                   RowBox[{"t", "<", "tEnd"}]}], "}"}], ",", "t"}], "]"}], 
               "[", 
               RowBox[{"[", "1", "]"}], "]"}]}]}], "}"}]}], ",", 
          RowBox[{"AxesLabel", "->", 
           RowBox[{"{", 
            RowBox[{"\"\<days\>\"", ",", "\"\<Log(Radiance)\>\""}], "}"}]}], 
          ",", "\[IndentingNewLine]", 
          RowBox[{"(*", 
           RowBox[{
            RowBox[{"PlotLegends", "->", 
             RowBox[{"Placed", "[", 
              RowBox[{
               RowBox[{"{", "\"\<N\>\"", "}"}], ",", "Above"}], "]"}]}], 
            ","}], "*)"}], 
          RowBox[{"ImageSize", "->", "280"}]}], "]"}], ",", 
        RowBox[{"ListPlot", "[", "DaraErrRegr", "]"}], ",", 
        RowBox[{"ImageSize", "->", "IS"}]}], "]"}]}], ";", 
     "\[IndentingNewLine]", "\[IndentingNewLine]", 
     RowBox[{"PicRho", "=", 
      RowBox[{"GraphicsGrid", "[", 
       RowBox[{
        RowBox[{"{", 
         RowBox[{"{", 
          RowBox[{"PicVar", ",", "PicOptSim"}], "}"}], "}"}], ",", 
        RowBox[{"ImageSize", "->", 
         RowBox[{"{", 
          RowBox[{
           RowBox[{"2.2", "*", "IS"}], ",", "IS"}], "}"}]}]}], "]"}]}]}], 
    ")"}]}]}]], "Input",
 CellGroupingRules->{"GroupTogetherGrouping", 10000.},
 CellChangeTimes->{{3.915901390094822*^9, 3.9159014122786674`*^9}, {
   3.9159016659799004`*^9, 3.915901714985937*^9}, 3.915901762292231*^9, {
   3.915901815912058*^9, 3.9159018163213468`*^9}, {3.9159022708880863`*^9, 
   3.915902290708169*^9}},
 CellLabel->"In[61]:=",ExpressionUUID->"7e331039-7c73-4bfd-9f0c-488843df072c"],

Cell[BoxData[
 RowBox[{
  StyleBox[
   RowBox[{"(*", " ", 
    RowBox[{
    "Script", " ", "for", " ", "the", " ", "solution", " ", "of", " ", "full",
      " ", "system", " ", "with", " ", "variable", " ", "\[Rho]", " ", "and", 
     " ", "\[Alpha]"}], " ", "*)"}],
   FontSlant->"Italic",
   Background->RGBColor[1, 0.925, 0.925]], 
  StyleBox["\[IndentingNewLine]",
   FontSlant->"Italic",
   Background->RGBColor[1, 0.925, 0.925]], 
  RowBox[{
   RowBox[{"FullSystemSolutionVarRAO", "[", "]"}], ":=", 
   RowBox[{"(", "\[IndentingNewLine]", 
    RowBox[{"(*", " ", 
     RowBox[{"Radiation", " ", "damage", " ", "function"}], " ", "*)"}], 
    "\[IndentingNewLine]", 
    RowBox[{
     RowBox[{
      RowBox[{"RD", "[", 
       RowBox[{
       "NN_", ",", "DD_", ",", "fAN_", ",", "fAD_", ",", "a_", ",", "p_", ",",
         "rho_"}], "]"}], ":=", 
      RowBox[{
       RowBox[{"(", 
        RowBox[{
         RowBox[{
          FractionBox[
           RowBox[{"rho", "-", "rhomin"}], 
           RowBox[{"rhomax", "-", "rhomin"}]], "*", 
          RowBox[{"(", 
           RowBox[{"alphamax", "-", "alphamin"}], ")"}]}], "+", "alphamin"}], 
        ")"}], "*", 
       RowBox[{"(", 
        RowBox[{
         RowBox[{"ks", "*", 
          FractionBox[
           RowBox[{"lambda", "*", "gamma", "*", "fAN"}], "nu"]}], 
         RowBox[{"(*", 
          RowBox[{"self", "-", "dose"}], "*)"}], "+", 
         RowBox[{
          RowBox[{"(", 
           RowBox[{"1", "-", "ks"}], ")"}], "*", 
          FractionBox[
           RowBox[{"lambda", "*", "gamma", "*", 
            RowBox[{"(", 
             RowBox[{
              RowBox[{"fAN", "*", "NN"}], "+", 
              RowBox[{"fAD", "*", "DD"}]}], ")"}]}], 
           RowBox[{"nu", "*", 
            RowBox[{"(", 
             RowBox[{"NN", "+", "DD"}], ")"}]}]]}], 
         RowBox[{"(*", 
          RowBox[{"cross", "-", "fire"}], "*)"}], "+", 
         RowBox[{"kf", "*", "lambda", "*", 
          RowBox[{"(", 
           RowBox[{"a", "+", "p"}], ")"}]}]}], ")"}]}]}], 
     RowBox[{"(*", 
      RowBox[{"dose", " ", "from", " ", "unanchored", " ", "nuclides"}], 
      "*)"}], ";", "\[IndentingNewLine]", "\[IndentingNewLine]", 
     RowBox[{"Clear", "[", 
      RowBox[{
      "a", ",", "b", ",", "NN", ",", "DD", ",", "p", ",", "fFN", ",", "fAN", 
       ",", "fFD", ",", "fAD", ",", "rho"}], "]"}], ";", 
     "\[IndentingNewLine]", 
     RowBox[{"sol", "=", 
      RowBox[{"NDSolve", "[", 
       RowBox[{
        RowBox[{"{", "\[IndentingNewLine]", 
         RowBox[{"(*", " ", 
          RowBox[{"Initial", " ", "conditions"}], " ", "*)"}], 
         "\[IndentingNewLine]", 
         RowBox[{
          RowBox[{
           RowBox[{"a", "[", "0", "]"}], "==", "0"}], ",", 
          RowBox[{
           RowBox[{"b", "[", "0", "]"}], "==", "0"}], ",", 
          RowBox[{
           RowBox[{"NN", "[", "0", "]"}], "==", "N0"}], ",", 
          RowBox[{
           RowBox[{"DD", "[", "0", "]"}], "==", "0.0000000000000001"}], " ", 
          RowBox[{"(*", 
           RowBox[{
           "to", " ", "avoid", " ", "division", " ", "by", " ", "zero"}], 
           "*)"}], ",", 
          RowBox[{
           RowBox[{"p", "[", "0", "]"}], "==", "0"}], ",", 
          RowBox[{
           RowBox[{"fFN", "[", "0", "]"}], "==", "1"}], ",", 
          RowBox[{
           RowBox[{"fAN", "[", "0", "]"}], "==", "0"}], ",", 
          RowBox[{
           RowBox[{"fFD", "[", "0", "]"}], "==", "1"}], ",", 
          RowBox[{
           RowBox[{"fAD", "[", "0", "]"}], "==", "0"}], ",", 
          RowBox[{
           RowBox[{"rho", "[", "0", "]"}], "==", "rhomax"}], ",", 
          "\[IndentingNewLine]", 
          RowBox[{"(*", " ", "Equations", " ", "*)"}], "\[IndentingNewLine]", 
          RowBox[{"(*", " ", 
           RowBox[{"Active", " ", "antibodies"}], " ", "*)"}], " ", 
          "\[IndentingNewLine]", 
          RowBox[{
           RowBox[{
            RowBox[{"a", "'"}], "[", "t", "]"}], "==", 
           RowBox[{
            RowBox[{"AInjFunc", "[", "t", "]"}], 
            RowBox[{"(*", "injection", "*)"}], "-", " ", 
            RowBox[{"lambda", "*", 
             RowBox[{"a", "[", "t", "]"}]}], 
            RowBox[{"(*", "decay", "*)"}], "-", 
            RowBox[{"kon", "*", 
             FractionBox["gamma", "V"], "*", 
             RowBox[{"(", 
              RowBox[{
               RowBox[{
                RowBox[{"fFN", "[", "t", "]"}], "*", 
                RowBox[{"NN", "[", "t", "]"}]}], "+", 
               RowBox[{
                RowBox[{"fFD", "[", "t", "]"}], "*", 
                RowBox[{"DD", "[", "t", "]"}]}]}], ")"}], "*", 
             RowBox[{"a", "[", "t", "]"}]}], 
            RowBox[{"(*", "binding", "*)"}], "-", 
            RowBox[{"kappac", "*", 
             RowBox[{"a", "[", "t", "]"}]}]}]}], 
          RowBox[{"(*", "clearance", "*)"}], ",", "\[IndentingNewLine]", 
          RowBox[{"(*", " ", 
           RowBox[{"Inert", " ", "antibodies"}], " ", "*)"}], " ", 
          "\[IndentingNewLine]", 
          RowBox[{
           RowBox[{
            RowBox[{"b", "'"}], "[", "t", "]"}], "==", 
           RowBox[{
            RowBox[{"eta", "*", 
             RowBox[{"AInjFunc", "[", "t", "]"}]}], 
            RowBox[{"(*", "injection", "*)"}], "+", " ", 
            RowBox[{"lambda", "*", 
             RowBox[{"a", "[", "t", "]"}]}], 
            RowBox[{"(*", 
             RowBox[{"decay", " ", "of", " ", "a"}], "*)"}], "-", 
            RowBox[{"kon", "*", 
             FractionBox["gamma", "V"], "*", 
             RowBox[{"(", 
              RowBox[{
               RowBox[{
                RowBox[{"fFN", "[", "t", "]"}], "*", 
                RowBox[{"NN", "[", "t", "]"}]}], "+", 
               RowBox[{
                RowBox[{"fFD", "[", "t", "]"}], "*", 
                RowBox[{"DD", "[", "t", "]"}]}]}], ")"}], "*", 
             RowBox[{"b", "[", "t", "]"}]}], 
            RowBox[{"(*", "binding", "*)"}], "-", 
            RowBox[{"kappac", "*", 
             RowBox[{"b", "[", "t", "]"}]}]}]}], 
          RowBox[{"(*", "clearance", "*)"}], ",", "\[IndentingNewLine]", 
          RowBox[{"(*", " ", 
           RowBox[{"Viable", " ", "cells"}], " ", "*)"}], " ", 
          RowBox[{
           RowBox[{
            RowBox[{"NN", "'"}], "[", "t", "]"}], "==", 
           RowBox[{
            RowBox[{
             RowBox[{"rho", "[", "t", "]"}], "*", 
             RowBox[{"NN", "[", "t", "]"}]}], 
            RowBox[{"(*", "proliferation", "*)"}], "-", 
            RowBox[{
             RowBox[{"RD", "[", 
              RowBox[{
               RowBox[{"NN", "[", "t", "]"}], ",", 
               RowBox[{"DD", "[", "t", "]"}], ",", 
               RowBox[{"fAN", "[", "t", "]"}], ",", 
               RowBox[{"fAD", "[", "t", "]"}], ",", 
               RowBox[{"a", "[", "t", "]"}], ",", 
               RowBox[{"p", "[", "t", "]"}], ",", 
               RowBox[{"rho", "[", "t", "]"}]}], "]"}], "*", 
             RowBox[{"NN", "[", "t", "]"}]}]}]}], 
          RowBox[{"(*", "damage", "*)"}], ",", "\[IndentingNewLine]", 
          RowBox[{"(*", " ", 
           RowBox[{"Damaged", " ", "cells"}], " ", "*)"}], " ", 
          RowBox[{
           RowBox[{
            RowBox[{"DD", "'"}], "[", "t", "]"}], "==", 
           RowBox[{
            RowBox[{
             RowBox[{"RD", "[", 
              RowBox[{
               RowBox[{"NN", "[", "t", "]"}], ",", 
               RowBox[{"DD", "[", "t", "]"}], ",", 
               RowBox[{"fAN", "[", "t", "]"}], ",", 
               RowBox[{"fAD", "[", "t", "]"}], ",", 
               RowBox[{"a", "[", "t", "]"}], ",", 
               RowBox[{"p", "[", "t", "]"}], ",", 
               RowBox[{"rho", "[", "t", "]"}]}], "]"}], "*", 
             RowBox[{"NN", "[", "t", "]"}]}], 
            RowBox[{"(*", "damage", "*)"}], "-", 
            RowBox[{"(*", 
             RowBox[{
              FractionBox[
               RowBox[{"rho", "[", "t", "]"}], "rhomax"], "*"}], "*)"}], 
            RowBox[{"omega", "*", 
             RowBox[{"DD", "[", "t", "]"}]}]}]}], 
          RowBox[{"(*", "death", "*)"}], ",", "\[IndentingNewLine]", 
          RowBox[{"(*", " ", 
           RowBox[{"Active", " ", "fragments"}], " ", "*)"}], " ", 
          RowBox[{
           RowBox[{
            RowBox[{"p", "'"}], "[", "t", "]"}], "==", 
           RowBox[{"(*", 
            RowBox[{
             FractionBox[
              RowBox[{"rho", "[", "t", "]"}], "rhomax"], "*"}], "*)"}], 
           RowBox[{
            RowBox[{"omega", "*", 
             RowBox[{"DD", "[", "t", "]"}], "*", 
             FractionBox[
              RowBox[{"gamma", "*", 
               RowBox[{"fAD", "[", "t", "]"}]}], "V"]}], 
            RowBox[{"(*", "release", "*)"}], "-", 
            RowBox[{"lambda", "*", 
             RowBox[{"p", "[", "t", "]"}]}], " ", 
            RowBox[{"(*", "decay", "*)"}], "-", 
            RowBox[{"kappap", "*", 
             RowBox[{"p", "[", "t", "]"}]}]}]}], " ", 
          RowBox[{"(*", "clearance", "*)"}], ",", "\[IndentingNewLine]", 
          RowBox[{"(*", " ", 
           RowBox[{
           "Free", " ", "receptors", " ", "on", " ", "viable", " ", "cells"}],
            " ", "*)"}], " ", 
          RowBox[{
           RowBox[{
            RowBox[{"fFN", "'"}], "[", "t", "]"}], "==", 
           RowBox[{
            RowBox[{
             RowBox[{"(", 
              RowBox[{"1", "-", 
               RowBox[{"fFN", "[", "t", "]"}]}], ")"}], "*", 
             RowBox[{"rho", "[", "t", "]"}]}], "-", 
            RowBox[{"kon", "*", 
             RowBox[{"(", 
              RowBox[{
               RowBox[{"a", "[", "t", "]"}], "+", 
               RowBox[{"b", "[", "t", "]"}]}], ")"}], "*", 
             RowBox[{"fFN", "[", "t", "]"}]}]}]}], ",", "\[IndentingNewLine]", 
          RowBox[{"(*", " ", 
           RowBox[{
           "Active", " ", "receptors", " ", "on", " ", "viable", " ", 
            "cells"}], " ", "*)"}], " ", 
          RowBox[{
           RowBox[{
            RowBox[{"fAN", "'"}], "[", "t", "]"}], "==", 
           RowBox[{
            RowBox[{"kon", "*", 
             RowBox[{"a", "[", "t", "]"}], "*", 
             RowBox[{"fFN", "[", "t", "]"}]}], "-", 
            RowBox[{
             RowBox[{"(", 
              RowBox[{"lambda", "+", 
               RowBox[{"rho", "[", "t", "]"}]}], ")"}], "*", 
             RowBox[{"fAN", "[", "t", "]"}]}]}]}], ",", "\[IndentingNewLine]", 
          RowBox[{"(*", " ", 
           RowBox[{
           "Free", " ", "receptors", " ", "on", " ", "damaged", " ", 
            "cells"}], " ", "*)"}], " ", 
          RowBox[{
           RowBox[{
            RowBox[{"fFD", "'"}], "[", "t", "]"}], "==", 
           RowBox[{
            RowBox[{
             RowBox[{"(", 
              RowBox[{
               RowBox[{"fFN", "[", "t", "]"}], "-", 
               RowBox[{"fFD", "[", "t", "]"}]}], ")"}], "*", 
             RowBox[{"RD", "[", 
              RowBox[{
               RowBox[{"NN", "[", "t", "]"}], ",", 
               RowBox[{"DD", "[", "t", "]"}], ",", 
               RowBox[{"fAN", "[", "t", "]"}], ",", 
               RowBox[{"fAD", "[", "t", "]"}], ",", 
               RowBox[{"a", "[", "t", "]"}], ",", 
               RowBox[{"p", "[", "t", "]"}], ",", 
               RowBox[{"rho", "[", "t", "]"}]}], "]"}], "*", 
             FractionBox[
              RowBox[{"NN", "[", "t", "]"}], 
              RowBox[{"DD", "[", "t", "]"}]]}], "-", 
            RowBox[{"kon", "*", 
             RowBox[{"(", 
              RowBox[{
               RowBox[{"a", "[", "t", "]"}], "+", 
               RowBox[{"b", "[", "t", "]"}]}], ")"}], "*", 
             RowBox[{"fFD", "[", "t", "]"}]}]}]}], ",", "\[IndentingNewLine]", 
          RowBox[{"(*", " ", 
           RowBox[{
           "Active", " ", "receptors", " ", "on", " ", "damaged", " ", 
            "cells"}], " ", "*)"}], " ", 
          RowBox[{
           RowBox[{
            RowBox[{"fAD", "'"}], "[", "t", "]"}], "==", 
           RowBox[{
            RowBox[{
             RowBox[{"(", 
              RowBox[{
               RowBox[{"fAN", "[", "t", "]"}], "-", 
               RowBox[{"fAD", "[", "t", "]"}]}], ")"}], "*", 
             RowBox[{"RD", "[", 
              RowBox[{
               RowBox[{"NN", "[", "t", "]"}], ",", 
               RowBox[{"DD", "[", "t", "]"}], ",", 
               RowBox[{"fAN", "[", "t", "]"}], ",", 
               RowBox[{"fAD", "[", "t", "]"}], ",", 
               RowBox[{"a", "[", "t", "]"}], ",", 
               RowBox[{"p", "[", "t", "]"}], ",", 
               RowBox[{"rho", "[", "t", "]"}]}], "]"}], "*", 
             FractionBox[
              RowBox[{"NN", "[", "t", "]"}], 
              RowBox[{"DD", "[", "t", "]"}]]}], "+", 
            RowBox[{"kon", "*", 
             RowBox[{"a", "[", "t", "]"}], "*", 
             RowBox[{"fFD", "[", "t", "]"}]}], "-", 
            RowBox[{"lambda", "*", 
             RowBox[{"fAD", "[", "t", "]"}]}]}]}], ",", "\[IndentingNewLine]", 
          RowBox[{"(*", " ", 
           RowBox[{"Proliferation", " ", "rate"}], " ", "*)"}], " ", 
          RowBox[{
           RowBox[{
            RowBox[{"rho", "'"}], "[", "t", "]"}], "==", 
           RowBox[{
            RowBox[{"-", "kD"}], "*", 
            RowBox[{"rho", "[", "t", "]"}], "*", 
            RowBox[{"Log", "[", 
             RowBox[{
              RowBox[{"rho", "[", "t", "]"}], "/", "rhomin"}], "]"}], "*", 
            RowBox[{"RD", "[", 
             RowBox[{
              RowBox[{"NN", "[", "t", "]"}], ",", 
              RowBox[{"DD", "[", "t", "]"}], ",", 
              RowBox[{"fAN", "[", "t", "]"}], ",", 
              RowBox[{"fAD", "[", "t", "]"}], ",", 
              RowBox[{"a", "[", "t", "]"}], ",", 
              RowBox[{"p", "[", "t", "]"}], ",", 
              RowBox[{"rho", "[", "t", "]"}]}], "]"}]}]}]}], " ", "}"}], 
        "\[IndentingNewLine]", ",", 
        RowBox[{"{", 
         RowBox[{
         "a", ",", "b", ",", "NN", ",", "DD", ",", "p", ",", "fFN", ",", 
          "fAN", ",", "fFD", ",", "fAD", ",", "rho"}], "}"}], ",", 
        RowBox[{"{", 
         RowBox[{"t", ",", "0", ",", "tEnd"}], "}"}]}], "]"}]}], ";", 
     "\[IndentingNewLine]", " ", 
     RowBox[{"a", "=", 
      RowBox[{"First", "[", 
       RowBox[{"a", "/.", "sol"}], "]"}]}], ";", " ", 
     RowBox[{"b", "=", 
      RowBox[{"First", "[", 
       RowBox[{"b", "/.", "sol"}], "]"}]}], ";", " ", 
     RowBox[{"NN", "=", 
      RowBox[{"First", "[", 
       RowBox[{"NN", "/.", "sol"}], "]"}]}], ";", " ", 
     RowBox[{"DD", "=", 
      RowBox[{"First", "[", 
       RowBox[{"DD", "/.", "sol"}], "]"}]}], ";", "\[IndentingNewLine]", " ", 
     RowBox[{"p", "=", 
      RowBox[{"First", "[", 
       RowBox[{"p", "/.", "sol"}], "]"}]}], ";", " ", 
     RowBox[{"fFN", "=", 
      RowBox[{"First", "[", 
       RowBox[{"fFN", "/.", "sol"}], "]"}]}], ";", " ", 
     RowBox[{"fAN", "=", 
      RowBox[{"First", "[", 
       RowBox[{"fAN", "/.", "sol"}], "]"}]}], ";", " ", 
     RowBox[{"fFD", "=", 
      RowBox[{"First", "[", 
       RowBox[{"fFD", "/.", "sol"}], "]"}]}], ";", " ", 
     RowBox[{"fAD", "=", 
      RowBox[{"First", "[", 
       RowBox[{"fAD", "/.", "sol"}], "]"}]}], ";", " ", 
     RowBox[{"rho", "=", 
      RowBox[{"First", "[", 
       RowBox[{"rho", "/.", "sol"}], "]"}]}], ";"}], 
    RowBox[{"(*", " ", 
     RowBox[{"Save", " ", "solution"}], " ", "*)"}], ")"}]}]}]], "Input",
 CellGroupingRules->{"GroupTogetherGrouping", 10000.},
 CellChangeTimes->{{3.894996776958694*^9, 3.8949968371691685`*^9}, {
   3.8949968916625905`*^9, 3.894996903164203*^9}, 3.894999555294058*^9, {
   3.895002288196128*^9, 3.895002371947688*^9}, {3.8950024968589544`*^9, 
   3.8950025078225794`*^9}, 3.895073807317047*^9, {3.8950762425393496`*^9, 
   3.895076244904361*^9}, 3.8950855513209963`*^9, 3.895085895689995*^9, {
   3.8950860334059567`*^9, 3.8950860350590096`*^9}, {3.8950861601723986`*^9, 
   3.8950861642063675`*^9}, {3.895086596620983*^9, 3.8950866247206593`*^9}, {
   3.8951638120371213`*^9, 3.895163892729553*^9}, {3.89516392963155*^9, 
   3.8951639664205685`*^9}, {3.8951641406421747`*^9, 3.895164155064467*^9}, {
   3.8951642153248987`*^9, 3.895164223478874*^9}, {3.895164308284199*^9, 
   3.895164315009431*^9}, {3.8951669200105743`*^9, 3.8951669213148828`*^9}, {
   3.8951670553017645`*^9, 3.8951670811527057`*^9}, {3.895167178785457*^9, 
   3.895167198336135*^9}, {3.89516727412125*^9, 3.8951673047851048`*^9}, {
   3.895167394556286*^9, 3.895167406292997*^9}, {3.895167467653079*^9, 
   3.895167512638321*^9}, {3.8951676808114986`*^9, 3.8951677314192715`*^9}, {
   3.8951682711132655`*^9, 3.895168297975382*^9}, {3.8951685921509542`*^9, 
   3.895168645734165*^9}, {3.902234005702098*^9, 3.9022340092497377`*^9}, 
   3.903023741316601*^9, {3.90303386050949*^9, 3.9030338625677953`*^9}, {
   3.9159022225136566`*^9, 3.915902235728507*^9}, {3.9159022958790636`*^9, 
   3.9159023238865805`*^9}, 3.915902821895422*^9},
 CellLabel->"In[62]:=",ExpressionUUID->"f663d5c3-2347-449b-bacc-31a79dd48851"],

Cell[BoxData[
 RowBox[{
  RowBox[{"SetBasicParameterValuesReduced", "[", "]"}], ":=", 
  RowBox[{"(", "\[IndentingNewLine]", 
   RowBox[{
    RowBox[{"lambda", "=", "0.07"}], ";", 
    RowBox[{"(*", 
     RowBox[{
      RowBox[{
       SuperscriptBox["-", "225"], "Ac"}], " ", "decay", " ", "rate"}], " ", 
     "*)"}], "\[IndentingNewLine]", 
    RowBox[{"kon", "=", "11.15"}], ";", " ", 
    RowBox[{"(*", " ", 
     RowBox[{"daratumumab", "-", 
      RowBox[{"CD38", " ", "association", " ", "rate"}]}], " ", "*)"}], 
    "\[IndentingNewLine]", 
    RowBox[{"kappac", "=", "0.1"}], " ", ";", 
    RowBox[{"(*", " ", 
     RowBox[{"antibody", " ", "clearance", " ", "rate", " ", 
      RowBox[{"(", 
       RowBox[{"0.04", "-", "0.28"}], ")"}]}], " ", "*)"}], " ", 
    "\[IndentingNewLine]", 
    RowBox[{"kappap", "=", "1"}], ";", 
    RowBox[{"(*", " ", 
     RowBox[{"antibody", " ", "fragments", " ", "clearance", " ", "rate", " ", 
      RowBox[{"(", 
       RowBox[{"0.4", "-", "4."}], ")"}]}], " ", "*)"}], " ", 
    "\[IndentingNewLine]", 
    RowBox[{"gamma", "=", "2.1"}], ";", 
    RowBox[{"(*", " ", 
     RowBox[{"number", " ", "of", " ", "receptors", " ", "on", " ", 
      RowBox[{"10", "^", "7"}], " ", "cancer", " ", "cells", " ", 
      RowBox[{"(", 
       RowBox[{"0.13", "-", "10"}], ")"}]}], " ", "*)"}], " ", 
    "\[IndentingNewLine]", 
    RowBox[{"V", "=", "1."}], ";", " ", 
    RowBox[{"(*", " ", 
     RowBox[{"volume", " ", "of", " ", "drug", " ", "distribution", " ", 
      RowBox[{"(", 
       RowBox[{"0.75", "-", "1.5"}], ")"}]}], " ", "*)"}], 
    StyleBox["\[IndentingNewLine]",
     Background->RGBColor[1, 1, 0]], 
    RowBox[{"nu", "=", "0.015"}], ";", 
    RowBox[{"(*", " ", 
     RowBox[{"volume", " ", "of", " ", "lesion", " ", "with", " ", 
      RowBox[{"10", "^", "7"}], " ", "cancer", " ", "cells"}], " ", "*)"}], 
    "\[IndentingNewLine]", 
    RowBox[{"ks", "=", "0.3"}], ";", 
    RowBox[{"(*", " ", 
     RowBox[{
      RowBox[{"relative", " ", "significance", " ", "of", " ", "self"}], "-", 
      RowBox[{"dose", " ", 
       RowBox[{"(", 
        RowBox[{"0.1", "-", "0.5"}], ")"}]}]}], " ", "*)"}], 
    "\[IndentingNewLine]", 
    RowBox[{"rhomax", "=", "0.34"}], ";", 
    RowBox[{"(*", " ", 
     RowBox[{
     "maximum", " ", "cancer", " ", "cells", " ", "proliferation", " ", 
      RowBox[{"rate", " ", "--"}], " ", "already", " ", "estimated"}], " ", 
     "*)"}], "\[IndentingNewLine]", 
    RowBox[{"omega", "=", "0.05"}], ";", 
    RowBox[{"(*", " ", 
     RowBox[{"damaged", " ", "cells", " ", "death", " ", 
      RowBox[{"rate", " ", "--"}], " ", "already", " ", "estimated"}], " ", 
     "*)"}], "\[IndentingNewLine]", 
    RowBox[{"kf", "=", "0.05"}], ";", " ", 
    RowBox[{"(*", " ", 
     RowBox[{
     "significance", " ", "of", " ", "unanchored", " ", "nuclides", " ", 
      "decays", " ", 
      RowBox[{"(", 
       RowBox[{"0.01", "-", "0.25"}], ")"}]}], " ", "*)"}], 
    "\[IndentingNewLine]", 
    RowBox[{"N0", "=", "3."}], ";", " ", 
    RowBox[{"(*", " ", 
     RowBox[{
      RowBox[{
      "initial", " ", "number", " ", "of", " ", "cancer", " ", "cells"}], ",",
       " ", 
      RowBox[{
       RowBox[{"x10", "^", "7"}], " ", 
       RowBox[{"(", 
        RowBox[{"1", "-", "10"}], ")"}]}]}], " ", "*)"}], 
    "\[IndentingNewLine]", 
    RowBox[{"nCpm", "=", "0.000076"}], ";"}], " ", 
   RowBox[{"(*", " ", 
    RowBox[{
    "factor", " ", "of", " ", "conversion", " ", "from", " ", "nCi", " ", 
     "to", " ", "pmol"}], " ", "*)"}], ")"}]}]], "Input",
 CellGroupingRules->{"GroupTogetherGrouping", 10000.},
 CellChangeTimes->{{3.9159028273480372`*^9, 3.9159028449855566`*^9}, {
  3.9159087869562664`*^9, 3.915908787738452*^9}},
 CellLabel->"In[63]:=",ExpressionUUID->"767aec0f-4c87-462d-a18b-a682b4c26493"],

Cell[BoxData[
 RowBox[{
  StyleBox[
   RowBox[{"(*", " ", 
    RowBox[{
    "Script", " ", "for", " ", "the", " ", "solution", " ", "of", " ", "full",
      " ", "system"}], " ", "*)"}],
   FontSlant->"Italic",
   Background->RGBColor[1, 0.9, 0.8]], 
  StyleBox["\[IndentingNewLine]",
   FontSlant->"Italic",
   Background->RGBColor[1, 0.925, 0.925]], 
  RowBox[{
   RowBox[{"FullSystemSolutionHetMD", "[", "]"}], ":=", 
   RowBox[{"(", "\[IndentingNewLine]", 
    RowBox[{"(*", " ", 
     RowBox[{
      RowBox[{"maximum", " ", "time", " ", "of", " ", 
       RowBox[{"simulation", "--"}], " ", "where", " ", "little", " ", 
       "radioactivity", " ", "of", " ", "the", " ", "last", " ", "dose", " ", 
       "remains"}], ",", " ", 
      RowBox[{
      "namely", " ", "0.17", "%", " ", "of", " ", "the", " ", "last", " ", 
       "dose"}]}], " ", "*)"}], "\[IndentingNewLine]", 
    RowBox[{
     RowBox[{"tEnd", "=", 
      RowBox[{
       RowBox[{"Ainj", "[", 
        RowBox[{"[", 
         RowBox[{
          RowBox[{"Length", "[", "Ainj", "]"}], ",", "1"}], "]"}], "]"}], "+", 
       RowBox[{"(", 
        RowBox[{
         RowBox[{"-", 
          RowBox[{"Log", "[", "0.0017", "]"}]}], "/", "lambda"}], ")"}]}]}], 
     ";", "\[IndentingNewLine]", 
     RowBox[{"IAinj", "=", 
      RowBox[{"Length", "[", "Ainj", "]"}]}], ";", 
     RowBox[{"(*", " ", 
      RowBox[{"number", " ", "of", " ", "injections"}], "*)"}], 
     "\[IndentingNewLine]", 
     RowBox[{"If", "[", 
      RowBox[{
       RowBox[{
        RowBox[{"Ainj", "[", 
         RowBox[{"[", 
          RowBox[{"1", ",", "1"}], "]"}], "]"}], "==", "0"}], ",", 
       RowBox[{"Npw", "=", "IAinj"}], ",", 
       RowBox[{"Npw", "=", 
        RowBox[{"IAinj", "+", "1"}]}]}], "]"}], ";", " ", 
     "\[IndentingNewLine]", 
     RowBox[{"(*", " ", 
      RowBox[{
       RowBox[{
       "the", " ", "injections", " ", "are", " ", "treated", " ", "as", " ", 
        "new", " ", "initial", " ", "conditions", " ", "for", " ", "a", " ", 
        "new", " ", "system"}], ",", " ", 
       RowBox[{
       "which", " ", "as", " ", "well", " ", "takes", " ", "the", " ", 
        "actual", " ", "vaules", " ", "of", " ", "other", " ", 
        "parameters"}]}], " ", "*)"}], "\[IndentingNewLine]", 
     RowBox[{"(*", " ", 
      RowBox[{
       RowBox[{
       "therefore", " ", "the", " ", "number", " ", "of", " ", "injections", 
        " ", "has", " ", "to", " ", "me", " ", "remembered", " ", "and", " ", 
        "logic", " ", "differs", " ", "whether", " ", "the", " ", "first", 
        " ", "injection", " ", "is", " ", "made", " ", "at", " ", "t"}], "=", 
       RowBox[{
        RowBox[{"0", " ", "or", " ", "t"}], ">", "0"}]}], " ", "*)"}], 
     "\[IndentingNewLine]", 
     RowBox[{"apw", "=", 
      RowBox[{"Array", "[", 
       RowBox[{"ff", ",", "Npw"}], "]"}]}], ";", 
     RowBox[{"bpw", "=", 
      RowBox[{"Array", "[", 
       RowBox[{"ff", ",", "Npw"}], "]"}]}], ";", 
     RowBox[{"NNpw", "=", 
      RowBox[{"Array", "[", 
       RowBox[{"ff", ",", "Npw"}], "]"}]}], ";", 
     RowBox[{"DDpw", "=", 
      RowBox[{"Array", "[", 
       RowBox[{"ff", ",", "Npw"}], "]"}]}], ";", "\[IndentingNewLine]", 
     RowBox[{"papw", "=", 
      RowBox[{"Array", "[", 
       RowBox[{"ff", ",", "Npw"}], "]"}]}], ";", 
     RowBox[{"pbpw", "=", 
      RowBox[{"Array", "[", 
       RowBox[{"ff", ",", "Npw"}], "]"}]}], ";", 
     RowBox[{"fFNpw", "=", 
      RowBox[{"Array", "[", 
       RowBox[{"ff", ",", "Npw"}], "]"}]}], ";", 
     RowBox[{"fANpw", "=", 
      RowBox[{"Array", "[", 
       RowBox[{"ff", ",", "Npw"}], "]"}]}], ";", "\[IndentingNewLine]", 
     RowBox[{"dFpw", "=", 
      RowBox[{"Array", "[", 
       RowBox[{"ff", ",", "Npw"}], "]"}]}], ";", 
     RowBox[{"dApw", "=", 
      RowBox[{"Array", "[", 
       RowBox[{"ff", ",", "Npw"}], "]"}]}], ";", 
     RowBox[{"rhopw", "=", 
      RowBox[{"Array", "[", 
       RowBox[{"ff", ",", "Npw"}], "]"}]}], ";", " ", 
     RowBox[{"(*", " ", 
      RowBox[{
       RowBox[{"cancer", " ", "cell", " ", "proliferation", " ", 
        RowBox[{"rate", " ", "--"}], " ", "is", " ", "now", " ", "an", " ", 
        "explicit", " ", "variable"}], ",", " ", 
       RowBox[{
       "while", " ", "variables", " ", "alpha", " ", "and", " ", "omega", " ",
         "can", " ", "be", " ", "expressed", " ", "through", " ", "it"}]}], 
      " ", "*)"}], "\[IndentingNewLine]", 
     RowBox[{"(*", " ", 
      RowBox[{
      "inert", " ", "antibody", " ", "fragments", " ", "are", " ", "as", " ", 
       "well", " ", "accounted", " ", "for", " ", "as", " ", "pb"}], " ", 
      "*)"}], "\[IndentingNewLine]", "\[IndentingNewLine]", 
     RowBox[{"(*", " ", 
      RowBox[{
      "times", " ", "of", " ", "beginning", " ", "and", " ", "end", " ", 
       "for", " ", "solution", " ", "of", " ", "separate", " ", "systems"}], 
      " ", "*)"}], "\[IndentingNewLine]", 
     RowBox[{"tB", "=", 
      RowBox[{"Array", "[", 
       RowBox[{"ff", ",", "Npw"}], "]"}]}], ";", 
     RowBox[{"tE", "=", 
      RowBox[{"Array", "[", 
       RowBox[{"ff", ",", "Npw"}], "]"}]}], ";", "\[IndentingNewLine]", 
     "\[IndentingNewLine]", 
     RowBox[{"(*", " ", 
      RowBox[{
      "for", " ", "monitoring", " ", "the", " ", "paths", " ", "of", " ", 
       "activity"}], " ", "*)"}], "\[IndentingNewLine]", 
     RowBox[{"ActBloodpw", "=", 
      RowBox[{"Array", "[", 
       RowBox[{"ff", ",", "Npw"}], "]"}]}], ";", " ", 
     RowBox[{"ActBloodFragpw", "=", 
      RowBox[{"Array", "[", 
       RowBox[{"ff", ",", "Npw"}], "]"}]}], ";", " ", 
     RowBox[{"ActOutpw", "=", 
      RowBox[{"Array", "[", 
       RowBox[{"ff", ",", "Npw"}], "]"}]}], ";", " ", 
     RowBox[{"ActOutFragpw", "=", 
      RowBox[{"Array", "[", 
       RowBox[{"ff", ",", "Npw"}], "]"}]}], ";", " ", 
     RowBox[{"ActTumorpw", "=", 
      RowBox[{"Array", "[", 
       RowBox[{"ff", ",", "Npw"}], "]"}]}], ";", "\[IndentingNewLine]", 
     "\[IndentingNewLine]", 
     RowBox[{"(*", " ", 
      RowBox[{
       RowBox[{
        RowBox[{
        "for", " ", "monitoring", " ", "influence", " ", "of", " ", "self"}], 
        "-", "dose"}], ",", " ", 
       RowBox[{"croos", "-", 
        RowBox[{
        "fire", " ", "and", " ", "decays", " ", "in", " ", "blood"}]}]}], " ",
       "*)"}], "\[IndentingNewLine]", 
     RowBox[{"SDpw", "=", 
      RowBox[{"Array", "[", 
       RowBox[{"ff", ",", "Npw"}], "]"}]}], ";", 
     RowBox[{"CFNpw", "=", 
      RowBox[{"Array", "[", 
       RowBox[{"ff", ",", "Npw"}], "]"}]}], ";", 
     RowBox[{"CFDpw", "=", 
      RowBox[{"Array", "[", 
       RowBox[{"ff", ",", "Npw"}], "]"}]}], ";", 
     RowBox[{"UNpw", "=", 
      RowBox[{"Array", "[", 
       RowBox[{"ff", ",", "Npw"}], "]"}]}], ";", "\[IndentingNewLine]", 
     "\[IndentingNewLine]", 
     RowBox[{"(*", " ", 
      RowBox[{
      "for", " ", "monitoring", " ", "the", " ", "number", " ", "of", " ", 
       "new", " ", "cancer", " ", "cells", " ", "appearing", " ", "during", 
       " ", "treatment"}], " ", "*)"}], "\[IndentingNewLine]", 
     RowBox[{"NewCellspw", "=", 
      RowBox[{"Array", "[", 
       RowBox[{"ff", ",", "Npw"}], "]"}]}], ";", "\[IndentingNewLine]", 
     "\[IndentingNewLine]", 
     RowBox[{"Clear", "[", 
      RowBox[{
      "a", ",", "b", ",", "NN", ",", "DD", ",", "pa", ",", "pb", ",", "fFN", 
       ",", "fAN", ",", "dF", ",", "dA", ",", "rho", ",", "ActBlood", ",", 
       "ActBloodFrag", ",", "ActOut", ",", "ActOutFrag", ",", "ActTumor", ",",
        "SD", ",", "CFN", ",", "CFD", ",", "UN", ",", "NewCells"}], "]"}], 
     ";", "\[IndentingNewLine]", "\[IndentingNewLine]", 
     RowBox[{"(*", " ", "EQUATIONS", " ", "*)"}], "\[IndentingNewLine]", 
     "\[IndentingNewLine]", 
     RowBox[{"(*", " ", 
      RowBox[{"Radiation", " ", "damage", " ", "function"}], " ", "*)"}], 
     "\[IndentingNewLine]", 
     RowBox[{
      RowBox[{"RD", "[", 
       RowBox[{
       "NN_", ",", "DD_", ",", "fAN_", ",", "dA_", ",", "a_", ",", "pa_", ",",
         "rho_"}], "]"}], ":=", 
      RowBox[{
       RowBox[{"(", 
        RowBox[{
         RowBox[{
          FractionBox[
           RowBox[{"rho", "-", "rhomin"}], 
           RowBox[{"rhomax", "-", "rhomin"}]], "*", 
          RowBox[{"(", 
           RowBox[{"alphamax", "-", "alphamin"}], ")"}]}], "+", "alphamin"}], 
        ")"}], 
       RowBox[{"(*", "alpha", "*)"}], "*", 
       RowBox[{"(", 
        RowBox[{
         RowBox[{"ks", "*", 
          FractionBox[
           RowBox[{"lambda", "*", "gamma", "*", "fAN"}], "nu"]}], 
         RowBox[{"(*", 
          RowBox[{"self", "-", "dose"}], "*)"}], "+", 
         RowBox[{
          RowBox[{"(", 
           RowBox[{"1", "-", "ks"}], ")"}], "*", 
          FractionBox[
           RowBox[{"lambda", "*", "gamma", "*", 
            RowBox[{"(", 
             RowBox[{
              RowBox[{"fAN", "*", "NN"}], "+", "dA"}], ")"}]}], 
           RowBox[{"nu", "*", 
            RowBox[{"(", 
             RowBox[{"NN", "+", "DD"}], ")"}]}]]}], 
         RowBox[{"(*", 
          RowBox[{"cross", "-", "fire"}], "*)"}], "+", 
         RowBox[{"kf", "*", "lambda", "*", 
          RowBox[{"(", 
           RowBox[{"a", "+", "pa"}], ")"}]}]}], 
        RowBox[{"(*", 
         RowBox[{"dose", " ", "from", " ", "unanchored", " ", "nuclides"}], 
         "*)"}], ")"}]}]}], ";", "\[IndentingNewLine]", "\[IndentingNewLine]",
      "\[IndentingNewLine]", 
     RowBox[{"(*", " ", 
      RowBox[{"Active", " ", "antibodies"}], " ", "*)"}], " ", 
     "\[IndentingNewLine]", 
     RowBox[{
      RowBox[{"Fa", "[", "t_", "]"}], ":=", 
      RowBox[{"(*", 
       RowBox[{
       "injections", " ", "are", " ", "considered", " ", "as", " ", "initial",
         " ", "conditions"}], "*)"}], 
      RowBox[{
       RowBox[{
        RowBox[{"-", " ", "lambda"}], "*", 
        RowBox[{"a", "[", "t", "]"}]}], 
       RowBox[{"(*", "decay", "*)"}], "-", 
       RowBox[{"kon", "*", 
        FractionBox["gamma", "V"], "*", 
        RowBox[{"(", 
         RowBox[{
          RowBox[{
           RowBox[{"fFN", "[", "t", "]"}], "*", 
           RowBox[{"NN", "[", "t", "]"}]}], "+", 
          RowBox[{"dF", "[", "t", "]"}]}], ")"}], "*", 
        RowBox[{"a", "[", "t", "]"}]}], 
       RowBox[{"(*", "binding", "*)"}], "-", 
       RowBox[{"kappac", "*", 
        RowBox[{"a", "[", "t", "]"}]}]}]}], 
     RowBox[{"(*", "clearance", "*)"}], ";", "\[IndentingNewLine]", 
     "\[IndentingNewLine]", 
     RowBox[{"(*", " ", 
      RowBox[{"Inert", " ", "antibodies"}], " ", "*)"}], " ", 
     "\[IndentingNewLine]", 
     RowBox[{
      RowBox[{"Fb", "[", "t_", "]"}], ":=", 
      RowBox[{"(*", 
       RowBox[{
       "injections", " ", "are", " ", "considered", " ", "as", " ", "initial",
         " ", "conditions"}], "*)"}], 
      RowBox[{
       RowBox[{
        RowBox[{"+", " ", "lambda"}], "*", 
        RowBox[{"a", "[", "t", "]"}]}], 
       RowBox[{"(*", 
        RowBox[{"decay", " ", "of", " ", "a"}], "*)"}], "-", 
       RowBox[{"kon", "*", 
        FractionBox["gamma", "V"], "*", 
        RowBox[{"(", 
         RowBox[{
          RowBox[{
           RowBox[{"fFN", "[", "t", "]"}], "*", 
           RowBox[{"NN", "[", "t", "]"}]}], "+", 
          RowBox[{"dF", "[", "t", "]"}]}], ")"}], "*", 
        RowBox[{"b", "[", "t", "]"}]}], 
       RowBox[{"(*", "binding", "*)"}], "-", 
       RowBox[{"kappac", "*", 
        RowBox[{"b", "[", "t", "]"}]}]}]}], 
     RowBox[{"(*", "clearance", "*)"}], ";", "\[IndentingNewLine]", 
     "\[IndentingNewLine]", 
     RowBox[{"(*", " ", 
      RowBox[{"Viable", " ", "cells"}], " ", "*)"}], " ", 
     RowBox[{
      RowBox[{"FNN", "[", "t_", "]"}], ":=", 
      RowBox[{
       RowBox[{
        RowBox[{"rho", "[", "t", "]"}], "*", 
        RowBox[{"NN", "[", "t", "]"}]}], 
       RowBox[{"(*", "proliferation", "*)"}], "-", 
       RowBox[{
        RowBox[{"RD", "[", 
         RowBox[{
          RowBox[{"NN", "[", "t", "]"}], ",", 
          RowBox[{"DD", "[", "t", "]"}], ",", 
          RowBox[{"fAN", "[", "t", "]"}], ",", 
          RowBox[{"dA", "[", "t", "]"}], ",", 
          RowBox[{"a", "[", "t", "]"}], ",", 
          RowBox[{"pa", "[", "t", "]"}], ",", 
          RowBox[{"rho", "[", "t", "]"}]}], "]"}], "*", 
        RowBox[{"NN", "[", "t", "]"}]}]}]}], 
     RowBox[{"(*", "damage", "*)"}], ";", "\[IndentingNewLine]", 
     "\[IndentingNewLine]", 
     RowBox[{"(*", " ", 
      RowBox[{"Damaged", " ", "cells"}], " ", "*)"}], 
     RowBox[{
      RowBox[{"FDD", "[", "t_", "]"}], ":=", 
      RowBox[{
       RowBox[{
        RowBox[{"RD", "[", 
         RowBox[{
          RowBox[{"NN", "[", "t", "]"}], ",", 
          RowBox[{"DD", "[", "t", "]"}], ",", 
          RowBox[{"fAN", "[", "t", "]"}], ",", 
          RowBox[{"dA", "[", "t", "]"}], ",", 
          RowBox[{"a", "[", "t", "]"}], ",", 
          RowBox[{"pa", "[", "t", "]"}], ",", 
          RowBox[{"rho", "[", "t", "]"}]}], "]"}], "*", 
        RowBox[{"NN", "[", "t", "]"}]}], 
       RowBox[{"(*", "damage", "*)"}], "-", 
       RowBox[{"omega", "*", 
        RowBox[{"DD", "[", "t", "]"}]}]}]}], 
     RowBox[{"(*", "death", "*)"}], ";", "\[IndentingNewLine]", 
     "\[IndentingNewLine]", 
     RowBox[{"(*", " ", 
      RowBox[{"Active", " ", "fragments"}], " ", "*)"}], " ", 
     RowBox[{
      RowBox[{"Fpa", "[", "t_", "]"}], ":=", 
      RowBox[{
       RowBox[{"omega", "*", 
        FractionBox[
         RowBox[{"gamma", "*", 
          RowBox[{"dA", "[", "t", "]"}]}], "V"]}], 
       RowBox[{"(*", "release", "*)"}], "-", 
       RowBox[{"lambda", "*", 
        RowBox[{"pa", "[", "t", "]"}]}], " ", 
       RowBox[{"(*", "decay", "*)"}], "-", 
       RowBox[{"kappap", "*", 
        RowBox[{"pa", "[", "t", "]"}]}]}]}], " ", 
     RowBox[{"(*", "clearance", "*)"}], ";", "\[IndentingNewLine]", 
     "\[IndentingNewLine]", 
     RowBox[{"(*", " ", 
      RowBox[{"Inert", " ", "fragments"}], " ", "*)"}], "\[IndentingNewLine]", 
     RowBox[{
      RowBox[{"Fpb", "[", "t_", "]"}], ":=", 
      RowBox[{
       RowBox[{"omega", "*", 
        FractionBox[
         RowBox[{"gamma", "*", 
          RowBox[{"(", 
           RowBox[{
            RowBox[{"DD", "[", "t", "]"}], "-", 
            RowBox[{"dF", "[", "t", "]"}], "-", 
            RowBox[{"dA", "[", "t", "]"}]}], ")"}]}], "V"]}], 
       RowBox[{"(*", "release", "*)"}], "+", " ", 
       RowBox[{"lambda", "*", 
        RowBox[{"pa", "[", "t", "]"}]}], 
       RowBox[{"(*", "decay", "*)"}], "-", 
       RowBox[{"kappap", "*", 
        RowBox[{"pb", "[", "t", "]"}]}]}]}], 
     RowBox[{"(*", "clearance", "*)"}], ";", "\[IndentingNewLine]", 
     "\[IndentingNewLine]", 
     RowBox[{"(*", " ", 
      RowBox[{
      "Free", " ", "receptors", " ", "of", " ", "viable", " ", "cells"}], " ",
       "*)"}], " ", 
     RowBox[{
      RowBox[{"FfFN", "[", "t_", "]"}], ":=", 
      RowBox[{
       RowBox[{
        RowBox[{"(", 
         RowBox[{"1", "-", 
          RowBox[{"fFN", "[", "t", "]"}]}], ")"}], "*", 
        RowBox[{"rho", "[", "t", "]"}]}], "-", 
       RowBox[{"kon", "*", 
        RowBox[{"(", 
         RowBox[{
          RowBox[{"a", "[", "t", "]"}], "+", 
          RowBox[{"b", "[", "t", "]"}]}], ")"}], "*", 
        RowBox[{"fFN", "[", "t", "]"}]}]}]}], ";", "\[IndentingNewLine]", 
     "\[IndentingNewLine]", 
     RowBox[{"(*", " ", 
      RowBox[{
      "Active", " ", "receptors", " ", "of", " ", "viable", " ", "cells"}], 
      " ", "*)"}], " ", 
     RowBox[{
      RowBox[{"FfAN", "[", "t_", "]"}], ":=", 
      RowBox[{
       RowBox[{"kon", "*", 
        RowBox[{"a", "[", "t", "]"}], "*", 
        RowBox[{"fFN", "[", "t", "]"}]}], "-", 
       RowBox[{
        RowBox[{"(", 
         RowBox[{"lambda", "+", 
          RowBox[{"rho", "[", "t", "]"}]}], ")"}], "*", 
        RowBox[{"fAN", "[", "t", "]"}]}]}]}], ";", "\[IndentingNewLine]", 
     "\[IndentingNewLine]", 
     RowBox[{"(*", " ", 
      RowBox[{
      "Free", " ", "receptors", " ", "of", " ", "damaged", " ", "cells"}], 
      " ", "*)"}], "\[IndentingNewLine]", 
     RowBox[{
      RowBox[{"FdF", "[", "t_", "]"}], ":=", 
      RowBox[{
       RowBox[{
        RowBox[{"RD", "[", 
         RowBox[{
          RowBox[{"NN", "[", "t", "]"}], ",", 
          RowBox[{"DD", "[", "t", "]"}], ",", 
          RowBox[{"fAN", "[", "t", "]"}], ",", 
          RowBox[{"dA", "[", "t", "]"}], ",", 
          RowBox[{"a", "[", "t", "]"}], ",", 
          RowBox[{"pa", "[", "t", "]"}], ",", 
          RowBox[{"rho", "[", "t", "]"}]}], "]"}], "*", 
        RowBox[{"fFN", "[", "t", "]"}], "*", 
        RowBox[{"NN", "[", "t", "]"}]}], "-", 
       RowBox[{"kon", "*", 
        RowBox[{"(", 
         RowBox[{
          RowBox[{"a", "[", "t", "]"}], "+", 
          RowBox[{"b", "[", "t", "]"}]}], ")"}], "*", 
        RowBox[{"dF", "[", "t", "]"}]}], "-", 
       RowBox[{"omega", "*", 
        RowBox[{"dF", "[", "t", "]"}]}]}]}], ";", "\[IndentingNewLine]", 
     "\[IndentingNewLine]", 
     RowBox[{"(*", " ", 
      RowBox[{
      "Active", " ", "receptors", " ", "of", " ", "damaged", " ", "cells"}], 
      " ", "*)"}], "\[IndentingNewLine]", 
     RowBox[{
      RowBox[{"FdA", "[", "t_", "]"}], ":=", 
      RowBox[{
       RowBox[{
        RowBox[{"RD", "[", 
         RowBox[{
          RowBox[{"NN", "[", "t", "]"}], ",", 
          RowBox[{"DD", "[", "t", "]"}], ",", 
          RowBox[{"fAN", "[", "t", "]"}], ",", 
          RowBox[{"dA", "[", "t", "]"}], ",", 
          RowBox[{"a", "[", "t", "]"}], ",", 
          RowBox[{"pa", "[", "t", "]"}], ",", 
          RowBox[{"rho", "[", "t", "]"}]}], "]"}], "*", 
        RowBox[{"fAN", "[", "t", "]"}], "*", 
        RowBox[{"NN", "[", "t", "]"}]}], "+", 
       RowBox[{"kon", "*", 
        RowBox[{"a", "[", "t", "]"}], "*", 
        RowBox[{"dF", "[", "t", "]"}]}], "-", 
       RowBox[{"lambda", "*", 
        RowBox[{"dA", "[", "t", "]"}]}], "-", 
       RowBox[{"omega", "*", 
        RowBox[{"dA", "[", "t", "]"}]}]}]}], ";", "\[IndentingNewLine]", 
     "\[IndentingNewLine]", 
     RowBox[{"(*", " ", 
      RowBox[{"Cancer", " ", "cell", " ", "proliferation", " ", "rate"}], " ",
       "*)"}], "\[IndentingNewLine]", 
     RowBox[{
      RowBox[{"Frho", "[", "t_", "]"}], ":=", 
      RowBox[{
       RowBox[{"-", "kD"}], "*", 
       RowBox[{"rho", "[", "t", "]"}], "*", 
       RowBox[{"Log", "[", 
        RowBox[{
         RowBox[{"rho", "[", "t", "]"}], "/", "rhomin"}], "]"}], "*", 
       RowBox[{"RD", "[", 
        RowBox[{
         RowBox[{"NN", "[", "t", "]"}], ",", 
         RowBox[{"DD", "[", "t", "]"}], ",", 
         RowBox[{"fAN", "[", "t", "]"}], ",", 
         RowBox[{"dA", "[", "t", "]"}], ",", 
         RowBox[{"a", "[", "t", "]"}], ",", 
         RowBox[{"pa", "[", "t", "]"}], ",", 
         RowBox[{"rho", "[", "t", "]"}]}], "]"}]}]}], ";", 
     "\[IndentingNewLine]", "\[IndentingNewLine]", 
     RowBox[{"(*", " ", 
      RowBox[{"Initial", " ", "conditions"}], " ", "*)"}], 
     "\[IndentingNewLine]", "\[IndentingNewLine]", 
     RowBox[{"If", "[", 
      RowBox[{
       RowBox[{
        RowBox[{"Ainj", "[", 
         RowBox[{"[", 
          RowBox[{"1", ",", "1"}], "]"}], "]"}], "==", "0"}], 
       "\[IndentingNewLine]", ",", 
       RowBox[{
        RowBox[{"a0", "=", 
         RowBox[{
          RowBox[{"Ainj", "[", 
           RowBox[{"[", 
            RowBox[{"1", ",", "2"}], "]"}], "]"}], "/", "V"}]}], ";", 
        RowBox[{"b0", "=", 
         RowBox[{
          RowBox[{"Ainj", "[", 
           RowBox[{"[", 
            RowBox[{"1", ",", "3"}], "]"}], "]"}], "/", "V"}]}]}], 
       "\[IndentingNewLine]", ",", 
       RowBox[{
        RowBox[{"a0", "=", "0"}], ";", 
        RowBox[{"b0", "=", "0"}]}]}], "]"}], ";", 
     RowBox[{"(*", 
      RowBox[{"complexes", " ", "in", " ", "blood"}], "*)"}], 
     "\[IndentingNewLine]", 
     RowBox[{"NN0", "=", "N0"}], ";", "\[IndentingNewLine]", 
     RowBox[{"DD0", "=", "0"}], ";", "\[IndentingNewLine]", 
     RowBox[{"pa0", "=", "0"}], ";", 
     RowBox[{"pb0", "=", "0"}], ";", 
     RowBox[{"fFN0", "=", "1"}], ";", 
     RowBox[{"fAN0", "=", "0"}], ";", "\[IndentingNewLine]", 
     RowBox[{"dF0", "=", "0"}], ";", 
     RowBox[{"dA0", "=", "0"}], ";", 
     RowBox[{"rho0", "=", "rhomax"}], ";", "\[IndentingNewLine]", 
     RowBox[{"ActBlood0", "=", "0"}], ";", 
     RowBox[{"ActBloodFrag0", "=", "0"}], ";", 
     RowBox[{"ActOut0", "=", "0"}], ";", 
     RowBox[{"ActOutFrag0", "=", "0"}], ";", 
     RowBox[{"ActTumor0", "=", "0"}], ";", 
     RowBox[{"NewCells0", "=", "0"}], ";", "\[IndentingNewLine]", 
     RowBox[{"SD0", "=", "0"}], ";", 
     RowBox[{"CFN0", "=", "0"}], ";", 
     RowBox[{"CFD0", "=", "0"}], ";", 
     RowBox[{"UN0", "=", "0"}], ";", "\[IndentingNewLine]", 
     "\[IndentingNewLine]", 
     RowBox[{"(*", " ", "SOLVER", " ", "*)"}], "\[IndentingNewLine]", 
     "\[IndentingNewLine]", 
     RowBox[{
      RowBox[{"tB", "[", 
       RowBox[{"[", "1", "]"}], "]"}], "=", "0"}], ";", 
     RowBox[{"If", "[", 
      RowBox[{
       RowBox[{
        RowBox[{"Ainj", "[", 
         RowBox[{"[", 
          RowBox[{"1", ",", "1"}], "]"}], "]"}], "==", "0"}], ",", 
       RowBox[{"If", "[", 
        RowBox[{
         RowBox[{"IAinj", ">", "1"}], ",", 
         RowBox[{
          RowBox[{"tE", "[", 
           RowBox[{"[", "1", "]"}], "]"}], "=", 
          RowBox[{"Ainj", "[", 
           RowBox[{"[", 
            RowBox[{"2", ",", "1"}], "]"}], "]"}]}], ",", 
         RowBox[{
          RowBox[{"tE", "[", 
           RowBox[{"[", "1", "]"}], "]"}], "=", "tEnd"}]}], "]"}], ",", 
       RowBox[{
        RowBox[{"tE", "[", 
         RowBox[{"[", "1", "]"}], "]"}], "=", 
        RowBox[{"Ainj", "[", 
         RowBox[{"[", 
          RowBox[{"1", ",", "1"}], "]"}], "]"}]}]}], "]"}], ";", 
     "\[IndentingNewLine]", "\[IndentingNewLine]", 
     RowBox[{"For", "[", 
      RowBox[{
       RowBox[{"npw", "=", "1"}], ",", 
       RowBox[{"npw", "<=", "Npw"}], ",", 
       RowBox[{"npw", "++"}], ",", "\[IndentingNewLine]", 
       "\[IndentingNewLine]", 
       RowBox[{
        RowBox[{"Clear", "[", 
         RowBox[{
         "a", ",", "b", ",", "NN", ",", "DD", ",", "pa", ",", "pb", ",", 
          "fFN", ",", "fAN", ",", "dF", ",", "dA", ",", "rho", ",", 
          "ActBlood", ",", "ActBloodFrag", ",", "ActOut", ",", "ActOutFrag", 
          ",", "ActTumor", ",", "SD", ",", "CFN", ",", "CFD", ",", "UN", ",", 
          "NewCells"}], "]"}], ";", 
        RowBox[{"(*", 
         RowBox[{"fFD", ",", "fAD", ","}], "*)"}], "\[IndentingNewLine]", 
        "\[IndentingNewLine]", 
        RowBox[{"sol", "=", 
         RowBox[{"NDSolve", "[", 
          RowBox[{
           RowBox[{"{", "\[IndentingNewLine]", 
            RowBox[{"(*", 
             RowBox[{"INITIAL", " ", "CONDITIONS"}], "*)"}], 
            "\[IndentingNewLine]", 
            RowBox[{
             RowBox[{
              RowBox[{"a", "[", 
               RowBox[{"tB", "[", 
                RowBox[{"[", "npw", "]"}], "]"}], "]"}], "==", "a0"}], ",", 
             RowBox[{
              RowBox[{"b", "[", 
               RowBox[{"tB", "[", 
                RowBox[{"[", "npw", "]"}], "]"}], "]"}], "==", "b0"}], ",", 
             RowBox[{
              RowBox[{"NN", "[", 
               RowBox[{"tB", "[", 
                RowBox[{"[", "npw", "]"}], "]"}], "]"}], "==", "NN0"}], ",", 
             RowBox[{
              RowBox[{"DD", "[", 
               RowBox[{"tB", "[", 
                RowBox[{"[", "npw", "]"}], "]"}], "]"}], "==", "DD0"}], ",", 
             RowBox[{
              RowBox[{"pa", "[", 
               RowBox[{"tB", "[", 
                RowBox[{"[", "npw", "]"}], "]"}], "]"}], "==", "pa0"}], ",", 
             RowBox[{
              RowBox[{"pb", "[", 
               RowBox[{"tB", "[", 
                RowBox[{"[", "npw", "]"}], "]"}], "]"}], "==", "pb0"}], ",", 
             RowBox[{
              RowBox[{"fFN", "[", 
               RowBox[{"tB", "[", 
                RowBox[{"[", "npw", "]"}], "]"}], "]"}], "==", "fFN0"}], ",", 
             RowBox[{
              RowBox[{"fAN", "[", 
               RowBox[{"tB", "[", 
                RowBox[{"[", "npw", "]"}], "]"}], "]"}], "==", "fAN0"}], ",", 
             RowBox[{
              RowBox[{"dF", "[", 
               RowBox[{"tB", "[", 
                RowBox[{"[", "npw", "]"}], "]"}], "]"}], "==", "dF0"}], ",", 
             RowBox[{
              RowBox[{"dA", "[", 
               RowBox[{"tB", "[", 
                RowBox[{"[", "npw", "]"}], "]"}], "]"}], "==", "dA0"}], ",", 
             RowBox[{
              RowBox[{"rho", "[", 
               RowBox[{"tB", "[", 
                RowBox[{"[", "npw", "]"}], "]"}], "]"}], "==", "rho0"}], ",", 
             "\[IndentingNewLine]", 
             RowBox[{
              RowBox[{"ActBlood", "[", 
               RowBox[{"tB", "[", 
                RowBox[{"[", "npw", "]"}], "]"}], "]"}], "==", "ActBlood0"}], 
             ",", 
             RowBox[{
              RowBox[{"ActBloodFrag", "[", 
               RowBox[{"tB", "[", 
                RowBox[{"[", "npw", "]"}], "]"}], "]"}], "==", 
              "ActBloodFrag0"}], ",", 
             RowBox[{
              RowBox[{"ActOut", "[", 
               RowBox[{"tB", "[", 
                RowBox[{"[", "npw", "]"}], "]"}], "]"}], "==", "ActOut0"}], 
             ",", 
             RowBox[{
              RowBox[{"ActOutFrag", "[", 
               RowBox[{"tB", "[", 
                RowBox[{"[", "npw", "]"}], "]"}], "]"}], "==", 
              "ActOutFrag0"}], ",", 
             RowBox[{
              RowBox[{"ActTumor", "[", 
               RowBox[{"tB", "[", 
                RowBox[{"[", "npw", "]"}], "]"}], "]"}], "==", "ActTumor0"}], 
             ",", 
             RowBox[{
              RowBox[{"SD", "[", 
               RowBox[{"tB", "[", 
                RowBox[{"[", "npw", "]"}], "]"}], "]"}], "==", "SD0"}], ",", 
             RowBox[{
              RowBox[{"CFN", "[", 
               RowBox[{"tB", "[", 
                RowBox[{"[", "npw", "]"}], "]"}], "]"}], "==", "CFN0"}], ",", 
             RowBox[{
              RowBox[{"CFD", "[", 
               RowBox[{"tB", "[", 
                RowBox[{"[", "npw", "]"}], "]"}], "]"}], "==", "CFD0"}], ",", 
             RowBox[{
              RowBox[{"UN", "[", 
               RowBox[{"tB", "[", 
                RowBox[{"[", "npw", "]"}], "]"}], "]"}], "==", "UN0"}], ",", 
             RowBox[{
              RowBox[{"NewCells", "[", 
               RowBox[{"tB", "[", 
                RowBox[{"[", "npw", "]"}], "]"}], "]"}], "==", "NewCells0"}], 
             ",", "\[IndentingNewLine]", "\[IndentingNewLine]", 
             RowBox[{
              RowBox[{
               RowBox[{"a", "'"}], "[", "t", "]"}], "==", 
              RowBox[{"Fa", "[", "t", "]"}]}], ",", 
             RowBox[{
              RowBox[{
               RowBox[{"b", "'"}], "[", "t", "]"}], "==", " ", 
              RowBox[{"Fb", "[", "t", "]"}]}], ",", 
             RowBox[{
              RowBox[{
               RowBox[{"NN", "'"}], "[", "t", "]"}], "==", 
              RowBox[{"FNN", "[", "t", "]"}]}], ",", 
             RowBox[{
              RowBox[{
               RowBox[{"DD", "'"}], "[", "t", "]"}], "==", 
              RowBox[{"FDD", "[", "t", "]"}]}], ",", 
             RowBox[{
              RowBox[{
               RowBox[{"pa", "'"}], "[", "t", "]"}], "==", 
              RowBox[{"Fpa", "[", "t", "]"}]}], ",", 
             RowBox[{
              RowBox[{
               RowBox[{"pb", "'"}], "[", "t", "]"}], "==", 
              RowBox[{"Fpb", "[", "t", "]"}]}], ",", 
             RowBox[{
              RowBox[{
               RowBox[{"fFN", "'"}], "[", "t", "]"}], "==", 
              RowBox[{"FfFN", "[", "t", "]"}]}], ",", 
             RowBox[{
              RowBox[{
               RowBox[{"fAN", "'"}], "[", "t", "]"}], "==", 
              RowBox[{"FfAN", "[", "t", "]"}]}], ",", 
             RowBox[{
              RowBox[{
               RowBox[{"dF", "'"}], "[", "t", "]"}], "==", 
              RowBox[{"FdF", "[", "t", "]"}]}], ",", 
             RowBox[{
              RowBox[{
               RowBox[{"dA", "'"}], "[", "t", "]"}], "==", 
              RowBox[{"FdA", "[", "t", "]"}]}], ",", 
             RowBox[{
              RowBox[{
               RowBox[{"rho", "'"}], "[", "t", "]"}], "==", 
              RowBox[{"Frho", "[", "t", "]"}]}], ",", "\[IndentingNewLine]", 
             "\[IndentingNewLine]", 
             RowBox[{
              RowBox[{
               RowBox[{"ActBlood", "'"}], "[", "t", "]"}], "==", 
              RowBox[{"V", "*", "lambda", "*", 
               RowBox[{"(", 
                RowBox[{
                 RowBox[{"a", "[", "t", "]"}], "+", 
                 RowBox[{"pa", "[", "t", "]"}]}], ")"}]}]}], ",", 
             "\[IndentingNewLine]", 
             RowBox[{
              RowBox[{
               RowBox[{"ActBloodFrag", "'"}], "[", "t", "]"}], "==", 
              RowBox[{"V", "*", "lambda", "*", 
               RowBox[{"pa", "[", "t", "]"}]}]}], ",", "\[IndentingNewLine]", 
             RowBox[{
              RowBox[{
               RowBox[{"ActOut", "'"}], "[", "t", "]"}], "==", 
              RowBox[{"V", "*", 
               RowBox[{"(", 
                RowBox[{
                 RowBox[{"kappac", "*", 
                  RowBox[{"a", "[", "t", "]"}]}], "+", 
                 RowBox[{"kappap", "*", 
                  RowBox[{"pa", "[", "t", "]"}]}]}], ")"}]}]}], ",", 
             "\[IndentingNewLine]", 
             RowBox[{
              RowBox[{
               RowBox[{"ActOutFrag", "'"}], "[", "t", "]"}], "==", 
              RowBox[{"V", "*", "kappap", "*", 
               RowBox[{"pa", "[", "t", "]"}]}]}], ",", "\[IndentingNewLine]", 
             RowBox[{
              RowBox[{
               RowBox[{"ActTumor", "'"}], "[", "t", "]"}], "==", 
              RowBox[{
               RowBox[{"(", 
                RowBox[{"lambda", "*", "gamma"}], ")"}], "*", 
               RowBox[{"(", 
                RowBox[{
                 RowBox[{
                  RowBox[{"fAN", "[", "t", "]"}], "*", 
                  RowBox[{"NN", "[", "t", "]"}]}], "+", 
                 RowBox[{"dA", "[", "t", "]"}]}], ")"}]}]}], ",", 
             "\[IndentingNewLine]", "\[IndentingNewLine]", 
             RowBox[{
              RowBox[{
               RowBox[{"SD", "'"}], "[", "t", "]"}], "==", 
              RowBox[{"ks", "*", 
               RowBox[{"(", 
                RowBox[{"lambda", "*", "gamma"}], ")"}], "*", 
               RowBox[{"(", 
                RowBox[{
                 RowBox[{"fAN", "[", "t", "]"}], "*", 
                 RowBox[{"NN", "[", "t", "]"}]}], ")"}]}]}], ",", 
             "\[IndentingNewLine]", 
             RowBox[{
              RowBox[{
               RowBox[{"CFN", "'"}], "[", "t", "]"}], "==", 
              RowBox[{
               RowBox[{"(", 
                RowBox[{"1", "-", "ks"}], ")"}], "*", 
               RowBox[{"(", 
                RowBox[{"lambda", "*", "gamma"}], ")"}], "*", 
               RowBox[{"(", 
                RowBox[{
                 RowBox[{"fAN", "[", "t", "]"}], "*", 
                 RowBox[{"NN", "[", "t", "]"}]}], ")"}], "*", 
               FractionBox[
                RowBox[{"NN", "[", "t", "]"}], 
                RowBox[{
                 RowBox[{"NN", "[", "t", "]"}], "+", 
                 RowBox[{"DD", "[", "t", "]"}]}]]}]}], ",", 
             "\[IndentingNewLine]", 
             RowBox[{
              RowBox[{
               RowBox[{"CFD", "'"}], "[", "t", "]"}], "==", 
              RowBox[{
               RowBox[{"(", 
                RowBox[{"1", "-", "ks"}], ")"}], "*", 
               RowBox[{"(", 
                RowBox[{"lambda", "*", "gamma"}], ")"}], "*", 
               RowBox[{"dA", "[", "t", "]"}], "*", 
               FractionBox[
                RowBox[{"NN", "[", "t", "]"}], 
                RowBox[{
                 RowBox[{"NN", "[", "t", "]"}], "+", 
                 RowBox[{"DD", "[", "t", "]"}]}]]}]}], ",", 
             "\[IndentingNewLine]", 
             RowBox[{
              RowBox[{
               RowBox[{"UN", "'"}], "[", "t", "]"}], "==", 
              RowBox[{"kf", "*", "lambda", "*", 
               RowBox[{"(", 
                RowBox[{
                 RowBox[{"a", "[", "t", "]"}], "+", 
                 RowBox[{"pa", "[", "t", "]"}]}], ")"}], "*", "nu", "*", 
               RowBox[{"NN", "[", "t", "]"}]}]}], ",", "\[IndentingNewLine]", 
             RowBox[{
              RowBox[{
               RowBox[{"NewCells", "'"}], "[", "t", "]"}], "==", 
              RowBox[{"If", "[", 
               RowBox[{
                RowBox[{"t", ">", 
                 RowBox[{"Ainj", "[", 
                  RowBox[{"[", 
                   RowBox[{"1", ",", "1"}], "]"}], "]"}]}], ",", 
                RowBox[{
                 RowBox[{"rho", "[", "t", "]"}], "*", 
                 RowBox[{"NN", "[", "t", "]"}]}], ",", "0"}], "]"}]}], ",", 
             RowBox[{"(*", " ", 
              RowBox[{
              "start", " ", "counting", " ", "new", " ", "cells", " ", "from",
                " ", "the", " ", "moment", " ", "of", " ", "the", " ", 
               "first", " ", "injection"}], " ", "*)"}], 
             "\[IndentingNewLine]", 
             RowBox[{"WhenEvent", "[", 
              RowBox[{
               RowBox[{
                RowBox[{"NN", "[", "t", "]"}], ">", 
                RowBox[{"Cd", "/", "Nnor"}]}], ",", 
               RowBox[{
                RowBox[{"NN", "[", "t", "]"}], "->", 
                RowBox[{"0.99", "*", 
                 RowBox[{"Cd", "/", "Nnor"}]}]}]}], "]"}]}], 
            "\[IndentingNewLine]", "}"}], "\[IndentingNewLine]", ",", 
           RowBox[{"{", 
            RowBox[{
            "a", ",", "b", ",", "NN", ",", "DD", ",", "pa", ",", "pb", ",", 
             "fFN", ",", "fAN", ",", "dF", ",", "dA", ",", "rho", ",", 
             "ActBlood", ",", "ActBloodFrag", ",", "ActOut", ",", 
             "ActOutFrag", ",", "ActTumor", ",", "SD", ",", "CFN", ",", "CFD",
              ",", "UN", ",", "NewCells"}], "}"}], ",", 
           RowBox[{"{", 
            RowBox[{"t", ",", 
             RowBox[{"tB", "[", 
              RowBox[{"[", "npw", "]"}], "]"}], ",", 
             RowBox[{"tE", "[", 
              RowBox[{"[", "npw", "]"}], "]"}]}], "}"}], 
           "\[IndentingNewLine]", ",", 
           RowBox[{"AccuracyGoal", "->", "10"}], ",", 
           RowBox[{"PrecisionGoal", "->", "10"}]}], "]"}]}], ";", 
        "\[IndentingNewLine]", "\[IndentingNewLine]", 
        RowBox[{
         RowBox[{"apw", "[", 
          RowBox[{"[", "npw", "]"}], "]"}], "=", 
         RowBox[{"First", "[", 
          RowBox[{"a", "/.", "sol"}], "]"}]}], ";", " ", 
        RowBox[{
         RowBox[{"bpw", "[", 
          RowBox[{"[", "npw", "]"}], "]"}], "=", 
         RowBox[{"First", "[", 
          RowBox[{"b", "/.", "sol"}], "]"}]}], ";", " ", 
        RowBox[{
         RowBox[{"NNpw", "[", 
          RowBox[{"[", "npw", "]"}], "]"}], "=", 
         RowBox[{"First", "[", 
          RowBox[{"NN", "/.", "sol"}], "]"}]}], ";", " ", 
        RowBox[{
         RowBox[{"DDpw", "[", 
          RowBox[{"[", "npw", "]"}], "]"}], "=", 
         RowBox[{"First", "[", 
          RowBox[{"DD", "/.", "sol"}], "]"}]}], ";", "\[IndentingNewLine]", 
        RowBox[{
         RowBox[{"papw", "[", 
          RowBox[{"[", "npw", "]"}], "]"}], "=", 
         RowBox[{"First", "[", 
          RowBox[{"pa", "/.", "sol"}], "]"}]}], ";", " ", 
        RowBox[{
         RowBox[{"pbpw", "[", 
          RowBox[{"[", "npw", "]"}], "]"}], "=", 
         RowBox[{"First", "[", 
          RowBox[{"pb", "/.", "sol"}], "]"}]}], ";", " ", 
        RowBox[{
         RowBox[{"fFNpw", "[", 
          RowBox[{"[", "npw", "]"}], "]"}], "=", 
         RowBox[{"First", "[", 
          RowBox[{"fFN", "/.", "sol"}], "]"}]}], ";", " ", 
        RowBox[{
         RowBox[{"fANpw", "[", 
          RowBox[{"[", "npw", "]"}], "]"}], "=", 
         RowBox[{"First", "[", 
          RowBox[{"fAN", "/.", "sol"}], "]"}]}], ";", " ", 
        "\[IndentingNewLine]", 
        RowBox[{
         RowBox[{"dFpw", "[", 
          RowBox[{"[", "npw", "]"}], "]"}], "=", 
         RowBox[{"First", "[", 
          RowBox[{"dF", "/.", "sol"}], "]"}]}], ";", "  ", 
        RowBox[{
         RowBox[{"dApw", "[", 
          RowBox[{"[", "npw", "]"}], "]"}], "=", 
         RowBox[{"First", "[", 
          RowBox[{"dA", "/.", "sol"}], "]"}]}], ";", 
        RowBox[{
         RowBox[{"rhopw", "[", 
          RowBox[{"[", "npw", "]"}], "]"}], "=", 
         RowBox[{"First", "[", 
          RowBox[{"rho", "/.", "sol"}], "]"}]}], ";", "\[IndentingNewLine]", 
        RowBox[{
         RowBox[{"ActBloodpw", "[", 
          RowBox[{"[", "npw", "]"}], "]"}], "=", 
         RowBox[{"First", "[", 
          RowBox[{"ActBlood", "/.", "sol"}], "]"}]}], ";", 
        RowBox[{
         RowBox[{"ActBloodFragpw", "[", 
          RowBox[{"[", "npw", "]"}], "]"}], "=", 
         RowBox[{"First", "[", 
          RowBox[{"ActBloodFrag", "/.", "sol"}], "]"}]}], ";", 
        RowBox[{
         RowBox[{"ActOutpw", "[", 
          RowBox[{"[", "npw", "]"}], "]"}], "=", 
         RowBox[{"First", "[", 
          RowBox[{"ActOut", "/.", "sol"}], "]"}]}], ";", 
        RowBox[{
         RowBox[{"ActOutFragpw", "[", 
          RowBox[{"[", "npw", "]"}], "]"}], "=", 
         RowBox[{"First", "[", 
          RowBox[{"ActOutFrag", "/.", "sol"}], "]"}]}], ";", 
        RowBox[{
         RowBox[{"ActTumorpw", "[", 
          RowBox[{"[", "npw", "]"}], "]"}], "=", 
         RowBox[{"First", "[", 
          RowBox[{"ActTumor", "/.", "sol"}], "]"}]}], ";", 
        RowBox[{
         RowBox[{"SDpw", "[", 
          RowBox[{"[", "npw", "]"}], "]"}], "=", 
         RowBox[{"First", "[", 
          RowBox[{"SD", "/.", "sol"}], "]"}]}], ";", 
        RowBox[{
         RowBox[{"CFNpw", "[", 
          RowBox[{"[", "npw", "]"}], "]"}], "=", 
         RowBox[{"First", "[", 
          RowBox[{"CFN", "/.", "sol"}], "]"}]}], ";", 
        RowBox[{
         RowBox[{"CFDpw", "[", 
          RowBox[{"[", "npw", "]"}], "]"}], "=", 
         RowBox[{"First", "[", 
          RowBox[{"CFD", "/.", "sol"}], "]"}]}], ";", 
        RowBox[{
         RowBox[{"UNpw", "[", 
          RowBox[{"[", "npw", "]"}], "]"}], "=", 
         RowBox[{"First", "[", 
          RowBox[{"UN", "/.", "sol"}], "]"}]}], ";", "\[IndentingNewLine]", 
        RowBox[{
         RowBox[{"NewCellspw", "[", 
          RowBox[{"[", "npw", "]"}], "]"}], "=", 
         RowBox[{"First", "[", 
          RowBox[{"NewCells", "/.", "sol"}], "]"}]}], ";", 
        "\[IndentingNewLine]", "\[IndentingNewLine]", 
        RowBox[{"If", "[", 
         RowBox[{
          RowBox[{"npw", "<", "Npw"}], ",", "\[IndentingNewLine]", 
          RowBox[{"(*", 
           RowBox[{"renew", " ", "initial", " ", "conditions"}], "*)"}], 
          "\[IndentingNewLine]", 
          RowBox[{
           RowBox[{"If", "[", 
            RowBox[{
             RowBox[{
              RowBox[{"Ainj", "[", 
               RowBox[{"[", 
                RowBox[{"1", ",", "1"}], "]"}], "]"}], "==", "0"}], 
             "\[IndentingNewLine]", ",", 
             RowBox[{
              RowBox[{"a0", "=", 
               RowBox[{
                RowBox[{
                 RowBox[{"apw", "[", 
                  RowBox[{"[", "npw", "]"}], "]"}], "[", 
                 RowBox[{"tE", "[", 
                  RowBox[{"[", "npw", "]"}], "]"}], "]"}], "+", 
                RowBox[{
                 RowBox[{"Ainj", "[", 
                  RowBox[{"[", 
                   RowBox[{
                    RowBox[{"npw", "+", "1"}], ",", "2"}], "]"}], "]"}], "/", 
                 "V"}]}]}], ";", 
              RowBox[{"b0", "=", 
               RowBox[{
                RowBox[{
                 RowBox[{"bpw", "[", 
                  RowBox[{"[", "npw", "]"}], "]"}], "[", 
                 RowBox[{"tE", "[", 
                  RowBox[{"[", "npw", "]"}], "]"}], "]"}], "+", 
                RowBox[{
                 RowBox[{"Ainj", "[", 
                  RowBox[{"[", 
                   RowBox[{
                    RowBox[{"npw", "+", "1"}], ",", "3"}], "]"}], "]"}], "/", 
                 "V"}]}]}]}], "\[IndentingNewLine]", ",", 
             RowBox[{
              RowBox[{"a0", "=", 
               RowBox[{
                RowBox[{
                 RowBox[{"apw", "[", 
                  RowBox[{"[", "npw", "]"}], "]"}], "[", 
                 RowBox[{"tE", "[", 
                  RowBox[{"[", "npw", "]"}], "]"}], "]"}], "+", 
                RowBox[{
                 RowBox[{"Ainj", "[", 
                  RowBox[{"[", 
                   RowBox[{"npw", ",", "2"}], "]"}], "]"}], "/", "V"}]}]}], 
              ";", 
              RowBox[{"b0", "=", 
               RowBox[{
                RowBox[{
                 RowBox[{"bpw", "[", 
                  RowBox[{"[", "npw", "]"}], "]"}], "[", 
                 RowBox[{"tE", "[", 
                  RowBox[{"[", "npw", "]"}], "]"}], "]"}], "+", 
                RowBox[{
                 RowBox[{"Ainj", "[", 
                  RowBox[{"[", 
                   RowBox[{"npw", ",", "3"}], "]"}], "]"}], "/", 
                 "V"}]}]}]}]}], "]"}], ";", "\[IndentingNewLine]", 
           "\[IndentingNewLine]", 
           RowBox[{"NN0", "=", 
            RowBox[{
             RowBox[{"NNpw", "[", 
              RowBox[{"[", "npw", "]"}], "]"}], "[", 
             RowBox[{"tE", "[", 
              RowBox[{"[", "npw", "]"}], "]"}], "]"}]}], ";", 
           RowBox[{"DD0", "=", 
            RowBox[{
             RowBox[{"DDpw", "[", 
              RowBox[{"[", "npw", "]"}], "]"}], "[", 
             RowBox[{"tE", "[", 
              RowBox[{"[", "npw", "]"}], "]"}], "]"}]}], ";", 
           RowBox[{"pa0", "=", 
            RowBox[{
             RowBox[{"papw", "[", 
              RowBox[{"[", "npw", "]"}], "]"}], "[", 
             RowBox[{"tE", "[", 
              RowBox[{"[", "npw", "]"}], "]"}], "]"}]}], ";", 
           RowBox[{"pb0", "=", 
            RowBox[{
             RowBox[{"pbpw", "[", 
              RowBox[{"[", "npw", "]"}], "]"}], "[", 
             RowBox[{"tE", "[", 
              RowBox[{"[", "npw", "]"}], "]"}], "]"}]}], ";", 
           "\[IndentingNewLine]", 
           RowBox[{"fFN0", "=", 
            RowBox[{
             RowBox[{"fFNpw", "[", 
              RowBox[{"[", "npw", "]"}], "]"}], "[", 
             RowBox[{"tE", "[", 
              RowBox[{"[", "npw", "]"}], "]"}], "]"}]}], ";", 
           RowBox[{"fAN0", "=", 
            RowBox[{
             RowBox[{"fANpw", "[", 
              RowBox[{"[", "npw", "]"}], "]"}], "[", 
             RowBox[{"tE", "[", 
              RowBox[{"[", "npw", "]"}], "]"}], "]"}]}], ";", 
           "\[IndentingNewLine]", 
           RowBox[{"dF0", "=", 
            RowBox[{
             RowBox[{"dFpw", "[", 
              RowBox[{"[", "npw", "]"}], "]"}], "[", 
             RowBox[{"tE", "[", 
              RowBox[{"[", "npw", "]"}], "]"}], "]"}]}], ";", 
           RowBox[{"dA0", "=", 
            RowBox[{
             RowBox[{"dApw", "[", 
              RowBox[{"[", "npw", "]"}], "]"}], "[", 
             RowBox[{"tE", "[", 
              RowBox[{"[", "npw", "]"}], "]"}], "]"}]}], ";", 
           RowBox[{"rho0", "=", 
            RowBox[{
             RowBox[{"rhopw", "[", 
              RowBox[{"[", "npw", "]"}], "]"}], "[", 
             RowBox[{"tE", "[", 
              RowBox[{"[", "npw", "]"}], "]"}], "]"}]}], ";", 
           RowBox[{"ActBlood0", "=", 
            RowBox[{
             RowBox[{"ActBloodpw", "[", 
              RowBox[{"[", "npw", "]"}], "]"}], "[", 
             RowBox[{"tE", "[", 
              RowBox[{"[", "npw", "]"}], "]"}], "]"}]}], ";", 
           RowBox[{"ActBloodFrag0", "=", 
            RowBox[{
             RowBox[{"ActBloodFragpw", "[", 
              RowBox[{"[", "npw", "]"}], "]"}], "[", 
             RowBox[{"tE", "[", 
              RowBox[{"[", "npw", "]"}], "]"}], "]"}]}], ";", 
           RowBox[{"ActOut0", "=", 
            RowBox[{
             RowBox[{"ActOutpw", "[", 
              RowBox[{"[", "npw", "]"}], "]"}], "[", 
             RowBox[{"tE", "[", 
              RowBox[{"[", "npw", "]"}], "]"}], "]"}]}], ";", 
           RowBox[{"ActOutFrag0", "=", 
            RowBox[{
             RowBox[{"ActOutFragpw", "[", 
              RowBox[{"[", "npw", "]"}], "]"}], "[", 
             RowBox[{"tE", "[", 
              RowBox[{"[", "npw", "]"}], "]"}], "]"}]}], ";", 
           RowBox[{"ActTumor0", "=", 
            RowBox[{
             RowBox[{"ActTumorpw", "[", 
              RowBox[{"[", "npw", "]"}], "]"}], "[", 
             RowBox[{"tE", "[", 
              RowBox[{"[", "npw", "]"}], "]"}], "]"}]}], ";", 
           "\[IndentingNewLine]", 
           RowBox[{"SD0", "=", 
            RowBox[{
             RowBox[{"SDpw", "[", 
              RowBox[{"[", "npw", "]"}], "]"}], "[", 
             RowBox[{"tE", "[", 
              RowBox[{"[", "npw", "]"}], "]"}], "]"}]}], ";", 
           "\[IndentingNewLine]", 
           RowBox[{"CFN0", "=", 
            RowBox[{
             RowBox[{"CFNpw", "[", 
              RowBox[{"[", "npw", "]"}], "]"}], "[", 
             RowBox[{"tE", "[", 
              RowBox[{"[", "npw", "]"}], "]"}], "]"}]}], ";", 
           "\[IndentingNewLine]", 
           RowBox[{"CFD0", "=", 
            RowBox[{
             RowBox[{"CFDpw", "[", 
              RowBox[{"[", "npw", "]"}], "]"}], "[", 
             RowBox[{"tE", "[", 
              RowBox[{"[", "npw", "]"}], "]"}], "]"}]}], ";", 
           "\[IndentingNewLine]", 
           RowBox[{"UN0", "=", 
            RowBox[{
             RowBox[{"UNpw", "[", 
              RowBox[{"[", "npw", "]"}], "]"}], "[", 
             RowBox[{"tE", "[", 
              RowBox[{"[", "npw", "]"}], "]"}], "]"}]}], ";", 
           "\[IndentingNewLine]", 
           RowBox[{"NewCells0", "=", 
            RowBox[{
             RowBox[{"NewCellspw", "[", 
              RowBox[{"[", "npw", "]"}], "]"}], "[", 
             RowBox[{"tE", "[", 
              RowBox[{"[", "npw", "]"}], "]"}], "]"}]}], ";", 
           "\[IndentingNewLine]", "\[IndentingNewLine]", 
           RowBox[{"(*", 
            RowBox[{"renew", " ", "time", " ", "frame"}], "*)"}], 
           "\[IndentingNewLine]", 
           RowBox[{
            RowBox[{"tB", "[", 
             RowBox[{"[", 
              RowBox[{"npw", "+", "1"}], "]"}], "]"}], "=", 
            RowBox[{"tE", "[", 
             RowBox[{"[", "npw", "]"}], "]"}]}], ";", "\[IndentingNewLine]", 
           "\[IndentingNewLine]", 
           RowBox[{"If", "[", 
            RowBox[{
             RowBox[{
              RowBox[{"Ainj", "[", 
               RowBox[{"[", 
                RowBox[{"1", ",", "1"}], "]"}], "]"}], "==", "0"}], ",", 
             RowBox[{"If", "[", 
              RowBox[{
               RowBox[{"Npw", ">", 
                RowBox[{"npw", "+", "1"}]}], ",", 
               RowBox[{
                RowBox[{"tE", "[", 
                 RowBox[{"[", 
                  RowBox[{"npw", "+", "1"}], "]"}], "]"}], "=", 
                RowBox[{"Ainj", "[", 
                 RowBox[{"[", 
                  RowBox[{
                   RowBox[{"npw", "+", "2"}], ",", "1"}], "]"}], "]"}]}], ",", 
               RowBox[{
                RowBox[{"tE", "[", 
                 RowBox[{"[", 
                  RowBox[{"npw", "+", "1"}], "]"}], "]"}], "=", "tEnd"}]}], 
              "]"}], ",", "\[IndentingNewLine]", 
             RowBox[{"If", "[", 
              RowBox[{
               RowBox[{"Npw", ">", 
                RowBox[{"npw", "+", "1"}]}], ",", 
               RowBox[{
                RowBox[{"tE", "[", 
                 RowBox[{"[", 
                  RowBox[{"npw", "+", "1"}], "]"}], "]"}], "=", 
                RowBox[{"Ainj", "[", 
                 RowBox[{"[", 
                  RowBox[{
                   RowBox[{"npw", "+", "1"}], ",", "1"}], "]"}], "]"}]}], ",", 
               RowBox[{
                RowBox[{"tE", "[", 
                 RowBox[{"[", 
                  RowBox[{"npw", "+", "1"}], "]"}], "]"}], "=", "tEnd"}]}], 
              "]"}]}], "]"}], ";"}]}], "]"}]}]}], "\[IndentingNewLine]", 
      "]"}], ";", "\[IndentingNewLine]", 
     RowBox[{"npw", "--"}], ";", "\[IndentingNewLine]", 
     RowBox[{"(*", " ", 
      RowBox[{
      "It", " ", "will", " ", "be", " ", "convenient", " ", "to", " ", "have",
        " ", "estimation", " ", "of", " ", "minimal", " ", "viable", " ", 
       "cell", " ", "number", " ", "here"}], " ", "*)"}], 
     "\[IndentingNewLine]", 
     RowBox[{"TableNN", "=", 
      RowBox[{"If", "[", 
       RowBox[{
        RowBox[{
         RowBox[{"Ainj", "[", 
          RowBox[{"[", 
           RowBox[{"1", ",", "1"}], "]"}], "]"}], "==", "0"}], ",", 
        RowBox[{"Table", "[", 
         RowBox[{
          RowBox[{"NMinimize", "[", 
           RowBox[{
            RowBox[{"{", 
             RowBox[{
              RowBox[{"Nnor", "*", 
               RowBox[{"(", 
                RowBox[{
                 RowBox[{"NNpw", "[", 
                  RowBox[{"[", "nn", "]"}], "]"}], "[", "t", "]"}], ")"}]}], 
              ",", 
              RowBox[{"t", ">", 
               RowBox[{"tB", "[", 
                RowBox[{"[", "nn", "]"}], "]"}]}], ",", 
              RowBox[{"t", "<", 
               RowBox[{"tE", "[", 
                RowBox[{"[", "nn", "]"}], "]"}]}]}], "}"}], ",", "t"}], "]"}],
           ",", 
          RowBox[{"{", 
           RowBox[{"nn", ",", "1", ",", "npw"}], "}"}]}], "]"}], ",", 
        RowBox[{"Table", "[", 
         RowBox[{
          RowBox[{
           RowBox[{"NMinimize", "[", 
            RowBox[{
             RowBox[{"{", 
              RowBox[{
               RowBox[{"Nnor", "*", 
                RowBox[{"(", 
                 RowBox[{
                  RowBox[{"NNpw", "[", 
                   RowBox[{"[", "nn", "]"}], "]"}], "[", "t", "]"}], ")"}]}], 
               ",", 
               RowBox[{"t", ">", 
                RowBox[{"tB", "[", 
                 RowBox[{"[", "nn", "]"}], "]"}]}], ",", 
               RowBox[{"t", "<", 
                RowBox[{"tE", "[", 
                 RowBox[{"[", "nn", "]"}], "]"}]}]}], "}"}], ",", "t"}], 
            "]"}], "[", 
           RowBox[{"[", "1", "]"}], "]"}], ",", 
          RowBox[{"{", 
           RowBox[{"nn", ",", "2", ",", "npw"}], "}"}]}], "]"}]}], "]"}]}], 
     ";", "\[IndentingNewLine]", "\[IndentingNewLine]", 
     RowBox[{"Nn", "=", 
      RowBox[{"Min", "[", 
       RowBox[{"TableNN", "[", 
        RowBox[{"[", 
         RowBox[{"All", ",", "1"}], "]"}], "]"}], "]"}]}], ";", 
     "\[IndentingNewLine]", "\[IndentingNewLine]", 
     RowBox[{"tminNn", "=", 
      RowBox[{"t", "/.", 
       RowBox[{
        RowBox[{"TableNN", "[", 
         RowBox[{"[", 
          RowBox[{
           RowBox[{"Position", "[", 
            RowBox[{
             RowBox[{"TableNN", "[", 
              RowBox[{"[", 
               RowBox[{"All", ",", "1"}], "]"}], "]"}], ",", "Nn"}], "]"}], 
           "[", 
           RowBox[{"[", 
            RowBox[{"1", ",", "1"}], "]"}], "]"}], "]"}], "]"}], "[", 
        RowBox[{"[", "2", "]"}], "]"}]}]}], ";", 
     RowBox[{"Return", "[", "Nn", "]"}]}], ")"}]}]}]], "Input",
 CellGroupingRules->{"GroupTogetherGrouping", 10000.},
 CellChangeTimes->{{3.8952562184488974`*^9, 3.895256237654089*^9}, {
   3.895256358563819*^9, 3.8952563854023247`*^9}, {3.8952564928155565`*^9, 
   3.8952565101171737`*^9}, {3.8952568683599195`*^9, 
   3.8952569503819017`*^9}, {3.895257141843793*^9, 3.8952572894633656`*^9}, {
   3.8952573212381563`*^9, 3.89525734356174*^9}, {3.8952594531829042`*^9, 
   3.895259556625016*^9}, {3.8952596191317406`*^9, 3.8952596822816534`*^9}, {
   3.895259810619825*^9, 3.895259939782531*^9}, {3.8952599776604204`*^9, 
   3.895259980320475*^9}, {3.8952601728929873`*^9, 3.895260191369384*^9}, {
   3.8952608676841936`*^9, 3.895260903997825*^9}, {3.8952609904575615`*^9, 
   3.8952609922978907`*^9}, {3.8953295151992273`*^9, 3.895329535982579*^9}, {
   3.895329583871623*^9, 3.895329683932899*^9}, {3.8953298756085258`*^9, 
   3.895329883562171*^9}, {3.8953301246110525`*^9, 3.8953301277811604`*^9}, {
   3.8953301615085325`*^9, 3.895330214804875*^9}, {3.895330266547863*^9, 
   3.895330267913246*^9}, {3.895330388460003*^9, 3.895330401153698*^9}, {
   3.8953306008145742`*^9, 3.8953306143192825`*^9}, {3.8953306599223614`*^9, 
   3.8953306614564905`*^9}, {3.895331049433084*^9, 3.895331085406292*^9}, {
   3.8953318332786922`*^9, 3.8953318404645047`*^9}, {3.895332009944699*^9, 
   3.89533202033698*^9}, {3.895334433440138*^9, 3.895334483577313*^9}, 
   3.895335690549591*^9, {3.895340404485715*^9, 3.8953404246458015`*^9}, 
   3.8953408061263733`*^9, {3.8953413409038973`*^9, 3.895341423661845*^9}, 
   3.8953414717026434`*^9, {3.895341524429511*^9, 3.895341593518033*^9}, {
   3.895341671051491*^9, 3.8953416739733443`*^9}, {3.8953431388228354`*^9, 
   3.895343139911441*^9}, {3.895344843858123*^9, 3.8953448475768533`*^9}, {
   3.8953457301993084`*^9, 3.89534579617764*^9}, {3.8953458383100915`*^9, 
   3.895345906755596*^9}, {3.8953463725873346`*^9, 3.895346405435774*^9}, {
   3.8953465739757304`*^9, 3.8953465830049057`*^9}, {3.8953469274640603`*^9, 
   3.8953469699537053`*^9}, {3.895347391634286*^9, 3.895347623895677*^9}, {
   3.8953479762460318`*^9, 3.8953480634978957`*^9}, {3.89559822104548*^9, 
   3.8955982301564245`*^9}, {3.8955983266902833`*^9, 3.895598354342472*^9}, {
   3.8955984006892047`*^9, 3.8955984024428997`*^9}, {3.895603451874582*^9, 
   3.895603524068051*^9}, {3.8956035633734484`*^9, 3.8956035640234385`*^9}, {
   3.895604905423156*^9, 3.89560491744306*^9}, {3.895604977558407*^9, 
   3.8956052299669*^9}, {3.8956052964931135`*^9, 3.89560539405544*^9}, {
   3.8956055414387493`*^9, 3.8956056224350142`*^9}, {3.8956056621098547`*^9, 
   3.8956058955131054`*^9}, {3.895605928366125*^9, 3.8956061743732543`*^9}, {
   3.895606210904436*^9, 3.895606407184935*^9}, {3.895606612693452*^9, 
   3.8956067102047887`*^9}, {3.8956067435653925`*^9, 3.895606744387158*^9}, {
   3.895608164835085*^9, 3.8956081661333957`*^9}, 3.895608207333234*^9, {
   3.8956083194864483`*^9, 3.8956084026131897`*^9}, 3.8956873004169755`*^9, {
   3.895687357392184*^9, 3.895687359865984*^9}, {3.8956874026095543`*^9, 
   3.8956874290333548`*^9}, {3.8956875450934167`*^9, 
   3.8956875465507655`*^9}, {3.895687692989284*^9, 3.8956876971603365`*^9}, {
   3.8956879180490074`*^9, 3.895687927095484*^9}, {3.89568797976761*^9, 
   3.895688064722491*^9}, {3.895688096373048*^9, 3.8956880992402463`*^9}, {
   3.8956882172228727`*^9, 3.8956882226506276`*^9}, {3.8956882919075813`*^9, 
   3.8956883134609985`*^9}, {3.895688354126169*^9, 3.895688356589354*^9}, {
   3.8956883964610014`*^9, 3.8956885013148127`*^9}, 3.8957582888422737`*^9, {
   3.8957801584936533`*^9, 3.8957801795416594`*^9}, 3.895780255437251*^9, {
   3.895780313648678*^9, 3.8957803137973623`*^9}, {3.895780356068539*^9, 
   3.8957803564946256`*^9}, {3.895839806639579*^9, 3.895839814128991*^9}, {
   3.895839878229042*^9, 3.895839880108798*^9}, {3.8962721362800694`*^9, 
   3.896272143264612*^9}, {3.896355590826063*^9, 3.8963555929503307`*^9}, {
   3.8963560391522264`*^9, 3.8963560392591453`*^9}, {3.8963600907529006`*^9, 
   3.8963601177753997`*^9}, {3.8963601486762705`*^9, 
   3.8963601824287124`*^9}, {3.8963687487359853`*^9, 
   3.8963687538427067`*^9}, {3.896963722253874*^9, 3.8969637334659967`*^9}, {
   3.8974172142932777`*^9, 3.897417237024299*^9}, 3.8974855924790306`*^9, {
   3.897485729797818*^9, 3.897485758022575*^9}, {3.8976507354068785`*^9, 
   3.8976507433220015`*^9}, {3.8976750564761143`*^9, 3.897675080241392*^9}, {
   3.8976753347033005`*^9, 3.8976753787136183`*^9}, {3.9018298126376543`*^9, 
   3.9018298197037587`*^9}, {3.902251955142912*^9, 3.9022519552896557`*^9}, {
   3.9023193994333477`*^9, 3.9023194222153077`*^9}, {3.903023204976448*^9, 
   3.903023271776699*^9}, {3.9030235168464746`*^9, 3.903023595948657*^9}, {
   3.9030236386703663`*^9, 3.9030236444794884`*^9}, {3.9030236880199594`*^9, 
   3.903023715986619*^9}, {3.9030237744484015`*^9, 3.903023897198358*^9}, {
   3.903024018988768*^9, 3.903024021278981*^9}, {3.90302406940162*^9, 
   3.9030241370467553`*^9}, {3.9030241809585876`*^9, 3.9030242105381465`*^9}, 
   3.903025179896869*^9, 3.90302550889966*^9, {3.9030256495695906`*^9, 
   3.903025651516427*^9}, 3.9030257829795127`*^9, {3.9030260624322796`*^9, 
   3.9030260899415326`*^9}, 3.9030264392491956`*^9, 3.9030287000507917`*^9, {
   3.9030289883609147`*^9, 3.9030290121659627`*^9}, 3.90311309030133*^9, {
   3.904672959795137*^9, 3.9046729617304397`*^9}, {3.915908830082765*^9, 
   3.915908892925563*^9}, 3.9159089839456315`*^9, {3.9159095952281203`*^9, 
   3.915909608803496*^9}},
 CellLabel->"In[64]:=",ExpressionUUID->"3dd48d30-48c4-45bc-9199-c42c802f8c67"],

Cell[BoxData[{
 RowBox[{
  RowBox[{"SetBasicParameterValuesHet", "[", "]"}], ":=", 
  RowBox[{"(", 
   StyleBox["\[IndentingNewLine]",
    FontSize->18,
    Background->RGBColor[0.88, 1, 0.88]], 
   RowBox[{
    RowBox[{"Nnor", "=", 
     RowBox[{"10", "^", "5"}]}], ";", " ", 
    RowBox[{"(*", " ", 
     RowBox[{
      RowBox[{"due", " ", "to", " ", "numerical", " ", "pecularities"}], ",", 
      " ", 
      RowBox[{
      "it", " ", "is", " ", "better", " ", "to", " ", "use", " ", "this", " ",
        "normalization", " ", "number", " ", "of", " ", "cells"}]}], " ", 
     "*)"}], 
    StyleBox["\[IndentingNewLine]",
     Background->RGBColor[0.88, 1, 0.88]], "\[IndentingNewLine]", 
    RowBox[{"lambda", "=", "0.07"}], ";", 
    RowBox[{"(*", " ", 
     RowBox[{"radionuclide", " ", "decay", " ", "rate"}], " ", "*)"}], 
    "\[IndentingNewLine]", 
    RowBox[{"kon", "=", "11.15"}], ";", " ", 
    RowBox[{"(*", " ", 
     RowBox[{"antibody", "-", 
      RowBox[{"receptor", " ", "association", " ", "rate"}]}], " ", "*)"}], 
    "\[IndentingNewLine]", 
    RowBox[{"kappac", "=", "0.1"}], ";", 
    RowBox[{"(*", " ", 
     RowBox[{"antibody", " ", "clearance", " ", "rate", " ", 
      RowBox[{"(", 
       RowBox[{"0.04", "-", "0.28"}], ")"}]}], " ", "*)"}], " ", 
    "\[IndentingNewLine]", 
    RowBox[{"kappap", "=", "1"}], ";", " ", 
    RowBox[{"(*", " ", 
     RowBox[{"antibody", " ", "fragments", " ", "clearance", " ", "rate", " ", 
      RowBox[{"(", 
       RowBox[{"0.4", "-", "4."}], ")"}]}], " ", "*)"}], " ", 
    "\[IndentingNewLine]", 
    RowBox[{"gamma", "=", 
     RowBox[{"2.1", "*", 
      RowBox[{"Nnor", "/", 
       RowBox[{"10", "^", "7"}]}]}]}], ";", " ", 
    RowBox[{"(*", " ", 
     RowBox[{
     "number", " ", "of", " ", "receptors", " ", "of", " ", "Nnor", " ", 
      "cancer", " ", "cells", " ", 
      RowBox[{"(", 
       RowBox[{"0.13", "-", "10"}], ")"}], "*", 
      RowBox[{"Nnor", "/", 
       RowBox[{"10", "^", "7"}]}]}], " ", "*)"}], " ", "\[IndentingNewLine]", 
    RowBox[{"V", "=", "1."}], ";", " ", 
    RowBox[{"(*", " ", 
     RowBox[{"volume", " ", "of", " ", "drug", " ", "distribution", " ", 
      RowBox[{"(", 
       RowBox[{"0.75", "-", "1.5"}], ")"}]}], " ", "*)"}], 
    StyleBox["\[IndentingNewLine]",
     Background->RGBColor[1, 1, 0]], 
    RowBox[{"nu", "=", 
     RowBox[{"0.015", "*", 
      RowBox[{"Nnor", "/", 
       RowBox[{"10", "^", "7"}]}]}]}], ";", " ", 
    RowBox[{"(*", " ", 
     RowBox[{
     "volume", " ", "of", " ", "lesion", " ", "with", " ", "Nnor", " ", 
      "cancer", " ", "cells"}], " ", "*)"}], "\[IndentingNewLine]", 
    RowBox[{"ks", "=", "0.3"}], ";", " ", 
    RowBox[{"(*", " ", 
     RowBox[{
      RowBox[{"relative", " ", "significance", " ", "of", " ", "self"}], "-", 
      RowBox[{"dose", " ", 
       RowBox[{"(", 
        RowBox[{"0.1", "-", "0.5"}], ")"}]}]}], " ", "*)"}], 
    "\[IndentingNewLine]", "\[IndentingNewLine]", 
    RowBox[{"rhomax", "=", "0.34"}], ";", " ", 
    RowBox[{"(*", " ", 
     RowBox[{"initial", " ", 
      RowBox[{"(", 
       RowBox[{"and", " ", "maximum"}], ")"}], " ", "cancer", " ", "cells", 
      " ", "proliferation", " ", "rate", " ", 
      RowBox[{"(", 
       RowBox[{"0.15", "-", "0.7"}], ")"}]}], " ", "*)"}], 
    "\[IndentingNewLine]", 
    RowBox[{"rhomin", "=", "0.2"}], ";", " ", 
    RowBox[{"(*", " ", 
     RowBox[{
      RowBox[{
      "minimum", " ", "cancer", " ", "cells", " ", "proliferation", " ", 
       "rate", " ", "0.05"}], "-", 
      RowBox[{"min", 
       RowBox[{"(", 
        RowBox[{"0.25", ",", "\[Rho]0"}], ")"}]}]}], " ", "*)"}], 
    "\[IndentingNewLine]", 
    RowBox[{"omega", "=", "0.05"}], ";", " ", 
    RowBox[{"(*", " ", 
     RowBox[{"damaged", " ", "cells", " ", "death", " ", "rate", " ", 
      RowBox[{"(", 
       RowBox[{"0.005", "-", "0.5"}], ")"}]}], " ", "*)"}], 
    "\[IndentingNewLine]", 
    RowBox[{"kf", "=", "0.05"}], ";", " ", 
    RowBox[{"(*", " ", 
     RowBox[{
     "significance", " ", "of", " ", "unanchored", " ", "nuclides", " ", 
      "decays", " ", 
      RowBox[{"(", 
       RowBox[{"0.01", "-", "0.25"}], ")"}]}], " ", "*)"}], 
    "\[IndentingNewLine]", 
    RowBox[{"N0", "=", 
     RowBox[{"3.", "*", 
      RowBox[{
       RowBox[{"10", "^", "7"}], "/", "Nnor"}]}]}], ";", " ", 
    RowBox[{"(*", " ", 
     RowBox[{
      RowBox[{
      "initial", " ", "number", " ", "of", " ", "viable", " ", "cancer", " ", 
       "cells"}], ",", " ", 
      RowBox[{"xNnor", " ", 
       RowBox[{"(", 
        RowBox[{"1", "-", "10"}], ")"}], "*", 
       RowBox[{"Nnor", "/", 
        RowBox[{"10", "^", "7"}]}]}]}], " ", "*)"}], "\[IndentingNewLine]", 
    RowBox[{"eta", "=", "1780"}], ";", " ", 
    RowBox[{"(*", " ", 
     RowBox[{"coefficient", " ", "of", " ", "drug", " ", "impurity", " ", 
      RowBox[{"(", 
       RowBox[{"0", "-", 
        RowBox[{"10", "^", "5"}]}], ")"}]}], " ", "*)"}], 
    "\[IndentingNewLine]", 
    RowBox[{"kD", "=", "0.6"}], ";", " ", 
    RowBox[{"(*", " ", 
     RowBox[{
      RowBox[{"sensitivity", " ", "of", " ", "population"}], "-", 
      RowBox[{"based", " ", "parameters", " ", "to", " ", "radiation", " ", 
       RowBox[{"(", 
        RowBox[{"0.1", "-", "1.5"}], ")"}]}]}], " ", "*)"}], 
    "\[IndentingNewLine]", 
    RowBox[{"alphamax", "=", "2400."}], ";", " ", 
    RowBox[{"(*", " ", 
     RowBox[{"initial", " ", 
      RowBox[{"(", 
       RowBox[{"and", " ", "maximum"}], ")"}], " ", "cancer", " ", "cell", 
      " ", "radiosensitivity", " ", 
      RowBox[{"(", 
       RowBox[{"2000", "-", "4000"}], ")"}]}], "*)"}], "\[IndentingNewLine]", 
    RowBox[{"alphamin", "=", "90"}], ";", " ", 
    RowBox[{"(*", " ", 
     RowBox[{
     "minimum", " ", "cancer", " ", "cell", " ", "radiosensitivity", " ", 
      RowBox[{"(", 
       RowBox[{"20", "-", "400"}], ")"}]}], " ", "*)"}], 
    "\[IndentingNewLine]", "\[IndentingNewLine]", 
    RowBox[{"nCpm", "=", "0.000076"}], ";", 
    RowBox[{"(*", " ", 
     RowBox[{
     "convenient", " ", "parameter", " ", "of", " ", "conversion", " ", 
      "from", " ", "nCi", " ", "to", " ", "pmol"}], " ", "*)"}], 
    "\[IndentingNewLine]", 
    RowBox[{"DA1", "=", 
     RowBox[{"50", "*", "nCpm"}]}], ";", " ", 
    RowBox[{"(*", " ", 
     RowBox[{"injected", " ", "amount", " ", "of", " ", "radionuclides"}], 
     " ", "*)"}], "\[IndentingNewLine]", 
    RowBox[{"t1", "=", "0"}], ";", " ", 
    RowBox[{"(*", " ", 
     RowBox[{"moment", " ", "of", " ", "their", " ", "injection"}], " ", 
     "*)"}], "\[IndentingNewLine]", 
    RowBox[{"Ncur", "=", "0.01"}], ";", " ", 
    RowBox[{"(*", " ", 
     RowBox[{
      RowBox[{
      "number", " ", "of", " ", "viable", " ", "cancer", " ", "cells", " ", 
       RowBox[{"(", 
        RowBox[{"in", " ", "cells"}], ")"}]}], ",", " ", 
      RowBox[{"corresponding", " ", "to", " ", "cancer", " ", "cure"}]}], " ",
      "*)"}], "\[IndentingNewLine]", 
    RowBox[{"Abld", "=", "0.0175"}], ";", " ", 
    RowBox[{"(*", " ", 
     RowBox[{
      RowBox[{
      "critical", " ", "amount", " ", "of", " ", "decays", " ", "in", " ", 
       "blood"}], ",", " ", 
      RowBox[{
      "leading", " ", "to", " ", "death", " ", "of", " ", "toxicity", " ", 
       RowBox[{"(", 
        RowBox[{"230", " ", "nCi"}], ")"}]}]}], " ", "*)"}], 
    "\[IndentingNewLine]", 
    RowBox[{"Cd", "=", 
     RowBox[{"10", "^", "11"}]}], ";", " ", 
    RowBox[{"(*", " ", 
     RowBox[{
      RowBox[{
      "critical", " ", "number", " ", "of", " ", "cacner", " ", "cells"}], 
      ",", " ", 
      RowBox[{
      "leading", " ", "to", " ", "death", " ", "of", " ", "tumor", " ", 
       "burden"}]}], " ", "*)"}], "\[IndentingNewLine]", 
    RowBox[{"Ainj", "=", 
     RowBox[{"{", 
      RowBox[{"{", 
       RowBox[{"t1", ",", "DA1", ",", 
        RowBox[{"eta", "*", "DA1"}]}], "}"}], "}"}]}], ";", " ", 
    RowBox[{"(*", " ", 
     RowBox[{"Schedule", " ", "of", " ", "injections"}], " ", "*)"}], 
    "\[IndentingNewLine]", 
    StyleBox["\[IndentingNewLine]",
     Background->RGBColor[0.88, 1, 0.88]], 
    RowBox[{"kGy", "=", "2500"}], ";"}], " ", 
   RowBox[{"(*", " ", 
    RowBox[{
     RowBox[{
     "coefficient", " ", "of", " ", "conversion", " ", "of", " ", "nM", " ", 
      "of", " ", "225"}], "-", 
     RowBox[{
     "Ac", " ", "decay", " ", "in", " ", "bone", " ", "marrow", " ", "into", 
      " ", "Gy"}]}], " ", "*)"}], "\[IndentingNewLine]", 
   ")"}]}], "\[IndentingNewLine]", 
 RowBox[{
  RowBox[{"SetBasicParameterValuesHet", "[", "]"}], 
  ";"}], "\[IndentingNewLine]"}], "Input",
 CellGroupingRules->{"GroupTogetherGrouping", 10000.},
 CellChangeTimes->{{3.9159089202912335`*^9, 3.915908931824271*^9}, 
   3.9159089839456315`*^9, {3.9161660106409397`*^9, 3.9161660122860937`*^9}},
 CellLabel->"In[65]:=",ExpressionUUID->"aabb9b3d-f396-4e84-9f93-5f980e25e091"],

Cell[BoxData[
 RowBox[{
  StyleBox[
   RowBox[{"(*", " ", 
    RowBox[{"Script", " ", "for", " ", "finding", " ", "curative", " ", 
     RowBox[{"dose", " ", "--"}], " ", "initialize", " ", "it"}], " ", "*)"}],
   FontColor->RGBColor[1, 0, 0],
   Background->RGBColor[1, 0.9, 0.8]], "\[IndentingNewLine]", 
  RowBox[{"(*", 
   RowBox[{"FindCurDose", "[", "np_", "]"}], "*)"}], "\[IndentingNewLine]", 
  RowBox[{
   RowBox[{"FindCurDoseHet", "[", "]"}], ":=", 
   RowBox[{"(", 
    RowBox[{"Quiet", "[", 
     RowBox[{
      RowBox[{"DA1", "=", 
       RowBox[{
        FractionBox[
         RowBox[{"nu", "*", "N0", "*", "rhomax"}], 
         RowBox[{"alphamax", "*", "lambda"}]], "/", "2"}]}], ";", 
      RowBox[{"(*", " ", 
       RowBox[{
        RowBox[{"at", " ", "this", " ", "dose", " ", 
         RowBox[{"N", "'"}], 
         RowBox[{"(", "0", ")"}]}], "=", 
        RowBox[{"0", " ", "for", " ", "approximated", " ", "system"}]}], " ", 
       "*)"}], "\[IndentingNewLine]", 
      RowBox[{"Ainj", "=", 
       RowBox[{"{", 
        RowBox[{"{", 
         RowBox[{"t1", ",", "DA1", ",", 
          RowBox[{"eta", "*", "DA1"}]}], "}"}], "}"}]}], ";", 
      "\[IndentingNewLine]", "\[IndentingNewLine]", 
      RowBox[{"While", "[", 
       RowBox[{
        RowBox[{
         RowBox[{"FullSystemSolutionHetMD", "[", "]"}], ">", "Ncur"}], ",", 
        RowBox[{
         RowBox[{"DA1", "=", 
          RowBox[{"2", "*", "DA1"}]}], ";", 
         RowBox[{"Ainj", "=", 
          RowBox[{"{", 
           RowBox[{"{", 
            RowBox[{"t1", ",", "DA1", ",", 
             RowBox[{"eta", "*", "DA1"}]}], "}"}], "}"}]}], ";"}]}], " ", 
       "]"}], ";", "\[IndentingNewLine]", 
      RowBox[{"Dmax", "=", "DA1"}], ";", 
      RowBox[{"Dmin", "=", 
       RowBox[{"DA1", "/", "2"}]}], ";", "\[IndentingNewLine]", 
      "\[IndentingNewLine]", 
      RowBox[{"While", "[", 
       RowBox[{
        RowBox[{
         RowBox[{
          RowBox[{"Abs", "[", 
           RowBox[{"Dmin", "-", "Dmax"}], "]"}], "/", "Dmax"}], ">", 
         "0.000001"}], ",", "\[IndentingNewLine]", 
        RowBox[{
         RowBox[{"DA1", "=", 
          RowBox[{
           RowBox[{"(", 
            RowBox[{"Dmin", "+", "Dmax"}], ")"}], "/", "2"}]}], ";", 
         RowBox[{"Ainj", "=", 
          RowBox[{"{", 
           RowBox[{"{", 
            RowBox[{"t1", ",", "DA1", ",", 
             RowBox[{"eta", "*", "DA1"}]}], "}"}], "}"}]}], ";", 
         "\[IndentingNewLine]", 
         RowBox[{"If", "[", 
          RowBox[{
           RowBox[{
            RowBox[{"FullSystemSolutionHetMD", "[", "]"}], ">", "Ncur"}], ",", 
           RowBox[{"Dmin", "=", "DA1"}], ",", 
           RowBox[{"Dmax", "=", "DA1"}]}], "]"}]}]}], "]"}], ";", 
      "\[IndentingNewLine]", 
      RowBox[{"Dcur", "=", "Dmax"}], ";", "\[IndentingNewLine]", 
      RowBox[{"Return", "[", 
       RowBox[{"Dcur", "/", "nCpm"}], "]"}]}], "]"}], ")"}]}]}]], "Input",
 CellGroupingRules->{"GroupTogetherGrouping", 10000.},
 CellChangeTimes->{{3.896561674153532*^9, 3.89656171997206*^9}, {
   3.8969641757428627`*^9, 3.896964183986969*^9}, {3.897650241519436*^9, 
   3.897650246871854*^9}, {3.8976506235934916`*^9, 3.8976506541010046`*^9}, {
   3.8976510217989197`*^9, 3.897651026940151*^9}, {3.897651121624338*^9, 
   3.897651126007015*^9}, {3.897675506880395*^9, 3.897675509068378*^9}, {
   3.9023187931655855`*^9, 3.9023187968226337`*^9}, 3.9023188287222595`*^9, {
   3.9024411095340195`*^9, 3.902441137981904*^9}, {3.903036505962869*^9, 
   3.903036508710188*^9}, {3.903036555622252*^9, 3.903036558290263*^9}, {
   3.9030957149837155`*^9, 3.9030957429271126`*^9}, {3.903095881410331*^9, 
   3.903095881483901*^9}, {3.903096007202156*^9, 3.9030960431663523`*^9}, {
   3.9031034743330803`*^9, 3.9031035022021933`*^9}, {3.9159091095221634`*^9, 
   3.9159091146281347`*^9}, {3.9159095134577026`*^9, 3.915909528319105*^9}, {
   3.9159098014699507`*^9, 3.915909801601452*^9}},
 CellLabel->"In[67]:=",ExpressionUUID->"e091d949-c1cb-4f0e-bb9e-cfd36ef0c837"],

Cell[BoxData[
 RowBox[{
  StyleBox[
   RowBox[{"(*", " ", 
    RowBox[{
    "This", " ", "is", " ", "the", " ", "script", " ", "for", " ", "finding", 
     " ", "minimal", " ", "lethally", " ", "toxic", " ", 
     RowBox[{"dose", " ", "--"}], " ", "initialize", " ", "it"}], " ", "*)"}],
   FontColor->RGBColor[1, 0, 0],
   Background->RGBColor[1, 0.9, 0.8]], "\[IndentingNewLine]", 
  RowBox[{
   RowBox[{
    RowBox[{"FindToxDoseHet", "[", "]"}], ":=", 
    RowBox[{"(", 
     RowBox[{
      RowBox[{"DA1", "=", "Abld"}], ";", "\[IndentingNewLine]", 
      RowBox[{"Ainj", "=", 
       RowBox[{"{", 
        RowBox[{"{", 
         RowBox[{"t1", ",", "DA1", ",", 
          RowBox[{"eta", "*", "DA1"}]}], "}"}], "}"}]}], ";", 
      "\[IndentingNewLine]", "\[IndentingNewLine]", 
      RowBox[{"While", "[", 
       RowBox[{
        RowBox[{
         RowBox[{"FullSystemSolutionToxicityHet", "[", "]"}], "<", "Abld"}], 
        ",", 
        RowBox[{
         RowBox[{"DA1", "=", 
          RowBox[{"2", "*", "DA1"}]}], ";", 
         RowBox[{"Ainj", "=", 
          RowBox[{"{", 
           RowBox[{"{", 
            RowBox[{"t1", ",", "DA1", ",", 
             RowBox[{"eta", "*", "DA1"}]}], "}"}], "}"}]}], ";"}]}], " ", 
       "]"}], ";", "\[IndentingNewLine]", 
      RowBox[{"Dmax", "=", "DA1"}], ";", 
      RowBox[{"Dmin", "=", 
       RowBox[{"DA1", "/", "2"}]}], ";", "\[IndentingNewLine]", 
      "\[IndentingNewLine]", 
      RowBox[{"While", "[", 
       RowBox[{
        RowBox[{
         RowBox[{
          RowBox[{"Abs", "[", 
           RowBox[{"Dmin", "-", "Dmax"}], "]"}], "/", "Dmax"}], ">", 
         "0.000001"}], ",", "\[IndentingNewLine]", 
        RowBox[{
         RowBox[{"DA1", "=", 
          RowBox[{
           RowBox[{"(", 
            RowBox[{"Dmin", "+", "Dmax"}], ")"}], "/", "2"}]}], ";", 
         RowBox[{"Ainj", "=", 
          RowBox[{"{", 
           RowBox[{"{", 
            RowBox[{"t1", ",", "DA1", ",", 
             RowBox[{"eta", "*", "DA1"}]}], "}"}], "}"}]}], ";", 
         "\[IndentingNewLine]", 
         RowBox[{"If", "[", 
          RowBox[{
           RowBox[{
            RowBox[{"FullSystemSolutionToxicityHet", "[", "]"}], "<", 
            "Abld"}], ",", 
           RowBox[{"Dmin", "=", "DA1"}], ",", 
           RowBox[{"Dmax", "=", "DA1"}]}], "]"}]}]}], "]"}], ";", 
      "\[IndentingNewLine]", 
      RowBox[{"Dtox", "=", "Dmax"}], ";", "\[IndentingNewLine]", 
      RowBox[{"Return", "[", 
       RowBox[{"Dtox", "/", "nCpm"}], "]"}]}], ")"}]}], "\[IndentingNewLine]",
    "\[IndentingNewLine]", 
   RowBox[{
    RowBox[{"FullSystemSolutionToxicityHet", "[", "]"}], ":=", 
    RowBox[{"(", "\[IndentingNewLine]", 
     RowBox[{"(*", " ", 
      RowBox[{
       RowBox[{"maximum", " ", "time", " ", "of", " ", 
        RowBox[{"simulation", "--"}], " ", "where", " ", "little", " ", 
        "radioactivity", " ", "of", " ", "the", " ", "last", " ", "dose", " ",
         "remains"}], ",", " ", 
       RowBox[{
       "namely", " ", "0.17", "%", " ", "of", " ", "the", " ", "last", " ", 
        "dose"}]}], " ", "*)"}], "\[IndentingNewLine]", 
     RowBox[{
      RowBox[{"tEnd", "=", 
       RowBox[{
        RowBox[{"Ainj", "[", 
         RowBox[{"[", 
          RowBox[{
           RowBox[{"Length", "[", "Ainj", "]"}], ",", "1"}], "]"}], "]"}], 
        "+", 
        RowBox[{"(", 
         RowBox[{
          RowBox[{"-", 
           RowBox[{"Log", "[", "0.0017", "]"}]}], "/", "lambda"}], ")"}]}]}], 
      ";", "\[IndentingNewLine]", 
      RowBox[{"IAinj", "=", 
       RowBox[{"Length", "[", "Ainj", "]"}]}], ";", 
      RowBox[{"(*", " ", 
       RowBox[{"number", " ", "of", " ", "injections"}], "*)"}], 
      "\[IndentingNewLine]", 
      RowBox[{"If", "[", 
       RowBox[{
        RowBox[{
         RowBox[{"Ainj", "[", 
          RowBox[{"[", 
           RowBox[{"1", ",", "1"}], "]"}], "]"}], "==", "0"}], ",", 
        RowBox[{"Npw", "=", "IAinj"}], ",", 
        RowBox[{"Npw", "=", 
         RowBox[{"IAinj", "+", "1"}]}]}], "]"}], ";", " ", 
      "\[IndentingNewLine]", 
      RowBox[{"(*", " ", 
       RowBox[{
        RowBox[{
        "the", " ", "injections", " ", "are", " ", "treated", " ", "as", " ", 
         "new", " ", "initial", " ", "conditions", " ", "for", " ", "a", " ", 
         "new", " ", "system"}], ",", " ", 
        RowBox[{
        "which", " ", "as", " ", "well", " ", "takes", " ", "the", " ", 
         "actual", " ", "vaules", " ", "of", " ", "other", " ", 
         "parameters"}]}], " ", "*)"}], "\[IndentingNewLine]", 
      RowBox[{"(*", " ", 
       RowBox[{
        RowBox[{
        "therefore", " ", "the", " ", "number", " ", "of", " ", "injections", 
         " ", "has", " ", "to", " ", "me", " ", "remembered", " ", "and", " ",
          "logic", " ", "differs", " ", "whether", " ", "the", " ", "first", 
         " ", "injection", " ", "is", " ", "made", " ", "at", " ", "t"}], "=", 
        RowBox[{
         RowBox[{"0", " ", "or", " ", "t"}], ">", "0"}]}], " ", "*)"}], 
      "\[IndentingNewLine]", 
      RowBox[{"apw", "=", 
       RowBox[{"Array", "[", 
        RowBox[{"ff", ",", "Npw"}], "]"}]}], ";", 
      RowBox[{"bpw", "=", 
       RowBox[{"Array", "[", 
        RowBox[{"ff", ",", "Npw"}], "]"}]}], ";", 
      RowBox[{"NNpw", "=", 
       RowBox[{"Array", "[", 
        RowBox[{"ff", ",", "Npw"}], "]"}]}], ";", 
      RowBox[{"DDpw", "=", 
       RowBox[{"Array", "[", 
        RowBox[{"ff", ",", "Npw"}], "]"}]}], ";", "\[IndentingNewLine]", 
      RowBox[{"papw", "=", 
       RowBox[{"Array", "[", 
        RowBox[{"ff", ",", "Npw"}], "]"}]}], ";", 
      RowBox[{"pbpw", "=", 
       RowBox[{"Array", "[", 
        RowBox[{"ff", ",", "Npw"}], "]"}]}], ";", 
      RowBox[{"fFNpw", "=", 
       RowBox[{"Array", "[", 
        RowBox[{"ff", ",", "Npw"}], "]"}]}], ";", 
      RowBox[{"fANpw", "=", 
       RowBox[{"Array", "[", 
        RowBox[{"ff", ",", "Npw"}], "]"}]}], ";", "\[IndentingNewLine]", 
      RowBox[{"dFpw", "=", 
       RowBox[{"Array", "[", 
        RowBox[{"ff", ",", "Npw"}], "]"}]}], ";", 
      RowBox[{"dApw", "=", 
       RowBox[{"Array", "[", 
        RowBox[{"ff", ",", "Npw"}], "]"}]}], ";", 
      RowBox[{"rhopw", "=", 
       RowBox[{"Array", "[", 
        RowBox[{"ff", ",", "Npw"}], "]"}]}], ";", " ", 
      RowBox[{"(*", " ", 
       RowBox[{
        RowBox[{"cancer", " ", "cell", " ", "proliferation", " ", 
         RowBox[{"rate", " ", "--"}], " ", "is", " ", "now", " ", "an", " ", 
         "explicit", " ", "variable"}], ",", " ", 
        RowBox[{
        "while", " ", "variables", " ", "alpha", " ", "and", " ", "omega", 
         " ", "can", " ", "be", " ", "expressed", " ", "through", " ", 
         "it"}]}], " ", "*)"}], "\[IndentingNewLine]", 
      RowBox[{"(*", " ", 
       RowBox[{
       "inert", " ", "antibody", " ", "fragments", " ", "are", " ", "as", " ",
         "well", " ", "accounted", " ", "for", " ", "as", " ", "pb"}], " ", 
       "*)"}], "\[IndentingNewLine]", "\[IndentingNewLine]", 
      RowBox[{"(*", " ", 
       RowBox[{
       "times", " ", "of", " ", "beginning", " ", "and", " ", "end", " ", 
        "for", " ", "solution", " ", "of", " ", "separate", " ", "systems"}], 
       " ", "*)"}], "\[IndentingNewLine]", 
      RowBox[{"tB", "=", 
       RowBox[{"Array", "[", 
        RowBox[{"ff", ",", "Npw"}], "]"}]}], ";", 
      RowBox[{"tE", "=", 
       RowBox[{"Array", "[", 
        RowBox[{"ff", ",", "Npw"}], "]"}]}], ";", "\[IndentingNewLine]", 
      "\[IndentingNewLine]", 
      RowBox[{"(*", " ", 
       RowBox[{
       "for", " ", "monitoring", " ", "the", " ", "paths", " ", "of", " ", 
        "activity"}], " ", "*)"}], "\[IndentingNewLine]", 
      RowBox[{"ActBloodpw", "=", 
       RowBox[{"Array", "[", 
        RowBox[{"ff", ",", "Npw"}], "]"}]}], ";", " ", 
      RowBox[{"ActBloodFragpw", "=", 
       RowBox[{"Array", "[", 
        RowBox[{"ff", ",", "Npw"}], "]"}]}], ";", " ", 
      RowBox[{"ActOutpw", "=", 
       RowBox[{"Array", "[", 
        RowBox[{"ff", ",", "Npw"}], "]"}]}], ";", " ", 
      RowBox[{"ActOutFragpw", "=", 
       RowBox[{"Array", "[", 
        RowBox[{"ff", ",", "Npw"}], "]"}]}], ";", " ", 
      RowBox[{"ActTumorpw", "=", 
       RowBox[{"Array", "[", 
        RowBox[{"ff", ",", "Npw"}], "]"}]}], ";", "\[IndentingNewLine]", 
      "\[IndentingNewLine]", 
      RowBox[{"(*", " ", 
       RowBox[{
        RowBox[{
         RowBox[{
         "for", " ", "monitoring", " ", "influence", " ", "of", " ", "self"}],
          "-", "dose"}], ",", " ", 
        RowBox[{"croos", "-", 
         RowBox[{
         "fire", " ", "and", " ", "decays", " ", "in", " ", "blood"}]}]}], 
       " ", "*)"}], "\[IndentingNewLine]", 
      RowBox[{"SDpw", "=", 
       RowBox[{"Array", "[", 
        RowBox[{"ff", ",", "Npw"}], "]"}]}], ";", 
      RowBox[{"CFNpw", "=", 
       RowBox[{"Array", "[", 
        RowBox[{"ff", ",", "Npw"}], "]"}]}], ";", 
      RowBox[{"CFDpw", "=", 
       RowBox[{"Array", "[", 
        RowBox[{"ff", ",", "Npw"}], "]"}]}], ";", 
      RowBox[{"UNpw", "=", 
       RowBox[{"Array", "[", 
        RowBox[{"ff", ",", "Npw"}], "]"}]}], ";", "\[IndentingNewLine]", 
      "\[IndentingNewLine]", 
      RowBox[{"(*", " ", 
       RowBox[{
       "for", " ", "monitoring", " ", "the", " ", "number", " ", "of", " ", 
        "new", " ", "cancer", " ", "cells", " ", "appearing", " ", "during", 
        " ", "treatment"}], " ", "*)"}], "\[IndentingNewLine]", 
      RowBox[{"NewCellspw", "=", 
       RowBox[{"Array", "[", 
        RowBox[{"ff", ",", "Npw"}], "]"}]}], ";", "\[IndentingNewLine]", 
      "\[IndentingNewLine]", 
      RowBox[{"Clear", "[", 
       RowBox[{
       "a", ",", "b", ",", "NN", ",", "DD", ",", "pa", ",", "pb", ",", "fFN", 
        ",", "fAN", ",", "dF", ",", "dA", ",", "rho", ",", "ActBlood", ",", 
        "ActBloodFrag", ",", "ActOut", ",", "ActOutFrag", ",", "ActTumor", 
        ",", "SD", ",", "CFN", ",", "CFD", ",", "UN", ",", "NewCells"}], 
       "]"}], ";", "\[IndentingNewLine]", "\[IndentingNewLine]", 
      RowBox[{"(*", " ", "EQUATIONS", " ", "*)"}], "\[IndentingNewLine]", 
      "\[IndentingNewLine]", 
      RowBox[{"(*", " ", 
       RowBox[{"Radiation", " ", "damage", " ", "function"}], " ", "*)"}], 
      "\[IndentingNewLine]", 
      RowBox[{
       RowBox[{"RD", "[", 
        RowBox[{
        "NN_", ",", "DD_", ",", "fAN_", ",", "dA_", ",", "a_", ",", "pa_", 
         ",", "rho_"}], "]"}], ":=", 
       RowBox[{
        RowBox[{"(", 
         RowBox[{
          RowBox[{
           FractionBox[
            RowBox[{"rho", "-", "rhomin"}], 
            RowBox[{"rhomax", "-", "rhomin"}]], "*", 
           RowBox[{"(", 
            RowBox[{"alphamax", "-", "alphamin"}], ")"}]}], "+", "alphamin"}],
          ")"}], 
        RowBox[{"(*", "alpha", "*)"}], "*", 
        RowBox[{"(", 
         RowBox[{
          RowBox[{"ks", "*", 
           FractionBox[
            RowBox[{"lambda", "*", "gamma", "*", "fAN"}], "nu"]}], 
          RowBox[{"(*", 
           RowBox[{"self", "-", "dose"}], "*)"}], "+", 
          RowBox[{
           RowBox[{"(", 
            RowBox[{"1", "-", "ks"}], ")"}], "*", 
           FractionBox[
            RowBox[{"lambda", "*", "gamma", "*", 
             RowBox[{"(", 
              RowBox[{
               RowBox[{"fAN", "*", "NN"}], "+", "dA"}], ")"}]}], 
            RowBox[{"nu", "*", 
             RowBox[{"(", 
              RowBox[{"NN", "+", "DD"}], ")"}]}]]}], 
          RowBox[{"(*", 
           RowBox[{"cross", "-", "fire"}], "*)"}], "+", 
          RowBox[{"kf", "*", "lambda", "*", 
           RowBox[{"(", 
            RowBox[{"a", "+", "pa"}], ")"}]}]}], 
         RowBox[{"(*", 
          RowBox[{"dose", " ", "from", " ", "unanchored", " ", "nuclides"}], 
          "*)"}], ")"}]}]}], ";", "\[IndentingNewLine]", 
      "\[IndentingNewLine]", "\[IndentingNewLine]", 
      RowBox[{"(*", " ", 
       RowBox[{"Active", " ", "antibodies"}], " ", "*)"}], " ", 
      "\[IndentingNewLine]", 
      RowBox[{
       RowBox[{"Fa", "[", "t_", "]"}], ":=", 
       RowBox[{"(*", 
        RowBox[{
        "injections", " ", "are", " ", "considered", " ", "as", " ", 
         "initial", " ", "conditions"}], "*)"}], 
       RowBox[{
        RowBox[{
         RowBox[{"-", " ", "lambda"}], "*", 
         RowBox[{"a", "[", "t", "]"}]}], 
        RowBox[{"(*", "decay", "*)"}], "-", 
        RowBox[{"kon", "*", 
         FractionBox["gamma", "V"], "*", 
         RowBox[{"(", 
          RowBox[{
           RowBox[{
            RowBox[{"fFN", "[", "t", "]"}], "*", 
            RowBox[{"NN", "[", "t", "]"}]}], "+", 
           RowBox[{"dF", "[", "t", "]"}]}], ")"}], "*", 
         RowBox[{"a", "[", "t", "]"}]}], 
        RowBox[{"(*", "binding", "*)"}], "-", 
        RowBox[{"kappac", "*", 
         RowBox[{"a", "[", "t", "]"}]}]}]}], 
      RowBox[{"(*", "clearance", "*)"}], ";", "\[IndentingNewLine]", 
      "\[IndentingNewLine]", 
      RowBox[{"(*", " ", 
       RowBox[{"Inert", " ", "antibodies"}], " ", "*)"}], " ", 
      "\[IndentingNewLine]", 
      RowBox[{
       RowBox[{"Fb", "[", "t_", "]"}], ":=", 
       RowBox[{"(*", 
        RowBox[{
        "injections", " ", "are", " ", "considered", " ", "as", " ", 
         "initial", " ", "conditions"}], "*)"}], 
       RowBox[{
        RowBox[{
         RowBox[{"+", " ", "lambda"}], "*", 
         RowBox[{"a", "[", "t", "]"}]}], 
        RowBox[{"(*", 
         RowBox[{"decay", " ", "of", " ", "a"}], "*)"}], "-", 
        RowBox[{"kon", "*", 
         FractionBox["gamma", "V"], "*", 
         RowBox[{"(", 
          RowBox[{
           RowBox[{
            RowBox[{"fFN", "[", "t", "]"}], "*", 
            RowBox[{"NN", "[", "t", "]"}]}], "+", 
           RowBox[{"dF", "[", "t", "]"}]}], ")"}], "*", 
         RowBox[{"b", "[", "t", "]"}]}], 
        RowBox[{"(*", "binding", "*)"}], "-", 
        RowBox[{"kappac", "*", 
         RowBox[{"b", "[", "t", "]"}]}]}]}], 
      RowBox[{"(*", "clearance", "*)"}], ";", "\[IndentingNewLine]", 
      "\[IndentingNewLine]", 
      RowBox[{"(*", " ", 
       RowBox[{"Viable", " ", "cells"}], " ", "*)"}], " ", 
      RowBox[{
       RowBox[{"FNN", "[", "t_", "]"}], ":=", 
       RowBox[{
        RowBox[{
         RowBox[{"rho", "[", "t", "]"}], "*", 
         RowBox[{"NN", "[", "t", "]"}]}], 
        RowBox[{"(*", "proliferation", "*)"}], "-", 
        RowBox[{
         RowBox[{"RD", "[", 
          RowBox[{
           RowBox[{"NN", "[", "t", "]"}], ",", 
           RowBox[{"DD", "[", "t", "]"}], ",", 
           RowBox[{"fAN", "[", "t", "]"}], ",", 
           RowBox[{"dA", "[", "t", "]"}], ",", 
           RowBox[{"a", "[", "t", "]"}], ",", 
           RowBox[{"pa", "[", "t", "]"}], ",", 
           RowBox[{"rho", "[", "t", "]"}]}], "]"}], "*", 
         RowBox[{"NN", "[", "t", "]"}]}]}]}], 
      RowBox[{"(*", "damage", "*)"}], ";", "\[IndentingNewLine]", 
      "\[IndentingNewLine]", 
      RowBox[{"(*", " ", 
       RowBox[{"Damaged", " ", "cells"}], " ", "*)"}], 
      RowBox[{
       RowBox[{"FDD", "[", "t_", "]"}], ":=", 
       RowBox[{
        RowBox[{
         RowBox[{"RD", "[", 
          RowBox[{
           RowBox[{"NN", "[", "t", "]"}], ",", 
           RowBox[{"DD", "[", "t", "]"}], ",", 
           RowBox[{"fAN", "[", "t", "]"}], ",", 
           RowBox[{"dA", "[", "t", "]"}], ",", 
           RowBox[{"a", "[", "t", "]"}], ",", 
           RowBox[{"pa", "[", "t", "]"}], ",", 
           RowBox[{"rho", "[", "t", "]"}]}], "]"}], "*", 
         RowBox[{"NN", "[", "t", "]"}]}], 
        RowBox[{"(*", "damage", "*)"}], "-", 
        RowBox[{"omega", "*", 
         RowBox[{"DD", "[", "t", "]"}]}]}]}], 
      RowBox[{"(*", "death", "*)"}], ";", "\[IndentingNewLine]", 
      "\[IndentingNewLine]", 
      RowBox[{"(*", " ", 
       RowBox[{"Active", " ", "fragments"}], " ", "*)"}], " ", 
      RowBox[{
       RowBox[{"Fpa", "[", "t_", "]"}], ":=", 
       RowBox[{
        RowBox[{"omega", "*", 
         FractionBox[
          RowBox[{"gamma", "*", 
           RowBox[{"dA", "[", "t", "]"}]}], "V"]}], 
        RowBox[{"(*", "release", "*)"}], "-", 
        RowBox[{"lambda", "*", 
         RowBox[{"pa", "[", "t", "]"}]}], " ", 
        RowBox[{"(*", "decay", "*)"}], "-", 
        RowBox[{"kappap", "*", 
         RowBox[{"pa", "[", "t", "]"}]}]}]}], " ", 
      RowBox[{"(*", "clearance", "*)"}], ";", "\[IndentingNewLine]", 
      "\[IndentingNewLine]", 
      RowBox[{"(*", " ", 
       RowBox[{"Inert", " ", "fragments"}], " ", "*)"}], 
      "\[IndentingNewLine]", 
      RowBox[{
       RowBox[{"Fpb", "[", "t_", "]"}], ":=", 
       RowBox[{
        RowBox[{"omega", "*", 
         FractionBox[
          RowBox[{"gamma", "*", 
           RowBox[{"(", 
            RowBox[{
             RowBox[{"DD", "[", "t", "]"}], "-", 
             RowBox[{"dF", "[", "t", "]"}], "-", 
             RowBox[{"dA", "[", "t", "]"}]}], ")"}]}], "V"]}], 
        RowBox[{"(*", "release", "*)"}], "+", " ", 
        RowBox[{"lambda", "*", 
         RowBox[{"pa", "[", "t", "]"}]}], 
        RowBox[{"(*", "decay", "*)"}], "-", 
        RowBox[{"kappap", "*", 
         RowBox[{"pb", "[", "t", "]"}]}]}]}], 
      RowBox[{"(*", "clearance", "*)"}], ";", "\[IndentingNewLine]", 
      "\[IndentingNewLine]", 
      RowBox[{"(*", " ", 
       RowBox[{
       "Free", " ", "receptors", " ", "of", " ", "viable", " ", "cells"}], 
       " ", "*)"}], " ", 
      RowBox[{
       RowBox[{"FfFN", "[", "t_", "]"}], ":=", 
       RowBox[{
        RowBox[{
         RowBox[{"(", 
          RowBox[{"1", "-", 
           RowBox[{"fFN", "[", "t", "]"}]}], ")"}], "*", 
         RowBox[{"rho", "[", "t", "]"}]}], "-", 
        RowBox[{"kon", "*", 
         RowBox[{"(", 
          RowBox[{
           RowBox[{"a", "[", "t", "]"}], "+", 
           RowBox[{"b", "[", "t", "]"}]}], ")"}], "*", 
         RowBox[{"fFN", "[", "t", "]"}]}]}]}], ";", "\[IndentingNewLine]", 
      "\[IndentingNewLine]", 
      RowBox[{"(*", " ", 
       RowBox[{
       "Active", " ", "receptors", " ", "of", " ", "viable", " ", "cells"}], 
       " ", "*)"}], " ", 
      RowBox[{
       RowBox[{"FfAN", "[", "t_", "]"}], ":=", 
       RowBox[{
        RowBox[{"kon", "*", 
         RowBox[{"a", "[", "t", "]"}], "*", 
         RowBox[{"fFN", "[", "t", "]"}]}], "-", 
        RowBox[{
         RowBox[{"(", 
          RowBox[{"lambda", "+", 
           RowBox[{"rho", "[", "t", "]"}]}], ")"}], "*", 
         RowBox[{"fAN", "[", "t", "]"}]}]}]}], ";", "\[IndentingNewLine]", 
      "\[IndentingNewLine]", 
      RowBox[{"(*", " ", 
       RowBox[{
       "Free", " ", "receptors", " ", "of", " ", "damaged", " ", "cells"}], 
       " ", "*)"}], "\[IndentingNewLine]", 
      RowBox[{
       RowBox[{"FdF", "[", "t_", "]"}], ":=", 
       RowBox[{
        RowBox[{
         RowBox[{"RD", "[", 
          RowBox[{
           RowBox[{"NN", "[", "t", "]"}], ",", 
           RowBox[{"DD", "[", "t", "]"}], ",", 
           RowBox[{"fAN", "[", "t", "]"}], ",", 
           RowBox[{"dA", "[", "t", "]"}], ",", 
           RowBox[{"a", "[", "t", "]"}], ",", 
           RowBox[{"pa", "[", "t", "]"}], ",", 
           RowBox[{"rho", "[", "t", "]"}]}], "]"}], "*", 
         RowBox[{"fFN", "[", "t", "]"}], "*", 
         RowBox[{"NN", "[", "t", "]"}]}], "-", 
        RowBox[{"kon", "*", 
         RowBox[{"(", 
          RowBox[{
           RowBox[{"a", "[", "t", "]"}], "+", 
           RowBox[{"b", "[", "t", "]"}]}], ")"}], "*", 
         RowBox[{"dF", "[", "t", "]"}]}], "-", 
        RowBox[{"omega", "*", 
         RowBox[{"dF", "[", "t", "]"}]}]}]}], ";", "\[IndentingNewLine]", 
      "\[IndentingNewLine]", 
      RowBox[{"(*", " ", 
       RowBox[{
       "Active", " ", "receptors", " ", "of", " ", "damaged", " ", "cells"}], 
       " ", "*)"}], "\[IndentingNewLine]", 
      RowBox[{
       RowBox[{"FdA", "[", "t_", "]"}], ":=", 
       RowBox[{
        RowBox[{
         RowBox[{"RD", "[", 
          RowBox[{
           RowBox[{"NN", "[", "t", "]"}], ",", 
           RowBox[{"DD", "[", "t", "]"}], ",", 
           RowBox[{"fAN", "[", "t", "]"}], ",", 
           RowBox[{"dA", "[", "t", "]"}], ",", 
           RowBox[{"a", "[", "t", "]"}], ",", 
           RowBox[{"pa", "[", "t", "]"}], ",", 
           RowBox[{"rho", "[", "t", "]"}]}], "]"}], "*", 
         RowBox[{"fAN", "[", "t", "]"}], "*", 
         RowBox[{"NN", "[", "t", "]"}]}], "+", 
        RowBox[{"kon", "*", 
         RowBox[{"a", "[", "t", "]"}], "*", 
         RowBox[{"dF", "[", "t", "]"}]}], "-", 
        RowBox[{"lambda", "*", 
         RowBox[{"dA", "[", "t", "]"}]}], "-", 
        RowBox[{"omega", "*", 
         RowBox[{"dA", "[", "t", "]"}]}]}]}], ";", "\[IndentingNewLine]", 
      "\[IndentingNewLine]", 
      RowBox[{"(*", " ", 
       RowBox[{"Cancer", " ", "cell", " ", "proliferation", " ", "rate"}], 
       " ", "*)"}], "\[IndentingNewLine]", 
      RowBox[{
       RowBox[{"Frho", "[", "t_", "]"}], ":=", 
       RowBox[{
        RowBox[{"-", "kD"}], "*", 
        RowBox[{"rho", "[", "t", "]"}], "*", 
        RowBox[{"Log", "[", 
         RowBox[{
          RowBox[{"rho", "[", "t", "]"}], "/", "rhomin"}], "]"}], "*", 
        RowBox[{"RD", "[", 
         RowBox[{
          RowBox[{"NN", "[", "t", "]"}], ",", 
          RowBox[{"DD", "[", "t", "]"}], ",", 
          RowBox[{"fAN", "[", "t", "]"}], ",", 
          RowBox[{"dA", "[", "t", "]"}], ",", 
          RowBox[{"a", "[", "t", "]"}], ",", 
          RowBox[{"pa", "[", "t", "]"}], ",", 
          RowBox[{"rho", "[", "t", "]"}]}], "]"}]}]}], ";", 
      "\[IndentingNewLine]", "\[IndentingNewLine]", 
      RowBox[{"(*", " ", 
       RowBox[{"Initial", " ", "conditions"}], " ", "*)"}], 
      "\[IndentingNewLine]", "\[IndentingNewLine]", 
      RowBox[{"If", "[", 
       RowBox[{
        RowBox[{
         RowBox[{"Ainj", "[", 
          RowBox[{"[", 
           RowBox[{"1", ",", "1"}], "]"}], "]"}], "==", "0"}], 
        "\[IndentingNewLine]", ",", 
        RowBox[{
         RowBox[{"a0", "=", 
          RowBox[{
           RowBox[{"Ainj", "[", 
            RowBox[{"[", 
             RowBox[{"1", ",", "2"}], "]"}], "]"}], "/", "V"}]}], ";", 
         RowBox[{"b0", "=", 
          RowBox[{
           RowBox[{"Ainj", "[", 
            RowBox[{"[", 
             RowBox[{"1", ",", "3"}], "]"}], "]"}], "/", "V"}]}]}], 
        "\[IndentingNewLine]", ",", 
        RowBox[{
         RowBox[{"a0", "=", "0"}], ";", 
         RowBox[{"b0", "=", "0"}]}]}], "]"}], ";", 
      RowBox[{"(*", 
       RowBox[{"complexes", " ", "in", " ", "blood"}], "*)"}], 
      "\[IndentingNewLine]", 
      RowBox[{"NN0", "=", "N0"}], ";", "\[IndentingNewLine]", 
      RowBox[{"DD0", "=", "0"}], ";", "\[IndentingNewLine]", 
      RowBox[{"pa0", "=", "0"}], ";", 
      RowBox[{"pb0", "=", "0"}], ";", 
      RowBox[{"fFN0", "=", "1"}], ";", 
      RowBox[{"fAN0", "=", "0"}], ";", "\[IndentingNewLine]", 
      RowBox[{"dF0", "=", "0"}], ";", 
      RowBox[{"dA0", "=", "0"}], ";", 
      RowBox[{"rho0", "=", "rhomax"}], ";", "\[IndentingNewLine]", 
      RowBox[{"ActBlood0", "=", "0"}], ";", 
      RowBox[{"ActBloodFrag0", "=", "0"}], ";", 
      RowBox[{"ActOut0", "=", "0"}], ";", 
      RowBox[{"ActOutFrag0", "=", "0"}], ";", 
      RowBox[{"ActTumor0", "=", "0"}], ";", 
      RowBox[{"NewCells0", "=", "0"}], ";", "\[IndentingNewLine]", 
      RowBox[{"SD0", "=", "0"}], ";", 
      RowBox[{"CFN0", "=", "0"}], ";", 
      RowBox[{"CFD0", "=", "0"}], ";", 
      RowBox[{"UN0", "=", "0"}], ";", "\[IndentingNewLine]", 
      "\[IndentingNewLine]", 
      RowBox[{"(*", " ", "SOLVER", " ", "*)"}], "\[IndentingNewLine]", 
      "\[IndentingNewLine]", 
      RowBox[{
       RowBox[{"tB", "[", 
        RowBox[{"[", "1", "]"}], "]"}], "=", "0"}], ";", 
      RowBox[{"If", "[", 
       RowBox[{
        RowBox[{
         RowBox[{"Ainj", "[", 
          RowBox[{"[", 
           RowBox[{"1", ",", "1"}], "]"}], "]"}], "==", "0"}], ",", 
        RowBox[{"If", "[", 
         RowBox[{
          RowBox[{"IAinj", ">", "1"}], ",", 
          RowBox[{
           RowBox[{"tE", "[", 
            RowBox[{"[", "1", "]"}], "]"}], "=", 
           RowBox[{"Ainj", "[", 
            RowBox[{"[", 
             RowBox[{"2", ",", "1"}], "]"}], "]"}]}], ",", 
          RowBox[{
           RowBox[{"tE", "[", 
            RowBox[{"[", "1", "]"}], "]"}], "=", "tEnd"}]}], "]"}], ",", 
        RowBox[{
         RowBox[{"tE", "[", 
          RowBox[{"[", "1", "]"}], "]"}], "=", 
         RowBox[{"Ainj", "[", 
          RowBox[{"[", 
           RowBox[{"1", ",", "1"}], "]"}], "]"}]}]}], "]"}], ";", 
      "\[IndentingNewLine]", "\[IndentingNewLine]", 
      RowBox[{"For", "[", 
       RowBox[{
        RowBox[{"npw", "=", "1"}], ",", 
        RowBox[{"npw", "<=", "Npw"}], ",", 
        RowBox[{"npw", "++"}], ",", "\[IndentingNewLine]", 
        "\[IndentingNewLine]", 
        RowBox[{
         RowBox[{"Clear", "[", 
          RowBox[{
          "a", ",", "b", ",", "NN", ",", "DD", ",", "pa", ",", "pb", ",", 
           "fFN", ",", "fAN", ",", "dF", ",", "dA", ",", "rho", ",", 
           "ActBlood", ",", "ActBloodFrag", ",", "ActOut", ",", "ActOutFrag", 
           ",", "ActTumor", ",", "SD", ",", "CFN", ",", "CFD", ",", "UN", ",",
            "NewCells"}], "]"}], ";", 
         RowBox[{"(*", 
          RowBox[{"fFD", ",", "fAD", ","}], "*)"}], "\[IndentingNewLine]", 
         "\[IndentingNewLine]", 
         RowBox[{"sol", "=", 
          RowBox[{"NDSolve", "[", 
           RowBox[{
            RowBox[{"{", "\[IndentingNewLine]", 
             RowBox[{"(*", 
              RowBox[{"INITIAL", " ", "CONDITIONS"}], "*)"}], 
             "\[IndentingNewLine]", 
             RowBox[{
              RowBox[{
               RowBox[{"a", "[", 
                RowBox[{"tB", "[", 
                 RowBox[{"[", "npw", "]"}], "]"}], "]"}], "==", "a0"}], ",", 
              RowBox[{
               RowBox[{"b", "[", 
                RowBox[{"tB", "[", 
                 RowBox[{"[", "npw", "]"}], "]"}], "]"}], "==", "b0"}], ",", 
              RowBox[{
               RowBox[{"NN", "[", 
                RowBox[{"tB", "[", 
                 RowBox[{"[", "npw", "]"}], "]"}], "]"}], "==", "NN0"}], ",", 
              RowBox[{
               RowBox[{"DD", "[", 
                RowBox[{"tB", "[", 
                 RowBox[{"[", "npw", "]"}], "]"}], "]"}], "==", "DD0"}], ",", 
              RowBox[{
               RowBox[{"pa", "[", 
                RowBox[{"tB", "[", 
                 RowBox[{"[", "npw", "]"}], "]"}], "]"}], "==", "pa0"}], ",", 
              RowBox[{
               RowBox[{"pb", "[", 
                RowBox[{"tB", "[", 
                 RowBox[{"[", "npw", "]"}], "]"}], "]"}], "==", "pb0"}], ",", 
              RowBox[{
               RowBox[{"fFN", "[", 
                RowBox[{"tB", "[", 
                 RowBox[{"[", "npw", "]"}], "]"}], "]"}], "==", "fFN0"}], ",", 
              RowBox[{
               RowBox[{"fAN", "[", 
                RowBox[{"tB", "[", 
                 RowBox[{"[", "npw", "]"}], "]"}], "]"}], "==", "fAN0"}], ",", 
              RowBox[{
               RowBox[{"dF", "[", 
                RowBox[{"tB", "[", 
                 RowBox[{"[", "npw", "]"}], "]"}], "]"}], "==", "dF0"}], ",", 
              RowBox[{
               RowBox[{"dA", "[", 
                RowBox[{"tB", "[", 
                 RowBox[{"[", "npw", "]"}], "]"}], "]"}], "==", "dA0"}], ",", 
              RowBox[{
               RowBox[{"rho", "[", 
                RowBox[{"tB", "[", 
                 RowBox[{"[", "npw", "]"}], "]"}], "]"}], "==", "rho0"}], ",",
               "\[IndentingNewLine]", 
              RowBox[{
               RowBox[{"ActBlood", "[", 
                RowBox[{"tB", "[", 
                 RowBox[{"[", "npw", "]"}], "]"}], "]"}], "==", "ActBlood0"}],
               ",", 
              RowBox[{
               RowBox[{"ActBloodFrag", "[", 
                RowBox[{"tB", "[", 
                 RowBox[{"[", "npw", "]"}], "]"}], "]"}], "==", 
               "ActBloodFrag0"}], ",", 
              RowBox[{
               RowBox[{"ActOut", "[", 
                RowBox[{"tB", "[", 
                 RowBox[{"[", "npw", "]"}], "]"}], "]"}], "==", "ActOut0"}], 
              ",", 
              RowBox[{
               RowBox[{"ActOutFrag", "[", 
                RowBox[{"tB", "[", 
                 RowBox[{"[", "npw", "]"}], "]"}], "]"}], "==", 
               "ActOutFrag0"}], ",", 
              RowBox[{
               RowBox[{"ActTumor", "[", 
                RowBox[{"tB", "[", 
                 RowBox[{"[", "npw", "]"}], "]"}], "]"}], "==", "ActTumor0"}],
               ",", 
              RowBox[{
               RowBox[{"SD", "[", 
                RowBox[{"tB", "[", 
                 RowBox[{"[", "npw", "]"}], "]"}], "]"}], "==", "SD0"}], ",", 
              RowBox[{
               RowBox[{"CFN", "[", 
                RowBox[{"tB", "[", 
                 RowBox[{"[", "npw", "]"}], "]"}], "]"}], "==", "CFN0"}], ",", 
              RowBox[{
               RowBox[{"CFD", "[", 
                RowBox[{"tB", "[", 
                 RowBox[{"[", "npw", "]"}], "]"}], "]"}], "==", "CFD0"}], ",", 
              RowBox[{
               RowBox[{"UN", "[", 
                RowBox[{"tB", "[", 
                 RowBox[{"[", "npw", "]"}], "]"}], "]"}], "==", "UN0"}], ",", 
              RowBox[{
               RowBox[{"NewCells", "[", 
                RowBox[{"tB", "[", 
                 RowBox[{"[", "npw", "]"}], "]"}], "]"}], "==", "NewCells0"}],
               ",", "\[IndentingNewLine]", "\[IndentingNewLine]", 
              RowBox[{
               RowBox[{
                RowBox[{"a", "'"}], "[", "t", "]"}], "==", 
               RowBox[{"Fa", "[", "t", "]"}]}], ",", 
              RowBox[{
               RowBox[{
                RowBox[{"b", "'"}], "[", "t", "]"}], "==", " ", 
               RowBox[{"Fb", "[", "t", "]"}]}], ",", 
              RowBox[{
               RowBox[{
                RowBox[{"NN", "'"}], "[", "t", "]"}], "==", 
               RowBox[{"FNN", "[", "t", "]"}]}], ",", 
              RowBox[{
               RowBox[{
                RowBox[{"DD", "'"}], "[", "t", "]"}], "==", 
               RowBox[{"FDD", "[", "t", "]"}]}], ",", 
              RowBox[{
               RowBox[{
                RowBox[{"pa", "'"}], "[", "t", "]"}], "==", 
               RowBox[{"Fpa", "[", "t", "]"}]}], ",", 
              RowBox[{
               RowBox[{
                RowBox[{"pb", "'"}], "[", "t", "]"}], "==", 
               RowBox[{"Fpb", "[", "t", "]"}]}], ",", 
              RowBox[{
               RowBox[{
                RowBox[{"fFN", "'"}], "[", "t", "]"}], "==", 
               RowBox[{"FfFN", "[", "t", "]"}]}], ",", 
              RowBox[{
               RowBox[{
                RowBox[{"fAN", "'"}], "[", "t", "]"}], "==", 
               RowBox[{"FfAN", "[", "t", "]"}]}], ",", 
              RowBox[{
               RowBox[{
                RowBox[{"dF", "'"}], "[", "t", "]"}], "==", 
               RowBox[{"FdF", "[", "t", "]"}]}], ",", 
              RowBox[{
               RowBox[{
                RowBox[{"dA", "'"}], "[", "t", "]"}], "==", 
               RowBox[{"FdA", "[", "t", "]"}]}], ",", 
              RowBox[{
               RowBox[{
                RowBox[{"rho", "'"}], "[", "t", "]"}], "==", 
               RowBox[{"Frho", "[", "t", "]"}]}], ",", "\[IndentingNewLine]", 
              "\[IndentingNewLine]", 
              RowBox[{
               RowBox[{
                RowBox[{"ActBlood", "'"}], "[", "t", "]"}], "==", 
               RowBox[{"V", "*", "lambda", "*", 
                RowBox[{"(", 
                 RowBox[{
                  RowBox[{"a", "[", "t", "]"}], "+", 
                  RowBox[{"pa", "[", "t", "]"}]}], ")"}]}]}], ",", 
              "\[IndentingNewLine]", 
              RowBox[{
               RowBox[{
                RowBox[{"ActBloodFrag", "'"}], "[", "t", "]"}], "==", 
               RowBox[{"V", "*", "lambda", "*", 
                RowBox[{"pa", "[", "t", "]"}]}]}], ",", "\[IndentingNewLine]", 
              RowBox[{
               RowBox[{
                RowBox[{"ActOut", "'"}], "[", "t", "]"}], "==", 
               RowBox[{"V", "*", 
                RowBox[{"(", 
                 RowBox[{
                  RowBox[{"kappac", "*", 
                   RowBox[{"a", "[", "t", "]"}]}], "+", 
                  RowBox[{"kappap", "*", 
                   RowBox[{"pa", "[", "t", "]"}]}]}], ")"}]}]}], ",", 
              "\[IndentingNewLine]", 
              RowBox[{
               RowBox[{
                RowBox[{"ActOutFrag", "'"}], "[", "t", "]"}], "==", 
               RowBox[{"V", "*", "kappap", "*", 
                RowBox[{"pa", "[", "t", "]"}]}]}], ",", "\[IndentingNewLine]", 
              RowBox[{
               RowBox[{
                RowBox[{"ActTumor", "'"}], "[", "t", "]"}], "==", 
               RowBox[{
                RowBox[{"(", 
                 RowBox[{"lambda", "*", "gamma"}], ")"}], "*", 
                RowBox[{"(", 
                 RowBox[{
                  RowBox[{
                   RowBox[{"fAN", "[", "t", "]"}], "*", 
                   RowBox[{"NN", "[", "t", "]"}]}], "+", 
                  RowBox[{"dA", "[", "t", "]"}]}], ")"}]}]}], ",", 
              "\[IndentingNewLine]", "\[IndentingNewLine]", 
              RowBox[{
               RowBox[{
                RowBox[{"SD", "'"}], "[", "t", "]"}], "==", 
               RowBox[{"ks", "*", 
                RowBox[{"(", 
                 RowBox[{"lambda", "*", "gamma"}], ")"}], "*", 
                RowBox[{"(", 
                 RowBox[{
                  RowBox[{"fAN", "[", "t", "]"}], "*", 
                  RowBox[{"NN", "[", "t", "]"}]}], ")"}]}]}], ",", 
              "\[IndentingNewLine]", 
              RowBox[{
               RowBox[{
                RowBox[{"CFN", "'"}], "[", "t", "]"}], "==", 
               RowBox[{
                RowBox[{"(", 
                 RowBox[{"1", "-", "ks"}], ")"}], "*", 
                RowBox[{"(", 
                 RowBox[{"lambda", "*", "gamma"}], ")"}], "*", 
                RowBox[{"(", 
                 RowBox[{
                  RowBox[{"fAN", "[", "t", "]"}], "*", 
                  RowBox[{"NN", "[", "t", "]"}]}], ")"}], "*", 
                FractionBox[
                 RowBox[{"NN", "[", "t", "]"}], 
                 RowBox[{
                  RowBox[{"NN", "[", "t", "]"}], "+", 
                  RowBox[{"DD", "[", "t", "]"}]}]]}]}], ",", 
              "\[IndentingNewLine]", 
              RowBox[{
               RowBox[{
                RowBox[{"CFD", "'"}], "[", "t", "]"}], "==", 
               RowBox[{
                RowBox[{"(", 
                 RowBox[{"1", "-", "ks"}], ")"}], "*", 
                RowBox[{"(", 
                 RowBox[{"lambda", "*", "gamma"}], ")"}], "*", 
                RowBox[{"dA", "[", "t", "]"}], "*", 
                FractionBox[
                 RowBox[{"NN", "[", "t", "]"}], 
                 RowBox[{
                  RowBox[{"NN", "[", "t", "]"}], "+", 
                  RowBox[{"DD", "[", "t", "]"}]}]]}]}], ",", 
              "\[IndentingNewLine]", 
              RowBox[{
               RowBox[{
                RowBox[{"UN", "'"}], "[", "t", "]"}], "==", 
               RowBox[{"kf", "*", "lambda", "*", 
                RowBox[{"(", 
                 RowBox[{
                  RowBox[{"a", "[", "t", "]"}], "+", 
                  RowBox[{"pa", "[", "t", "]"}]}], ")"}], "*", "nu", "*", 
                RowBox[{"NN", "[", "t", "]"}]}]}], ",", "\[IndentingNewLine]", 
              RowBox[{
               RowBox[{
                RowBox[{"NewCells", "'"}], "[", "t", "]"}], "==", 
               RowBox[{"If", "[", 
                RowBox[{
                 RowBox[{"t", ">", 
                  RowBox[{"Ainj", "[", 
                   RowBox[{"[", 
                    RowBox[{"1", ",", "1"}], "]"}], "]"}]}], ",", 
                 RowBox[{
                  RowBox[{"rho", "[", "t", "]"}], "*", 
                  RowBox[{"NN", "[", "t", "]"}]}], ",", "0"}], "]"}]}], ",", 
              RowBox[{"(*", " ", 
               RowBox[{
               "start", " ", "counting", " ", "new", " ", "cells", " ", 
                "from", " ", "the", " ", "moment", " ", "of", " ", "the", " ",
                 "first", " ", "injection"}], " ", "*)"}], 
              "\[IndentingNewLine]", 
              RowBox[{"WhenEvent", "[", 
               RowBox[{
                RowBox[{
                 RowBox[{"NN", "[", "t", "]"}], "<", 
                 RowBox[{"Ncur", "/", "Nnor"}]}], ",", 
                RowBox[{
                 RowBox[{"NN", "[", "t", "]"}], "->", "0"}]}], "]"}]}], 
             RowBox[{"(*", 
              RowBox[{"treatment", " ", "wins"}], "*)"}], 
             "\[IndentingNewLine]", "}"}], "\[IndentingNewLine]", ",", 
            RowBox[{"{", 
             RowBox[{
             "a", ",", "b", ",", "NN", ",", "DD", ",", "pa", ",", "pb", ",", 
              "fFN", ",", "fAN", ",", "dF", ",", "dA", ",", "rho", ",", 
              "ActBlood", ",", "ActBloodFrag", ",", "ActOut", ",", 
              "ActOutFrag", ",", "ActTumor", ",", "SD", ",", "CFN", ",", 
              "CFD", ",", "UN", ",", "NewCells"}], "}"}], ",", 
            RowBox[{"{", 
             RowBox[{"t", ",", 
              RowBox[{"tB", "[", 
               RowBox[{"[", "npw", "]"}], "]"}], ",", 
              RowBox[{"tE", "[", 
               RowBox[{"[", "npw", "]"}], "]"}]}], "}"}], 
            "\[IndentingNewLine]", ",", 
            RowBox[{"AccuracyGoal", "->", "10"}], ",", 
            RowBox[{"PrecisionGoal", "->", "10"}]}], "]"}]}], ";", 
         "\[IndentingNewLine]", "\[IndentingNewLine]", 
         RowBox[{
          RowBox[{"apw", "[", 
           RowBox[{"[", "npw", "]"}], "]"}], "=", 
          RowBox[{"First", "[", 
           RowBox[{"a", "/.", "sol"}], "]"}]}], ";", " ", 
         RowBox[{
          RowBox[{"bpw", "[", 
           RowBox[{"[", "npw", "]"}], "]"}], "=", 
          RowBox[{"First", "[", 
           RowBox[{"b", "/.", "sol"}], "]"}]}], ";", " ", 
         RowBox[{
          RowBox[{"NNpw", "[", 
           RowBox[{"[", "npw", "]"}], "]"}], "=", 
          RowBox[{"First", "[", 
           RowBox[{"NN", "/.", "sol"}], "]"}]}], ";", " ", 
         RowBox[{
          RowBox[{"DDpw", "[", 
           RowBox[{"[", "npw", "]"}], "]"}], "=", 
          RowBox[{"First", "[", 
           RowBox[{"DD", "/.", "sol"}], "]"}]}], ";", "\[IndentingNewLine]", 
         RowBox[{
          RowBox[{"papw", "[", 
           RowBox[{"[", "npw", "]"}], "]"}], "=", 
          RowBox[{"First", "[", 
           RowBox[{"pa", "/.", "sol"}], "]"}]}], ";", " ", 
         RowBox[{
          RowBox[{"pbpw", "[", 
           RowBox[{"[", "npw", "]"}], "]"}], "=", 
          RowBox[{"First", "[", 
           RowBox[{"pb", "/.", "sol"}], "]"}]}], ";", " ", 
         RowBox[{
          RowBox[{"fFNpw", "[", 
           RowBox[{"[", "npw", "]"}], "]"}], "=", 
          RowBox[{"First", "[", 
           RowBox[{"fFN", "/.", "sol"}], "]"}]}], ";", " ", 
         RowBox[{
          RowBox[{"fANpw", "[", 
           RowBox[{"[", "npw", "]"}], "]"}], "=", 
          RowBox[{"First", "[", 
           RowBox[{"fAN", "/.", "sol"}], "]"}]}], ";", " ", 
         "\[IndentingNewLine]", 
         RowBox[{
          RowBox[{"dFpw", "[", 
           RowBox[{"[", "npw", "]"}], "]"}], "=", 
          RowBox[{"First", "[", 
           RowBox[{"dF", "/.", "sol"}], "]"}]}], ";", "  ", 
         RowBox[{
          RowBox[{"dApw", "[", 
           RowBox[{"[", "npw", "]"}], "]"}], "=", 
          RowBox[{"First", "[", 
           RowBox[{"dA", "/.", "sol"}], "]"}]}], ";", 
         RowBox[{
          RowBox[{"rhopw", "[", 
           RowBox[{"[", "npw", "]"}], "]"}], "=", 
          RowBox[{"First", "[", 
           RowBox[{"rho", "/.", "sol"}], "]"}]}], ";", "\[IndentingNewLine]", 
         RowBox[{
          RowBox[{"ActBloodpw", "[", 
           RowBox[{"[", "npw", "]"}], "]"}], "=", 
          RowBox[{"First", "[", 
           RowBox[{"ActBlood", "/.", "sol"}], "]"}]}], ";", 
         RowBox[{
          RowBox[{"ActBloodFragpw", "[", 
           RowBox[{"[", "npw", "]"}], "]"}], "=", 
          RowBox[{"First", "[", 
           RowBox[{"ActBloodFrag", "/.", "sol"}], "]"}]}], ";", 
         RowBox[{
          RowBox[{"ActOutpw", "[", 
           RowBox[{"[", "npw", "]"}], "]"}], "=", 
          RowBox[{"First", "[", 
           RowBox[{"ActOut", "/.", "sol"}], "]"}]}], ";", 
         RowBox[{
          RowBox[{"ActOutFragpw", "[", 
           RowBox[{"[", "npw", "]"}], "]"}], "=", 
          RowBox[{"First", "[", 
           RowBox[{"ActOutFrag", "/.", "sol"}], "]"}]}], ";", 
         RowBox[{
          RowBox[{"ActTumorpw", "[", 
           RowBox[{"[", "npw", "]"}], "]"}], "=", 
          RowBox[{"First", "[", 
           RowBox[{"ActTumor", "/.", "sol"}], "]"}]}], ";", 
         RowBox[{
          RowBox[{"SDpw", "[", 
           RowBox[{"[", "npw", "]"}], "]"}], "=", 
          RowBox[{"First", "[", 
           RowBox[{"SD", "/.", "sol"}], "]"}]}], ";", 
         RowBox[{
          RowBox[{"CFNpw", "[", 
           RowBox[{"[", "npw", "]"}], "]"}], "=", 
          RowBox[{"First", "[", 
           RowBox[{"CFN", "/.", "sol"}], "]"}]}], ";", 
         RowBox[{
          RowBox[{"CFDpw", "[", 
           RowBox[{"[", "npw", "]"}], "]"}], "=", 
          RowBox[{"First", "[", 
           RowBox[{"CFD", "/.", "sol"}], "]"}]}], ";", 
         RowBox[{
          RowBox[{"UNpw", "[", 
           RowBox[{"[", "npw", "]"}], "]"}], "=", 
          RowBox[{"First", "[", 
           RowBox[{"UN", "/.", "sol"}], "]"}]}], ";", "\[IndentingNewLine]", 
         RowBox[{
          RowBox[{"NewCellspw", "[", 
           RowBox[{"[", "npw", "]"}], "]"}], "=", 
          RowBox[{"First", "[", 
           RowBox[{"NewCells", "/.", "sol"}], "]"}]}], ";", 
         "\[IndentingNewLine]", "\[IndentingNewLine]", 
         RowBox[{"If", "[", 
          RowBox[{
           RowBox[{"npw", "<", "Npw"}], ",", "\[IndentingNewLine]", 
           RowBox[{"(*", 
            RowBox[{"renew", " ", "initial", " ", "conditions"}], "*)"}], 
           "\[IndentingNewLine]", 
           RowBox[{
            RowBox[{"If", "[", 
             RowBox[{
              RowBox[{
               RowBox[{"Ainj", "[", 
                RowBox[{"[", 
                 RowBox[{"1", ",", "1"}], "]"}], "]"}], "==", "0"}], 
              "\[IndentingNewLine]", ",", 
              RowBox[{
               RowBox[{"a0", "=", 
                RowBox[{
                 RowBox[{
                  RowBox[{"apw", "[", 
                   RowBox[{"[", "npw", "]"}], "]"}], "[", 
                  RowBox[{"tE", "[", 
                   RowBox[{"[", "npw", "]"}], "]"}], "]"}], "+", 
                 RowBox[{
                  RowBox[{"Ainj", "[", 
                   RowBox[{"[", 
                    RowBox[{
                    RowBox[{"npw", "+", "1"}], ",", "2"}], "]"}], "]"}], "/", 
                  "V"}]}]}], ";", 
               RowBox[{"b0", "=", 
                RowBox[{
                 RowBox[{
                  RowBox[{"bpw", "[", 
                   RowBox[{"[", "npw", "]"}], "]"}], "[", 
                  RowBox[{"tE", "[", 
                   RowBox[{"[", "npw", "]"}], "]"}], "]"}], "+", 
                 RowBox[{
                  RowBox[{"Ainj", "[", 
                   RowBox[{"[", 
                    RowBox[{
                    RowBox[{"npw", "+", "1"}], ",", "3"}], "]"}], "]"}], "/", 
                  "V"}]}]}]}], "\[IndentingNewLine]", ",", 
              RowBox[{
               RowBox[{"a0", "=", 
                RowBox[{
                 RowBox[{
                  RowBox[{"apw", "[", 
                   RowBox[{"[", "npw", "]"}], "]"}], "[", 
                  RowBox[{"tE", "[", 
                   RowBox[{"[", "npw", "]"}], "]"}], "]"}], "+", 
                 RowBox[{
                  RowBox[{"Ainj", "[", 
                   RowBox[{"[", 
                    RowBox[{"npw", ",", "2"}], "]"}], "]"}], "/", "V"}]}]}], 
               ";", 
               RowBox[{"b0", "=", 
                RowBox[{
                 RowBox[{
                  RowBox[{"bpw", "[", 
                   RowBox[{"[", "npw", "]"}], "]"}], "[", 
                  RowBox[{"tE", "[", 
                   RowBox[{"[", "npw", "]"}], "]"}], "]"}], "+", 
                 RowBox[{
                  RowBox[{"Ainj", "[", 
                   RowBox[{"[", 
                    RowBox[{"npw", ",", "3"}], "]"}], "]"}], "/", 
                  "V"}]}]}]}]}], "]"}], ";", "\[IndentingNewLine]", 
            "\[IndentingNewLine]", 
            RowBox[{"NN0", "=", 
             RowBox[{
              RowBox[{"NNpw", "[", 
               RowBox[{"[", "npw", "]"}], "]"}], "[", 
              RowBox[{"tE", "[", 
               RowBox[{"[", "npw", "]"}], "]"}], "]"}]}], ";", 
            RowBox[{"DD0", "=", 
             RowBox[{
              RowBox[{"DDpw", "[", 
               RowBox[{"[", "npw", "]"}], "]"}], "[", 
              RowBox[{"tE", "[", 
               RowBox[{"[", "npw", "]"}], "]"}], "]"}]}], ";", 
            RowBox[{"pa0", "=", 
             RowBox[{
              RowBox[{"papw", "[", 
               RowBox[{"[", "npw", "]"}], "]"}], "[", 
              RowBox[{"tE", "[", 
               RowBox[{"[", "npw", "]"}], "]"}], "]"}]}], ";", 
            RowBox[{"pb0", "=", 
             RowBox[{
              RowBox[{"pbpw", "[", 
               RowBox[{"[", "npw", "]"}], "]"}], "[", 
              RowBox[{"tE", "[", 
               RowBox[{"[", "npw", "]"}], "]"}], "]"}]}], ";", 
            "\[IndentingNewLine]", 
            RowBox[{"fFN0", "=", 
             RowBox[{
              RowBox[{"fFNpw", "[", 
               RowBox[{"[", "npw", "]"}], "]"}], "[", 
              RowBox[{"tE", "[", 
               RowBox[{"[", "npw", "]"}], "]"}], "]"}]}], ";", 
            RowBox[{"fAN0", "=", 
             RowBox[{
              RowBox[{"fANpw", "[", 
               RowBox[{"[", "npw", "]"}], "]"}], "[", 
              RowBox[{"tE", "[", 
               RowBox[{"[", "npw", "]"}], "]"}], "]"}]}], ";", 
            "\[IndentingNewLine]", 
            RowBox[{"dF0", "=", 
             RowBox[{
              RowBox[{"dFpw", "[", 
               RowBox[{"[", "npw", "]"}], "]"}], "[", 
              RowBox[{"tE", "[", 
               RowBox[{"[", "npw", "]"}], "]"}], "]"}]}], ";", 
            RowBox[{"dA0", "=", 
             RowBox[{
              RowBox[{"dApw", "[", 
               RowBox[{"[", "npw", "]"}], "]"}], "[", 
              RowBox[{"tE", "[", 
               RowBox[{"[", "npw", "]"}], "]"}], "]"}]}], ";", 
            RowBox[{"rho0", "=", 
             RowBox[{
              RowBox[{"rhopw", "[", 
               RowBox[{"[", "npw", "]"}], "]"}], "[", 
              RowBox[{"tE", "[", 
               RowBox[{"[", "npw", "]"}], "]"}], "]"}]}], ";", 
            RowBox[{"ActBlood0", "=", 
             RowBox[{
              RowBox[{"ActBloodpw", "[", 
               RowBox[{"[", "npw", "]"}], "]"}], "[", 
              RowBox[{"tE", "[", 
               RowBox[{"[", "npw", "]"}], "]"}], "]"}]}], ";", 
            RowBox[{"ActBloodFrag0", "=", 
             RowBox[{
              RowBox[{"ActBloodFragpw", "[", 
               RowBox[{"[", "npw", "]"}], "]"}], "[", 
              RowBox[{"tE", "[", 
               RowBox[{"[", "npw", "]"}], "]"}], "]"}]}], ";", 
            RowBox[{"ActOut0", "=", 
             RowBox[{
              RowBox[{"ActOutpw", "[", 
               RowBox[{"[", "npw", "]"}], "]"}], "[", 
              RowBox[{"tE", "[", 
               RowBox[{"[", "npw", "]"}], "]"}], "]"}]}], ";", 
            RowBox[{"ActOutFrag0", "=", 
             RowBox[{
              RowBox[{"ActOutFragpw", "[", 
               RowBox[{"[", "npw", "]"}], "]"}], "[", 
              RowBox[{"tE", "[", 
               RowBox[{"[", "npw", "]"}], "]"}], "]"}]}], ";", 
            RowBox[{"ActTumor0", "=", 
             RowBox[{
              RowBox[{"ActTumorpw", "[", 
               RowBox[{"[", "npw", "]"}], "]"}], "[", 
              RowBox[{"tE", "[", 
               RowBox[{"[", "npw", "]"}], "]"}], "]"}]}], ";", 
            "\[IndentingNewLine]", 
            RowBox[{"SD0", "=", 
             RowBox[{
              RowBox[{"SDpw", "[", 
               RowBox[{"[", "npw", "]"}], "]"}], "[", 
              RowBox[{"tE", "[", 
               RowBox[{"[", "npw", "]"}], "]"}], "]"}]}], ";", 
            "\[IndentingNewLine]", 
            RowBox[{"CFN0", "=", 
             RowBox[{
              RowBox[{"CFNpw", "[", 
               RowBox[{"[", "npw", "]"}], "]"}], "[", 
              RowBox[{"tE", "[", 
               RowBox[{"[", "npw", "]"}], "]"}], "]"}]}], ";", 
            "\[IndentingNewLine]", 
            RowBox[{"CFD0", "=", 
             RowBox[{
              RowBox[{"CFDpw", "[", 
               RowBox[{"[", "npw", "]"}], "]"}], "[", 
              RowBox[{"tE", "[", 
               RowBox[{"[", "npw", "]"}], "]"}], "]"}]}], ";", 
            "\[IndentingNewLine]", 
            RowBox[{"UN0", "=", 
             RowBox[{
              RowBox[{"UNpw", "[", 
               RowBox[{"[", "npw", "]"}], "]"}], "[", 
              RowBox[{"tE", "[", 
               RowBox[{"[", "npw", "]"}], "]"}], "]"}]}], ";", 
            "\[IndentingNewLine]", 
            RowBox[{"NewCells0", "=", 
             RowBox[{
              RowBox[{"NewCellspw", "[", 
               RowBox[{"[", "npw", "]"}], "]"}], "[", 
              RowBox[{"tE", "[", 
               RowBox[{"[", "npw", "]"}], "]"}], "]"}]}], ";", 
            "\[IndentingNewLine]", "\[IndentingNewLine]", 
            RowBox[{"(*", 
             RowBox[{"renew", " ", "time", " ", "frame"}], "*)"}], 
            "\[IndentingNewLine]", 
            RowBox[{
             RowBox[{"tB", "[", 
              RowBox[{"[", 
               RowBox[{"npw", "+", "1"}], "]"}], "]"}], "=", 
             RowBox[{"tE", "[", 
              RowBox[{"[", "npw", "]"}], "]"}]}], ";", "\[IndentingNewLine]", 
            "\[IndentingNewLine]", 
            RowBox[{"If", "[", 
             RowBox[{
              RowBox[{
               RowBox[{"Ainj", "[", 
                RowBox[{"[", 
                 RowBox[{"1", ",", "1"}], "]"}], "]"}], "==", "0"}], ",", 
              RowBox[{"If", "[", 
               RowBox[{
                RowBox[{"Npw", ">", 
                 RowBox[{"npw", "+", "1"}]}], ",", 
                RowBox[{
                 RowBox[{"tE", "[", 
                  RowBox[{"[", 
                   RowBox[{"npw", "+", "1"}], "]"}], "]"}], "=", 
                 RowBox[{"Ainj", "[", 
                  RowBox[{"[", 
                   RowBox[{
                    RowBox[{"npw", "+", "2"}], ",", "1"}], "]"}], "]"}]}], 
                ",", 
                RowBox[{
                 RowBox[{"tE", "[", 
                  RowBox[{"[", 
                   RowBox[{"npw", "+", "1"}], "]"}], "]"}], "=", "tEnd"}]}], 
               "]"}], ",", "\[IndentingNewLine]", 
              RowBox[{"If", "[", 
               RowBox[{
                RowBox[{"Npw", ">", 
                 RowBox[{"npw", "+", "1"}]}], ",", 
                RowBox[{
                 RowBox[{"tE", "[", 
                  RowBox[{"[", 
                   RowBox[{"npw", "+", "1"}], "]"}], "]"}], "=", 
                 RowBox[{"Ainj", "[", 
                  RowBox[{"[", 
                   RowBox[{
                    RowBox[{"npw", "+", "1"}], ",", "1"}], "]"}], "]"}]}], 
                ",", 
                RowBox[{
                 RowBox[{"tE", "[", 
                  RowBox[{"[", 
                   RowBox[{"npw", "+", "1"}], "]"}], "]"}], "=", "tEnd"}]}], 
               "]"}]}], "]"}], ";"}]}], "]"}]}]}], "\[IndentingNewLine]", 
       "]"}], ";", "\[IndentingNewLine]", 
      RowBox[{"npw", "--"}], ";", "\[IndentingNewLine]", 
      RowBox[{"Return", "[", 
       RowBox[{
        RowBox[{"ActBloodpw", "[", 
         RowBox[{"[", "npw", "]"}], "]"}], "[", "tEnd", "]"}], "]"}]}], 
     "\[IndentingNewLine]", ")"}]}]}]}]], "Input",
 CellGroupingRules->{"GroupTogetherGrouping", 10000.},
 CellChangeTimes->{{3.9161733238391457`*^9, 3.9161733497007895`*^9}, {
  3.916173402187009*^9, 3.9161734316270103`*^9}, {3.916173516106574*^9, 
  3.9161735482641582`*^9}},
 CellLabel->"In[68]:=",ExpressionUUID->"91cf596a-522e-4a73-a036-95b0725fdf63"]
}, Closed]],

Cell[BoxData[""], "Input",
 CellChangeTimes->{3.915908837848419*^9, 
  3.9159224838753815`*^9},ExpressionUUID->"c39cf601-f6c4-4f49-b231-\
7920e24f2fbe"],

Cell[CellGroupData[{

Cell[BoxData[
 RowBox[{
  StyleBox[
   RowBox[{"(*", " ", 
    StyleBox["\"\<for 300 nCi and 600 nCi of injected\!\(
\*SuperscriptBox[\(\\\ \), \(225\)]\)Ac-DOTA-daratumumab,the parts of the \
experimental data starting from day 35,\nby which less than 9% of activity \
should remain... \>",
     FontSlant->"Italic"], 
    StyleBox["*)",
     FontSlant->"Italic"]}],
   Background->RGBColor[1, 1, 0.85]], 
  StyleBox["\[IndentingNewLine]",
   FontSlant->"Italic"], 
  RowBox[{
   RowBox[{
    RowBox[{"SetBasicParameterValuesReduced", "[", "]"}], ";"}], 
   "\[IndentingNewLine]", 
   RowBox[{"PercentForm", "[", 
    RowBox[{"Exp", "[", 
     RowBox[{
      RowBox[{"-", "lambda"}], "*", "35"}], "]"}], "]"}]}]}]], "Input",
 CellChangeTimes->{{3.8846952560667562`*^9, 3.8846953080364003`*^9}, {
   3.8846957594229236`*^9, 3.8846957683721733`*^9}, {3.884697362451787*^9, 
   3.884697362600884*^9}, {3.8846974548183756`*^9, 3.884697470214612*^9}, 
   3.8846983417382536`*^9, 3.884709186617653*^9, {3.884709393272745*^9, 
   3.884709524915656*^9}, 3.8847184031153164`*^9, {3.884718522160025*^9, 
   3.884718525590535*^9}, {3.884718647397744*^9, 3.88471865068773*^9}, {
   3.8847741047296267`*^9, 3.8847741358219633`*^9}, {3.8847742633846865`*^9, 
   3.88477436887096*^9}, {3.8847749913283243`*^9, 3.8847750136958485`*^9}, {
   3.8947169676809196`*^9, 3.8947169965397654`*^9}, {3.894717684812791*^9, 
   3.894717685582328*^9}, {3.8947178507151175`*^9, 3.8947178644077306`*^9}, {
   3.894717930723363*^9, 3.894718013223517*^9}, {3.8947180483944187`*^9, 
   3.8947181148854556`*^9}, {3.894719067751836*^9, 3.8947190981722903`*^9}, {
   3.89471918280324*^9, 3.894719677881131*^9}, {3.8947197205716085`*^9, 
   3.894719722893158*^9}, {3.8947197932619247`*^9, 3.8947199946451235`*^9}, {
   3.894720047195073*^9, 3.8947200537452927`*^9}, {3.8947202501225367`*^9, 
   3.8947202793537292`*^9}, 3.894720315290188*^9, {3.8947204497257605`*^9, 
   3.894720452393587*^9}, {3.8950768535976553`*^9, 3.8950768560462766`*^9}, {
   3.8950773063193097`*^9, 3.895077307697068*^9}, {3.895157114865466*^9, 
   3.895157123985181*^9}, {3.895160273178853*^9, 3.895160333144985*^9}, {
   3.895160398526724*^9, 3.8951604795882487`*^9}, {3.91590111484077*^9, 
   3.9159011153214912`*^9}, {3.9159012935977516`*^9, 3.915901386171321*^9}, {
   3.915901431717764*^9, 3.9159014841722174`*^9}, {3.915901537470125*^9, 
   3.9159016548438854`*^9}, {3.9159017757166457`*^9, 3.915901777376248*^9}, {
   3.9159028483588295`*^9, 3.9159028574627433`*^9}, 3.915908793096173*^9},
 CellLabel->"In[70]:=",ExpressionUUID->"d8859b70-93be-497f-85aa-ae5964e933d9"],

Cell[BoxData[
 TagBox[
  InterpretationBox[
   StyleBox["\<\"8.629%\"\>",
    ShowStringCharacters->False],
   0.0862935864993705,
   AutoDelete->True],
  PercentForm]], "Output",
 CellChangeTimes->{
  3.9159010114202833`*^9, {3.915901209993759*^9, 3.915901217734354*^9}, {
   3.915901366160972*^9, 3.9159013758200626`*^9}, {3.9159014327454724`*^9, 
   3.9159014403090253`*^9}, {3.9159015626501207`*^9, 3.9159015869128685`*^9}, 
   3.9159016364249687`*^9, 3.9159016971400423`*^9, {3.915901765846774*^9, 
   3.915901778558482*^9}, 3.9159019329754486`*^9, {3.9159028541767406`*^9, 
   3.915902857767512*^9}, 3.921935670439266*^9},
 CellLabel->
  "Out[71]//PercentForm=",ExpressionUUID->"eec748f2-fe6b-420d-9e5a-\
995c4bb73c87"]
}, Open  ]],

Cell[CellGroupData[{

Cell[BoxData[
 RowBox[{
  StyleBox[
   RowBox[{"(*", " ", 
    RowBox[{
     RowBox[{
      RowBox[{"...", 
       StyleBox["are",
        FontSlant->"Italic"], 
       StyleBox[" ",
        FontSlant->"Italic"], 
       StyleBox["better",
        FontSlant->"Italic"], 
       StyleBox[" ",
        FontSlant->"Italic"], 
       StyleBox["fitted",
        FontSlant->"Italic"], 
       StyleBox[" ",
        FontSlant->"Italic"], 
       StyleBox["by",
        FontSlant->"Italic"], 
       StyleBox[" ",
        FontSlant->"Italic"], 
       StyleBox["exponential",
        FontSlant->"Italic"], 
       StyleBox[" ",
        FontSlant->"Italic"], 
       StyleBox["growth",
        FontSlant->"Italic"], 
       StyleBox[" ",
        FontSlant->"Italic"], 
       StyleBox["with",
        FontSlant->"Italic"], 
       StyleBox[" ",
        FontSlant->"Italic"], 
       StyleBox["\[Rho]",
        FontSlant->"Italic"]}], 
      StyleBox["=",
       FontSlant->"Italic"], 
      StyleBox[
       RowBox[{"0.28", " ", "and", " ", "0.2"}],
       FontSlant->"Italic"]}], 
     StyleBox[",",
      FontSlant->"Italic"], 
     StyleBox[" ",
      FontSlant->"Italic"], 
     StyleBox[
      RowBox[{"respectively", " ", 
       RowBox[{"(", "...", ")"}], "\n", "This", " ", "is", " ", "about", " ", 
       "82", "%", " ", "and", " ", "59", "%", " ", "of", " ", "the", " ", 
       "estimated", " ", "value", " ", "of", " ", "proliferation", " ", 
       "rate", " ", "of", " ", "untreated", " ", "cancer", " ", "cells", 
       "\"\< \>"}],
      FontSlant->"Italic"]}], "*)"}],
   Background->RGBColor[1, 1, 0.85]], 
  StyleBox["\[IndentingNewLine]",
   Background->RGBColor[1, 1, 0.85]], "\[IndentingNewLine]", 
  RowBox[{
   RowBox[{
    RowBox[{"Print", "[", "\"\<300 nCi\>\"", "]"}], ";"}], 
   "\[IndentingNewLine]", 
   RowBox[{
    RowBox[{"DaraErrRegr", "=", "Dara300ErrRegr"}], ";"}], 
   "\[IndentingNewLine]", 
   RowBox[{
    RowBox[{"DaraMeanRegr", "=", "Dara300MeanRegr"}], ";"}], 
   "\[IndentingNewLine]", 
   RowBox[{
    RowBox[{"DaraErr", "=", "Dara300Err"}], ";"}], "\[IndentingNewLine]", 
   RowBox[{
    RowBox[{"DaraMean", "=", "Dara300Mean"}], ";"}], "\[IndentingNewLine]", 
   RowBox[{"FitRhoRegrowth", "[", "]"}], "\[IndentingNewLine]", 
   "\[IndentingNewLine]", 
   RowBox[{
    RowBox[{"Print", "[", "\"\<600 nCi\>\"", "]"}], ";"}], 
   "\[IndentingNewLine]", 
   RowBox[{
    RowBox[{"DaraErrRegr", "=", "Dara600ErrRegr"}], ";"}], 
   "\[IndentingNewLine]", 
   RowBox[{
    RowBox[{"DaraMeanRegr", "=", "Dara600MeanRegr"}], ";"}], 
   "\[IndentingNewLine]", 
   RowBox[{
    RowBox[{"DaraErr", "=", "Dara600Err"}], ";"}], "\[IndentingNewLine]", 
   RowBox[{
    RowBox[{"DaraMean", "=", "Dara600Mean"}], ";"}], "\[IndentingNewLine]", 
   RowBox[{"FitRhoRegrowth", "[", "]"}]}]}]], "Input",
 CellChangeTimes->{{3.915901783500382*^9, 3.915901794945655*^9}, {
  3.921935682288233*^9, 
  3.92193570607156*^9}},ExpressionUUID->"fd07ca94-3296-40d4-8dc3-\
360ff1f0cd50"],

Cell[BoxData["\<\"300 nCi\"\>"], "Print",
 CellChangeTimes->{3.9159017871460366`*^9, 3.915901830025671*^9, 
  3.915901935121867*^9, 3.9219356767133636`*^9},
 CellLabel->
  "During evaluation of \
In[72]:=",ExpressionUUID->"e53160d2-a801-43e0-8615-9d1b12a22200"],

Cell[BoxData[
 GraphicsBox[{{}, {InsetBox[
     GraphicsBox[{{}, 
       InterpretationBox[{
         TagBox[
          TagBox[
           {RGBColor[0.368417, 0.506779, 0.709798], PointSize[
            0.012833333333333334`], AbsoluteThickness[2], 
            PointBox[CompressedData["
1:eJxTTMoPSmViYGCQB2IQPWsmCOy017N6xfGN/5O9Zkz/oa8ae+yj3v0VYHD5
YL9DrvV14I599i76eQvqdr6xX1Jgy3V98QH7tFcxzzvXvrB/EwhScdDe/uuy
BY+jn9ibGIPAYXv+xWyn+Uvv29eIrHN/WHXEftmZ9UEuVVftj3zVANpw1F4h
Z+cbxcCj9jzXFwNNPG4vu+O6mFXJpP0hYAtP2FtfOtcQHnBm/xyw+07ah9zv
0Po2987+J1UgA0/Z94k/ST5c9Gy/Dti9Z+y1j/5jiz34fn8JyHkFZ+3jW7/V
2/l93b8H7P5z9jPCnZeVnfu9H+RnBoYL9rMWFt2L/cB4YBnYPxfszdq/ZW43
Zj/g9RBkwUV794i+bPdcvgPvwP67aG8mrc98yF34wKRDIA9csq/N6HvNNE3w
gBnYv5ftt02ZIut9juvALZB3rl+2V81fH6A/jeVAHdj/V+xjYiXSA9/8368E
co7cVXvPB2rX9yz/sf8YODyu2odo9N1+t/HT/qw0ELhmv3ZjWayB3+v9fODw
uW6/SHLC5p+THu3f5A5y4HX7vFnbzmQcuro/DBxeN+ytU09VCbMc2P8LZNzX
G/atC9hqN6zZaD8PHH437f9w/fnM0HjeHgAw6f1T
             "]]},
           Annotation[#, "Charting`Private`Tag#1"]& ],
          {
          "WolframDynamicHighlight", <|
           "Label" -> {"XYLabel"}, "Ball" -> {"IndicatedBall"}|>}], 
         DynamicBox[(Charting`HighlightActionBox["DynamicHighlight", {}, 
           Slot["HighlightElements"], 
           Slot["LayoutOptions"], 
           Slot["Meta"], 
           Charting`HighlightActionFunction["DynamicHighlight", {{
              Annotation[{
                Directive[
                 PointSize[0.012833333333333334`], 
                 RGBColor[0.368417, 0.506779, 0.709798], 
                 AbsoluteThickness[2]], 
                Point[CompressedData["
1:eJxTTMoPSmViYGCQB2IQPWsmCOy017N6xfGN/5O9Zkz/oa8ae+yj3v0VYHD5
YL9DrvV14I599i76eQvqdr6xX1Jgy3V98QH7tFcxzzvXvrB/EwhScdDe/uuy
BY+jn9ibGIPAYXv+xWyn+Uvv29eIrHN/WHXEftmZ9UEuVVftj3zVANpw1F4h
Z+cbxcCj9jzXFwNNPG4vu+O6mFXJpP0hYAtP2FtfOtcQHnBm/xyw+07ah9zv
0Po2987+J1UgA0/Z94k/ST5c9Gy/Dti9Z+y1j/5jiz34fn8JyHkFZ+3jW7/V
2/l93b8H7P5z9jPCnZeVnfu9H+RnBoYL9rMWFt2L/cB4YBnYPxfszdq/ZW43
Zj/g9RBkwUV794i+bPdcvgPvwP67aG8mrc98yF34wKRDIA9csq/N6HvNNE3w
gBnYv5ftt02ZIut9juvALZB3rl+2V81fH6A/jeVAHdj/V+xjYiXSA9/8368E
co7cVXvPB2rX9yz/sf8YODyu2odo9N1+t/HT/qw0ELhmv3ZjWayB3+v9fODw
uW6/SHLC5p+THu3f5A5y4HX7vFnbzmQcuro/DBxeN+ytU09VCbMc2P8LZNzX
G/atC9hqN6zZaD8PHH437f9w/fnM0HjeHgAw6f1T
                 "]]}, "Charting`Private`Tag#1"]}}, <|
            "HighlightElements" -> <|
              "Label" -> {"XYLabel"}, "Ball" -> {"IndicatedBall"}|>, 
             "LayoutOptions" -> <|
              "PlotRange" -> {{0.09375000000000043, 
                0.40000000000000024`}, {-5.285616917058093, 
                1.1288967464676136`}}, 
               "Frame" -> {{False, False}, {False, False}}, 
               "AxesOrigin" -> {0.09375000000000043, -5.285616917058093}, 
               "ImageSize" -> {300, 300/GoldenRatio}, "Axes" -> {True, True}, 
               "LabelStyle" -> {}, "AspectRatio" -> GoldenRatio^(-1), 
               "DefaultStyle" -> {
                 Directive[
                  PointSize[0.012833333333333334`], 
                  RGBColor[0.368417, 0.506779, 0.709798], 
                  AbsoluteThickness[2]]}, 
               "HighlightLabelingFunctions" -> <|"CoordinatesToolOptions" -> ({
                   Identity[
                    Part[#, 1]], 
                   Exp[
                    Part[#, 2]]}& ), 
                 "ScalingFunctions" -> {{Identity, Identity}, {Log, Exp}}|>, 
               "Primitives" -> {}, "GCFlag" -> False|>, 
             "Meta" -> <|
              "DefaultHighlight" -> {"Dynamic", None}, "Index" -> {}, 
               "Function" -> ListLogPlot, "GroupHighlight" -> False|>|>]]& )[<|
           "HighlightElements" -> <|
             "Label" -> {"XYLabel"}, "Ball" -> {"IndicatedBall"}|>, 
            "LayoutOptions" -> <|
             "PlotRange" -> {{0.09375000000000043, 
               0.40000000000000024`}, {-5.285616917058093, 
               1.1288967464676136`}}, 
              "Frame" -> {{False, False}, {False, False}}, 
              "AxesOrigin" -> {0.09375000000000043, -5.285616917058093}, 
              "ImageSize" -> {300, 300/GoldenRatio}, "Axes" -> {True, True}, 
              "LabelStyle" -> {}, "AspectRatio" -> GoldenRatio^(-1), 
              "DefaultStyle" -> {
                Directive[
                 PointSize[0.012833333333333334`], 
                 RGBColor[0.368417, 0.506779, 0.709798], 
                 AbsoluteThickness[2]]}, 
              "HighlightLabelingFunctions" -> <|"CoordinatesToolOptions" -> ({
                  Identity[
                   Part[#, 1]], 
                  Exp[
                   Part[#, 2]]}& ), 
                "ScalingFunctions" -> {{Identity, Identity}, {Log, Exp}}|>, 
              "Primitives" -> {}, "GCFlag" -> False|>, 
            "Meta" -> <|
             "DefaultHighlight" -> {"Dynamic", None}, "Index" -> {}, 
              "Function" -> ListLogPlot, "GroupHighlight" -> False|>|>],
          
          ImageSizeCache->{{4.503599627370496*^15, -4.503599627370496*^15}, {
           4.503599627370496*^15, -4.503599627370496*^15}}]},
        Annotation[{{
           Annotation[{
             Directive[
              PointSize[0.012833333333333334`], 
              RGBColor[0.368417, 0.506779, 0.709798], 
              AbsoluteThickness[2]], 
             Point[CompressedData["
1:eJxTTMoPSmViYGCQB2IQPWsmCOy017N6xfGN/5O9Zkz/oa8ae+yj3v0VYHD5
YL9DrvV14I599i76eQvqdr6xX1Jgy3V98QH7tFcxzzvXvrB/EwhScdDe/uuy
BY+jn9ibGIPAYXv+xWyn+Uvv29eIrHN/WHXEftmZ9UEuVVftj3zVANpw1F4h
Z+cbxcCj9jzXFwNNPG4vu+O6mFXJpP0hYAtP2FtfOtcQHnBm/xyw+07ah9zv
0Po2987+J1UgA0/Z94k/ST5c9Gy/Dti9Z+y1j/5jiz34fn8JyHkFZ+3jW7/V
2/l93b8H7P5z9jPCnZeVnfu9H+RnBoYL9rMWFt2L/cB4YBnYPxfszdq/ZW43
Zj/g9RBkwUV794i+bPdcvgPvwP67aG8mrc98yF34wKRDIA9csq/N6HvNNE3w
gBnYv5ftt02ZIut9juvALZB3rl+2V81fH6A/jeVAHdj/V+xjYiXSA9/8368E
co7cVXvPB2rX9yz/sf8YODyu2odo9N1+t/HT/qw0ELhmv3ZjWayB3+v9fODw
uW6/SHLC5p+THu3f5A5y4HX7vFnbzmQcuro/DBxeN+ytU09VCbMc2P8LZNzX
G/atC9hqN6zZaD8PHH437f9w/fnM0HjeHgAw6f1T
              "]]}, "Charting`Private`Tag#1"]}}, <|
         "HighlightElements" -> <|
           "Label" -> {"XYLabel"}, "Ball" -> {"IndicatedBall"}|>, 
          "LayoutOptions" -> <|
           "PlotRange" -> {{0.09375000000000043, 
             0.40000000000000024`}, {-5.285616917058093, 
             1.1288967464676136`}}, 
            "Frame" -> {{False, False}, {False, False}}, 
            "AxesOrigin" -> {0.09375000000000043, -5.285616917058093}, 
            "ImageSize" -> {300, 300/GoldenRatio}, "Axes" -> {True, True}, 
            "LabelStyle" -> {}, "AspectRatio" -> GoldenRatio^(-1), 
            "DefaultStyle" -> {
              Directive[
               PointSize[0.012833333333333334`], 
               RGBColor[0.368417, 0.506779, 0.709798], 
               AbsoluteThickness[2]]}, 
            "HighlightLabelingFunctions" -> <|"CoordinatesToolOptions" -> ({
                Identity[
                 Part[#, 1]], 
                Exp[
                 Part[#, 2]]}& ), 
              "ScalingFunctions" -> {{Identity, Identity}, {Log, Exp}}|>, 
            "Primitives" -> {}, "GCFlag" -> False|>, 
          "Meta" -> <|
           "DefaultHighlight" -> {"Dynamic", None}, "Index" -> {}, "Function" -> 
            ListLogPlot, "GroupHighlight" -> False|>|>, 
         "DynamicHighlight"]], {{}, {}}},
      AspectRatio->NCache[GoldenRatio^(-1), 0.6180339887498948],
      Axes->{True, True},
      AxesLabel->{
        FormBox[
         TagBox["\"\[Rho]\"", HoldForm], TraditionalForm], 
        FormBox[
         TagBox["\"SSD\"", HoldForm], TraditionalForm]},
      AxesOrigin->{0.09375000000000043, -5.285616917058093},
      DisplayFunction->Identity,
      Frame->{{False, False}, {False, False}},
      FrameLabel->{{None, None}, {None, None}},
      FrameTicks->{{
         Charting`ScaledTicks[{Log, Exp}, {Log, Exp}, "Nice", 
          WorkingPrecision -> 15.954589770191003`, RotateLabel -> 0], 
         Charting`ScaledFrameTicks[{Log, Exp}]}, {Automatic, Automatic}},
      GridLines->{None, None},
      GridLinesStyle->Directive[
        GrayLevel[0.5, 0.4]],
      ImagePadding->{{22.75952797501948, 13.99609395793891}, {
       14.171874999999204`, 17.171875}},
      ImageSize->300,
      Method->{
       "AxisPadding" -> Scaled[0.02], "DefaultBoundaryStyle" -> Automatic, 
        "DefaultGraphicsInteraction" -> {
         "Version" -> 1.2, "TrackMousePosition" -> {True, False}, 
          "Effects" -> {
           "Highlight" -> {"ratio" -> 2}, "HighlightPoint" -> {"ratio" -> 2}, 
            "Droplines" -> {
             "freeformCursorMode" -> True, 
              "placement" -> {"x" -> "All", "y" -> "None"}}}}, 
        "DefaultMeshStyle" -> AbsolutePointSize[6], "DefaultPlotStyle" -> {
          Directive[
           RGBColor[0.368417, 0.506779, 0.709798], 
           AbsoluteThickness[2]], 
          Directive[
           RGBColor[0.880722, 0.611041, 0.142051], 
           AbsoluteThickness[2]], 
          Directive[
           RGBColor[0.560181, 0.691569, 0.194885], 
           AbsoluteThickness[2]], 
          Directive[
           RGBColor[0.922526, 0.385626, 0.209179], 
           AbsoluteThickness[2]], 
          Directive[
           RGBColor[0.528488, 0.470624, 0.701351], 
           AbsoluteThickness[2]], 
          Directive[
           RGBColor[0.772079, 0.431554, 0.102387], 
           AbsoluteThickness[2]], 
          Directive[
           RGBColor[0.363898, 0.618501, 0.782349], 
           AbsoluteThickness[2]], 
          Directive[
           RGBColor[1, 0.75, 0], 
           AbsoluteThickness[2]], 
          Directive[
           RGBColor[0.647624, 0.37816, 0.614037], 
           AbsoluteThickness[2]], 
          Directive[
           RGBColor[0.571589, 0.586483, 0.], 
           AbsoluteThickness[2]], 
          Directive[
           RGBColor[0.915, 0.3325, 0.2125], 
           AbsoluteThickness[2]], 
          Directive[
           RGBColor[0.40082222609352647`, 0.5220066643438841, 0.85], 
           AbsoluteThickness[2]], 
          Directive[
           RGBColor[
           0.9728288904374106, 0.621644452187053, 0.07336199581899142], 
           AbsoluteThickness[2]], 
          Directive[
           RGBColor[0.736782672705901, 0.358, 0.5030266573755369], 
           AbsoluteThickness[2]], 
          Directive[
           RGBColor[0.28026441037696703`, 0.715, 0.4292089322474965], 
           AbsoluteThickness[2]]}, "DomainPadding" -> Scaled[0.02], 
        "PointSizeFunction" -> "SmallPointSize", "RangePadding" -> 
        Scaled[0.05], "OptimizePlotMarkers" -> True, "IncludeHighlighting" -> 
        "CurrentPoint", "HighlightStyle" -> Automatic, "OptimizePlotMarkers" -> 
        True, "CoordinatesToolOptions" -> {"DisplayFunction" -> ({
            Identity[
             Part[#, 1]], 
            Exp[
             Part[#, 2]]}& ), "CopiedValueFunction" -> ({
            Identity[
             Part[#, 1]], 
            Exp[
             Part[#, 2]]}& )}},
      PlotLabel->FormBox[
       "\"Optimal \[Rho] is 0.28; 82%of basic value\"", TraditionalForm],
      PlotRange->{{0.09375000000000043, 
       0.40000000000000024`}, {-5.285616917058093, 1.1288967464676136`}},
      PlotRangeClipping->True,
      PlotRangePadding->{{
         Scaled[0.02], 
         Scaled[0.02]}, {
         Scaled[0.02], 
         Scaled[0.05]}},
      Ticks->FrontEndValueCache[{Automatic, 
         Charting`ScaledTicks[{Log, Exp}, {Log, Exp}, "Nice", 
          WorkingPrecision -> 15.954589770191003`, RotateLabel -> 0]}, {
        Automatic, {{-5.298317366548036, 
           FormBox[
            TagBox[
             InterpretationBox[
              StyleBox["\"0.005\"", ShowStringCharacters -> False], 
              0.005`15.954589770191003, AutoDelete -> True], NumberForm[#, {
               DirectedInfinity[1], 3}]& ], TraditionalForm], {0.01, 
           0.}}, {-4.605170185988091, 
           FormBox[
            TagBox[
             InterpretationBox[
              StyleBox["\"0.010\"", ShowStringCharacters -> False], 
              0.01`15.954589770191003, AutoDelete -> True], NumberForm[#, {
               DirectedInfinity[1], 3}]& ], TraditionalForm], {0.01, 
           0.}}, {-2.995732273553991, 
           FormBox[
            TagBox[
             InterpretationBox[
              StyleBox["\"0.050\"", ShowStringCharacters -> False], 
              0.05`15.954589770191003, AutoDelete -> True], NumberForm[#, {
               DirectedInfinity[1], 3}]& ], TraditionalForm], {0.01, 
           0.}}, {-2.3025850929940455`, 
           FormBox[
            TagBox[
             InterpretationBox[
              StyleBox["\"0.100\"", ShowStringCharacters -> False], 
              0.1`15.954589770191003, AutoDelete -> True], NumberForm[#, {
               DirectedInfinity[1], 3}]& ], TraditionalForm], {0.01, 
           0.}}, {-0.6931471805599453, 
           FormBox[
            TagBox[
             InterpretationBox[
              StyleBox["\"0.500\"", ShowStringCharacters -> False], 
              0.5`15.954589770191003, AutoDelete -> True], NumberForm[#, {
               DirectedInfinity[1], 3}]& ], TraditionalForm], {0.01, 0.}}, {
          0., 
           FormBox["1", TraditionalForm], {0.01, 0.}}, {-6.907755278982137, 
           FormBox[
            TemplateBox[{0, 0}, "Spacer2"], TraditionalForm], {0.005, 
           0.}}, {-6.214608098422191, 
           FormBox[
            TemplateBox[{0, 0}, "Spacer2"], TraditionalForm], {0.005, 
           0.}}, {-5.809142990314028, 
           FormBox[
            TemplateBox[{0, 0}, "Spacer2"], TraditionalForm], {0.005, 
           0.}}, {-5.521460917862246, 
           FormBox[
            TemplateBox[{0, 0}, "Spacer2"], TraditionalForm], {0.005, 
           0.}}, {-5.115995809754082, 
           FormBox[
            TemplateBox[{0, 0}, "Spacer2"], TraditionalForm], {0.005, 
           0.}}, {-4.961845129926823, 
           FormBox[
            TemplateBox[{0, 0}, "Spacer2"], TraditionalForm], {0.005, 
           0.}}, {-4.8283137373023015`, 
           FormBox[
            TemplateBox[{0, 0}, "Spacer2"], TraditionalForm], {0.005, 
           0.}}, {-4.710530701645918, 
           FormBox[
            TemplateBox[{0, 0}, "Spacer2"], TraditionalForm], {0.005, 
           0.}}, {-3.912023005428146, 
           FormBox[
            TemplateBox[{0, 0}, "Spacer2"], TraditionalForm], {0.005, 
           0.}}, {-3.506557897319982, 
           FormBox[
            TemplateBox[{0, 0}, "Spacer2"], TraditionalForm], {0.005, 
           0.}}, {-3.2188758248682006`, 
           FormBox[
            TemplateBox[{0, 0}, "Spacer2"], TraditionalForm], {0.005, 
           0.}}, {-2.8134107167600364`, 
           FormBox[
            TemplateBox[{0, 0}, "Spacer2"], TraditionalForm], {0.005, 
           0.}}, {-2.659260036932778, 
           FormBox[
            TemplateBox[{0, 0}, "Spacer2"], TraditionalForm], {0.005, 
           0.}}, {-2.5257286443082556`, 
           FormBox[
            TemplateBox[{0, 0}, "Spacer2"], TraditionalForm], {0.005, 
           0.}}, {-2.4079456086518722`, 
           FormBox[
            TemplateBox[{0, 0}, "Spacer2"], TraditionalForm], {0.005, 
           0.}}, {-1.6094379124341003`, 
           FormBox[
            TemplateBox[{0, 0}, "Spacer2"], TraditionalForm], {0.005, 
           0.}}, {-1.2039728043259361`, 
           FormBox[
            TemplateBox[{0, 0}, "Spacer2"], TraditionalForm], {0.005, 
           0.}}, {-0.916290731874155, 
           FormBox[
            TemplateBox[{0, 0}, "Spacer2"], TraditionalForm], {0.005, 
           0.}}, {-0.5108256237659907, 
           FormBox[
            TemplateBox[{0, 0}, "Spacer2"], TraditionalForm], {0.005, 
           0.}}, {-0.35667494393873245`, 
           FormBox[
            TemplateBox[{0, 0}, "Spacer2"], TraditionalForm], {0.005, 
           0.}}, {-0.2231435513142097, 
           FormBox[
            TemplateBox[{0, 0}, "Spacer2"], TraditionalForm], {0.005, 
           0.}}, {-0.10536051565782628`, 
           FormBox[
            TemplateBox[{0, 0}, "Spacer2"], TraditionalForm], {0.005, 0.}}, {
          0.6931471805599453, 
           FormBox[
            TemplateBox[{0, 0}, "Spacer2"], TraditionalForm], {0.005, 0.}}, {
          1.0986122886681098`, 
           FormBox[
            TemplateBox[{0, 0}, "Spacer2"], TraditionalForm], {0.005, 0.}}, {
          1.3862943611198906`, 
           FormBox[
            TemplateBox[{0, 0}, "Spacer2"], TraditionalForm], {0.005, 0.}}, {
          1.6094379124341003`, 
           FormBox[
            TemplateBox[{0, 0}, "Spacer2"], TraditionalForm], {0.005, 0.}}, {
          1.791759469228055, 
           FormBox[
            TemplateBox[{0, 0}, "Spacer2"], TraditionalForm], {0.005, 0.}}, {
          1.9459101490553132`, 
           FormBox[
            TemplateBox[{0, 0}, "Spacer2"], TraditionalForm], {0.005, 0.}}, {
          2.0794415416798357`, 
           FormBox[
            TemplateBox[{0, 0}, "Spacer2"], TraditionalForm], {0.005, 0.}}, {
          2.1972245773362196`, 
           FormBox[
            TemplateBox[{0, 0}, "Spacer2"], TraditionalForm], {0.005, 0.}}, {
          2.302585092994046, 
           FormBox[
            TemplateBox[{0, 0}, "Spacer2"], TraditionalForm], {0.005, 
           0.}}}}]], {160., -97.34035322810844}, ImageScaled[{0.5, 0.5}], {300, 185.41019662496845},
     BaseStyle->{Graphics3DBoxOptions -> {SphericalRegion -> False}}], 
    InsetBox[
     GraphicsBox[{
       InterpretationBox[{
         TagBox[{GraphicsComplexBox[CompressedData["
1:eJw9lHlQUwcQxoPGooWaFoPVAC8vyYOigMVBThG/nITwVA4Bg4FqDNMRKJRL
tCII3kGKoIyWQ8UMOopyjFQUCkqLFAJWVKiAqIxyDFaUq4hKpekf9o+dnZ2d
+e23uzMfTx0bEDGHwWBsMMR/Obu/Yi5jrxDt+retW9cQYMbMd7O7JoSf0ngx
O57AcPmRR/2jQvxzL4LjXEpAN7DIq+YrETgNzuNH+wj84mcsTQkT4X1L8Ysu
NhfSRKq27aQI8aOR+cfXcaHLVIy6/SHCTICn9YEMLuI3559wWiCGNjVw60At
F2e2BD7miMW4E23b5D7JRbHSfMBqlxinEk6lqtkk2CZGqvKrYoyeH0p46khC
VfF3juqFGDvibNqSfUnMyQyMnuJK0BL51ksbQWIp8ehnIlSCWBtXVkc6iXkl
UfXqYxLkbCvydS8koe63dnFulUA5RT3vvE7CSukTMMmUYqQpMfNlB4krDUkO
dz2koBM4p4nXJMqetSa7JUnhapVsctiEh/1vlqfXlUqxO4PfZ2rDg77x6tv2
QSncibuftoh4iP29ZPE9Ugbzqwz5bDgPw3Vnx18Gy1B6onvabxcPD6JvrzmZ
I8Ntk+rPevJ4yGVNeIc1yxAQmqBNreChYujIFOuDDI26H5hFeh68dirY/m7e
6Hl47en4IA/FM4vGrsR4wyXqroPGiI8kd+M1P130RuxqVZ8pwceF0m0Occ+9
MfnOTPe1Bx9lX7T0apbKkW9x8eZ3G/mwcdz0fjBQjtmRM67Pv+cjQTTatV8r
x2NrNjcxkw9COxbKuiWHU/ZC67QSPjy0lrTtOzm6LnceaGjgwy7Vb0bl6IPN
ITPg9vKRtbzMgozygYvZ+pCqaT4a9ex3H4p9kFu4vVezSADl2f4U/UMf6Oy6
0rIdBPhmxZMYykwBVpEybcxHAI+KPm6+XIFLygs9MRoBDr4wxel9ChgFr8wW
pAvgGHqOmV2nwGq7EyEBRQKU1+FwwYQCol2MvMJqAc50z9/tssIXQ1PnnYgO
ATTD3fYjGl+0lo6tqn0lwKEV7H3H8n2RvKDA5f58Chb2O+W/dvgizsS2krSm
sN9qoI1lQiOi8X6Gdi2FGzMtn5d50ziqj7szN4yC4mJvkXmBENMCi7GaEAJE
1sNX4ctoqB8vXCJfT+FlU1O7NkuI38KPh/+oIOAf9CTMlUNj3LIwdlhm6De2
px10o3FrYlxxPohCfefqyNsHhShZUG0+LSYQeWNrns6MRvMNzqy7mMK8ZRur
xx1pMINKxW/8Kdzfsk7OAY2VaqFNkJKCTdjUNfU+IVgp5NhlEEiOElR2L6RR
PkKJ1EIKZo/MH9g60DjXPF7J9aPw1Iyl8fOksermqfo9IRSayjLt+8U0coL7
99pvptBzNjCsMl2IZs+qcOO1BFIlzJuTpjTu1derd4DCkqqpPrEdDQl3esBp
A4XBv17HRXnQOC10/iQ3mELboWiPWSGNIo2kE6EUbnVeIlqkNByZs7ZLVBSq
RBkVXQZ/SUxKyVvlRcCoclI6x8DXxnXFMwz8AnLoW//lBj15a2frDPfcvqlv
eqc7jWcTI7aWBv6GSVWDqYGvs3H4oDfsLxYVlPwpoXF4jybonEG/5/aak7Uy
Gtdzy99nGeZ99LMKvPnSr8by/39+rP8FM5MZdg==
            "], {{{}, 
              {RGBColor[
               0.6666666666666666, 0.6666666666666666, 0.6666666666666666], 
               Opacity[0.2], EdgeForm[None], 
               GraphicsGroupBox[
                PolygonBox[{{1, 78, 79, 50, 77, 70, 76, 64, 69, 75, 59, 63, 
                 68, 74, 55, 58, 62, 67, 73, 52, 54, 57, 61, 66, 72, 49, 48, 
                 47, 46, 45, 44, 43, 42, 41, 40, 39, 38, 37, 36, 35, 34, 33, 
                 32, 31, 30, 29, 28, 27, 26, 25, 24, 23, 22, 21, 20, 19, 18, 
                 17, 16, 15, 14, 13, 12, 11, 10, 9, 8, 7, 6, 5, 4, 3, 2, 51, 
                 53, 56, 60, 65, 71}}]]}, {}, {}}, {{}, {}, 
              TagBox[
               {RGBColor[
                0.6666666666666666, 0.6666666666666666, 0.6666666666666666], 
                Thickness[0.002], Opacity[1.], 
                LineBox[{1, 71, 65, 60, 56, 53, 51, 2, 3, 4, 5, 6, 7, 8, 9, 
                 10, 11, 12, 13, 14, 15, 16, 17, 18, 19, 20, 21, 22, 23, 24, 
                 25, 26, 27, 28, 29, 30, 31, 32, 33, 34, 35, 36, 37, 38, 39, 
                 40, 41, 42, 43, 44, 45, 46, 47, 48, 49, 72, 66, 61, 57, 54, 
                 52, 73, 67, 62, 58, 55, 74, 68, 63, 59, 75, 69, 64, 76, 70, 
                 77, 50}]},
               Annotation[#, "Charting`Private`Tag#1"]& ]}}], {}},
          {
          "WolframDynamicHighlight", <|
           "Label" -> {"XYLabel"}, "Ball" -> {"InterpolatedBall"}|>}], 
         DynamicBox[(Charting`HighlightActionBox["DynamicHighlight", {}, 
           Slot["HighlightElements"], 
           Slot["LayoutOptions"], 
           Slot["Meta"], 
           Charting`HighlightActionFunction["DynamicHighlight", {
             GraphicsComplex[CompressedData["
1:eJw9lHlQUwcQxoPGooWaFoPVAC8vyYOigMVBThG/nITwVA4Bg4FqDNMRKJRL
tCII3kGKoIyWQ8UMOopyjFQUCkqLFAJWVKiAqIxyDFaUq4hKpekf9o+dnZ2d
+e23uzMfTx0bEDGHwWBsMMR/Obu/Yi5jrxDt+retW9cQYMbMd7O7JoSf0ngx
O57AcPmRR/2jQvxzL4LjXEpAN7DIq+YrETgNzuNH+wj84mcsTQkT4X1L8Ysu
NhfSRKq27aQI8aOR+cfXcaHLVIy6/SHCTICn9YEMLuI3559wWiCGNjVw60At
F2e2BD7miMW4E23b5D7JRbHSfMBqlxinEk6lqtkk2CZGqvKrYoyeH0p46khC
VfF3juqFGDvibNqSfUnMyQyMnuJK0BL51ksbQWIp8ehnIlSCWBtXVkc6iXkl
UfXqYxLkbCvydS8koe63dnFulUA5RT3vvE7CSukTMMmUYqQpMfNlB4krDUkO
dz2koBM4p4nXJMqetSa7JUnhapVsctiEh/1vlqfXlUqxO4PfZ2rDg77x6tv2
QSncibuftoh4iP29ZPE9Ugbzqwz5bDgPw3Vnx18Gy1B6onvabxcPD6JvrzmZ
I8Ntk+rPevJ4yGVNeIc1yxAQmqBNreChYujIFOuDDI26H5hFeh68dirY/m7e
6Hl47en4IA/FM4vGrsR4wyXqroPGiI8kd+M1P130RuxqVZ8pwceF0m0Occ+9
MfnOTPe1Bx9lX7T0apbKkW9x8eZ3G/mwcdz0fjBQjtmRM67Pv+cjQTTatV8r
x2NrNjcxkw9COxbKuiWHU/ZC67QSPjy0lrTtOzm6LnceaGjgwy7Vb0bl6IPN
ITPg9vKRtbzMgozygYvZ+pCqaT4a9ex3H4p9kFu4vVezSADl2f4U/UMf6Oy6
0rIdBPhmxZMYykwBVpEybcxHAI+KPm6+XIFLygs9MRoBDr4wxel9ChgFr8wW
pAvgGHqOmV2nwGq7EyEBRQKU1+FwwYQCol2MvMJqAc50z9/tssIXQ1PnnYgO
ATTD3fYjGl+0lo6tqn0lwKEV7H3H8n2RvKDA5f58Chb2O+W/dvgizsS2krSm
sN9qoI1lQiOi8X6Gdi2FGzMtn5d50ziqj7szN4yC4mJvkXmBENMCi7GaEAJE
1sNX4ctoqB8vXCJfT+FlU1O7NkuI38KPh/+oIOAf9CTMlUNj3LIwdlhm6De2
px10o3FrYlxxPohCfefqyNsHhShZUG0+LSYQeWNrns6MRvMNzqy7mMK8ZRur
xx1pMINKxW/8Kdzfsk7OAY2VaqFNkJKCTdjUNfU+IVgp5NhlEEiOElR2L6RR
PkKJ1EIKZo/MH9g60DjXPF7J9aPw1Iyl8fOksermqfo9IRSayjLt+8U0coL7
99pvptBzNjCsMl2IZs+qcOO1BFIlzJuTpjTu1derd4DCkqqpPrEdDQl3esBp
A4XBv17HRXnQOC10/iQ3mELboWiPWSGNIo2kE6EUbnVeIlqkNByZs7ZLVBSq
RBkVXQZ/SUxKyVvlRcCoclI6x8DXxnXFMwz8AnLoW//lBj15a2frDPfcvqlv
eqc7jWcTI7aWBv6GSVWDqYGvs3H4oDfsLxYVlPwpoXF4jybonEG/5/aak7Uy
Gtdzy99nGeZ99LMKvPnSr8by/39+rP8FM5MZdg==
              "], {{{}, {
                 EdgeForm[], 
                 Directive[
                  RGBColor[
                  0.6666666666666666, 0.6666666666666666, 0.6666666666666666], 
                  Opacity[0.2]], 
                 GraphicsGroup[{
                   
                   Polygon[{{1, 78, 79, 50, 77, 70, 76, 64, 69, 75, 59, 63, 
                    68, 74, 55, 58, 62, 67, 73, 52, 54, 57, 61, 66, 72, 49, 
                    48, 47, 46, 45, 44, 43, 42, 41, 40, 39, 38, 37, 36, 35, 
                    34, 33, 32, 31, 30, 29, 28, 27, 26, 25, 24, 23, 22, 21, 
                    20, 19, 18, 17, 16, 15, 14, 13, 12, 11, 10, 9, 8, 7, 6, 5,
                     4, 3, 2, 51, 53, 56, 60, 65, 71}}]}]}, {}, {}}, {{}, {}, 
                Annotation[{
                  Directive[
                   Opacity[1.], 
                   AbsoluteThickness[2], 
                   RGBColor[
                   0.6666666666666666, 0.6666666666666666, 
                    0.6666666666666666], 
                   Thickness[0.002]], 
                  
                  Line[{1, 71, 65, 60, 56, 53, 51, 2, 3, 4, 5, 6, 7, 8, 9, 10,
                    11, 12, 13, 14, 15, 16, 17, 18, 19, 20, 21, 22, 23, 24, 
                   25, 26, 27, 28, 29, 30, 31, 32, 33, 34, 35, 36, 37, 38, 39,
                    40, 41, 42, 43, 44, 45, 46, 47, 48, 49, 72, 66, 61, 57, 
                   54, 52, 73, 67, 62, 58, 55, 74, 68, 63, 59, 75, 69, 64, 76,
                    70, 77, 50}]}, "Charting`Private`Tag#1"]}}], {}}, <|
            "HighlightElements" -> <|
              "Label" -> {"XYLabel"}, "Ball" -> {"InterpolatedBall"}|>, 
             "LayoutOptions" -> <|
              "PlotRange" -> {{35.00000044, 56.55999956}, {7.181946157899958, 
                10.315866806866072`}}, 
               "Frame" -> {{False, False}, {False, False}}, 
               "AxesOrigin" -> {35.00000044000008, 7.181946157899974}, 
               "ImageSize" -> {280, 280/GoldenRatio}, "Axes" -> {True, True}, 
               "LabelStyle" -> {}, "AspectRatio" -> GoldenRatio^(-1), 
               "DefaultStyle" -> {
                 Directive[
                  Opacity[1.], 
                  AbsoluteThickness[2], 
                  RGBColor[
                  0.6666666666666666, 0.6666666666666666, 0.6666666666666666], 
                  Thickness[0.002]]}, 
               "HighlightLabelingFunctions" -> <|"CoordinatesToolOptions" -> ({
                   Identity[
                    Part[#, 1]], 
                   Identity[
                    Part[#, 2]]}& ), 
                 "ScalingFunctions" -> {{Identity, Identity}, {
                   Identity, Identity}}|>, "Primitives" -> {{{{}, {
                    EdgeForm[], 
                    Directive[
                    RGBColor[
                    0.6666666666666666, 0.6666666666666666, 
                    0.6666666666666666], 
                    Opacity[0.2]], 
                    GraphicsGroup[{{
                    Polygon[CompressedData["
1:eJxl1Gs0lAkcBvBRWrVss6vR1uCd22tWodWRa9IzV2O81SA0GramcfaEZd1S
m1i6j6wop9alkqNOKcbJpljKrixDm4oNqZxyOVqKYaWy2dkP+2k//M9zfuc8
H55Pf446LjByHo1G22S8fzNnQDef9r0AHfq3bdvXEfjPOrz5XFFrg5uzrZ9W
+FL/8zF9/N354SS8d9aeqpNSuJFX+T5bReJ212WiVULB2XTOfpnRImFh2R9i
Ckf2aYLPbyXRXJHlOCCikBsy8L2j0e2HY7zmBBSKNeIuhJHYNKVqtDC6lO/0
Qa8k8WDbBhkTFFarBfxgo59Z0jUKbwprbp1u2BdKYujP1/HRXhTOCFw/ygsh
sXNL/8xuTwrPJ8fsbYwebepIP+RB4fakQX4hmMSCFZtrDM4UTIPLRW8CSFg+
tnpo70ThfIuhiqUgsax6ul/kQEHMmhl02USikD38dcBK49789XP1G0kQ2Y9e
RaygoH6yeJnM6IDgp+HuTAoGm6K4ESmJqJvb80stKbTcZM55ikikRPOqehZT
qBwjhWoBiTSx6a0pCwr3GxrUu0DCpGpKMs9obXx3As3oA7aD7XRzCpFNDzK1
60lYO+6W/dLpj3hz+yq2HYnDqxj7jxf4I2VRoduDhSQ0Iz2OYxp/tJVPrKl7
xcPZnoV73Vb5Y3j6ggvRyUNlPY4UTsoh3EPLL6rhwTnsvGlOvRxrHU6GBhbz
cOilBc7sl8MkZHUOL4MHL10/q0Amx2Xlxd5YDQ9frXoaS1rKQS9Wpk/48aA8
N5Cqf+SHUofu9BwnHpr0jHcfSvyQV7SzT7OEh+yVFdbsaD+4WW4MrZ7hwiFN
Maty9sPW0Fmw+rjw0tpQ9u9k6L7SdbCxkQtCOxFGvy2DS85iu/QyLhKF490H
tDI8sWOwkrK44DtveT8UJMPc2Fn3F99yUfFZa59muQwF1pdufbOZi4vlO5zi
X/hi6p1l6ZdeXCR7mq378ZIv4taq+i0ILkpml0xcjfWFW/Q9J40JFz675YwA
D1/0Prr+zDDEgW746DT9gxRNpd+ZFus5yKNP+oa3SBEYlqhN03HwMObOulO5
Utwxr/mkN5+DkfpzhtEQKcpP9swo9nAQ91vZ0vtsKayu0WRzERzom6697RiS
wJO493GrkIMDb1Zm1JdLsDeT22/B56DieVuKR7IE7rYp5kfMObjamOx0z0sC
KpF5hnjNhq3SL3DKVIKx5qSs0U421AN2bq5tYiinyRddN9hYUBbdoD4uRu6O
Yn/PIjaWE49/IsLEiOO70zsz2JiXFRQzzRKjNeqtjzaSDZXur1zVSxF2xfPb
U/zZYJibqCqviTB+YTjxmTMbJUqrQds9IpxOPJ2mZrBxdlvQE6ZIhLsx9s2e
UywkbC046bJIBG1a0PbBOhZKs+TjHr8LMRvobXcwkwVJElnXfkqIhPGoghMb
WPhZYSZJDRfifWvJy26GsT+4xKf2CyGYja6GY/0ERiqPPh4YF+Dv+5FM13IC
prELPRyuC6BQmi1lJBCQX+ortioUYIZnPVEbSmC0ublDmy3ArxEnIn6QE2jo
Wht155AAZYtqrGZEBPjh09fV+wWgp7InroBA77mg8KoMAVq8qyPM1hOoFmbq
uo3/LCk5NX+ND4F/AAUPGXY=
                    "]]}}]}, {}, {}}, {{}, {}, 
                   Annotation[{
                    Directive[
                    Opacity[1.], 
                    AbsoluteThickness[2], 
                    RGBColor[
                    0.6666666666666666, 0.6666666666666666, 
                    0.6666666666666666], 
                    Thickness[0.002]], 
                    Line[CompressedData["
1:eJwVzn0wlAkAx/FV26nj2jutplaefXb3safQaeQ16bev1noqL6HVcrWtuQnH
eUtdIvS6cqJMnZdKO2pKeZlcKke5k2PpUnEhlSkvo6O8nVQut/fHb77z+e/H
08QGRMxjMBgbjfu/Of2V8xkHRGg3vG/dsZ5AtTijssvoxKSU/LVeBHrOB4ZV
pYvQ7FkdbrqBgDBs+oYmUwRWCjl+FQTqO9dF3jssQumiGssZCYGRpqZ2XbYI
v4efDP9JSUB5ubfYslCEGYHV+O0QAsyYhW52N0TwU5kuZccTGK449rR/TIR/
H0ZwnMsI6AeWeN3+WgxOg/PE8T4Cv/qZylLCxPjYUvK6i82FLJGqbTstRvxY
ZMHJjVzos5Rjbn+KMRvgaXMog4v4bQWnnBZJoEsN3DFQy8W57YHPOBIJ7kfb
NrlPcVGishyw3ivBmYQzqRo2CbaZibriugRjF4cSXjiSUFf+k6t+LcHuOGFb
si+JeVmB0dNcKVoi33vpIkgsJ57+QoRKESt0ZXWkk1hQGlWvOSFF7s5iX/ci
Epp+GxfnVilU09SrzpskrFU+AVNMGUabErNGOkhca0hyeOAhA53AOUu8JVH+
sjXZLUkGV+tks6NmPBx8tyq9rkyGfRn8PnMhD4bG6+/bB2VwJx583iLmIfaP
0qUPSTksrzMUc+E8DNednxgJlqPsVPeM314eHkffW386V457ZjVf9OTzkMea
9A5rliMgNEGXWslD5dCxadYnORr1PzKLDTx47VGy/d280fPkxouJQR5KZpeM
X4vxhkvUAwetCR9J7qbrf77sjdh16j5zgo9LZTsd4l55Y+qDhf4bDz7Kv2rp
1S5XoMDq8p3vt/AhdNz6cTBQgbnRc66vfuAjQTzWdVCnwDMbNjcxiw9CNx7K
uquAU85im7RSPjx0K2jbDwp0Xe081NDAh12q36za0QfbQmbB7eUje1W5FRnl
AxeLTSHVM3w0GtgfPpX4IK9oV692iQCq8/0phic+0Nt1peU4CPDt6ucxlIUS
rGJV2riPAB6VfdwChRJXVJd6YrQCHH5tjrOZSpgEr8kRpAvgGHqBmVOnxDq7
UyEBxQJU1OFo4aQS4r2M/KIaAc51L9znstoXQ9MXnYgOAbTD3fajWl+0lo2v
rX0jwJHV7MwTBb5IXlTo8mghBSv7PYrfOnwRZ2ZbRdpQOGg90MYyoxHR+ChD
t4GCSdWUbJ45DV1cVzwDFFKlzDtTRj+sr9fsNjo5SlDVvZhGxSgl1ogoRN7a
ka+3oNF8izPnLqHgH/Q8zJVDY2JFUeywnAKR/eRN+EoammeLlyk2USgkh77z
X0UjN3/DXJ3Ry6qn+yR2NKTcmQGnzRQsnlo+tnWgcaF5oorrR2HByi01E440
mEFlknf+FEYa29MOu9G4OzmhvBhEYdfWvpk97jReTo7argimMPj327goDxpn
Rc6f5Rn9woKl9fOksfbOmfr9IRQebd+o4IDGGo1IGKSisHlK3WAuoqEXOnwy
GN12JNpjzuhirbQToRSayrPs+yXGv8H9B+y3UZCIC0v/ktI4ul8bdMHou51X
iBYZDUfmnO0yNQXPXbdP18pp3Myr+Jht9K3Zli/LvWkcN8Tdnx9G4T+swAt2

                    "]]}, "Charting`Private`Tag#1"]}}, {}}, "GCFlag" -> 
               True|>, 
             "Meta" -> <|
              "DefaultHighlight" -> {"Dynamic", None}, "Index" -> {}, 
               "Function" -> Plot, "GroupHighlight" -> False|>|>]]& )[<|
           "HighlightElements" -> <|
             "Label" -> {"XYLabel"}, "Ball" -> {"InterpolatedBall"}|>, 
            "LayoutOptions" -> <|
             "PlotRange" -> {{35.00000044, 56.55999956}, {7.181946157899958, 
               10.315866806866072`}}, 
              "Frame" -> {{False, False}, {False, False}}, 
              "AxesOrigin" -> {35.00000044000008, 7.181946157899974}, 
              "ImageSize" -> {280, 280/GoldenRatio}, "Axes" -> {True, True}, 
              "LabelStyle" -> {}, "AspectRatio" -> GoldenRatio^(-1), 
              "DefaultStyle" -> {
                Directive[
                 Opacity[1.], 
                 AbsoluteThickness[2], 
                 RGBColor[
                 0.6666666666666666, 0.6666666666666666, 0.6666666666666666], 
                 Thickness[0.002]]}, 
              "HighlightLabelingFunctions" -> <|"CoordinatesToolOptions" -> ({
                  Identity[
                   Part[#, 1]], 
                  Identity[
                   Part[#, 2]]}& ), 
                "ScalingFunctions" -> {{Identity, Identity}, {
                  Identity, Identity}}|>, "Primitives" -> {{{{}, {
                   EdgeForm[], 
                   Directive[
                    RGBColor[
                    0.6666666666666666, 0.6666666666666666, 
                    0.6666666666666666], 
                    Opacity[0.2]], 
                   GraphicsGroup[{{
                    Polygon[CompressedData["
1:eJxl1Gs0lAkcBvBRWrVss6vR1uCd22tWodWRa9IzV2O81SA0GramcfaEZd1S
m1i6j6wop9alkqNOKcbJpljKrixDm4oNqZxyOVqKYaWy2dkP+2k//M9zfuc8
H55Pf446LjByHo1G22S8fzNnQDef9r0AHfq3bdvXEfjPOrz5XFFrg5uzrZ9W
+FL/8zF9/N354SS8d9aeqpNSuJFX+T5bReJ212WiVULB2XTOfpnRImFh2R9i
Ckf2aYLPbyXRXJHlOCCikBsy8L2j0e2HY7zmBBSKNeIuhJHYNKVqtDC6lO/0
Qa8k8WDbBhkTFFarBfxgo59Z0jUKbwprbp1u2BdKYujP1/HRXhTOCFw/ygsh
sXNL/8xuTwrPJ8fsbYwebepIP+RB4fakQX4hmMSCFZtrDM4UTIPLRW8CSFg+
tnpo70ThfIuhiqUgsax6ul/kQEHMmhl02USikD38dcBK49789XP1G0kQ2Y9e
RaygoH6yeJnM6IDgp+HuTAoGm6K4ESmJqJvb80stKbTcZM55ikikRPOqehZT
qBwjhWoBiTSx6a0pCwr3GxrUu0DCpGpKMs9obXx3As3oA7aD7XRzCpFNDzK1
60lYO+6W/dLpj3hz+yq2HYnDqxj7jxf4I2VRoduDhSQ0Iz2OYxp/tJVPrKl7
xcPZnoV73Vb5Y3j6ggvRyUNlPY4UTsoh3EPLL6rhwTnsvGlOvRxrHU6GBhbz
cOilBc7sl8MkZHUOL4MHL10/q0Amx2Xlxd5YDQ9frXoaS1rKQS9Wpk/48aA8
N5Cqf+SHUofu9BwnHpr0jHcfSvyQV7SzT7OEh+yVFdbsaD+4WW4MrZ7hwiFN
Maty9sPW0Fmw+rjw0tpQ9u9k6L7SdbCxkQtCOxFGvy2DS85iu/QyLhKF490H
tDI8sWOwkrK44DtveT8UJMPc2Fn3F99yUfFZa59muQwF1pdufbOZi4vlO5zi
X/hi6p1l6ZdeXCR7mq378ZIv4taq+i0ILkpml0xcjfWFW/Q9J40JFz675YwA
D1/0Prr+zDDEgW746DT9gxRNpd+ZFus5yKNP+oa3SBEYlqhN03HwMObOulO5
Utwxr/mkN5+DkfpzhtEQKcpP9swo9nAQ91vZ0vtsKayu0WRzERzom6697RiS
wJO493GrkIMDb1Zm1JdLsDeT22/B56DieVuKR7IE7rYp5kfMObjamOx0z0sC
KpF5hnjNhq3SL3DKVIKx5qSs0U421AN2bq5tYiinyRddN9hYUBbdoD4uRu6O
Yn/PIjaWE49/IsLEiOO70zsz2JiXFRQzzRKjNeqtjzaSDZXur1zVSxF2xfPb
U/zZYJibqCqviTB+YTjxmTMbJUqrQds9IpxOPJ2mZrBxdlvQE6ZIhLsx9s2e
UywkbC046bJIBG1a0PbBOhZKs+TjHr8LMRvobXcwkwVJElnXfkqIhPGoghMb
WPhZYSZJDRfifWvJy26GsT+4xKf2CyGYja6GY/0ERiqPPh4YF+Dv+5FM13IC
prELPRyuC6BQmi1lJBCQX+ortioUYIZnPVEbSmC0ublDmy3ArxEnIn6QE2jo
Wht155AAZYtqrGZEBPjh09fV+wWgp7InroBA77mg8KoMAVq8qyPM1hOoFmbq
uo3/LCk5NX+ND4F/AAUPGXY=
                    "]]}}]}, {}, {}}, {{}, {}, 
                  Annotation[{
                    Directive[
                    Opacity[1.], 
                    AbsoluteThickness[2], 
                    RGBColor[
                    0.6666666666666666, 0.6666666666666666, 
                    0.6666666666666666], 
                    Thickness[0.002]], 
                    Line[CompressedData["
1:eJwVzn0wlAkAx/FV26nj2jutplaefXb3safQaeQ16bev1noqL6HVcrWtuQnH
eUtdIvS6cqJMnZdKO2pKeZlcKke5k2PpUnEhlSkvo6O8nVQut/fHb77z+e/H
08QGRMxjMBgbjfu/Of2V8xkHRGg3vG/dsZ5AtTijssvoxKSU/LVeBHrOB4ZV
pYvQ7FkdbrqBgDBs+oYmUwRWCjl+FQTqO9dF3jssQumiGssZCYGRpqZ2XbYI
v4efDP9JSUB5ubfYslCEGYHV+O0QAsyYhW52N0TwU5kuZccTGK449rR/TIR/
H0ZwnMsI6AeWeN3+WgxOg/PE8T4Cv/qZylLCxPjYUvK6i82FLJGqbTstRvxY
ZMHJjVzos5Rjbn+KMRvgaXMog4v4bQWnnBZJoEsN3DFQy8W57YHPOBIJ7kfb
NrlPcVGishyw3ivBmYQzqRo2CbaZibriugRjF4cSXjiSUFf+k6t+LcHuOGFb
si+JeVmB0dNcKVoi33vpIkgsJ57+QoRKESt0ZXWkk1hQGlWvOSFF7s5iX/ci
Epp+GxfnVilU09SrzpskrFU+AVNMGUabErNGOkhca0hyeOAhA53AOUu8JVH+
sjXZLUkGV+tks6NmPBx8tyq9rkyGfRn8PnMhD4bG6+/bB2VwJx583iLmIfaP
0qUPSTksrzMUc+E8DNednxgJlqPsVPeM314eHkffW386V457ZjVf9OTzkMea
9A5rliMgNEGXWslD5dCxadYnORr1PzKLDTx47VGy/d280fPkxouJQR5KZpeM
X4vxhkvUAwetCR9J7qbrf77sjdh16j5zgo9LZTsd4l55Y+qDhf4bDz7Kv2rp
1S5XoMDq8p3vt/AhdNz6cTBQgbnRc66vfuAjQTzWdVCnwDMbNjcxiw9CNx7K
uquAU85im7RSPjx0K2jbDwp0Xe081NDAh12q36za0QfbQmbB7eUje1W5FRnl
AxeLTSHVM3w0GtgfPpX4IK9oV692iQCq8/0phic+0Nt1peU4CPDt6ucxlIUS
rGJV2riPAB6VfdwChRJXVJd6YrQCHH5tjrOZSpgEr8kRpAvgGHqBmVOnxDq7
UyEBxQJU1OFo4aQS4r2M/KIaAc51L9znstoXQ9MXnYgOAbTD3fajWl+0lo2v
rX0jwJHV7MwTBb5IXlTo8mghBSv7PYrfOnwRZ2ZbRdpQOGg90MYyoxHR+ChD
t4GCSdWUbJ45DV1cVzwDFFKlzDtTRj+sr9fsNjo5SlDVvZhGxSgl1ogoRN7a
ka+3oNF8izPnLqHgH/Q8zJVDY2JFUeywnAKR/eRN+EoammeLlyk2USgkh77z
X0UjN3/DXJ3Ry6qn+yR2NKTcmQGnzRQsnlo+tnWgcaF5oorrR2HByi01E440
mEFlknf+FEYa29MOu9G4OzmhvBhEYdfWvpk97jReTo7argimMPj327goDxpn
Rc6f5Rn9woKl9fOksfbOmfr9IRQebd+o4IDGGo1IGKSisHlK3WAuoqEXOnwy
GN12JNpjzuhirbQToRSayrPs+yXGv8H9B+y3UZCIC0v/ktI4ul8bdMHou51X
iBYZDUfmnO0yNQXPXbdP18pp3Myr+Jht9K3Zli/LvWkcN8Tdnx9G4T+swAt2

                    "]]}, "Charting`Private`Tag#1"]}}, {}}, "GCFlag" -> 
              True|>, "Meta" -> <|
             "DefaultHighlight" -> {"Dynamic", None}, "Index" -> {}, 
              "Function" -> Plot, "GroupHighlight" -> False|>|>],
          
          ImageSizeCache->{{4.503599627370496*^15, -4.503599627370496*^15}, {
           4.503599627370496*^15, -4.503599627370496*^15}}]},
        Annotation[{
          GraphicsComplex[CompressedData["
1:eJw9lHlQUwcQxoPGooWaFoPVAC8vyYOigMVBThG/nITwVA4Bg4FqDNMRKJRL
tCII3kGKoIyWQ8UMOopyjFQUCkqLFAJWVKiAqIxyDFaUq4hKpekf9o+dnZ2d
+e23uzMfTx0bEDGHwWBsMMR/Obu/Yi5jrxDt+retW9cQYMbMd7O7JoSf0ngx
O57AcPmRR/2jQvxzL4LjXEpAN7DIq+YrETgNzuNH+wj84mcsTQkT4X1L8Ysu
NhfSRKq27aQI8aOR+cfXcaHLVIy6/SHCTICn9YEMLuI3559wWiCGNjVw60At
F2e2BD7miMW4E23b5D7JRbHSfMBqlxinEk6lqtkk2CZGqvKrYoyeH0p46khC
VfF3juqFGDvibNqSfUnMyQyMnuJK0BL51ksbQWIp8ehnIlSCWBtXVkc6iXkl
UfXqYxLkbCvydS8koe63dnFulUA5RT3vvE7CSukTMMmUYqQpMfNlB4krDUkO
dz2koBM4p4nXJMqetSa7JUnhapVsctiEh/1vlqfXlUqxO4PfZ2rDg77x6tv2
QSncibuftoh4iP29ZPE9Ugbzqwz5bDgPw3Vnx18Gy1B6onvabxcPD6JvrzmZ
I8Ntk+rPevJ4yGVNeIc1yxAQmqBNreChYujIFOuDDI26H5hFeh68dirY/m7e
6Hl47en4IA/FM4vGrsR4wyXqroPGiI8kd+M1P130RuxqVZ8pwceF0m0Occ+9
MfnOTPe1Bx9lX7T0apbKkW9x8eZ3G/mwcdz0fjBQjtmRM67Pv+cjQTTatV8r
x2NrNjcxkw9COxbKuiWHU/ZC67QSPjy0lrTtOzm6LnceaGjgwy7Vb0bl6IPN
ITPg9vKRtbzMgozygYvZ+pCqaT4a9ex3H4p9kFu4vVezSADl2f4U/UMf6Oy6
0rIdBPhmxZMYykwBVpEybcxHAI+KPm6+XIFLygs9MRoBDr4wxel9ChgFr8wW
pAvgGHqOmV2nwGq7EyEBRQKU1+FwwYQCol2MvMJqAc50z9/tssIXQ1PnnYgO
ATTD3fYjGl+0lo6tqn0lwKEV7H3H8n2RvKDA5f58Chb2O+W/dvgizsS2krSm
sN9qoI1lQiOi8X6Gdi2FGzMtn5d50ziqj7szN4yC4mJvkXmBENMCi7GaEAJE
1sNX4ctoqB8vXCJfT+FlU1O7NkuI38KPh/+oIOAf9CTMlUNj3LIwdlhm6De2
px10o3FrYlxxPohCfefqyNsHhShZUG0+LSYQeWNrns6MRvMNzqy7mMK8ZRur
xx1pMINKxW/8Kdzfsk7OAY2VaqFNkJKCTdjUNfU+IVgp5NhlEEiOElR2L6RR
PkKJ1EIKZo/MH9g60DjXPF7J9aPw1Iyl8fOksermqfo9IRSayjLt+8U0coL7
99pvptBzNjCsMl2IZs+qcOO1BFIlzJuTpjTu1derd4DCkqqpPrEdDQl3esBp
A4XBv17HRXnQOC10/iQ3mELboWiPWSGNIo2kE6EUbnVeIlqkNByZs7ZLVBSq
RBkVXQZ/SUxKyVvlRcCoclI6x8DXxnXFMwz8AnLoW//lBj15a2frDPfcvqlv
eqc7jWcTI7aWBv6GSVWDqYGvs3H4oDfsLxYVlPwpoXF4jybonEG/5/aak7Uy
Gtdzy99nGeZ99LMKvPnSr8by/39+rP8FM5MZdg==
           "], {{{}, {
              EdgeForm[], 
              Directive[
               RGBColor[
               0.6666666666666666, 0.6666666666666666, 0.6666666666666666], 
               Opacity[0.2]], 
              GraphicsGroup[{
                
                Polygon[{{1, 78, 79, 50, 77, 70, 76, 64, 69, 75, 59, 63, 68, 
                 74, 55, 58, 62, 67, 73, 52, 54, 57, 61, 66, 72, 49, 48, 47, 
                 46, 45, 44, 43, 42, 41, 40, 39, 38, 37, 36, 35, 34, 33, 32, 
                 31, 30, 29, 28, 27, 26, 25, 24, 23, 22, 21, 20, 19, 18, 17, 
                 16, 15, 14, 13, 12, 11, 10, 9, 8, 7, 6, 5, 4, 3, 2, 51, 53, 
                 56, 60, 65, 71}}]}]}, {}, {}}, {{}, {}, 
             Annotation[{
               Directive[
                Opacity[1.], 
                AbsoluteThickness[2], 
                RGBColor[
                0.6666666666666666, 0.6666666666666666, 0.6666666666666666], 
                Thickness[0.002]], 
               
               Line[{1, 71, 65, 60, 56, 53, 51, 2, 3, 4, 5, 6, 7, 8, 9, 10, 
                11, 12, 13, 14, 15, 16, 17, 18, 19, 20, 21, 22, 23, 24, 25, 
                26, 27, 28, 29, 30, 31, 32, 33, 34, 35, 36, 37, 38, 39, 40, 
                41, 42, 43, 44, 45, 46, 47, 48, 49, 72, 66, 61, 57, 54, 52, 
                73, 67, 62, 58, 55, 74, 68, 63, 59, 75, 69, 64, 76, 70, 77, 
                50}]}, "Charting`Private`Tag#1"]}}], {}}, <|
         "HighlightElements" -> <|
           "Label" -> {"XYLabel"}, "Ball" -> {"InterpolatedBall"}|>, 
          "LayoutOptions" -> <|
           "PlotRange" -> {{35.00000044, 56.55999956}, {7.181946157899958, 
             10.315866806866072`}}, 
            "Frame" -> {{False, False}, {False, False}}, 
            "AxesOrigin" -> {35.00000044000008, 7.181946157899974}, 
            "ImageSize" -> {280, 280/GoldenRatio}, "Axes" -> {True, True}, 
            "LabelStyle" -> {}, "AspectRatio" -> GoldenRatio^(-1), 
            "DefaultStyle" -> {
              Directive[
               Opacity[1.], 
               AbsoluteThickness[2], 
               RGBColor[
               0.6666666666666666, 0.6666666666666666, 0.6666666666666666], 
               Thickness[0.002]]}, 
            "HighlightLabelingFunctions" -> <|"CoordinatesToolOptions" -> ({
                Identity[
                 Part[#, 1]], 
                Identity[
                 Part[#, 2]]}& ), 
              "ScalingFunctions" -> {{Identity, Identity}, {
                Identity, Identity}}|>, "Primitives" -> {{{{}, {
                 EdgeForm[], 
                 Directive[
                  RGBColor[
                  0.6666666666666666, 0.6666666666666666, 0.6666666666666666], 
                  Opacity[0.2]], 
                 GraphicsGroup[{{
                    Polygon[CompressedData["
1:eJxl1Gs0lAkcBvBRWrVss6vR1uCd22tWodWRa9IzV2O81SA0GramcfaEZd1S
m1i6j6wop9alkqNOKcbJpljKrixDm4oNqZxyOVqKYaWy2dkP+2k//M9zfuc8
H55Pf446LjByHo1G22S8fzNnQDef9r0AHfq3bdvXEfjPOrz5XFFrg5uzrZ9W
+FL/8zF9/N354SS8d9aeqpNSuJFX+T5bReJ212WiVULB2XTOfpnRImFh2R9i
Ckf2aYLPbyXRXJHlOCCikBsy8L2j0e2HY7zmBBSKNeIuhJHYNKVqtDC6lO/0
Qa8k8WDbBhkTFFarBfxgo59Z0jUKbwprbp1u2BdKYujP1/HRXhTOCFw/ygsh
sXNL/8xuTwrPJ8fsbYwebepIP+RB4fakQX4hmMSCFZtrDM4UTIPLRW8CSFg+
tnpo70ThfIuhiqUgsax6ul/kQEHMmhl02USikD38dcBK49789XP1G0kQ2Y9e
RaygoH6yeJnM6IDgp+HuTAoGm6K4ESmJqJvb80stKbTcZM55ikikRPOqehZT
qBwjhWoBiTSx6a0pCwr3GxrUu0DCpGpKMs9obXx3As3oA7aD7XRzCpFNDzK1
60lYO+6W/dLpj3hz+yq2HYnDqxj7jxf4I2VRoduDhSQ0Iz2OYxp/tJVPrKl7
xcPZnoV73Vb5Y3j6ggvRyUNlPY4UTsoh3EPLL6rhwTnsvGlOvRxrHU6GBhbz
cOilBc7sl8MkZHUOL4MHL10/q0Amx2Xlxd5YDQ9frXoaS1rKQS9Wpk/48aA8
N5Cqf+SHUofu9BwnHpr0jHcfSvyQV7SzT7OEh+yVFdbsaD+4WW4MrZ7hwiFN
Maty9sPW0Fmw+rjw0tpQ9u9k6L7SdbCxkQtCOxFGvy2DS85iu/QyLhKF490H
tDI8sWOwkrK44DtveT8UJMPc2Fn3F99yUfFZa59muQwF1pdufbOZi4vlO5zi
X/hi6p1l6ZdeXCR7mq378ZIv4taq+i0ILkpml0xcjfWFW/Q9J40JFz675YwA
D1/0Prr+zDDEgW746DT9gxRNpd+ZFus5yKNP+oa3SBEYlqhN03HwMObOulO5
Utwxr/mkN5+DkfpzhtEQKcpP9swo9nAQ91vZ0vtsKayu0WRzERzom6697RiS
wJO493GrkIMDb1Zm1JdLsDeT22/B56DieVuKR7IE7rYp5kfMObjamOx0z0sC
KpF5hnjNhq3SL3DKVIKx5qSs0U421AN2bq5tYiinyRddN9hYUBbdoD4uRu6O
Yn/PIjaWE49/IsLEiOO70zsz2JiXFRQzzRKjNeqtjzaSDZXur1zVSxF2xfPb
U/zZYJibqCqviTB+YTjxmTMbJUqrQds9IpxOPJ2mZrBxdlvQE6ZIhLsx9s2e
UywkbC046bJIBG1a0PbBOhZKs+TjHr8LMRvobXcwkwVJElnXfkqIhPGoghMb
WPhZYSZJDRfifWvJy26GsT+4xKf2CyGYja6GY/0ERiqPPh4YF+Dv+5FM13IC
prELPRyuC6BQmi1lJBCQX+ortioUYIZnPVEbSmC0ublDmy3ArxEnIn6QE2jo
Wht155AAZYtqrGZEBPjh09fV+wWgp7InroBA77mg8KoMAVq8qyPM1hOoFmbq
uo3/LCk5NX+ND4F/AAUPGXY=
                    "]]}}]}, {}, {}}, {{}, {}, 
                Annotation[{
                  Directive[
                   Opacity[1.], 
                   AbsoluteThickness[2], 
                   RGBColor[
                   0.6666666666666666, 0.6666666666666666, 
                    0.6666666666666666], 
                   Thickness[0.002]], 
                  Line[CompressedData["
1:eJwVzn0wlAkAx/FV26nj2jutplaefXb3safQaeQ16bev1noqL6HVcrWtuQnH
eUtdIvS6cqJMnZdKO2pKeZlcKke5k2PpUnEhlSkvo6O8nVQut/fHb77z+e/H
08QGRMxjMBgbjfu/Of2V8xkHRGg3vG/dsZ5AtTijssvoxKSU/LVeBHrOB4ZV
pYvQ7FkdbrqBgDBs+oYmUwRWCjl+FQTqO9dF3jssQumiGssZCYGRpqZ2XbYI
v4efDP9JSUB5ubfYslCEGYHV+O0QAsyYhW52N0TwU5kuZccTGK449rR/TIR/
H0ZwnMsI6AeWeN3+WgxOg/PE8T4Cv/qZylLCxPjYUvK6i82FLJGqbTstRvxY
ZMHJjVzos5Rjbn+KMRvgaXMog4v4bQWnnBZJoEsN3DFQy8W57YHPOBIJ7kfb
NrlPcVGishyw3ivBmYQzqRo2CbaZibriugRjF4cSXjiSUFf+k6t+LcHuOGFb
si+JeVmB0dNcKVoi33vpIkgsJ57+QoRKESt0ZXWkk1hQGlWvOSFF7s5iX/ci
Epp+GxfnVilU09SrzpskrFU+AVNMGUabErNGOkhca0hyeOAhA53AOUu8JVH+
sjXZLUkGV+tks6NmPBx8tyq9rkyGfRn8PnMhD4bG6+/bB2VwJx583iLmIfaP
0qUPSTksrzMUc+E8DNednxgJlqPsVPeM314eHkffW386V457ZjVf9OTzkMea
9A5rliMgNEGXWslD5dCxadYnORr1PzKLDTx47VGy/d280fPkxouJQR5KZpeM
X4vxhkvUAwetCR9J7qbrf77sjdh16j5zgo9LZTsd4l55Y+qDhf4bDz7Kv2rp
1S5XoMDq8p3vt/AhdNz6cTBQgbnRc66vfuAjQTzWdVCnwDMbNjcxiw9CNx7K
uquAU85im7RSPjx0K2jbDwp0Xe081NDAh12q36za0QfbQmbB7eUje1W5FRnl
AxeLTSHVM3w0GtgfPpX4IK9oV692iQCq8/0phic+0Nt1peU4CPDt6ucxlIUS
rGJV2riPAB6VfdwChRJXVJd6YrQCHH5tjrOZSpgEr8kRpAvgGHqBmVOnxDq7
UyEBxQJU1OFo4aQS4r2M/KIaAc51L9znstoXQ9MXnYgOAbTD3fajWl+0lo2v
rX0jwJHV7MwTBb5IXlTo8mghBSv7PYrfOnwRZ2ZbRdpQOGg90MYyoxHR+ChD
t4GCSdWUbJ45DV1cVzwDFFKlzDtTRj+sr9fsNjo5SlDVvZhGxSgl1ogoRN7a
ka+3oNF8izPnLqHgH/Q8zJVDY2JFUeywnAKR/eRN+EoammeLlyk2USgkh77z
X0UjN3/DXJ3Ry6qn+yR2NKTcmQGnzRQsnlo+tnWgcaF5oorrR2HByi01E440
mEFlknf+FEYa29MOu9G4OzmhvBhEYdfWvpk97jReTo7argimMPj327goDxpn
Rc6f5Rn9woKl9fOksfbOmfr9IRQebd+o4IDGGo1IGKSisHlK3WAuoqEXOnwy
GN12JNpjzuhirbQToRSayrPs+yXGv8H9B+y3UZCIC0v/ktI4ul8bdMHou51X
iBYZDUfmnO0yNQXPXbdP18pp3Myr+Jht9K3Zli/LvWkcN8Tdnx9G4T+swAt2

                   "]]}, "Charting`Private`Tag#1"]}}, {}}, "GCFlag" -> True|>,
           "Meta" -> <|
           "DefaultHighlight" -> {"Dynamic", None}, "Index" -> {}, "Function" -> 
            Plot, "GroupHighlight" -> False|>|>, "DynamicHighlight"]], {{{
          {RGBColor[0.368417, 0.506779, 0.709798], 
           
           StyleBox[{{}, {
              LineBox[{{35., 7.002736867117865}, {35., 7.55994332410522}}], 
              LineBox[{{35., 7.55994332410522}, {35., 8.117149781092575}}]}},
            Antialiasing->False]}, 
          {RGBColor[0.368417, 0.506779, 0.709798], 
           
           StyleBox[{{}, {
              LineBox[{{42., 7.62278700984424}, {42., 8.337792092253023}}], 
              LineBox[{{42., 8.337792092253023}, {42., 9.052797174661807}}]}},
            Antialiasing->False]}, 
          {RGBColor[0.368417, 0.506779, 0.709798], 
           
           StyleBox[{{}, {
              LineBox[{{56., 9.84614342093274}, {56., 10.165395006027614`}}], 
              LineBox[{{56., 10.165395006027614`}, {56., 
               10.484646591122488`}}]}},
            Antialiasing->False]}}, {
          {RGBColor[0.368417, 0.506779, 0.709798], 
           
           StyleBox[{
             GeometricTransformationBox[
              LineBox[{}], {{{1., 0.}, {0., 1.}}, {0., 0.}}], 
             GeometricTransformationBox[
              LineBox[{{{35., 8.117149781092575}, 
                 Offset[{3, 0}, {35., 8.117149781092575}]}, {{35., 
                 8.117149781092575}, 
                 Offset[{-3, 0}, {35., 8.117149781092575}]}, {{35., 
                 7.002736867117865}, 
                 Offset[{3, 0}, {35., 7.002736867117865}]}, {{35., 
                 7.002736867117865}, 
                 Offset[{-3, 0}, {35., 7.002736867117865}]}}], {{{1., 0.}, {
               0., 1.}}, {0., 0.}}]},
            Antialiasing->False]}, 
          {RGBColor[0.368417, 0.506779, 0.709798], 
           
           StyleBox[{
             GeometricTransformationBox[
              LineBox[{}], {{{1., 0.}, {0., 1.}}, {0., 0.}}], 
             GeometricTransformationBox[
              LineBox[{{{42., 9.052797174661807}, 
                 Offset[{3, 0}, {42., 9.052797174661807}]}, {{42., 
                 9.052797174661807}, 
                 Offset[{-3, 0}, {42., 9.052797174661807}]}, {{42., 
                 7.62278700984424}, 
                 Offset[{3, 0}, {42., 7.62278700984424}]}, {{42., 
                 7.62278700984424}, 
                 Offset[{-3, 0}, {42., 7.62278700984424}]}}], {{{1., 0.}, {0.,
                1.}}, {0., 0.}}]},
            Antialiasing->False]}, 
          {RGBColor[0.368417, 0.506779, 0.709798], 
           
           StyleBox[{
             GeometricTransformationBox[
              LineBox[{}], {{{1., 0.}, {0., 1.}}, {0., 0.}}], 
             GeometricTransformationBox[
              LineBox[{{{56., 10.484646591122488`}, 
                 Offset[{3, 0}, {56., 10.484646591122488`}]}, {{56., 
                 10.484646591122488`}, 
                 Offset[{-3, 0}, {56., 10.484646591122488`}]}, {{56., 
                 9.84614342093274}, 
                 Offset[{3, 0}, {56., 9.84614342093274}]}, {{56., 
                 9.84614342093274}, 
                 Offset[{-3, 0}, {56., 9.84614342093274}]}}], {{{1., 0.}, {0.,
                1.}}, {0., 0.}}]},
            Antialiasing->False]}}}, 
        InterpretationBox[{
          TagBox[
           TagBox[
            {RGBColor[0.368417, 0.506779, 0.709798], PointSize[
             0.012833333333333334`], AbsoluteThickness[2], 
             PointBox[{{35., 7.55994332410522}, {42., 8.337792092253023}, {
              56., 10.165395006027614`}}]},
            Annotation[#, "Charting`Private`Tag#1"]& ],
           {
           "WolframDynamicHighlight", <|
            "Label" -> {"XYLabel"}, "Ball" -> {"IndicatedBall"}|>}], 
          DynamicBox[(Charting`HighlightActionBox["DynamicHighlight", {}, 
            Slot["HighlightElements"], 
            Slot["LayoutOptions"], 
            Slot["Meta"], 
            Charting`HighlightActionFunction["DynamicHighlight", {{
               Annotation[{
                 Directive[
                  PointSize[0.012833333333333334`], 
                  RGBColor[0.368417, 0.506779, 0.709798], 
                  AbsoluteThickness[2]], 
                 
                 Point[{{35., 7.55994332410522}, {42., 8.337792092253023}, {
                  56., 10.165395006027614`}}]}, "Charting`Private`Tag#1"]}}, <|
             "HighlightElements" -> <|
               "Label" -> {"XYLabel"}, "Ball" -> {"IndicatedBall"}|>, 
              "LayoutOptions" -> <|
               "PlotRange" -> {{34.56250000000008, 56.}, {6.809297438006513, 
                 10.484646591122488`}}, 
                "Frame" -> {{False, False}, {False, False}}, 
                "AxesOrigin" -> {34.56250000000008, 6.809297438006513}, 
                "ImageSize" -> {360, 360/GoldenRatio}, "Axes" -> {True, True},
                 "LabelStyle" -> {}, "AspectRatio" -> GoldenRatio^(-1), 
                "DefaultStyle" -> {
                  Directive[
                   PointSize[0.012833333333333334`], 
                   RGBColor[0.368417, 0.506779, 0.709798], 
                   AbsoluteThickness[2]]}, 
                "HighlightLabelingFunctions" -> <|
                 "CoordinatesToolOptions" -> ({
                    Identity[
                    Part[#, 1]], 
                    Identity[
                    Part[#, 2]]}& ), 
                  "ScalingFunctions" -> {{Identity, Identity}, {
                    Identity, Identity}}|>, "Primitives" -> {}, "GCFlag" -> 
                False|>, 
              "Meta" -> <|
               "DefaultHighlight" -> {"Dynamic", None}, "Index" -> {}, 
                "Function" -> ListPlot, "GroupHighlight" -> False|>|>]]& )[<|
            "HighlightElements" -> <|
              "Label" -> {"XYLabel"}, "Ball" -> {"IndicatedBall"}|>, 
             "LayoutOptions" -> <|
              "PlotRange" -> {{34.56250000000008, 56.}, {6.809297438006513, 
                10.484646591122488`}}, 
               "Frame" -> {{False, False}, {False, False}}, 
               "AxesOrigin" -> {34.56250000000008, 6.809297438006513}, 
               "ImageSize" -> {360, 360/GoldenRatio}, "Axes" -> {True, True}, 
               "LabelStyle" -> {}, "AspectRatio" -> GoldenRatio^(-1), 
               "DefaultStyle" -> {
                 Directive[
                  PointSize[0.012833333333333334`], 
                  RGBColor[0.368417, 0.506779, 0.709798], 
                  AbsoluteThickness[2]]}, 
               "HighlightLabelingFunctions" -> <|"CoordinatesToolOptions" -> ({
                   Identity[
                    Part[#, 1]], 
                   Identity[
                    Part[#, 2]]}& ), 
                 "ScalingFunctions" -> {{Identity, Identity}, {
                   Identity, Identity}}|>, "Primitives" -> {}, "GCFlag" -> 
               False|>, 
             "Meta" -> <|
              "DefaultHighlight" -> {"Dynamic", None}, "Index" -> {}, 
               "Function" -> ListPlot, "GroupHighlight" -> False|>|>],
           
           ImageSizeCache->{{4.503599627370496*^15, -4.503599627370496*^15}, {
            4.503599627370496*^15, -4.503599627370496*^15}}]},
         Annotation[{{
            Annotation[{
              Directive[
               PointSize[0.012833333333333334`], 
               RGBColor[0.368417, 0.506779, 0.709798], 
               AbsoluteThickness[2]], 
              
              Point[{{35., 7.55994332410522}, {42., 8.337792092253023}, {56., 
               10.165395006027614`}}]}, "Charting`Private`Tag#1"]}}, <|
          "HighlightElements" -> <|
            "Label" -> {"XYLabel"}, "Ball" -> {"IndicatedBall"}|>, 
           "LayoutOptions" -> <|
            "PlotRange" -> {{34.56250000000008, 56.}, {6.809297438006513, 
              10.484646591122488`}}, 
             "Frame" -> {{False, False}, {False, False}}, 
             "AxesOrigin" -> {34.56250000000008, 6.809297438006513}, 
             "ImageSize" -> {360, 360/GoldenRatio}, "Axes" -> {True, True}, 
             "LabelStyle" -> {}, "AspectRatio" -> GoldenRatio^(-1), 
             "DefaultStyle" -> {
               Directive[
                PointSize[0.012833333333333334`], 
                RGBColor[0.368417, 0.506779, 0.709798], 
                AbsoluteThickness[2]]}, 
             "HighlightLabelingFunctions" -> <|"CoordinatesToolOptions" -> ({
                 Identity[
                  Part[#, 1]], 
                 Identity[
                  Part[#, 2]]}& ), 
               "ScalingFunctions" -> {{Identity, Identity}, {
                 Identity, Identity}}|>, "Primitives" -> {}, "GCFlag" -> 
             False|>, 
           "Meta" -> <|
            "DefaultHighlight" -> {"Dynamic", None}, "Index" -> {}, 
             "Function" -> ListPlot, "GroupHighlight" -> False|>|>, 
          "DynamicHighlight"]], {{}, {}}}},
      AspectRatio->NCache[GoldenRatio^(-1), 0.6180339887498948],
      Axes->{True, True},
      AxesLabel->{
        FormBox[
         TagBox["\"days\"", HoldForm], TraditionalForm], 
        FormBox[
         TagBox["\"Log(Radiance)\"", HoldForm], TraditionalForm]},
      AxesOrigin->{35.00000044000008, 7.181946157899974},
      DisplayFunction->Identity,
      Frame->{{False, False}, {False, False}},
      FrameLabel->{{None, None}, {None, None}},
      FrameTicks->{{Automatic, Automatic}, {Automatic, Automatic}},
      GridLines->{None, None},
      GridLinesStyle->Directive[
        GrayLevel[0.5, 0.4]],
      ImagePadding->{{27.939096134092892`, 29.123047915372013`}, {
       14.171874999999204`, 17.171875}},
      ImageSize->300,
      Method->{
       "DefaultBoundaryStyle" -> Automatic, 
        "DefaultGraphicsInteraction" -> {
         "Version" -> 1.2, "TrackMousePosition" -> {True, False}, 
          "Effects" -> {
           "Highlight" -> {"ratio" -> 2}, "HighlightPoint" -> {"ratio" -> 2}, 
            "Droplines" -> {
             "freeformCursorMode" -> True, 
              "placement" -> {"x" -> "All", "y" -> "None"}}}}, 
        "DefaultMeshStyle" -> AbsolutePointSize[6], "ScalingFunctions" -> 
        None, "CoordinatesToolOptions" -> {"DisplayFunction" -> ({
            (Identity[#]& )[
             Part[#, 1]], 
            (Identity[#]& )[
             Part[#, 2]]}& ), "CopiedValueFunction" -> ({
            (Identity[#]& )[
             Part[#, 1]], 
            (Identity[#]& )[
             Part[#, 2]]}& )}, "AxesInFront" -> True},
      PlotRange->{{35.00000044, 56.55999956}, {7.181946157899958, 
       10.315866806866072`}},
      PlotRangeClipping->True,
      PlotRangePadding->{{
         Scaled[0.02], 
         Scaled[0.02]}, {0, 0}},
      Ticks->{Automatic, Automatic}], {480., -97.34035322810844}, 
     ImageScaled[{0.5, 0.5}], {300, 185.41019662496845},
     BaseStyle->{Graphics3DBoxOptions -> {SphericalRegion -> False}}]}, {}},
  ImageSize->{660., 300},
  PlotRangePadding->{6, 5}]], "Output",
 CellChangeTimes->{3.915901787914538*^9, 3.915901830748634*^9, 
  3.915901936915658*^9, 3.921935678285809*^9},
 CellLabel->"Out[77]=",ExpressionUUID->"56be88bf-bcf5-4735-b768-5799d8eeee50"],

Cell[BoxData["\<\"600 nCi\"\>"], "Print",
 CellChangeTimes->{3.9159017871460366`*^9, 3.915901830025671*^9, 
  3.915901935121867*^9, 3.9219356786871862`*^9},
 CellLabel->
  "During evaluation of \
In[72]:=",ExpressionUUID->"5b61e2cb-d7be-41f9-ab72-9d567e746b2c"],

Cell[BoxData[
 GraphicsBox[{{}, {InsetBox[
     GraphicsBox[{{}, 
       InterpretationBox[{
         TagBox[
          TagBox[
           {RGBColor[0.368417, 0.506779, 0.709798], PointSize[
            0.012833333333333334`], AbsoluteThickness[2], 
            PointBox[CompressedData["
1:eJxTTMoPSmViYGCQB2IQPWsmCOy038Q8PUTMb5O9Zkz/oa8ae+xV/097Mm33
zv075FpfB+7YZx+bGMh/U/XS/iUFtlzXFx+wnzVLaNeL/nv73wSCVBy0D6p4
zpJ65ul+E2MQOGz/fPeTTM2WN/trRNa5P6w6Yv/N033KiZkf9x/5qgG04aj9
6VVXNm7d9mU/z/XFQBOP22uzCvXUOX/fHwK28IT9KcuaMu9rP/bPAbvvpL1r
4NajkyR+7n9SBTLwlP0eM8UdTr++79cBu/eM/eyfph1f93zdXwJyXsFZ+yQG
y2MdJz/t3wN2/zl7UVWRlez/3+0H+ZmB4YL9285713QcX+xfBvbPBfvZ+lF9
bksf7vd6CLLgov3t03emeiy6tv8d2H8X7RkPcx1QDTy6f9IhkAcu2b9zWufW
VNpsbwb272V7VvVpB9zjj9nfAnnn+mV7IyvVZn65q/Z1YP9fsS/Yq/FrS/E9
eyWQc4Dicxg1blyY99j+GDg8rtrPU9apUjvy3D4rDQSu2avv/L9uzvrX9nzg
8Lluz2u7+n9W2nv7Te4gB163P/nu87v5ZR/tw8DhdcN+yzWFlyoqn+1/gYz7
esPefttnyYV7v9jPA4ffTfvGfXvK97p8swcAaDAEbA==
             "]]},
           Annotation[#, "Charting`Private`Tag#1"]& ],
          {
          "WolframDynamicHighlight", <|
           "Label" -> {"XYLabel"}, "Ball" -> {"IndicatedBall"}|>}], 
         DynamicBox[(Charting`HighlightActionBox["DynamicHighlight", {}, 
           Slot["HighlightElements"], 
           Slot["LayoutOptions"], 
           Slot["Meta"], 
           Charting`HighlightActionFunction["DynamicHighlight", {{
              Annotation[{
                Directive[
                 PointSize[0.012833333333333334`], 
                 RGBColor[0.368417, 0.506779, 0.709798], 
                 AbsoluteThickness[2]], 
                Point[CompressedData["
1:eJxTTMoPSmViYGCQB2IQPWsmCOy038Q8PUTMb5O9Zkz/oa8ae+xV/097Mm33
zv075FpfB+7YZx+bGMh/U/XS/iUFtlzXFx+wnzVLaNeL/nv73wSCVBy0D6p4
zpJ65ul+E2MQOGz/fPeTTM2WN/trRNa5P6w6Yv/N033KiZkf9x/5qgG04aj9
6VVXNm7d9mU/z/XFQBOP22uzCvXUOX/fHwK28IT9KcuaMu9rP/bPAbvvpL1r
4NajkyR+7n9SBTLwlP0eM8UdTr++79cBu/eM/eyfph1f93zdXwJyXsFZ+yQG
y2MdJz/t3wN2/zl7UVWRlez/3+0H+ZmB4YL9285713QcX+xfBvbPBfvZ+lF9
bksf7vd6CLLgov3t03emeiy6tv8d2H8X7RkPcx1QDTy6f9IhkAcu2b9zWufW
VNpsbwb272V7VvVpB9zjj9nfAnnn+mV7IyvVZn65q/Z1YP9fsS/Yq/FrS/E9
eyWQc4Dicxg1blyY99j+GDg8rtrPU9apUjvy3D4rDQSu2avv/L9uzvrX9nzg
8Lluz2u7+n9W2nv7Te4gB163P/nu87v5ZR/tw8DhdcN+yzWFlyoqn+1/gYz7
esPefttnyYV7v9jPA4ffTfvGfXvK97p8swcAaDAEbA==
                 "]]}, "Charting`Private`Tag#1"]}}, <|
            "HighlightElements" -> <|
              "Label" -> {"XYLabel"}, "Ball" -> {"IndicatedBall"}|>, 
             "LayoutOptions" -> <|
              "PlotRange" -> {{0.09375000000000043, 
                0.40000000000000024`}, {-1.800158182933526, 
                1.3917822530019353`}}, 
               "Frame" -> {{False, False}, {False, False}}, 
               "AxesOrigin" -> {0.09375000000000043, -1.800158182933526}, 
               "ImageSize" -> {300, 300/GoldenRatio}, "Axes" -> {True, True}, 
               "LabelStyle" -> {}, "AspectRatio" -> GoldenRatio^(-1), 
               "DefaultStyle" -> {
                 Directive[
                  PointSize[0.012833333333333334`], 
                  RGBColor[0.368417, 0.506779, 0.709798], 
                  AbsoluteThickness[2]]}, 
               "HighlightLabelingFunctions" -> <|"CoordinatesToolOptions" -> ({
                   Identity[
                    Part[#, 1]], 
                   Exp[
                    Part[#, 2]]}& ), 
                 "ScalingFunctions" -> {{Identity, Identity}, {Log, Exp}}|>, 
               "Primitives" -> {}, "GCFlag" -> False|>, 
             "Meta" -> <|
              "DefaultHighlight" -> {"Dynamic", None}, "Index" -> {}, 
               "Function" -> ListLogPlot, "GroupHighlight" -> False|>|>]]& )[<|
           "HighlightElements" -> <|
             "Label" -> {"XYLabel"}, "Ball" -> {"IndicatedBall"}|>, 
            "LayoutOptions" -> <|
             "PlotRange" -> {{0.09375000000000043, 
               0.40000000000000024`}, {-1.800158182933526, 
               1.3917822530019353`}}, 
              "Frame" -> {{False, False}, {False, False}}, 
              "AxesOrigin" -> {0.09375000000000043, -1.800158182933526}, 
              "ImageSize" -> {300, 300/GoldenRatio}, "Axes" -> {True, True}, 
              "LabelStyle" -> {}, "AspectRatio" -> GoldenRatio^(-1), 
              "DefaultStyle" -> {
                Directive[
                 PointSize[0.012833333333333334`], 
                 RGBColor[0.368417, 0.506779, 0.709798], 
                 AbsoluteThickness[2]]}, 
              "HighlightLabelingFunctions" -> <|"CoordinatesToolOptions" -> ({
                  Identity[
                   Part[#, 1]], 
                  Exp[
                   Part[#, 2]]}& ), 
                "ScalingFunctions" -> {{Identity, Identity}, {Log, Exp}}|>, 
              "Primitives" -> {}, "GCFlag" -> False|>, 
            "Meta" -> <|
             "DefaultHighlight" -> {"Dynamic", None}, "Index" -> {}, 
              "Function" -> ListLogPlot, "GroupHighlight" -> False|>|>],
          
          ImageSizeCache->{{4.503599627370496*^15, -4.503599627370496*^15}, {
           4.503599627370496*^15, -4.503599627370496*^15}}]},
        Annotation[{{
           Annotation[{
             Directive[
              PointSize[0.012833333333333334`], 
              RGBColor[0.368417, 0.506779, 0.709798], 
              AbsoluteThickness[2]], 
             Point[CompressedData["
1:eJxTTMoPSmViYGCQB2IQPWsmCOy038Q8PUTMb5O9Zkz/oa8ae+xV/097Mm33
zv075FpfB+7YZx+bGMh/U/XS/iUFtlzXFx+wnzVLaNeL/nv73wSCVBy0D6p4
zpJ65ul+E2MQOGz/fPeTTM2WN/trRNa5P6w6Yv/N033KiZkf9x/5qgG04aj9
6VVXNm7d9mU/z/XFQBOP22uzCvXUOX/fHwK28IT9KcuaMu9rP/bPAbvvpL1r
4NajkyR+7n9SBTLwlP0eM8UdTr++79cBu/eM/eyfph1f93zdXwJyXsFZ+yQG
y2MdJz/t3wN2/zl7UVWRlez/3+0H+ZmB4YL9285713QcX+xfBvbPBfvZ+lF9
bksf7vd6CLLgov3t03emeiy6tv8d2H8X7RkPcx1QDTy6f9IhkAcu2b9zWufW
VNpsbwb272V7VvVpB9zjj9nfAnnn+mV7IyvVZn65q/Z1YP9fsS/Yq/FrS/E9
eyWQc4Dicxg1blyY99j+GDg8rtrPU9apUjvy3D4rDQSu2avv/L9uzvrX9nzg
8Lluz2u7+n9W2nv7Te4gB163P/nu87v5ZR/tw8DhdcN+yzWFlyoqn+1/gYz7
esPefttnyYV7v9jPA4ffTfvGfXvK97p8swcAaDAEbA==
              "]]}, "Charting`Private`Tag#1"]}}, <|
         "HighlightElements" -> <|
           "Label" -> {"XYLabel"}, "Ball" -> {"IndicatedBall"}|>, 
          "LayoutOptions" -> <|
           "PlotRange" -> {{0.09375000000000043, 
             0.40000000000000024`}, {-1.800158182933526, 
             1.3917822530019353`}}, 
            "Frame" -> {{False, False}, {False, False}}, 
            "AxesOrigin" -> {0.09375000000000043, -1.800158182933526}, 
            "ImageSize" -> {300, 300/GoldenRatio}, "Axes" -> {True, True}, 
            "LabelStyle" -> {}, "AspectRatio" -> GoldenRatio^(-1), 
            "DefaultStyle" -> {
              Directive[
               PointSize[0.012833333333333334`], 
               RGBColor[0.368417, 0.506779, 0.709798], 
               AbsoluteThickness[2]]}, 
            "HighlightLabelingFunctions" -> <|"CoordinatesToolOptions" -> ({
                Identity[
                 Part[#, 1]], 
                Exp[
                 Part[#, 2]]}& ), 
              "ScalingFunctions" -> {{Identity, Identity}, {Log, Exp}}|>, 
            "Primitives" -> {}, "GCFlag" -> False|>, 
          "Meta" -> <|
           "DefaultHighlight" -> {"Dynamic", None}, "Index" -> {}, "Function" -> 
            ListLogPlot, "GroupHighlight" -> False|>|>, 
         "DynamicHighlight"]], {{}, {}}},
      AspectRatio->NCache[GoldenRatio^(-1), 0.6180339887498948],
      Axes->{True, True},
      AxesLabel->{
        FormBox[
         TagBox["\"\[Rho]\"", HoldForm], TraditionalForm], 
        FormBox[
         TagBox["\"SSD\"", HoldForm], TraditionalForm]},
      AxesOrigin->{0.09375000000000043, -1.800158182933526},
      DisplayFunction->Identity,
      Frame->{{False, False}, {False, False}},
      FrameLabel->{{None, None}, {None, None}},
      FrameTicks->{{
         Charting`ScaledTicks[{Log, Exp}, {Log, Exp}, "Nice", 
          WorkingPrecision -> 15.954589770191003`, RotateLabel -> 0], 
         Charting`ScaledFrameTicks[{Log, Exp}]}, {Automatic, Automatic}},
      GridLines->{None, None},
      GridLinesStyle->Directive[
        GrayLevel[0.5, 0.4]],
      ImagePadding->{{11.409479435650766`, 13.99609395793891}, {
       14.171874999999147`, 17.171875}},
      ImageSize->300,
      Method->{
       "AxisPadding" -> Scaled[0.02], "DefaultBoundaryStyle" -> Automatic, 
        "DefaultGraphicsInteraction" -> {
         "Version" -> 1.2, "TrackMousePosition" -> {True, False}, 
          "Effects" -> {
           "Highlight" -> {"ratio" -> 2}, "HighlightPoint" -> {"ratio" -> 2}, 
            "Droplines" -> {
             "freeformCursorMode" -> True, 
              "placement" -> {"x" -> "All", "y" -> "None"}}}}, 
        "DefaultMeshStyle" -> AbsolutePointSize[6], "DefaultPlotStyle" -> {
          Directive[
           RGBColor[0.368417, 0.506779, 0.709798], 
           AbsoluteThickness[2]], 
          Directive[
           RGBColor[0.880722, 0.611041, 0.142051], 
           AbsoluteThickness[2]], 
          Directive[
           RGBColor[0.560181, 0.691569, 0.194885], 
           AbsoluteThickness[2]], 
          Directive[
           RGBColor[0.922526, 0.385626, 0.209179], 
           AbsoluteThickness[2]], 
          Directive[
           RGBColor[0.528488, 0.470624, 0.701351], 
           AbsoluteThickness[2]], 
          Directive[
           RGBColor[0.772079, 0.431554, 0.102387], 
           AbsoluteThickness[2]], 
          Directive[
           RGBColor[0.363898, 0.618501, 0.782349], 
           AbsoluteThickness[2]], 
          Directive[
           RGBColor[1, 0.75, 0], 
           AbsoluteThickness[2]], 
          Directive[
           RGBColor[0.647624, 0.37816, 0.614037], 
           AbsoluteThickness[2]], 
          Directive[
           RGBColor[0.571589, 0.586483, 0.], 
           AbsoluteThickness[2]], 
          Directive[
           RGBColor[0.915, 0.3325, 0.2125], 
           AbsoluteThickness[2]], 
          Directive[
           RGBColor[0.40082222609352647`, 0.5220066643438841, 0.85], 
           AbsoluteThickness[2]], 
          Directive[
           RGBColor[
           0.9728288904374106, 0.621644452187053, 0.07336199581899142], 
           AbsoluteThickness[2]], 
          Directive[
           RGBColor[0.736782672705901, 0.358, 0.5030266573755369], 
           AbsoluteThickness[2]], 
          Directive[
           RGBColor[0.28026441037696703`, 0.715, 0.4292089322474965], 
           AbsoluteThickness[2]]}, "DomainPadding" -> Scaled[0.02], 
        "PointSizeFunction" -> "SmallPointSize", "RangePadding" -> 
        Scaled[0.05], "OptimizePlotMarkers" -> True, "IncludeHighlighting" -> 
        "CurrentPoint", "HighlightStyle" -> Automatic, "OptimizePlotMarkers" -> 
        True, "CoordinatesToolOptions" -> {"DisplayFunction" -> ({
            Identity[
             Part[#, 1]], 
            Exp[
             Part[#, 2]]}& ), "CopiedValueFunction" -> ({
            Identity[
             Part[#, 1]], 
            Exp[
             Part[#, 2]]}& )}},
      PlotLabel->FormBox[
       "\"Optimal \[Rho] is 0.2; 59%of basic value\"", TraditionalForm],
      PlotRange->{{0.09375000000000043, 
       0.40000000000000024`}, {-1.800158182933526, 1.3917822530019353`}},
      PlotRangeClipping->True,
      PlotRangePadding->{{
         Scaled[0.02], 
         Scaled[0.02]}, {
         Scaled[0.02], 
         Scaled[0.05]}},
      Ticks->FrontEndValueCache[{Automatic, 
         Charting`ScaledTicks[{Log, Exp}, {Log, Exp}, "Nice", 
          WorkingPrecision -> 15.954589770191003`, RotateLabel -> 0]}, {
        Automatic, {{-1.6094379124341003`, 
           FormBox[
            TagBox[
             InterpretationBox[
              StyleBox["\"0.2\"", ShowStringCharacters -> False], 
              0.2`15.954589770191003, AutoDelete -> True], NumberForm[#, {
               DirectedInfinity[1], 1}]& ], TraditionalForm], {0.01, 
           0.}}, {-0.6931471805599453, 
           FormBox[
            TagBox[
             InterpretationBox[
              StyleBox["\"0.5\"", ShowStringCharacters -> False], 
              0.5`15.954589770191003, AutoDelete -> True], NumberForm[#, {
               DirectedInfinity[1], 1}]& ], TraditionalForm], {0.01, 0.}}, {
          0., 
           FormBox["1", TraditionalForm], {0.01, 0.}}, {0.6931471805599453, 
           FormBox["2", TraditionalForm], {0.01, 0.}}, {-2.3025850929940455`, 
           FormBox[
            TemplateBox[{0, 0}, "Spacer2"], TraditionalForm], {0.005, 
           0.}}, {-1.8971199848858813`, 
           FormBox[
            TemplateBox[{0, 0}, "Spacer2"], TraditionalForm], {0.005, 
           0.}}, {-1.2039728043259361`, 
           FormBox[
            TemplateBox[{0, 0}, "Spacer2"], TraditionalForm], {0.005, 
           0.}}, {-0.916290731874155, 
           FormBox[
            TemplateBox[{0, 0}, "Spacer2"], TraditionalForm], {0.005, 
           0.}}, {-0.5108256237659907, 
           FormBox[
            TemplateBox[{0, 0}, "Spacer2"], TraditionalForm], {0.005, 
           0.}}, {-0.35667494393873245`, 
           FormBox[
            TemplateBox[{0, 0}, "Spacer2"], TraditionalForm], {0.005, 
           0.}}, {-0.2231435513142097, 
           FormBox[
            TemplateBox[{0, 0}, "Spacer2"], TraditionalForm], {0.005, 
           0.}}, {-0.10536051565782628`, 
           FormBox[
            TemplateBox[{0, 0}, "Spacer2"], TraditionalForm], {0.005, 0.}}, {
          0.4054651081081644, 
           FormBox[
            TemplateBox[{0, 0}, "Spacer2"], TraditionalForm], {0.005, 0.}}, {
          1.0986122886681098`, 
           FormBox[
            TemplateBox[{0, 0}, "Spacer2"], TraditionalForm], {0.005, 0.}}, {
          1.3862943611198906`, 
           FormBox[
            TemplateBox[{0, 0}, "Spacer2"], TraditionalForm], {0.005, 0.}}, {
          1.6094379124341003`, 
           FormBox[
            TemplateBox[{0, 0}, "Spacer2"], TraditionalForm], {0.005, 0.}}, {
          1.791759469228055, 
           FormBox[
            TemplateBox[{0, 0}, "Spacer2"], TraditionalForm], {0.005, 0.}}, {
          1.9459101490553132`, 
           FormBox[
            TemplateBox[{0, 0}, "Spacer2"], TraditionalForm], {0.005, 0.}}, {
          2.0794415416798357`, 
           FormBox[
            TemplateBox[{0, 0}, "Spacer2"], TraditionalForm], {0.005, 0.}}, {
          2.1972245773362196`, 
           FormBox[
            TemplateBox[{0, 0}, "Spacer2"], TraditionalForm], {0.005, 0.}}, {
          2.302585092994046, 
           FormBox[
            TemplateBox[{0, 0}, "Spacer2"], TraditionalForm], {0.005, 
           0.}}}}]], {160., -97.34035322810844}, ImageScaled[{0.5, 0.5}], {300, 185.41019662496845},
     BaseStyle->{Graphics3DBoxOptions -> {SphericalRegion -> False}}], 
    InsetBox[
     GraphicsBox[{
       InterpretationBox[{
         TagBox[{GraphicsComplexBox[CompressedData["
1:eJw9lGlQk2cQx0FRZDxAjAdvrhcrFJAj49UYQf9JCAnhVcBYNUKsHJbhEKtU
xGoBgQGBETyLhlFASi06QhCwRQwG5RBEi4oKBpChHF7lCAgKjPbtB/thZ2fn
2f09u/+dWevAvZt3TzMyMvKm7T+f2aOZbhQvRFfOwM/P5hIwiZzFX35DiJBJ
XehPKwm8Lk7V9wwJsZp4+ELmTyC/d8H6m1+LIKiqmBmUQOCWj6nkiEqEIVlq
h/YyAcmPyyqbskT4oWIVX9xM56fLh/gPRUhSffJmjBHY76c+s9JMDD9e2ytz
LhM5uxQdhFiMoJE4F0rKRJ5yYS/7kBjRCSKXlggmGLON/YtLxYg7/6A8+SwT
/pr3J/3fiNGish5PqmRiWroiYozrDtOE6O67XUxYcfTlnB3u8I1RK5zMWJhR
EF4VeMId3UvvxHc7sxDYY7Nm9X13jH8WONzZxgJb6bl51ESCe2qTk91xLFyr
PuD0l0CCx0NepzYVsFDUff8g/4AEOzX71/Y+YCFp3OGo9qoEA9Wj5+pHWGis
Kf3Y3CeBLutiUAuLjb31BYsekR5I/37FqLWEjdfaXMO7rR6QmQ2urwxj40lE
rVvWSQ/oba+MxJ5m45T5iFR1zwO11jGJGRVsaPpTx8w/ecAmsvx6Zycb62Pk
DF++FB2THQqlKQd5UwuGr0VK0TXp18x14uDAWlO384VS2J65WGqxlYPLV4Oc
9v0txS/V56WiWA6K5je0B1vJ8DH+1z9v53Ngy9s+2aeQwWBTHhXSxEGUaKg1
KU0G/iPjVX4GDjhpwzvMdTKU7v/ok7mYC0Eai7KbkCF1Y6PzwAYulsf6TPnz
PLFUkFN4bjcXxx2KmGS4J2Zq/S7vyeCippEx8SnPE8Pt0ccyyrhQ5vYcaXzu
iTH14UeDbVx859wZucxSjhpS+d7NmIRA08VVy+Q4dNCl0p5BIvnNHFxMlIOh
W9RxxY4Eb8clk0ytHHoLyaYmVxLFWhzLHpGjUPlb5mlvEjltsw6vcfbCfEcp
byiIRPDrNsd/gr0gNX51zBBNIsWZkXhC7QWX1jHV2VQSTMcY2Z0WL0y8PBfw
4AKJJHZvk/lsCouSwkVXNSQqphosiqQUEpWvnlXUkpAXtl9YmC1EbWt/1O8k
Ac7x5wM77Sns8vZuX1FJ4l1dXXPacSEMCeMxGxYT8P22U/UNQaE/V8IcLKff
a5rjkvkUZm1zi47Wkah6ui6sNlmIpwLTqTRLAmEVAWfzLSncb5/ibSwlMcN+
yx8GHgWehWtxi5bE410bZQQopJh8cF5yl4StauxGYKIQdm85Wp4FgYPhX5W0
zaMQEGYjmCohYalf+MTOiUIZg1ufeIvES0vzYB9Xur45bUt9NYm6onTHHjEF
+3UrZ4TWkHiRq1CVHBUisq74wnRzArHuJrdH51A4OhFQpaB5S8rGusTLKUh4
Zpv19Lx9bwf3hQso7LTS93JoXlNKhOCzkILVgjy1ju5P9/QKp0FCIaQvP3I+
rV+ZKEHTSt8XvWF47p55BIxLRiXTaP7dhoj4z7Te2WR/iK8Dhag1WJxC80O3
d32IWUvP42df1Ejr5T3qXz2H5l/XDQRH0HyxKLvgmTsFQbiFQEv37xp6M6vS
gwJry7tLu+n/vtwzIr0pY7tuyf/7/BL/C4g6JzY=
            "], {{{}, 
              {RGBColor[
               0.6666666666666666, 0.6666666666666666, 0.6666666666666666], 
               Opacity[0.2], EdgeForm[None], 
               GraphicsGroupBox[
                PolygonBox[{{1, 78, 79, 50, 77, 70, 76, 64, 69, 75, 59, 63, 
                 68, 74, 55, 58, 62, 67, 73, 52, 54, 57, 61, 66, 72, 49, 48, 
                 47, 46, 45, 44, 43, 42, 41, 40, 39, 38, 37, 36, 35, 34, 33, 
                 32, 31, 30, 29, 28, 27, 26, 25, 24, 23, 22, 21, 20, 19, 18, 
                 17, 16, 15, 14, 13, 12, 11, 10, 9, 8, 7, 6, 5, 4, 3, 2, 51, 
                 53, 56, 60, 65, 71}}]]}, {}, {}}, {{}, {}, 
              TagBox[
               {RGBColor[
                0.6666666666666666, 0.6666666666666666, 0.6666666666666666], 
                Thickness[0.002], Opacity[1.], 
                LineBox[{1, 71, 65, 60, 56, 53, 51, 2, 3, 4, 5, 6, 7, 8, 9, 
                 10, 11, 12, 13, 14, 15, 16, 17, 18, 19, 20, 21, 22, 23, 24, 
                 25, 26, 27, 28, 29, 30, 31, 32, 33, 34, 35, 36, 37, 38, 39, 
                 40, 41, 42, 43, 44, 45, 46, 47, 48, 49, 72, 66, 61, 57, 54, 
                 52, 73, 67, 62, 58, 55, 74, 68, 63, 59, 75, 69, 64, 76, 70, 
                 77, 50}]},
               Annotation[#, "Charting`Private`Tag#1"]& ]}}], {}},
          {
          "WolframDynamicHighlight", <|
           "Label" -> {"XYLabel"}, "Ball" -> {"InterpolatedBall"}|>}], 
         DynamicBox[(Charting`HighlightActionBox["DynamicHighlight", {}, 
           Slot["HighlightElements"], 
           Slot["LayoutOptions"], 
           Slot["Meta"], 
           Charting`HighlightActionFunction["DynamicHighlight", {
             GraphicsComplex[CompressedData["
1:eJw9lGlQk2cQx0FRZDxAjAdvrhcrFJAj49UYQf9JCAnhVcBYNUKsHJbhEKtU
xGoBgQGBETyLhlFASi06QhCwRQwG5RBEi4oKBpChHF7lCAgKjPbtB/thZ2fn
2f09u/+dWevAvZt3TzMyMvKm7T+f2aOZbhQvRFfOwM/P5hIwiZzFX35DiJBJ
XehPKwm8Lk7V9wwJsZp4+ELmTyC/d8H6m1+LIKiqmBmUQOCWj6nkiEqEIVlq
h/YyAcmPyyqbskT4oWIVX9xM56fLh/gPRUhSffJmjBHY76c+s9JMDD9e2ytz
LhM5uxQdhFiMoJE4F0rKRJ5yYS/7kBjRCSKXlggmGLON/YtLxYg7/6A8+SwT
/pr3J/3fiNGish5PqmRiWroiYozrDtOE6O67XUxYcfTlnB3u8I1RK5zMWJhR
EF4VeMId3UvvxHc7sxDYY7Nm9X13jH8WONzZxgJb6bl51ESCe2qTk91xLFyr
PuD0l0CCx0NepzYVsFDUff8g/4AEOzX71/Y+YCFp3OGo9qoEA9Wj5+pHWGis
Kf3Y3CeBLutiUAuLjb31BYsekR5I/37FqLWEjdfaXMO7rR6QmQ2urwxj40lE
rVvWSQ/oba+MxJ5m45T5iFR1zwO11jGJGRVsaPpTx8w/ecAmsvx6Zycb62Pk
DF++FB2THQqlKQd5UwuGr0VK0TXp18x14uDAWlO384VS2J65WGqxlYPLV4Oc
9v0txS/V56WiWA6K5je0B1vJ8DH+1z9v53Ngy9s+2aeQwWBTHhXSxEGUaKg1
KU0G/iPjVX4GDjhpwzvMdTKU7v/ok7mYC0Eai7KbkCF1Y6PzwAYulsf6TPnz
PLFUkFN4bjcXxx2KmGS4J2Zq/S7vyeCippEx8SnPE8Pt0ccyyrhQ5vYcaXzu
iTH14UeDbVx859wZucxSjhpS+d7NmIRA08VVy+Q4dNCl0p5BIvnNHFxMlIOh
W9RxxY4Eb8clk0ytHHoLyaYmVxLFWhzLHpGjUPlb5mlvEjltsw6vcfbCfEcp
byiIRPDrNsd/gr0gNX51zBBNIsWZkXhC7QWX1jHV2VQSTMcY2Z0WL0y8PBfw
4AKJJHZvk/lsCouSwkVXNSQqphosiqQUEpWvnlXUkpAXtl9YmC1EbWt/1O8k
Ac7x5wM77Sns8vZuX1FJ4l1dXXPacSEMCeMxGxYT8P22U/UNQaE/V8IcLKff
a5rjkvkUZm1zi47Wkah6ui6sNlmIpwLTqTRLAmEVAWfzLSncb5/ibSwlMcN+
yx8GHgWehWtxi5bE410bZQQopJh8cF5yl4StauxGYKIQdm85Wp4FgYPhX5W0
zaMQEGYjmCohYalf+MTOiUIZg1ufeIvES0vzYB9Xur45bUt9NYm6onTHHjEF
+3UrZ4TWkHiRq1CVHBUisq74wnRzArHuJrdH51A4OhFQpaB5S8rGusTLKUh4
Zpv19Lx9bwf3hQso7LTS93JoXlNKhOCzkILVgjy1ju5P9/QKp0FCIaQvP3I+
rV+ZKEHTSt8XvWF47p55BIxLRiXTaP7dhoj4z7Te2WR/iK8Dhag1WJxC80O3
d32IWUvP42df1Ejr5T3qXz2H5l/XDQRH0HyxKLvgmTsFQbiFQEv37xp6M6vS
gwJry7tLu+n/vtwzIr0pY7tuyf/7/BL/C4g6JzY=
              "], {{{}, {
                 EdgeForm[], 
                 Directive[
                  RGBColor[
                  0.6666666666666666, 0.6666666666666666, 0.6666666666666666], 
                  Opacity[0.2]], 
                 GraphicsGroup[{
                   
                   Polygon[{{1, 78, 79, 50, 77, 70, 76, 64, 69, 75, 59, 63, 
                    68, 74, 55, 58, 62, 67, 73, 52, 54, 57, 61, 66, 72, 49, 
                    48, 47, 46, 45, 44, 43, 42, 41, 40, 39, 38, 37, 36, 35, 
                    34, 33, 32, 31, 30, 29, 28, 27, 26, 25, 24, 23, 22, 21, 
                    20, 19, 18, 17, 16, 15, 14, 13, 12, 11, 10, 9, 8, 7, 6, 5,
                     4, 3, 2, 51, 53, 56, 60, 65, 71}}]}]}, {}, {}}, {{}, {}, 
                Annotation[{
                  Directive[
                   Opacity[1.], 
                   AbsoluteThickness[2], 
                   RGBColor[
                   0.6666666666666666, 0.6666666666666666, 
                    0.6666666666666666], 
                   Thickness[0.002]], 
                  
                  Line[{1, 71, 65, 60, 56, 53, 51, 2, 3, 4, 5, 6, 7, 8, 9, 10,
                    11, 12, 13, 14, 15, 16, 17, 18, 19, 20, 21, 22, 23, 24, 
                   25, 26, 27, 28, 29, 30, 31, 32, 33, 34, 35, 36, 37, 38, 39,
                    40, 41, 42, 43, 44, 45, 46, 47, 48, 49, 72, 66, 61, 57, 
                   54, 52, 73, 67, 62, 58, 55, 74, 68, 63, 59, 75, 69, 64, 76,
                    70, 77, 50}]}, "Charting`Private`Tag#1"]}}], {}}, <|
            "HighlightElements" -> <|
              "Label" -> {"XYLabel"}, "Ball" -> {"InterpolatedBall"}|>, 
             "LayoutOptions" -> <|
              "PlotRange" -> {{35.00000044, 56.55999956}, {6.187837821230255, 
                8.504301348267006}}, 
               "Frame" -> {{False, False}, {False, False}}, 
               "AxesOrigin" -> {35.00000044000008, 6.187837821230269}, 
               "ImageSize" -> {280, 280/GoldenRatio}, "Axes" -> {True, True}, 
               "LabelStyle" -> {}, "AspectRatio" -> GoldenRatio^(-1), 
               "DefaultStyle" -> {
                 Directive[
                  Opacity[1.], 
                  AbsoluteThickness[2], 
                  RGBColor[
                  0.6666666666666666, 0.6666666666666666, 0.6666666666666666], 
                  Thickness[0.002]]}, 
               "HighlightLabelingFunctions" -> <|"CoordinatesToolOptions" -> ({
                   Identity[
                    Part[#, 1]], 
                   Identity[
                    Part[#, 2]]}& ), 
                 "ScalingFunctions" -> {{Identity, Identity}, {
                   Identity, Identity}}|>, "Primitives" -> {{{{}, {
                    EdgeForm[], 
                    Directive[
                    RGBColor[
                    0.6666666666666666, 0.6666666666666666, 
                    0.6666666666666666], 
                    Opacity[0.2]], 
                    GraphicsGroup[{{
                    Polygon[CompressedData["
1:eJxl1Gs0lAkABmBKyeky0nTxze3TxiKXOd12mmjfmTFmjK/QtJWYNpfWcUlb
NmlrEQ7hRNdV4xSytlUnl9CuNBrlEqlVqWiQY126WJehUTi13/7YX/vjPe95
/r2/XqvAfVv2zDAyMvKi829n9pbMNIoXoTtn6Kfn8wn8ZyK9OWOHdhkqpxvN
i2TU/5zo+/p5ZR0Jl9BbWVXuFNhbBy/voa19dpXbKKUQ0p8fuZC2RJxd8NyN
gjDcXKipJVFflO7QK6Fgt2H1rFDazSkRws8iCpaL8tTaeyS8xv1r5tG+oR0K
jqD9ZPcmOQEKKSYfnJbRfmXBCPZ2od2StrWhhkT/u+H94UIKuyx1fVzaoTu6
P8SspxDgZ1fUpCUxWNsSlyygMGe7a3Q07Vl2W3/X8ynwzV2KWzUkLHSLn9o6
Uihn8hoSb5NYVm7olqykIOWbbdFVkcgmB0J87ClErcPSFNrcEy+GdtlR2O3l
1bGKts83XaqvCAoDuVLWcAWJsMqAc/kWFB50TPM3lZE4FP5FafsCek+YtXC6
lESsm8md8XkUjk0GVCtpG5eOS2fQvtcYEf+5hEQSp6+ZMZfCkqRw8TXaLIcY
+d1WT0y+Oh/w8CKJFCdm4km1J5zbDKpzqSSC37Q7/B3sCZnx6+P6aBI57XOO
rHPyxEIHGX8kiESxBsezxxQo9P0184wXCf7OyyaZGgV05tLNzS4kkt/Ow6VE
BZjaJZ1XbUkIS7p5arkChw85V9kxSXzr1BW5wkKBWtL3vasxCd/c3qNNLzxg
UB95PNzOQ20Tc/JTngdGO6KPZ5TzcMK+iEWGe2C2xu/K3gweVsZ6T/vzPbBc
mFN4fg8PwjQ2ZTspR+qmJqehr3ngpo3uZGjlKDvw0TtzKQ9R4pG2pDQ5BI+N
1/jpubDh75jqV8qht66ICmnmomhhY0ewpRwf43/5404+F1euBTnu/0uGn2su
yMSxXBxcb+p6oVAGm7OXysy3cZE3vWj0eqQM3VN+LTxHLjbGKJg+Ahk6pzqV
vqZclAykGhif3GEdWXGjq4uD04wxmeq+O+qsYhIzKjl4GlHnmnXKHTqbq2Ox
Zzh4o8nVD25zh9xseGNVGAf7GgqWPCbdkf7dqnErKQdNtWUfW/ql0GZdCmpl
c5A0YX9Mc02KoZrx8w1jbBT1PDgkOCjFrpID6/sesnG95qDjn0Ipnox4nt5c
wAbH12PLuIkU99Ump3ri2AjstV639oEbJj4L7e9uZ2NWQXh14Ek39Cy/G9/j
xIYlV1fB3ekGnxi10tGMjRnpyggDzw2mCdE997pZ8C95f8r/rQStKquJpCoW
mHON/YvLJIi78LAi+RwLeb6L+ziHJYhOEDu3RrCQs1vZSUgkCBqLc6ZkLBzw
U59dbSaBH7/9NYPHQn66YkTwSIwk1ScvpoGA9IcVVc1ZYnxfuUYgaSFw29tU
elQlxog8tVNzhUB+36KNt74UQ1hdOTsogcCb4lRd74gIa4lHL+X+BEwi5whW
3hQhZEob+uNqAorCjouLs0WoaxuI+o0kMFhf35J2QgR9wkTM10sJVD/bEFaX
LMIzoel0mgUBG5XhZmCiCLbvuBq+OYGXuUpV6TERIuuLL85kECgXJ5S00X+m
04/O37uAwD+DNCc2
                    "]]}}]}, {}, {}}, {{}, {}, 
                   Annotation[{
                    Directive[
                    Opacity[1.], 
                    AbsoluteThickness[2], 
                    RGBColor[
                    0.6666666666666666, 0.6666666666666666, 
                    0.6666666666666666], 
                    Thickness[0.002]], 
                    Line[CompressedData["
1:eJwVznsw1AkAB3BKyfQgbQ+/ff1UHPLY6XXbRn1319q1fkLbVRvb5dEZj3Tl
kq4OYQhTep5aU8i5Tk2s0J20WuURqVOpaJFxHj2cxxKFqfvdH9/5zmfm+8fX
Omj/1r0zjIyMvOn835k9mplGCUJ05Qz+8nI+gTJRoqaVtt4wMn/fAgKvcxWq
kuNCRNUVX55pTsBWNX47KEkIuw8cLc+CQNWLjeG1KUK8EJhOp1sSGKira04/
KYQhcSJ281IC8sL2y4uzhaht7Y/+gyRgEjWHv+q2EKFTurCf1xB4V5ym7xkW
Yh3x5LUsgEB+76JNd74RQVBVMTs4kcBdX1PJMZUIw7K0Du01ApKfVlY2ZYnw
Y8VavriZ3mfIh/lPREhWffFhjBM46K8+v8ZMDH9e21tzLhM5exQdhFiM4NF4
F0rKRJ5ycS/7iBgxiSKXlkgmGHONA4pLxYi/9Lg85QITAZqPZwLei9Gisp5I
rmRiRoYicpzrDtPEmO4HXUxYcfTlnF3u8ItVK5zMWJhVEFEVdNod3cvvJ3Q7
sxDUY7N+3SN3THwVONzfwQJb6bl1zESCh2qTM93xLNysPuT0t0CCZ8NeZ7cU
sFDU/egw/5AEuzUHN/Q+ZiF5wuG49oYEg9VjF+tHWWisKf3c3CeBLutKcAuL
jf31BUuekh7I+GH1mLWEjXfaXMPAdg/IzIY2VYaz8Tyy1i3rjAf0ttdH486x
cdZ8VKp66IFa69ikUxVsaPrTxs2/eMAmqvxWZycbm2LlDD++FB1THQqlKQd5
04tGbkZJ0TXl38x14uDQBlO3S4VS2J6/UmqxnYNrN4KdDvwjxa/Vl6SiOA6K
Fja0h1jJ8Dnht7/u5XNgy9s51aeQwWBTHh3axEG0aLg1OV0G/lPjtf4GDjjp
I7vMdTKUHvzsm7mUC0E6i7KblCHNu9F5cDMXq+J8pwN4nlguyCm8uJeLkw5F
TDLCE7O1/tf2neKippEx+SXPEyPtMSdOlXGhzO051vjKE+Pqo0+H2rj43rkz
aqWlHDWk8qObMQmBpourlslx5LBLpT2DRMr7ebiSJAdDt6Tjuh0J3q6rJpla
OfQWki1NriSKtTiRPSpHofL3zHM+JHLa5hxd7+yFhY5S3nAwiZB3bY7/hnhB
avz2hCGGRKozI+m02gsureOqC2kkmI6xsvstXph8czHw8WUSyezeJvO5FJYk
R4huaEgYl4xJZsyj8KAhMuEr7Th3k3tjtI9PBlYpSkgcjlhR0raAQmC4jWCa
dnhF4IV8SwqP2qd53qUk/L7rVH1LUOjPlTCHyklwTr4a3G1PYY+PT/vqShLZ
ZH+onwOF6PVYmkp7Wdl4l3gVBQnPbKuetqV+8XM7JwplDG590l0Ss+y3/Wng
UeBZuBa3aEkM1DTHp/ApzNnhFhOjIxG2s+tT7Ab6j799USPtvg9DByIEFHZb
6Xs51STeWJqH+LpSSG1O31ZP+9kebxkB2iafnJc9IOEzFlA9T0jhlm4wJJJ2
U2qk4Cttq0V5ah3tuqIMxx4xBfuNa2aF1ZAQi7ILXrpTEERYCLS0dS+ucxok
FEL78qMW1pJwDbuTVelBgbVt4Ope2hXTDRZFUgpJyrcvK2j/BxL3GSA=
                    "]]}, "Charting`Private`Tag#1"]}}, {}}, "GCFlag" -> 
               True|>, 
             "Meta" -> <|
              "DefaultHighlight" -> {"Dynamic", None}, "Index" -> {}, 
               "Function" -> Plot, "GroupHighlight" -> False|>|>]]& )[<|
           "HighlightElements" -> <|
             "Label" -> {"XYLabel"}, "Ball" -> {"InterpolatedBall"}|>, 
            "LayoutOptions" -> <|
             "PlotRange" -> {{35.00000044, 56.55999956}, {6.187837821230255, 
               8.504301348267006}}, 
              "Frame" -> {{False, False}, {False, False}}, 
              "AxesOrigin" -> {35.00000044000008, 6.187837821230269}, 
              "ImageSize" -> {280, 280/GoldenRatio}, "Axes" -> {True, True}, 
              "LabelStyle" -> {}, "AspectRatio" -> GoldenRatio^(-1), 
              "DefaultStyle" -> {
                Directive[
                 Opacity[1.], 
                 AbsoluteThickness[2], 
                 RGBColor[
                 0.6666666666666666, 0.6666666666666666, 0.6666666666666666], 
                 Thickness[0.002]]}, 
              "HighlightLabelingFunctions" -> <|"CoordinatesToolOptions" -> ({
                  Identity[
                   Part[#, 1]], 
                  Identity[
                   Part[#, 2]]}& ), 
                "ScalingFunctions" -> {{Identity, Identity}, {
                  Identity, Identity}}|>, "Primitives" -> {{{{}, {
                   EdgeForm[], 
                   Directive[
                    RGBColor[
                    0.6666666666666666, 0.6666666666666666, 
                    0.6666666666666666], 
                    Opacity[0.2]], 
                   GraphicsGroup[{{
                    Polygon[CompressedData["
1:eJxl1Gs0lAkABmBKyeky0nTxze3TxiKXOd12mmjfmTFmjK/QtJWYNpfWcUlb
NmlrEQ7hRNdV4xSytlUnl9CuNBrlEqlVqWiQY126WJehUTi13/7YX/vjPe95
/r2/XqvAfVv2zDAyMvKi829n9pbMNIoXoTtn6Kfn8wn8ZyK9OWOHdhkqpxvN
i2TU/5zo+/p5ZR0Jl9BbWVXuFNhbBy/voa19dpXbKKUQ0p8fuZC2RJxd8NyN
gjDcXKipJVFflO7QK6Fgt2H1rFDazSkRws8iCpaL8tTaeyS8xv1r5tG+oR0K
jqD9ZPcmOQEKKSYfnJbRfmXBCPZ2od2StrWhhkT/u+H94UIKuyx1fVzaoTu6
P8SspxDgZ1fUpCUxWNsSlyygMGe7a3Q07Vl2W3/X8ynwzV2KWzUkLHSLn9o6
Uihn8hoSb5NYVm7olqykIOWbbdFVkcgmB0J87ClErcPSFNrcEy+GdtlR2O3l
1bGKts83XaqvCAoDuVLWcAWJsMqAc/kWFB50TPM3lZE4FP5FafsCek+YtXC6
lESsm8md8XkUjk0GVCtpG5eOS2fQvtcYEf+5hEQSp6+ZMZfCkqRw8TXaLIcY
+d1WT0y+Oh/w8CKJFCdm4km1J5zbDKpzqSSC37Q7/B3sCZnx6+P6aBI57XOO
rHPyxEIHGX8kiESxBsezxxQo9P0184wXCf7OyyaZGgV05tLNzS4kkt/Ow6VE
BZjaJZ1XbUkIS7p5arkChw85V9kxSXzr1BW5wkKBWtL3vasxCd/c3qNNLzxg
UB95PNzOQ20Tc/JTngdGO6KPZ5TzcMK+iEWGe2C2xu/K3gweVsZ6T/vzPbBc
mFN4fg8PwjQ2ZTspR+qmJqehr3ngpo3uZGjlKDvw0TtzKQ9R4pG2pDQ5BI+N
1/jpubDh75jqV8qht66ICmnmomhhY0ewpRwf43/5404+F1euBTnu/0uGn2su
yMSxXBxcb+p6oVAGm7OXysy3cZE3vWj0eqQM3VN+LTxHLjbGKJg+Ahk6pzqV
vqZclAykGhif3GEdWXGjq4uD04wxmeq+O+qsYhIzKjl4GlHnmnXKHTqbq2Ox
Zzh4o8nVD25zh9xseGNVGAf7GgqWPCbdkf7dqnErKQdNtWUfW/ql0GZdCmpl
c5A0YX9Mc02KoZrx8w1jbBT1PDgkOCjFrpID6/sesnG95qDjn0Ipnox4nt5c
wAbH12PLuIkU99Ump3ri2AjstV639oEbJj4L7e9uZ2NWQXh14Ek39Cy/G9/j
xIYlV1fB3ekGnxi10tGMjRnpyggDzw2mCdE997pZ8C95f8r/rQStKquJpCoW
mHON/YvLJIi78LAi+RwLeb6L+ziHJYhOEDu3RrCQs1vZSUgkCBqLc6ZkLBzw
U59dbSaBH7/9NYPHQn66YkTwSIwk1ScvpoGA9IcVVc1ZYnxfuUYgaSFw29tU
elQlxog8tVNzhUB+36KNt74UQ1hdOTsogcCb4lRd74gIa4lHL+X+BEwi5whW
3hQhZEob+uNqAorCjouLs0WoaxuI+o0kMFhf35J2QgR9wkTM10sJVD/bEFaX
LMIzoel0mgUBG5XhZmCiCLbvuBq+OYGXuUpV6TERIuuLL85kECgXJ5S00X+m
04/O37uAwD+DNCc2
                    "]]}}]}, {}, {}}, {{}, {}, 
                  Annotation[{
                    Directive[
                    Opacity[1.], 
                    AbsoluteThickness[2], 
                    RGBColor[
                    0.6666666666666666, 0.6666666666666666, 
                    0.6666666666666666], 
                    Thickness[0.002]], 
                    Line[CompressedData["
1:eJwVznsw1AkAB3BKyfQgbQ+/ff1UHPLY6XXbRn1319q1fkLbVRvb5dEZj3Tl
kq4OYQhTep5aU8i5Tk2s0J20WuURqVOpaJFxHj2cxxKFqfvdH9/5zmfm+8fX
Omj/1r0zjIyMvOn835k9mplGCUJ05Qz+8nI+gTJRoqaVtt4wMn/fAgKvcxWq
kuNCRNUVX55pTsBWNX47KEkIuw8cLc+CQNWLjeG1KUK8EJhOp1sSGKira04/
KYQhcSJ281IC8sL2y4uzhaht7Y/+gyRgEjWHv+q2EKFTurCf1xB4V5ym7xkW
Yh3x5LUsgEB+76JNd74RQVBVMTs4kcBdX1PJMZUIw7K0Du01ApKfVlY2ZYnw
Y8VavriZ3mfIh/lPREhWffFhjBM46K8+v8ZMDH9e21tzLhM5exQdhFiM4NF4
F0rKRJ5ycS/7iBgxiSKXlkgmGHONA4pLxYi/9Lg85QITAZqPZwLei9Gisp5I
rmRiRoYicpzrDtPEmO4HXUxYcfTlnF3u8ItVK5zMWJhVEFEVdNod3cvvJ3Q7
sxDUY7N+3SN3THwVONzfwQJb6bl1zESCh2qTM93xLNysPuT0t0CCZ8NeZ7cU
sFDU/egw/5AEuzUHN/Q+ZiF5wuG49oYEg9VjF+tHWWisKf3c3CeBLutKcAuL
jf31BUuekh7I+GH1mLWEjXfaXMPAdg/IzIY2VYaz8Tyy1i3rjAf0ttdH486x
cdZ8VKp66IFa69ikUxVsaPrTxs2/eMAmqvxWZycbm2LlDD++FB1THQqlKQd5
04tGbkZJ0TXl38x14uDQBlO3S4VS2J6/UmqxnYNrN4KdDvwjxa/Vl6SiOA6K
Fja0h1jJ8Dnht7/u5XNgy9s51aeQwWBTHh3axEG0aLg1OV0G/lPjtf4GDjjp
I7vMdTKUHvzsm7mUC0E6i7KblCHNu9F5cDMXq+J8pwN4nlguyCm8uJeLkw5F
TDLCE7O1/tf2neKippEx+SXPEyPtMSdOlXGhzO051vjKE+Pqo0+H2rj43rkz
aqWlHDWk8qObMQmBpourlslx5LBLpT2DRMr7ebiSJAdDt6Tjuh0J3q6rJpla
OfQWki1NriSKtTiRPSpHofL3zHM+JHLa5hxd7+yFhY5S3nAwiZB3bY7/hnhB
avz2hCGGRKozI+m02gsureOqC2kkmI6xsvstXph8czHw8WUSyezeJvO5FJYk
R4huaEgYl4xJZsyj8KAhMuEr7Th3k3tjtI9PBlYpSkgcjlhR0raAQmC4jWCa
dnhF4IV8SwqP2qd53qUk/L7rVH1LUOjPlTCHyklwTr4a3G1PYY+PT/vqShLZ
ZH+onwOF6PVYmkp7Wdl4l3gVBQnPbKuetqV+8XM7JwplDG590l0Ss+y3/Wng
UeBZuBa3aEkM1DTHp/ApzNnhFhOjIxG2s+tT7Ab6j799USPtvg9DByIEFHZb
6Xs51STeWJqH+LpSSG1O31ZP+9kebxkB2iafnJc9IOEzFlA9T0jhlm4wJJJ2
U2qk4Cttq0V5ah3tuqIMxx4xBfuNa2aF1ZAQi7ILXrpTEERYCLS0dS+ucxok
FEL78qMW1pJwDbuTVelBgbVt4Ope2hXTDRZFUgpJyrcvK2j/BxL3GSA=
                    "]]}, "Charting`Private`Tag#1"]}}, {}}, "GCFlag" -> 
              True|>, "Meta" -> <|
             "DefaultHighlight" -> {"Dynamic", None}, "Index" -> {}, 
              "Function" -> Plot, "GroupHighlight" -> False|>|>],
          
          ImageSizeCache->{{4.503599627370496*^15, -4.503599627370496*^15}, {
           4.503599627370496*^15, -4.503599627370496*^15}}]},
        Annotation[{
          GraphicsComplex[CompressedData["
1:eJw9lGlQk2cQx0FRZDxAjAdvrhcrFJAj49UYQf9JCAnhVcBYNUKsHJbhEKtU
xGoBgQGBETyLhlFASi06QhCwRQwG5RBEi4oKBpChHF7lCAgKjPbtB/thZ2fn
2f09u/+dWevAvZt3TzMyMvKm7T+f2aOZbhQvRFfOwM/P5hIwiZzFX35DiJBJ
XehPKwm8Lk7V9wwJsZp4+ELmTyC/d8H6m1+LIKiqmBmUQOCWj6nkiEqEIVlq
h/YyAcmPyyqbskT4oWIVX9xM56fLh/gPRUhSffJmjBHY76c+s9JMDD9e2ytz
LhM5uxQdhFiMoJE4F0rKRJ5yYS/7kBjRCSKXlggmGLON/YtLxYg7/6A8+SwT
/pr3J/3fiNGish5PqmRiWroiYozrDtOE6O67XUxYcfTlnB3u8I1RK5zMWJhR
EF4VeMId3UvvxHc7sxDYY7Nm9X13jH8WONzZxgJb6bl51ESCe2qTk91xLFyr
PuD0l0CCx0NepzYVsFDUff8g/4AEOzX71/Y+YCFp3OGo9qoEA9Wj5+pHWGis
Kf3Y3CeBLutiUAuLjb31BYsekR5I/37FqLWEjdfaXMO7rR6QmQ2urwxj40lE
rVvWSQ/oba+MxJ5m45T5iFR1zwO11jGJGRVsaPpTx8w/ecAmsvx6Zycb62Pk
DF++FB2THQqlKQd5UwuGr0VK0TXp18x14uDAWlO384VS2J65WGqxlYPLV4Oc
9v0txS/V56WiWA6K5je0B1vJ8DH+1z9v53Ngy9s+2aeQwWBTHhXSxEGUaKg1
KU0G/iPjVX4GDjhpwzvMdTKU7v/ok7mYC0Eai7KbkCF1Y6PzwAYulsf6TPnz
PLFUkFN4bjcXxx2KmGS4J2Zq/S7vyeCippEx8SnPE8Pt0ccyyrhQ5vYcaXzu
iTH14UeDbVx859wZucxSjhpS+d7NmIRA08VVy+Q4dNCl0p5BIvnNHFxMlIOh
W9RxxY4Eb8clk0ytHHoLyaYmVxLFWhzLHpGjUPlb5mlvEjltsw6vcfbCfEcp
byiIRPDrNsd/gr0gNX51zBBNIsWZkXhC7QWX1jHV2VQSTMcY2Z0WL0y8PBfw
4AKJJHZvk/lsCouSwkVXNSQqphosiqQUEpWvnlXUkpAXtl9YmC1EbWt/1O8k
Ac7x5wM77Sns8vZuX1FJ4l1dXXPacSEMCeMxGxYT8P22U/UNQaE/V8IcLKff
a5rjkvkUZm1zi47Wkah6ui6sNlmIpwLTqTRLAmEVAWfzLSncb5/ibSwlMcN+
yx8GHgWehWtxi5bE410bZQQopJh8cF5yl4StauxGYKIQdm85Wp4FgYPhX5W0
zaMQEGYjmCohYalf+MTOiUIZg1ufeIvES0vzYB9Xur45bUt9NYm6onTHHjEF
+3UrZ4TWkHiRq1CVHBUisq74wnRzArHuJrdH51A4OhFQpaB5S8rGusTLKUh4
Zpv19Lx9bwf3hQso7LTS93JoXlNKhOCzkILVgjy1ju5P9/QKp0FCIaQvP3I+
rV+ZKEHTSt8XvWF47p55BIxLRiXTaP7dhoj4z7Te2WR/iK8Dhag1WJxC80O3
d32IWUvP42df1Ejr5T3qXz2H5l/XDQRH0HyxKLvgmTsFQbiFQEv37xp6M6vS
gwJry7tLu+n/vtwzIr0pY7tuyf/7/BL/C4g6JzY=
           "], {{{}, {
              EdgeForm[], 
              Directive[
               RGBColor[
               0.6666666666666666, 0.6666666666666666, 0.6666666666666666], 
               Opacity[0.2]], 
              GraphicsGroup[{
                
                Polygon[{{1, 78, 79, 50, 77, 70, 76, 64, 69, 75, 59, 63, 68, 
                 74, 55, 58, 62, 67, 73, 52, 54, 57, 61, 66, 72, 49, 48, 47, 
                 46, 45, 44, 43, 42, 41, 40, 39, 38, 37, 36, 35, 34, 33, 32, 
                 31, 30, 29, 28, 27, 26, 25, 24, 23, 22, 21, 20, 19, 18, 17, 
                 16, 15, 14, 13, 12, 11, 10, 9, 8, 7, 6, 5, 4, 3, 2, 51, 53, 
                 56, 60, 65, 71}}]}]}, {}, {}}, {{}, {}, 
             Annotation[{
               Directive[
                Opacity[1.], 
                AbsoluteThickness[2], 
                RGBColor[
                0.6666666666666666, 0.6666666666666666, 0.6666666666666666], 
                Thickness[0.002]], 
               
               Line[{1, 71, 65, 60, 56, 53, 51, 2, 3, 4, 5, 6, 7, 8, 9, 10, 
                11, 12, 13, 14, 15, 16, 17, 18, 19, 20, 21, 22, 23, 24, 25, 
                26, 27, 28, 29, 30, 31, 32, 33, 34, 35, 36, 37, 38, 39, 40, 
                41, 42, 43, 44, 45, 46, 47, 48, 49, 72, 66, 61, 57, 54, 52, 
                73, 67, 62, 58, 55, 74, 68, 63, 59, 75, 69, 64, 76, 70, 77, 
                50}]}, "Charting`Private`Tag#1"]}}], {}}, <|
         "HighlightElements" -> <|
           "Label" -> {"XYLabel"}, "Ball" -> {"InterpolatedBall"}|>, 
          "LayoutOptions" -> <|
           "PlotRange" -> {{35.00000044, 56.55999956}, {6.187837821230255, 
             8.504301348267006}}, "Frame" -> {{False, False}, {False, False}},
             "AxesOrigin" -> {35.00000044000008, 6.187837821230269}, 
            "ImageSize" -> {280, 280/GoldenRatio}, "Axes" -> {True, True}, 
            "LabelStyle" -> {}, "AspectRatio" -> GoldenRatio^(-1), 
            "DefaultStyle" -> {
              Directive[
               Opacity[1.], 
               AbsoluteThickness[2], 
               RGBColor[
               0.6666666666666666, 0.6666666666666666, 0.6666666666666666], 
               Thickness[0.002]]}, 
            "HighlightLabelingFunctions" -> <|"CoordinatesToolOptions" -> ({
                Identity[
                 Part[#, 1]], 
                Identity[
                 Part[#, 2]]}& ), 
              "ScalingFunctions" -> {{Identity, Identity}, {
                Identity, Identity}}|>, "Primitives" -> {{{{}, {
                 EdgeForm[], 
                 Directive[
                  RGBColor[
                  0.6666666666666666, 0.6666666666666666, 0.6666666666666666], 
                  Opacity[0.2]], 
                 GraphicsGroup[{{
                    Polygon[CompressedData["
1:eJxl1Gs0lAkABmBKyeky0nTxze3TxiKXOd12mmjfmTFmjK/QtJWYNpfWcUlb
NmlrEQ7hRNdV4xSytlUnl9CuNBrlEqlVqWiQY126WJehUTi13/7YX/vjPe95
/r2/XqvAfVv2zDAyMvKi829n9pbMNIoXoTtn6Kfn8wn8ZyK9OWOHdhkqpxvN
i2TU/5zo+/p5ZR0Jl9BbWVXuFNhbBy/voa19dpXbKKUQ0p8fuZC2RJxd8NyN
gjDcXKipJVFflO7QK6Fgt2H1rFDazSkRws8iCpaL8tTaeyS8xv1r5tG+oR0K
jqD9ZPcmOQEKKSYfnJbRfmXBCPZ2od2StrWhhkT/u+H94UIKuyx1fVzaoTu6
P8SspxDgZ1fUpCUxWNsSlyygMGe7a3Q07Vl2W3/X8ynwzV2KWzUkLHSLn9o6
Uihn8hoSb5NYVm7olqykIOWbbdFVkcgmB0J87ClErcPSFNrcEy+GdtlR2O3l
1bGKts83XaqvCAoDuVLWcAWJsMqAc/kWFB50TPM3lZE4FP5FafsCek+YtXC6
lESsm8md8XkUjk0GVCtpG5eOS2fQvtcYEf+5hEQSp6+ZMZfCkqRw8TXaLIcY
+d1WT0y+Oh/w8CKJFCdm4km1J5zbDKpzqSSC37Q7/B3sCZnx6+P6aBI57XOO
rHPyxEIHGX8kiESxBsezxxQo9P0184wXCf7OyyaZGgV05tLNzS4kkt/Ow6VE
BZjaJZ1XbUkIS7p5arkChw85V9kxSXzr1BW5wkKBWtL3vasxCd/c3qNNLzxg
UB95PNzOQ20Tc/JTngdGO6KPZ5TzcMK+iEWGe2C2xu/K3gweVsZ6T/vzPbBc
mFN4fg8PwjQ2ZTspR+qmJqehr3ngpo3uZGjlKDvw0TtzKQ9R4pG2pDQ5BI+N
1/jpubDh75jqV8qht66ICmnmomhhY0ewpRwf43/5404+F1euBTnu/0uGn2su
yMSxXBxcb+p6oVAGm7OXysy3cZE3vWj0eqQM3VN+LTxHLjbGKJg+Ahk6pzqV
vqZclAykGhif3GEdWXGjq4uD04wxmeq+O+qsYhIzKjl4GlHnmnXKHTqbq2Ox
Zzh4o8nVD25zh9xseGNVGAf7GgqWPCbdkf7dqnErKQdNtWUfW/ql0GZdCmpl
c5A0YX9Mc02KoZrx8w1jbBT1PDgkOCjFrpID6/sesnG95qDjn0Ipnox4nt5c
wAbH12PLuIkU99Ump3ri2AjstV639oEbJj4L7e9uZ2NWQXh14Ek39Cy/G9/j
xIYlV1fB3ekGnxi10tGMjRnpyggDzw2mCdE997pZ8C95f8r/rQStKquJpCoW
mHON/YvLJIi78LAi+RwLeb6L+ziHJYhOEDu3RrCQs1vZSUgkCBqLc6ZkLBzw
U59dbSaBH7/9NYPHQn66YkTwSIwk1ScvpoGA9IcVVc1ZYnxfuUYgaSFw29tU
elQlxog8tVNzhUB+36KNt74UQ1hdOTsogcCb4lRd74gIa4lHL+X+BEwi5whW
3hQhZEob+uNqAorCjouLs0WoaxuI+o0kMFhf35J2QgR9wkTM10sJVD/bEFaX
LMIzoel0mgUBG5XhZmCiCLbvuBq+OYGXuUpV6TERIuuLL85kECgXJ5S00X+m
04/O37uAwD+DNCc2
                    "]]}}]}, {}, {}}, {{}, {}, 
                Annotation[{
                  Directive[
                   Opacity[1.], 
                   AbsoluteThickness[2], 
                   RGBColor[
                   0.6666666666666666, 0.6666666666666666, 
                    0.6666666666666666], 
                   Thickness[0.002]], 
                  Line[CompressedData["
1:eJwVznsw1AkAB3BKyfQgbQ+/ff1UHPLY6XXbRn1319q1fkLbVRvb5dEZj3Tl
kq4OYQhTep5aU8i5Tk2s0J20WuURqVOpaJFxHj2cxxKFqfvdH9/5zmfm+8fX
Omj/1r0zjIyMvOn835k9mplGCUJ05Qz+8nI+gTJRoqaVtt4wMn/fAgKvcxWq
kuNCRNUVX55pTsBWNX47KEkIuw8cLc+CQNWLjeG1KUK8EJhOp1sSGKira04/
KYQhcSJ281IC8sL2y4uzhaht7Y/+gyRgEjWHv+q2EKFTurCf1xB4V5ym7xkW
Yh3x5LUsgEB+76JNd74RQVBVMTs4kcBdX1PJMZUIw7K0Du01ApKfVlY2ZYnw
Y8VavriZ3mfIh/lPREhWffFhjBM46K8+v8ZMDH9e21tzLhM5exQdhFiM4NF4
F0rKRJ5ycS/7iBgxiSKXlkgmGHONA4pLxYi/9Lg85QITAZqPZwLei9Gisp5I
rmRiRoYicpzrDtPEmO4HXUxYcfTlnF3u8ItVK5zMWJhVEFEVdNod3cvvJ3Q7
sxDUY7N+3SN3THwVONzfwQJb6bl1zESCh2qTM93xLNysPuT0t0CCZ8NeZ7cU
sFDU/egw/5AEuzUHN/Q+ZiF5wuG49oYEg9VjF+tHWWisKf3c3CeBLutKcAuL
jf31BUuekh7I+GH1mLWEjXfaXMPAdg/IzIY2VYaz8Tyy1i3rjAf0ttdH486x
cdZ8VKp66IFa69ikUxVsaPrTxs2/eMAmqvxWZycbm2LlDD++FB1THQqlKQd5
04tGbkZJ0TXl38x14uDQBlO3S4VS2J6/UmqxnYNrN4KdDvwjxa/Vl6SiOA6K
Fja0h1jJ8Dnht7/u5XNgy9s51aeQwWBTHh3axEG0aLg1OV0G/lPjtf4GDjjp
I7vMdTKUHvzsm7mUC0E6i7KblCHNu9F5cDMXq+J8pwN4nlguyCm8uJeLkw5F
TDLCE7O1/tf2neKippEx+SXPEyPtMSdOlXGhzO051vjKE+Pqo0+H2rj43rkz
aqWlHDWk8qObMQmBpourlslx5LBLpT2DRMr7ebiSJAdDt6Tjuh0J3q6rJpla
OfQWki1NriSKtTiRPSpHofL3zHM+JHLa5hxd7+yFhY5S3nAwiZB3bY7/hnhB
avz2hCGGRKozI+m02gsureOqC2kkmI6xsvstXph8czHw8WUSyezeJvO5FJYk
R4huaEgYl4xJZsyj8KAhMuEr7Th3k3tjtI9PBlYpSkgcjlhR0raAQmC4jWCa
dnhF4IV8SwqP2qd53qUk/L7rVH1LUOjPlTCHyklwTr4a3G1PYY+PT/vqShLZ
ZH+onwOF6PVYmkp7Wdl4l3gVBQnPbKuetqV+8XM7JwplDG590l0Ss+y3/Wng
UeBZuBa3aEkM1DTHp/ApzNnhFhOjIxG2s+tT7Ab6j799USPtvg9DByIEFHZb
6Xs51STeWJqH+LpSSG1O31ZP+9kebxkB2iafnJc9IOEzFlA9T0jhlm4wJJJ2
U2qk4Cttq0V5ah3tuqIMxx4xBfuNa2aF1ZAQi7ILXrpTEERYCLS0dS+ucxok
FEL78qMW1pJwDbuTVelBgbVt4Ope2hXTDRZFUgpJyrcvK2j/BxL3GSA=
                   "]]}, "Charting`Private`Tag#1"]}}, {}}, "GCFlag" -> True|>,
           "Meta" -> <|
           "DefaultHighlight" -> {"Dynamic", None}, "Index" -> {}, "Function" -> 
            Plot, "GroupHighlight" -> False|>|>, "DynamicHighlight"]], {{{
          {RGBColor[0.368417, 0.506779, 0.709798], 
           
           StyleBox[{{}, {
              LineBox[{{35., 6.3996340597497055`}, {35., 6.513513496031848}}],
               LineBox[{{35., 6.513513496031848}, {35., 6.627392932313991}}]}},
            Antialiasing->False]}, 
          {RGBColor[0.368417, 0.506779, 0.709798], 
           
           StyleBox[{{}, {
              LineBox[{{42., 6.928566467197349}, {42., 7.543992392350093}}], 
              LineBox[{{42., 7.543992392350093}, {42., 8.159418317502837}}]}},
            Antialiasing->False]}, 
          {RGBColor[0.368417, 0.506779, 0.709798], 
           
           StyleBox[{{}, {
              LineBox[{{56., 7.949687947598438}, {56., 8.164693418828579}}], 
              LineBox[{{56., 8.164693418828579}, {56., 8.37969889005872}}]}},
            Antialiasing->False]}}, {
          {RGBColor[0.368417, 0.506779, 0.709798], 
           
           StyleBox[{
             GeometricTransformationBox[
              LineBox[{}], {{{1., 0.}, {0., 1.}}, {0., 0.}}], 
             GeometricTransformationBox[
              LineBox[{{{35., 6.627392932313991}, 
                 Offset[{3, 0}, {35., 6.627392932313991}]}, {{35., 
                 6.627392932313991}, 
                 Offset[{-3, 0}, {35., 6.627392932313991}]}, {{35., 
                 6.3996340597497055`}, 
                 Offset[{3, 0}, {35., 6.3996340597497055`}]}, {{35., 
                 6.3996340597497055`}, 
                 Offset[{-3, 0}, {35., 6.3996340597497055`}]}}], {{{1., 0.}, {
               0., 1.}}, {0., 0.}}]},
            Antialiasing->False]}, 
          {RGBColor[0.368417, 0.506779, 0.709798], 
           
           StyleBox[{
             GeometricTransformationBox[
              LineBox[{}], {{{1., 0.}, {0., 1.}}, {0., 0.}}], 
             GeometricTransformationBox[
              LineBox[{{{42., 8.159418317502837}, 
                 Offset[{3, 0}, {42., 8.159418317502837}]}, {{42., 
                 8.159418317502837}, 
                 Offset[{-3, 0}, {42., 8.159418317502837}]}, {{42., 
                 6.928566467197349}, 
                 Offset[{3, 0}, {42., 6.928566467197349}]}, {{42., 
                 6.928566467197349}, 
                 Offset[{-3, 0}, {42., 6.928566467197349}]}}], {{{1., 0.}, {
               0., 1.}}, {0., 0.}}]},
            Antialiasing->False]}, 
          {RGBColor[0.368417, 0.506779, 0.709798], 
           
           StyleBox[{
             GeometricTransformationBox[
              LineBox[{}], {{{1., 0.}, {0., 1.}}, {0., 0.}}], 
             GeometricTransformationBox[
              LineBox[{{{56., 8.37969889005872}, 
                 Offset[{3, 0}, {56., 8.37969889005872}]}, {{56., 
                 8.37969889005872}, 
                 Offset[{-3, 0}, {56., 8.37969889005872}]}, {{56., 
                 7.949687947598438}, 
                 Offset[{3, 0}, {56., 7.949687947598438}]}, {{56., 
                 7.949687947598438}, 
                 Offset[{-3, 0}, {56., 7.949687947598438}]}}], {{{1., 0.}, {
               0., 1.}}, {0., 0.}}]},
            Antialiasing->False]}}}, 
        InterpretationBox[{
          TagBox[
           TagBox[
            {RGBColor[0.368417, 0.506779, 0.709798], PointSize[
             0.012833333333333334`], AbsoluteThickness[2], 
             PointBox[{{35., 6.513513496031848}, {42., 7.543992392350093}, {
              56., 8.164693418828579}}]},
            Annotation[#, "Charting`Private`Tag#1"]& ],
           {
           "WolframDynamicHighlight", <|
            "Label" -> {"XYLabel"}, "Ball" -> {"IndicatedBall"}|>}], 
          DynamicBox[(Charting`HighlightActionBox["DynamicHighlight", {}, 
            Slot["HighlightElements"], 
            Slot["LayoutOptions"], 
            Slot["Meta"], 
            Charting`HighlightActionFunction["DynamicHighlight", {{
               Annotation[{
                 Directive[
                  PointSize[0.012833333333333334`], 
                  RGBColor[0.368417, 0.506779, 0.709798], 
                  AbsoluteThickness[2]], 
                 
                 Point[{{35., 6.513513496031848}, {42., 7.543992392350093}, {
                  56., 8.164693418828579}}]}, "Charting`Private`Tag#1"]}}, <|
             "HighlightElements" -> <|
               "Label" -> {"XYLabel"}, "Ball" -> {"IndicatedBall"}|>, 
              "LayoutOptions" -> <|
               "PlotRange" -> {{34.56250000000008, 56.}, {6.2896304580658855`,
                  8.37969889005872}}, 
                "Frame" -> {{False, False}, {False, False}}, 
                "AxesOrigin" -> {34.56250000000008, 6.2896304580658855`}, 
                "ImageSize" -> {360, 360/GoldenRatio}, "Axes" -> {True, True},
                 "LabelStyle" -> {}, "AspectRatio" -> GoldenRatio^(-1), 
                "DefaultStyle" -> {
                  Directive[
                   PointSize[0.012833333333333334`], 
                   RGBColor[0.368417, 0.506779, 0.709798], 
                   AbsoluteThickness[2]]}, 
                "HighlightLabelingFunctions" -> <|
                 "CoordinatesToolOptions" -> ({
                    Identity[
                    Part[#, 1]], 
                    Identity[
                    Part[#, 2]]}& ), 
                  "ScalingFunctions" -> {{Identity, Identity}, {
                    Identity, Identity}}|>, "Primitives" -> {}, "GCFlag" -> 
                False|>, 
              "Meta" -> <|
               "DefaultHighlight" -> {"Dynamic", None}, "Index" -> {}, 
                "Function" -> ListPlot, "GroupHighlight" -> False|>|>]]& )[<|
            "HighlightElements" -> <|
              "Label" -> {"XYLabel"}, "Ball" -> {"IndicatedBall"}|>, 
             "LayoutOptions" -> <|
              "PlotRange" -> {{34.56250000000008, 56.}, {6.2896304580658855`, 
                8.37969889005872}}, 
               "Frame" -> {{False, False}, {False, False}}, 
               "AxesOrigin" -> {34.56250000000008, 6.2896304580658855`}, 
               "ImageSize" -> {360, 360/GoldenRatio}, "Axes" -> {True, True}, 
               "LabelStyle" -> {}, "AspectRatio" -> GoldenRatio^(-1), 
               "DefaultStyle" -> {
                 Directive[
                  PointSize[0.012833333333333334`], 
                  RGBColor[0.368417, 0.506779, 0.709798], 
                  AbsoluteThickness[2]]}, 
               "HighlightLabelingFunctions" -> <|"CoordinatesToolOptions" -> ({
                   Identity[
                    Part[#, 1]], 
                   Identity[
                    Part[#, 2]]}& ), 
                 "ScalingFunctions" -> {{Identity, Identity}, {
                   Identity, Identity}}|>, "Primitives" -> {}, "GCFlag" -> 
               False|>, 
             "Meta" -> <|
              "DefaultHighlight" -> {"Dynamic", None}, "Index" -> {}, 
               "Function" -> ListPlot, "GroupHighlight" -> False|>|>],
           
           ImageSizeCache->{{4.503599627370496*^15, -4.503599627370496*^15}, {
            4.503599627370496*^15, -4.503599627370496*^15}}]},
         Annotation[{{
            Annotation[{
              Directive[
               PointSize[0.012833333333333334`], 
               RGBColor[0.368417, 0.506779, 0.709798], 
               AbsoluteThickness[2]], 
              
              Point[{{35., 6.513513496031848}, {42., 7.543992392350093}, {56.,
                8.164693418828579}}]}, "Charting`Private`Tag#1"]}}, <|
          "HighlightElements" -> <|
            "Label" -> {"XYLabel"}, "Ball" -> {"IndicatedBall"}|>, 
           "LayoutOptions" -> <|
            "PlotRange" -> {{34.56250000000008, 56.}, {6.2896304580658855`, 
              8.37969889005872}}, "Frame" -> {{False, False}, {False, False}},
              "AxesOrigin" -> {34.56250000000008, 6.2896304580658855`}, 
             "ImageSize" -> {360, 360/GoldenRatio}, "Axes" -> {True, True}, 
             "LabelStyle" -> {}, "AspectRatio" -> GoldenRatio^(-1), 
             "DefaultStyle" -> {
               Directive[
                PointSize[0.012833333333333334`], 
                RGBColor[0.368417, 0.506779, 0.709798], 
                AbsoluteThickness[2]]}, 
             "HighlightLabelingFunctions" -> <|"CoordinatesToolOptions" -> ({
                 Identity[
                  Part[#, 1]], 
                 Identity[
                  Part[#, 2]]}& ), 
               "ScalingFunctions" -> {{Identity, Identity}, {
                 Identity, Identity}}|>, "Primitives" -> {}, "GCFlag" -> 
             False|>, 
           "Meta" -> <|
            "DefaultHighlight" -> {"Dynamic", None}, "Index" -> {}, 
             "Function" -> ListPlot, "GroupHighlight" -> False|>|>, 
          "DynamicHighlight"]], {{}, {}}}},
      AspectRatio->NCache[GoldenRatio^(-1), 0.6180339887498948],
      Axes->{True, True},
      AxesLabel->{
        FormBox[
         TagBox["\"days\"", HoldForm], TraditionalForm], 
        FormBox[
         TagBox["\"Log(Radiance)\"", HoldForm], TraditionalForm]},
      AxesOrigin->{35.00000044000008, 6.187837821230269},
      DisplayFunction->Identity,
      Frame->{{False, False}, {False, False}},
      FrameLabel->{{None, None}, {None, None}},
      FrameTicks->{{Automatic, Automatic}, {Automatic, Automatic}},
      GridLines->{None, None},
      GridLinesStyle->Directive[
        GrayLevel[0.5, 0.4]],
      ImagePadding->{{27.939096134092892`, 29.123047915372013`}, {
       14.171874999999147`, 17.171875}},
      ImageSize->300,
      Method->{
       "DefaultBoundaryStyle" -> Automatic, 
        "DefaultGraphicsInteraction" -> {
         "Version" -> 1.2, "TrackMousePosition" -> {True, False}, 
          "Effects" -> {
           "Highlight" -> {"ratio" -> 2}, "HighlightPoint" -> {"ratio" -> 2}, 
            "Droplines" -> {
             "freeformCursorMode" -> True, 
              "placement" -> {"x" -> "All", "y" -> "None"}}}}, 
        "DefaultMeshStyle" -> AbsolutePointSize[6], "ScalingFunctions" -> 
        None, "CoordinatesToolOptions" -> {"DisplayFunction" -> ({
            (Identity[#]& )[
             Part[#, 1]], 
            (Identity[#]& )[
             Part[#, 2]]}& ), "CopiedValueFunction" -> ({
            (Identity[#]& )[
             Part[#, 1]], 
            (Identity[#]& )[
             Part[#, 2]]}& )}, "AxesInFront" -> True},
      PlotRange->{{35.00000044, 56.55999956}, {6.187837821230255, 
       8.504301348267006}},
      PlotRangeClipping->True,
      PlotRangePadding->{{
         Scaled[0.02], 
         Scaled[0.02]}, {0, 0}},
      Ticks->{Automatic, Automatic}], {480., -97.34035322810844}, 
     ImageScaled[{0.5, 0.5}], {300, 185.41019662496845},
     BaseStyle->{Graphics3DBoxOptions -> {SphericalRegion -> False}}]}, {}},
  ImageSize->{660., 300},
  PlotRangePadding->{6, 5}]], "Output",
 CellChangeTimes->{3.915901787914538*^9, 3.915901830748634*^9, 
  3.915901936915658*^9, 3.9219356803150606`*^9},
 CellLabel->"Out[83]=",ExpressionUUID->"e82f3e36-0603-4ab1-8344-6de3a521b2e7"]
}, Open  ]],

Cell[CellGroupData[{

Cell[BoxData[
 RowBox[{
  StyleBox[
   RowBox[{"(*", " ", 
    RowBox[{"Figure", " ", "S", ".19"}], " ", "*)"}],
   Background->RGBColor[1, 1, 0.85]], 
  StyleBox["\[IndentingNewLine]",
   Background->RGBColor[1, 1, 0.85]], 
  StyleBox[
   RowBox[{"(*", " ", 
    StyleBox[
     "\"\<Four values of parameters were optimized by simultaneous fitting to \
experimental data of all\nfive mice groups, treated with different doses of \
225Ac-DOTA-trastuzumab.\>\"",
     FontSlant->"Italic"], " ", "*)"}],
   Background->RGBColor[1, 1, 0.85]], 
  StyleBox["\[IndentingNewLine]",
   Background->RGBColor[1, 1, 0.85]], "\[IndentingNewLine]", 
  RowBox[{
   RowBox[{
    RowBox[{"SetBasicParameterValuesReduced", "[", "]"}], ";"}], 
   "\[IndentingNewLine]", "\[IndentingNewLine]", 
   RowBox[{"(*", " ", 
    RowBox[{
    "Setting", " ", "boundaries", " ", "and", " ", "steps", " ", "of", " ", 
     "variation"}], " ", "*)"}], "\[IndentingNewLine]", 
   RowBox[{
    RowBox[{"nnn", "=", "6"}], ";"}], "\[IndentingNewLine]", 
   RowBox[{
    RowBox[{"rhominmin", "=", "0.1"}], ";", 
    RowBox[{"rhominmax", "=", "0.2"}], ";", 
    RowBox[{"rhominstep", "=", 
     RowBox[{"N", "[", 
      RowBox[{
       RowBox[{"(", 
        RowBox[{"rhominmax", "-", "rhominmin"}], ")"}], "/", "nnn"}], "]"}]}],
     ";"}], " ", 
   RowBox[{"(*", " ", 
    RowBox[{
    "minimum", " ", "cancer", " ", "cells", " ", "proliferation", " ", 
     "rate"}], " ", "*)"}], "\[IndentingNewLine]", 
   RowBox[{
    RowBox[{"alphamaxmin", "=", "1000"}], ";", 
    RowBox[{"alphamaxmax", "=", "4000"}], ";", 
    RowBox[{"alphamaxstep", "=", 
     RowBox[{"N", "[", 
      RowBox[{
       RowBox[{"(", 
        RowBox[{"alphamaxmax", "-", "alphamaxmin"}], ")"}], "/", "nnn"}], 
      "]"}]}], ";"}], " ", 
   RowBox[{"(*", " ", 
    RowBox[{"maximum", " ", "cancer", " ", "cell", " ", "radiosensitivity"}], 
    " ", "*)"}], "\[IndentingNewLine]", 
   RowBox[{
    RowBox[{"alphaminmin", "=", "50"}], ";", 
    RowBox[{"alphaminmax", "=", "400"}], ";", 
    RowBox[{"alphaminstep", "=", 
     RowBox[{"N", "[", 
      RowBox[{
       RowBox[{"(", 
        RowBox[{"alphaminmax", "-", "alphaminmin"}], ")"}], "/", "nnn"}], 
      "]"}]}], ";"}], " ", 
   RowBox[{"(*", " ", 
    RowBox[{"minimum", " ", "cancer", " ", "cell", " ", "radiosensitivity"}], 
    " ", "*)"}], "\[IndentingNewLine]", 
   RowBox[{
    RowBox[{"kDmin", "=", "0.1"}], ";", 
    RowBox[{"kDmax", "=", "2"}], ";", 
    RowBox[{"kDstep", "=", 
     RowBox[{"N", "[", 
      RowBox[{
       RowBox[{"(", 
        RowBox[{"kDmax", "-", "kDmin"}], ")"}], "/", 
       RowBox[{"(", 
        RowBox[{"2", "*", "nnn"}], ")"}]}], "]"}]}], ";"}], " ", 
   RowBox[{"(*", " ", 
    RowBox[{
    "sensitivity", " ", "of", " ", "proliferation", " ", "rate", " ", "to", 
     " ", "radiation"}], " ", "*)"}], "\[IndentingNewLine]", 
   "\[IndentingNewLine]", 
   RowBox[{"(*", " ", 
    RowBox[{
    "Table", " ", "which", " ", "will", " ", "contain", " ", "the", " ", 
     "deviations", " ", "of", " ", "simulations", " ", "from", " ", "the", 
     " ", "experimental", " ", "data"}], " ", "*)"}], "\[IndentingNewLine]", 
   RowBox[{
    RowBox[{"result", "=", 
     RowBox[{"Array", "[", 
      RowBox[{"f", ",", 
       RowBox[{"{", 
        RowBox[{
         RowBox[{"Round", "[", 
          RowBox[{
           RowBox[{
            RowBox[{"(", 
             RowBox[{
              RowBox[{
               RowBox[{"(", 
                RowBox[{"rhominmax", "-", "rhominmin"}], ")"}], "/", 
               "rhominstep"}], "+", "1"}], ")"}], "*", 
            RowBox[{"(", 
             RowBox[{
              RowBox[{
               RowBox[{"(", 
                RowBox[{"alphamaxmax", "-", "alphamaxmin"}], ")"}], "/", 
               "alphamaxstep"}], "+", "1"}], ")"}], "*", 
            RowBox[{"(", 
             RowBox[{
              RowBox[{
               RowBox[{"(", 
                RowBox[{"alphaminmax", "-", "alphaminmin"}], ")"}], "/", 
               "alphaminstep"}], "+", "1"}], ")"}], "*", 
            RowBox[{"(", 
             RowBox[{
              RowBox[{
               RowBox[{"(", 
                RowBox[{"kDmax", "-", "kDmin"}], ")"}], "/", "kDstep"}], "+", 
              "1"}], ")"}]}], "+", "1"}], "]"}], ",", "5"}], "}"}]}], "]"}]}],
     ";"}], "\[IndentingNewLine]", 
   RowBox[{
    RowBox[{
     RowBox[{"result", "[", 
      RowBox[{"[", 
       RowBox[{"1", ",", "1"}], "]"}], "]"}], "=", "\"\<rhomin\>\""}], ";"}], 
   "\[IndentingNewLine]", 
   RowBox[{
    RowBox[{
     RowBox[{"result", "[", 
      RowBox[{"[", 
       RowBox[{"1", ",", "2"}], "]"}], "]"}], "=", "\"\<alphamax\>\""}], 
    ";"}], "\[IndentingNewLine]", 
   RowBox[{
    RowBox[{
     RowBox[{"result", "[", 
      RowBox[{"[", 
       RowBox[{"1", ",", "3"}], "]"}], "]"}], "=", "\"\<alphamin\>\""}], 
    ";"}], "\[IndentingNewLine]", 
   RowBox[{
    RowBox[{
     RowBox[{"result", "[", 
      RowBox[{"[", 
       RowBox[{"1", ",", "4"}], "]"}], "]"}], "=", "\"\<kD\>\""}], ";"}], 
   "\[IndentingNewLine]", 
   RowBox[{
    RowBox[{
     RowBox[{"result", "[", 
      RowBox[{"[", 
       RowBox[{"1", ",", "5"}], "]"}], "]"}], "=", "\"\<SSD\>\""}], ";"}], 
   " ", 
   RowBox[{"(*", " ", 
    RowBox[{"sum", " ", "of", " ", "squared", " ", "deviations"}], " ", 
    "*)"}], "\[IndentingNewLine]", "\[IndentingNewLine]", 
   RowBox[{
    RowBox[{"ii", "=", "2"}], ";"}], "\[IndentingNewLine]", 
   RowBox[{
    RowBox[{"For", "[", 
     RowBox[{
      RowBox[{"rhomin", "=", "rhominmin"}], ",", 
      RowBox[{"rhomin", "<=", "rhominmax"}], ",", 
      RowBox[{"rhomin", "=", 
       RowBox[{"rhomin", "+", "rhominstep"}]}], ",", "\[IndentingNewLine]", 
      RowBox[{"For", "[", 
       RowBox[{
        RowBox[{"alphamax", "=", "alphamaxmin"}], ",", 
        RowBox[{"alphamax", "<=", "alphamaxmax"}], ",", 
        RowBox[{"alphamax", "=", 
         RowBox[{"alphamax", "+", "alphamaxstep"}]}], ",", 
        "\[IndentingNewLine]", "\[IndentingNewLine]", 
        RowBox[{
         RowBox[{"NotebookDelete", "[", "pr", "]"}], ";", 
         RowBox[{"(*", " ", 
          RowBox[{"To", " ", "see", " ", "the", " ", "code", " ", "running"}],
           " ", "*)"}], "\[IndentingNewLine]", 
         RowBox[{"pr", "=", 
          RowBox[{"PrintTemporary", "[", 
           RowBox[{"\"\<Current rhomin is \>\"", "<>", 
            RowBox[{"ToString", "[", "rhomin", "]"}], "<>", 
            "\"\<; max value is \>\"", "<>", 
            RowBox[{"ToString", "[", "rhominmax", "]"}], "<>", "\"\<\n\>\"", 
            "<>", "\"\<Current alphamax is \>\"", "<>", 
            RowBox[{"ToString", "[", "alphamax", "]"}], "<>", 
            "\"\<; max value is \>\"", "<>", 
            RowBox[{"ToString", "[", "alphamaxmax", "]"}]}], "]"}]}], ";", 
         "\[IndentingNewLine]", "\[IndentingNewLine]", 
         RowBox[{"For", "[", 
          RowBox[{
           RowBox[{"alphamin", "=", "alphaminmin"}], ",", 
           RowBox[{"alphamin", "<=", "alphaminmax"}], ",", 
           RowBox[{"alphamin", "=", 
            RowBox[{"alphamin", "+", "alphaminstep"}]}], ",", 
           "\[IndentingNewLine]", 
           RowBox[{"For", "[", 
            RowBox[{
             RowBox[{"kD", "=", "kDmin"}], ",", 
             RowBox[{"kD", "<=", "kDmax"}], ",", 
             RowBox[{"kD", "=", 
              RowBox[{"kD", "+", "kDstep"}]}], ",", "\[IndentingNewLine]", 
             "\[IndentingNewLine]", 
             RowBox[{
              RowBox[{"SSD", "=", "0"}], ";", "\[IndentingNewLine]", 
              "\[IndentingNewLine]", 
              RowBox[{"Do", "[", 
               RowBox[{
                RowBox[{
                 RowBox[{"If", "[", 
                  RowBox[{
                   RowBox[{"DnCi", "==", "25"}], ",", 
                   RowBox[{
                    RowBox[{"DaraMean", "=", "Dara25Mean"}], ";", " ", 
                    RowBox[{"DaraData", "=", "Dara25Data"}], ";", " ", 
                    RowBox[{"daysDara", "=", "daysDara25"}], ";", " ", 
                    RowBox[{"DaraErr", "=", "Dara25Err"}]}]}], "]"}], ";", 
                 "\[IndentingNewLine]", 
                 RowBox[{"If", "[", 
                  RowBox[{
                   RowBox[{"DnCi", "==", "50"}], ",", 
                   RowBox[{
                    RowBox[{"DaraMean", "=", "Dara50Mean"}], ";", " ", 
                    RowBox[{"DaraData", "=", "Dara50Data"}], ";", " ", 
                    RowBox[{"daysDara", "=", "daysDara50"}], ";", " ", 
                    RowBox[{"DaraErr", "=", "Dara50Err"}]}]}], "]"}], ";", 
                 "\[IndentingNewLine]", 
                 RowBox[{"If", "[", 
                  RowBox[{
                   RowBox[{"DnCi", "==", "100"}], ",", 
                   RowBox[{
                    RowBox[{"DaraMean", "=", "Dara100Mean"}], ";", " ", 
                    RowBox[{"DaraData", "=", "Dara100Data"}], ";", " ", 
                    RowBox[{"daysDara", "=", "daysDara100"}], ";", " ", 
                    RowBox[{"DaraErr", "=", "Dara100Err"}]}]}], "]"}], ";", 
                 "\[IndentingNewLine]", 
                 RowBox[{"If", "[", 
                  RowBox[{
                   RowBox[{"DnCi", "==", "300"}], ",", 
                   RowBox[{
                    RowBox[{"DaraMean", "=", "Dara300Mean"}], ";", " ", 
                    RowBox[{"DaraData", "=", "Dara300Data"}], ";", " ", 
                    RowBox[{"daysDara", "=", "daysDara300"}], ";", " ", 
                    RowBox[{"DaraErr", "=", "Dara300Err"}]}]}], "]"}], ";", 
                 "\[IndentingNewLine]", 
                 RowBox[{"If", "[", 
                  RowBox[{
                   RowBox[{"DnCi", "==", "600"}], ",", 
                   RowBox[{
                    RowBox[{"DaraMean", "=", "Dara600Mean"}], ";", " ", 
                    RowBox[{"DaraData", "=", "Dara600Data"}], ";", " ", 
                    RowBox[{"daysDara", "=", "daysDara600"}], ";", " ", 
                    RowBox[{"DaraErr", "=", "Dara600Err"}]}]}], "]"}], ";", 
                 "\[IndentingNewLine]", "\[IndentingNewLine]", 
                 RowBox[{"(*", " ", 
                  RowBox[{
                  "The", " ", "day", " ", "of", " ", "the", " ", "last", " ", 
                   "experimental", " ", "value"}], " ", "*)"}], 
                 "\[IndentingNewLine]", 
                 RowBox[{"tEnd", "=", 
                  RowBox[{
                   RowBox[{"DaraData", "[", 
                    RowBox[{"[", 
                    RowBox[{"1", ",", "All", ",", "1"}], "]"}], "]"}], "[", 
                   RowBox[{"[", 
                    RowBox[{"Length", "[", "daysDara", "]"}], "]"}], "]"}]}], 
                 ";", "\[IndentingNewLine]", 
                 RowBox[{"DA1", "=", 
                  RowBox[{"nCpm", "*", "DnCi"}]}], ";", " ", 
                 RowBox[{"(*", " ", 
                  RowBox[{
                  "injected", " ", "amount", " ", "of", " ", 
                   "radionuclides"}], " ", "*)"}], "\[IndentingNewLine]", 
                 RowBox[{"t1", "=", "1"}], ";", " ", 
                 RowBox[{"(*", " ", 
                  RowBox[{
                  "moment", " ", "of", " ", "their", " ", "injection"}], " ", 
                  "*)"}], "\[IndentingNewLine]", 
                 RowBox[{"eta", "=", 
                  RowBox[{"Round", "[", 
                   RowBox[{
                    RowBox[{"202.7", "/", "DA1"}], "-", "1"}], "]"}]}], ";", 
                 " ", 
                 RowBox[{"(*", " ", 
                  RowBox[{
                  "coefficient", " ", "of", " ", "drug", " ", "impurity"}], 
                  " ", "*)"}], "\[IndentingNewLine]", "\[IndentingNewLine]", 
                 RowBox[{"(*", " ", 
                  RowBox[{
                  "the", " ", "coeffient", " ", "of", " ", "transition", " ", 
                   "of", " ", "cell", " ", "number", " ", "to", " ", 
                   "radiance"}], " ", "*)"}], "\[IndentingNewLine]", 
                 RowBox[{"kNR", "=", 
                  RowBox[{
                   RowBox[{"10", "^", 
                    RowBox[{"DaraMean", "[", 
                    RowBox[{"[", 
                    RowBox[{"1", ",", "2"}], "]"}], "]"}]}], "/", "N0"}]}], 
                 ";", "\[IndentingNewLine]", "\[IndentingNewLine]", 
                 RowBox[{"(*", " ", 
                  RowBox[{"Close", "-", "to", "-", 
                   RowBox[{
                   "delta", " ", "function", " ", "of", " ", "drug", " ", 
                    "injection", " ", 
                    RowBox[{"(", 
                    RowBox[{
                    RowBox[{"it", " ", "is", " ", "smooth", " ", "function"}],
                     ",", " ", 
                    RowBox[{
                    "that", " ", "will", " ", "allow", " ", "to", " ", 
                    "avoid", " ", "numerical", " ", "difficulties"}]}], 
                    ")"}]}]}], " ", "*)"}], "\[IndentingNewLine]", 
                 RowBox[{"kk", "=", "250"}], ";", 
                 RowBox[{"(*", " ", 
                  RowBox[{
                   RowBox[{"Technical", " ", "parameter"}], ",", " ", 
                   RowBox[{
                   "which", " ", "largeness", " ", "yields", " ", "sharp", 
                    " ", "function"}]}], " ", "*)"}], "\[IndentingNewLine]", 
                 RowBox[{
                  RowBox[{"AInjFunc", "[", "t_", "]"}], ":=", 
                  RowBox[{
                   FractionBox["DA1", "2"], " ", "*", "kk", "*", 
                   RowBox[{
                    SuperscriptBox[
                    RowBox[{"Sech", "[", 
                    RowBox[{"kk", "*", 
                    RowBox[{"(", 
                    RowBox[{"t", "-", "t1"}], ")"}]}], "]"}], "2"], "/", 
                    "V"}]}]}], ";", "\[IndentingNewLine]", 
                 "\[IndentingNewLine]", 
                 RowBox[{"FullSystemSolutionVarRAO", "[", "]"}], ";", 
                 "\[IndentingNewLine]", "\[IndentingNewLine]", 
                 RowBox[{"Quiet", "[", 
                  RowBox[{"SSD", "=", 
                   RowBox[{"SSD", "+", 
                    RowBox[{"Log10", "[", 
                    RowBox[{"Sum", "[", 
                    RowBox[{
                    RowBox[{
                    RowBox[{"(", 
                    RowBox[{
                    RowBox[{"Log10", "[", 
                    RowBox[{"kNR", "*", 
                    RowBox[{"(", 
                    RowBox[{
                    RowBox[{"NN", "[", 
                    RowBox[{"DaraMean", "[", 
                    RowBox[{"[", 
                    RowBox[{"kk", ",", "1"}], "]"}], "]"}], "]"}], "+", 
                    RowBox[{"DD", "[", 
                    RowBox[{"DaraMean", "[", 
                    RowBox[{"[", 
                    RowBox[{"kk", ",", "1"}], "]"}], "]"}], "]"}]}], ")"}]}], 
                    "]"}], "-", 
                    RowBox[{"DaraMean", "[", 
                    RowBox[{"[", 
                    RowBox[{"kk", ",", "2"}], "]"}], "]"}]}], ")"}], "^", 
                    "2"}], ",", 
                    RowBox[{"{", 
                    RowBox[{"kk", ",", "1", ",", 
                    RowBox[{"Length", "[", "daysDara", "]"}]}], "}"}]}], 
                    "]"}], "]"}]}]}], "]"}]}], ",", "\[IndentingNewLine]", 
                "\[IndentingNewLine]", 
                RowBox[{"{", 
                 RowBox[{"DnCi", ",", 
                  RowBox[{"{", 
                   RowBox[{
                   "25", ",", "50", ",", "100", ",", "300", ",", "600"}], 
                   "}"}]}], "}"}]}], "]"}], ";", "\[IndentingNewLine]", 
              "\[IndentingNewLine]", 
              RowBox[{"(*", " ", 
               RowBox[{
               "Save", " ", "sum", " ", "of", " ", "squared", " ", 
                "deviations"}], " ", "*)"}], " ", "\[IndentingNewLine]", 
              RowBox[{
               RowBox[{"result", "[", 
                RowBox[{"[", 
                 RowBox[{"ii", ",", "1"}], "]"}], "]"}], "=", "rhomin"}], ";",
               "\[IndentingNewLine]", 
              RowBox[{
               RowBox[{"result", "[", 
                RowBox[{"[", 
                 RowBox[{"ii", ",", "2"}], "]"}], "]"}], "=", "alphamax"}], 
              ";", "\[IndentingNewLine]", 
              RowBox[{
               RowBox[{"result", "[", 
                RowBox[{"[", 
                 RowBox[{"ii", ",", "3"}], "]"}], "]"}], "=", "alphamin"}], 
              ";", "\[IndentingNewLine]", 
              RowBox[{
               RowBox[{"result", "[", 
                RowBox[{"[", 
                 RowBox[{"ii", ",", "4"}], "]"}], "]"}], "=", "kD"}], ";", 
              "\[IndentingNewLine]", 
              RowBox[{
               RowBox[{"result", "[", 
                RowBox[{"[", 
                 RowBox[{"ii", ",", "5"}], "]"}], "]"}], "=", "SSD"}], ";", 
              "\[IndentingNewLine]", "\[IndentingNewLine]", 
              RowBox[{"ii", "++"}], ";"}]}], "]"}]}], "]"}]}]}], "]"}]}], 
     "]"}], ";"}], "\[IndentingNewLine]", "\[IndentingNewLine]", 
   RowBox[{"(*", " ", 
    RowBox[{"Find", " ", "optimal", " ", "parameters"}], " ", "*)"}], 
   "\[IndentingNewLine]", "\[IndentingNewLine]", 
   RowBox[{
    RowBox[{"FitInt", " ", "=", " ", 
     RowBox[{"Interpolation", "[", 
      RowBox[{"Thread", "[", 
       RowBox[{"{", 
        RowBox[{
         RowBox[{"result", "[", 
          RowBox[{"[", 
           RowBox[{
            RowBox[{"2", " ", ";;"}], ",", " ", 
            RowBox[{"{", 
             RowBox[{"1", ",", " ", "2", ",", "3", ",", "4"}], "}"}]}], "]"}],
           "]"}], ",", " ", 
         RowBox[{"result", "[", 
          RowBox[{"[", 
           RowBox[{
            RowBox[{"2", " ", ";;"}], ",", " ", "5"}], "]"}], "]"}]}], "}"}], 
       "]"}], "]"}]}], ";"}], "\n", 
   RowBox[{
    RowBox[{"OptVal", " ", "=", " ", 
     RowBox[{"NMinimize", "[", 
      RowBox[{
       RowBox[{"{", 
        RowBox[{
         RowBox[{"FitInt", "[", 
          RowBox[{"rm", ",", " ", "aM", ",", "am", ",", "kd"}], "]"}], ",", 
         " ", 
         RowBox[{
         "rhominmin", " ", "<=", " ", "rm", " ", "<=", " ", "rhominmax"}], 
         ",", " ", 
         RowBox[{
         "alphamaxmin", " ", "<=", " ", "aM", "<=", " ", "alphamaxmax"}], ",",
          " ", 
         RowBox[{
         "alphaminmin", " ", "<=", " ", "am", "<=", " ", "alphaminmax"}], ",",
          " ", 
         RowBox[{"kDmin", " ", "<=", " ", "kd", "<=", " ", "kDmax"}]}], "}"}],
        ",", " ", 
       RowBox[{"{", 
        RowBox[{"rm", ",", " ", "aM", ",", "am", ",", "kd"}], "}"}]}], 
      "]"}]}], ";"}], "\[IndentingNewLine]", "\[IndentingNewLine]", 
   RowBox[{
    RowBox[{"rhomin", "=", 
     RowBox[{"rm", " ", "/.", " ", 
      RowBox[{"OptVal", "[", 
       RowBox[{"[", "2", "]"}], "]"}]}]}], ";"}], "\[IndentingNewLine]", 
   RowBox[{
    RowBox[{"Print", "[", 
     RowBox[{"\"\<Optimal rhomin is \>\"", "<>", 
      RowBox[{"ToString", "[", "rhomin", "]"}]}], "]"}], ";"}], 
   "\[IndentingNewLine]", 
   RowBox[{
    RowBox[{"alphamax", "=", 
     RowBox[{"aM", " ", "/.", " ", 
      RowBox[{"OptVal", "[", 
       RowBox[{"[", "2", "]"}], "]"}]}]}], ";"}], "\[IndentingNewLine]", 
   RowBox[{
    RowBox[{"Print", "[", 
     RowBox[{"\"\<Optimal alphamax is \>\"", "<>", 
      RowBox[{"ToString", "[", "alphamax", "]"}]}], "]"}], ";"}], 
   "\[IndentingNewLine]", 
   RowBox[{
    RowBox[{"alphamin", "=", 
     RowBox[{"am", " ", "/.", " ", 
      RowBox[{"OptVal", "[", 
       RowBox[{"[", "2", "]"}], "]"}]}]}], ";"}], "\[IndentingNewLine]", 
   RowBox[{
    RowBox[{"Print", "[", 
     RowBox[{"\"\<Optimal alphamin is \>\"", "<>", 
      RowBox[{"ToString", "[", "alphamin", "]"}]}], "]"}], ";"}], 
   "\[IndentingNewLine]", 
   RowBox[{
    RowBox[{"kD", "=", 
     RowBox[{"kd", " ", "/.", " ", 
      RowBox[{"OptVal", "[", 
       RowBox[{"[", "2", "]"}], "]"}]}]}], ";"}], "\[IndentingNewLine]", 
   RowBox[{
    RowBox[{"Print", "[", 
     RowBox[{"\"\<Optimal kD is \>\"", "<>", 
      RowBox[{"ToString", "[", "kD", "]"}]}], "]"}], ";"}], 
   "\[IndentingNewLine]", "\[IndentingNewLine]", 
   RowBox[{
    RowBox[{"Do", "[", 
     RowBox[{
      RowBox[{
       RowBox[{"If", "[", 
        RowBox[{
         RowBox[{"DnCi", "==", "25"}], ",", 
         RowBox[{
          RowBox[{"DaraMean", "=", "Dara25Mean"}], ";", " ", 
          RowBox[{"DaraData", "=", "Dara25Data"}], ";", " ", 
          RowBox[{"daysDara", "=", "daysDara25"}], ";", " ", 
          RowBox[{"DaraErr", "=", "Dara25Err"}]}]}], "]"}], ";", 
       "\[IndentingNewLine]", 
       RowBox[{"If", "[", 
        RowBox[{
         RowBox[{"DnCi", "==", "50"}], ",", 
         RowBox[{
          RowBox[{"DaraMean", "=", "Dara50Mean"}], ";", " ", 
          RowBox[{"DaraData", "=", "Dara50Data"}], ";", " ", 
          RowBox[{"daysDara", "=", "daysDara50"}], ";", " ", 
          RowBox[{"DaraErr", "=", "Dara50Err"}]}]}], "]"}], ";", 
       "\[IndentingNewLine]", 
       RowBox[{"If", "[", 
        RowBox[{
         RowBox[{"DnCi", "==", "100"}], ",", 
         RowBox[{
          RowBox[{"DaraMean", "=", "Dara100Mean"}], ";", " ", 
          RowBox[{"DaraData", "=", "Dara100Data"}], ";", " ", 
          RowBox[{"daysDara", "=", "daysDara100"}], ";", " ", 
          RowBox[{"DaraErr", "=", "Dara100Err"}]}]}], "]"}], ";", 
       "\[IndentingNewLine]", 
       RowBox[{"If", "[", 
        RowBox[{
         RowBox[{"DnCi", "==", "300"}], ",", 
         RowBox[{
          RowBox[{"DaraMean", "=", "Dara300Mean"}], ";", " ", 
          RowBox[{"DaraData", "=", "Dara300Data"}], ";", " ", 
          RowBox[{"daysDara", "=", "daysDara300"}], ";", " ", 
          RowBox[{"DaraErr", "=", "Dara300Err"}]}]}], "]"}], ";", 
       "\[IndentingNewLine]", 
       RowBox[{"If", "[", 
        RowBox[{
         RowBox[{"DnCi", "==", "600"}], ",", 
         RowBox[{
          RowBox[{"DaraMean", "=", "Dara600Mean"}], ";", " ", 
          RowBox[{"DaraData", "=", "Dara600Data"}], ";", " ", 
          RowBox[{"daysDara", "=", "daysDara600"}], ";", " ", 
          RowBox[{"DaraErr", "=", "Dara600Err"}]}]}], "]"}], ";", 
       "\[IndentingNewLine]", "\[IndentingNewLine]", 
       RowBox[{"(*", " ", 
        RowBox[{
        "The", " ", "day", " ", "of", " ", "the", " ", "last", " ", 
         "experimental", " ", "value"}], " ", "*)"}], "\[IndentingNewLine]", 
       RowBox[{"tEnd", "=", 
        RowBox[{
         RowBox[{"DaraData", "[", 
          RowBox[{"[", 
           RowBox[{"1", ",", "All", ",", "1"}], "]"}], "]"}], "[", 
         RowBox[{"[", 
          RowBox[{"Length", "[", "daysDara", "]"}], "]"}], "]"}]}], ";", 
       "\[IndentingNewLine]", "\[IndentingNewLine]", 
       RowBox[{"DA1", "=", 
        RowBox[{"nCpm", "*", "DnCi"}]}], ";", " ", 
       RowBox[{"(*", " ", 
        RowBox[{"injected", " ", "amount", " ", "of", " ", "radionuclides"}], 
        " ", "*)"}], "\[IndentingNewLine]", 
       RowBox[{"t1", "=", "1"}], ";", " ", 
       RowBox[{"(*", " ", 
        RowBox[{"moment", " ", "of", " ", "their", " ", "injection"}], " ", 
        "*)"}], "\[IndentingNewLine]", 
       RowBox[{"eta", "=", 
        RowBox[{"Round", "[", 
         RowBox[{
          RowBox[{"202.7", "/", "DA1"}], "-", "1"}], "]"}]}], ";", " ", 
       RowBox[{"(*", " ", 
        RowBox[{"coefficient", " ", "of", " ", "drug", " ", "impurity"}], " ",
         "*)"}], "\[IndentingNewLine]", "\[IndentingNewLine]", 
       RowBox[{"(*", " ", 
        RowBox[{
        "the", " ", "coeffient", " ", "of", " ", "transition", " ", "of", " ",
          "cell", " ", "number", " ", "to", " ", "radiance"}], " ", "*)"}], 
       "\[IndentingNewLine]", 
       RowBox[{"kNR", "=", 
        RowBox[{
         RowBox[{"10", "^", 
          RowBox[{"DaraMean", "[", 
           RowBox[{"[", 
            RowBox[{"1", ",", "2"}], "]"}], "]"}]}], "/", "N0"}]}], ";", 
       "\[IndentingNewLine]", "\[IndentingNewLine]", 
       RowBox[{"(*", " ", 
        RowBox[{"Close", "-", "to", "-", 
         RowBox[{
         "delta", " ", "function", " ", "of", " ", "drug", " ", "injection", 
          " ", 
          RowBox[{"(", 
           RowBox[{
            RowBox[{"it", " ", "is", " ", "smooth", " ", "function"}], ",", 
            " ", 
            RowBox[{
            "that", " ", "will", " ", "allow", " ", "to", " ", "avoid", " ", 
             "numerical", " ", "difficulties"}]}], ")"}]}]}], " ", "*)"}], 
       "\[IndentingNewLine]", 
       RowBox[{"kk", "=", "250"}], ";", 
       RowBox[{"(*", " ", 
        RowBox[{
         RowBox[{"Technical", " ", "parameter"}], ",", " ", 
         RowBox[{
         "which", " ", "largeness", " ", "yields", " ", "sharp", " ", 
          "function"}]}], " ", "*)"}], "\[IndentingNewLine]", 
       RowBox[{
        RowBox[{"AInjFunc", "[", "t_", "]"}], ":=", 
        RowBox[{
         FractionBox["DA1", "2"], " ", "*", "kk", "*", 
         RowBox[{
          SuperscriptBox[
           RowBox[{"Sech", "[", 
            RowBox[{"kk", "*", 
             RowBox[{"(", 
              RowBox[{"t", "-", "t1"}], ")"}]}], "]"}], "2"], "/", "V"}]}]}], 
       ";", "\[IndentingNewLine]", "\[IndentingNewLine]", 
       RowBox[{"FullSystemSolutionVarRAO", "[", "]"}], ";", 
       "\[IndentingNewLine]", "\[IndentingNewLine]", 
       RowBox[{"IS", "=", "300"}], ";", " ", "\[IndentingNewLine]", 
       RowBox[{"(*", " ", 
        RowBox[{
        "Plot", " ", "simulation", " ", "with", " ", "optimal", " ", "rho", 
         " ", "along", " ", "with", " ", "experimental", " ", "data"}], " ", 
        "*)"}], "\[IndentingNewLine]", 
       RowBox[{"PicOptSim", "=", 
        RowBox[{"Show", "[", 
         RowBox[{
          RowBox[{"Plot", "[", 
           RowBox[{
            RowBox[{"{", 
             RowBox[{"{", 
              RowBox[{
               RowBox[{"Log10", "[", 
                RowBox[{"kNR", "*", 
                 RowBox[{"NN", "[", "t", "]"}]}], "]"}], ",", 
               RowBox[{"Log10", "[", 
                RowBox[{"kNR", "*", 
                 RowBox[{"(", 
                  RowBox[{
                   RowBox[{"NN", "[", "t", "]"}], "+", 
                   RowBox[{"DD", "[", "t", "]"}]}], ")"}]}], "]"}]}], "}"}], 
             "}"}], ",", 
            RowBox[{"{", 
             RowBox[{"t", ",", "0", ",", 
              RowBox[{"1.01", "*", "tEnd"}]}], "}"}], ",", 
            RowBox[{"Filling", "->", 
             RowBox[{"{", 
              RowBox[{
               RowBox[{"1", "->", "Axis"}], ",", 
               RowBox[{"2", "->", "Axis"}]}], "}"}]}], ",", 
            RowBox[{"PlotStyle", "->", 
             RowBox[{"{", 
              RowBox[{
               RowBox[{"Directive", "[", 
                RowBox[{
                 RowBox[{"Lighter", "[", "Gray", "]"}], ",", 
                 RowBox[{"Thickness", "[", "0.002", "]"}]}], "]"}], ",", 
               RowBox[{"Directive", "[", 
                RowBox[{
                 RowBox[{"Darker", "[", "Gray", "]"}], ",", 
                 RowBox[{"Thickness", "[", "0.002", "]"}]}], "]"}]}], "}"}]}],
             ",", 
            RowBox[{"PlotRange", "->", 
             RowBox[{"{", 
              RowBox[{"Automatic", ",", 
               RowBox[{"{", 
                RowBox[{"5", ",", "11"}], "}"}]}], "}"}]}], ",", 
            RowBox[{"AxesLabel", "->", 
             RowBox[{"{", 
              RowBox[{"\"\<days\>\"", ",", "\"\<Log(Radiance)\>\""}], "}"}]}],
             ",", "\[IndentingNewLine]", 
            RowBox[{"PlotLabel", "->", 
             RowBox[{"\"\<Dara \>\"", "<>", 
              RowBox[{"ToString", "[", "DnCi", "]"}], "<>", " ", 
              "\"\< nCi\>\""}]}], ",", 
            RowBox[{"ImageSize", "->", "280"}]}], "]"}], ",", 
          RowBox[{"ListPlot", "[", "DaraErr", "]"}], ",", 
          RowBox[{"ImageSize", "->", "IS"}]}], "]"}]}], ";", 
       "\[IndentingNewLine]", "\[IndentingNewLine]", 
       RowBox[{"Print", "[", "PicOptSim", "]"}]}], ",", "\[IndentingNewLine]",
       "\[IndentingNewLine]", 
      RowBox[{"{", 
       RowBox[{"DnCi", ",", 
        RowBox[{"{", 
         RowBox[{"25", ",", "50", ",", "100", ",", "300", ",", "600"}], 
         "}"}]}], "}"}]}], "]"}], ";"}], "\n"}]}]], "Input",
 CellChangeTimes->{{3.915902187589929*^9, 3.915902190046091*^9}, {
   3.9159023424257083`*^9, 3.9159023716283503`*^9}, {3.9159027824521847`*^9, 
   3.9159028147526207`*^9}, {3.9159028613477774`*^9, 
   3.9159029088002076`*^9}, {3.915902945639181*^9, 3.915902975757013*^9}, 
   3.9159030118757486`*^9, {3.915903441954674*^9, 3.9159034741897187`*^9}, {
   3.9159040791779933`*^9, 3.915904085777773*^9}, {3.9159050546409416`*^9, 
   3.915905095061838*^9}, {3.9159087040097303`*^9, 3.9159087052832413`*^9}, 
   3.9159087970290785`*^9, {3.9159090472275105`*^9, 3.9159090681389737`*^9}, {
   3.915909379638443*^9, 3.9159093798229322`*^9}, {3.9218539194365864`*^9, 
   3.92185392095844*^9}, {3.9219357527718115`*^9, 3.9219357532142754`*^9}, {
   3.921935916869656*^9, 
   3.921935917039445*^9}},ExpressionUUID->"dd4739f6-f67b-4585-9638-\
6f1c1986ef11"],

Cell[CellGroupData[{

Cell[BoxData["\<\"Optimal rhomin is 0.2\"\>"], "Print",
 CellChangeTimes->{{3.915903481237306*^9, 3.9159034961603804`*^9}, 
   3.9159040421340094`*^9, 3.915904500685911*^9, 3.9159053704353466`*^9, 
   3.915908961117182*^9, 3.915909295926979*^9, 3.9159093863102036`*^9, 
   3.9159229676870112`*^9, 3.921936277923047*^9},
 CellLabel->
  "During evaluation of \
In[84]:=",ExpressionUUID->"c9b65894-f659-4cc2-883d-59a56f3f5e14"],

Cell[BoxData["\<\"Optimal alphamax is 2354.51\"\>"], "Print",
 CellChangeTimes->{{3.915903481237306*^9, 3.9159034961603804`*^9}, 
   3.9159040421340094`*^9, 3.915904500685911*^9, 3.9159053704353466`*^9, 
   3.915908961117182*^9, 3.915909295926979*^9, 3.9159093863102036`*^9, 
   3.9159229676870112`*^9, 3.921936277925206*^9},
 CellLabel->
  "During evaluation of \
In[84]:=",ExpressionUUID->"8806821e-31ff-4412-8d8e-7a982f4327e3"],

Cell[BoxData["\<\"Optimal alphamin is 87.9684\"\>"], "Print",
 CellChangeTimes->{{3.915903481237306*^9, 3.9159034961603804`*^9}, 
   3.9159040421340094`*^9, 3.915904500685911*^9, 3.9159053704353466`*^9, 
   3.915908961117182*^9, 3.915909295926979*^9, 3.9159093863102036`*^9, 
   3.9159229676870112`*^9, 3.921936277933366*^9},
 CellLabel->
  "During evaluation of \
In[84]:=",ExpressionUUID->"51ef4754-39db-4d69-9e59-ed55c0ed613f"],

Cell[BoxData["\<\"Optimal kD is 0.575067\"\>"], "Print",
 CellChangeTimes->{{3.915903481237306*^9, 3.9159034961603804`*^9}, 
   3.9159040421340094`*^9, 3.915904500685911*^9, 3.9159053704353466`*^9, 
   3.915908961117182*^9, 3.915909295926979*^9, 3.9159093863102036`*^9, 
   3.9159229676870112`*^9, 3.9219362779355335`*^9},
 CellLabel->
  "During evaluation of \
In[84]:=",ExpressionUUID->"801db807-0359-472a-adeb-21f9df2a8057"],

Cell[BoxData[
 GraphicsBox[{
   InterpretationBox[{
     TagBox[{GraphicsComplexBox[CompressedData["
1:eJyV1Xs0VHsbB3BHbim3JLHHYMZoqBPCRNHvMVrmuEQnkk7KEClpnOK4pdxD
xKEbOSQVuUQrJCdEJLcSErmFyLXMpBJdvPu86x279f5x3vfstfbaa6/9x/79
nt/zfD+qLl473AQFBASe4Pdfz9RvFq3UizlbeJk/BHUvx8Du+Uon4YBR1G2h
3VFzHAOTL72ZFb99Qo8nX3evvY9BgsiPuxPWCoIxVevR8kkMFrZKHTn8TRSC
DYaMOhVJkEfbsPSajSTw/sw/NLaDBErUkhd+iitg57bYXT6nSRAewXtnaSUH
Wp6JxbENJBivQm36XqvBUcOihbdUCUzSkg00HDEoZ98LGGIpQWmjzCuLaDLE
SD9beBKnBFLNFuKb76sAokx4Jz9RAmaG3KmeDRQwUi4rZUmTQTiNS5WtowJ1
3WfFcgcyVI1vj7TZQoORU0NZ9mlkWOZULUZ9rg6eVh3OBWNk6Kje5BV6gA5h
7iyDeF1lSPYxTBnu0QAt7aw7eYHKMGnz00j/r2thRoZ1M6RRGRjHe9/3TayD
nQ8udsYvUwGZlhB1n4j1EG2/VOWjvgowxC6mWSzTBtmn0aLWbBUY2H4rpq9O
G8L2S9VYR6tA281WEaMkHai0t5zFilWg6nbJCGn7Buhu7VCx7VMBznoyw1Rc
F3RHjPNmhVXBtTJeXv+ZLoirUdO3blAF+4/Vv+T8rgcuvjUpNXtUIYH5df24
oz40WcqX9UerQoxwhQ+HxoCCRPl7JiWqEPwrIvkOMIBtuqrjz35VqJhusDPP
2wgO1SH7apdRYHaV/HT6QQNgsQYyuvUpwCsemzekGIKrepgOzYkCuu4PLmZM
GoJg0ZEH87EUOFq970JM9iYQHQyZfVZCgY9aS9S3eG+GjSJFrgavKOBv5iH/
m44RpG6cz0+ToMKf7TsDeZNGYBQfnqu9kQqmv5lzDO8Yg+3KCRNLVyo0VC7U
LPHeAjHp4rvd4qlwgVSZm4IQnNhYEy5SToUk/5DQTUIAL6evtLWPUaGTEb5v
3BlgdtYz9PIKNYCFpUInHwF4d0c38pAaZGPHum3VTSDIdlSO6aEGHO8/DlmF
m0DnRHNVxVk12N1hUa05ZgIpWvpP71epATO229zCjAmX4z2S7k+oQepcAsWx
kAmfatdevqJAg0OyUZ9EAjrRzRwdDZutGNwp0tVQUXiHhtf4krVyMbgVkarJ
OfANDf4c+NnjGQYcpj6jPZAJkWvvl2sL0iDpzOG14gGPkF9Mefs5OgYD5Mqu
zI43aByrMG5PwcAfyl/LcT6j01pdCn80YND1WrQqns2EijBddf+PaiCknX+k
9tIgup27IXgpG4Mvu8Rec1gfUD/bIZNTjIFQuku+/HkmMF5+tRmXwPs8VC9R
OqAUfZBOuFGqiMGlwHHMLnsC9U74xTSdxsAxvbl2nDeHWsKyK3bVYiBhyIvw
tGWCYim3J5WrBnfLpsdZu/qQs/Neu3U7MHghnB7FujWDIm77R28pxMCQa3n0
QxQT/KRyxSTEaHDWuaHxUygXxSoPVJlcx+CpZcCoYSYT1G7djHooS4PTHnWO
SgHZSDbAULZBFgM/enDFOulx9LB9eyErHAPrx8+K2nXnEF2LU1hZjQF9yM29
x4oJzS4KpTffqMHvBzYfXXOwG6U/LK00tsSgvvdgV9HwOzQ0aXDjdj6eVylV
tq6hTJAxaxsiC9NgyVH6xkbPabTDoE9m1xUMJt6/abiRygQjkWJOpzQNKppt
A49vmUJiXy/tt0nC4NrpbwFx23johK+XfHE2fr6ZQsJNN5hQ+WtBctEqGnRs
nphhBFxElNbQ+p+lMTiwYC6ZsnUMub9FDyKD8fUMO+TVP/uE9r9nBPlUYVDC
yOhKMmdCgdfda4wpNfhiNKh3kduFbvFeedexMEA/PRGYOImv/3Bzh1ceBoNv
5muxk0x4IvyoJXsJDd6xZqIYV96iwzufap5Pw+tlTt/MTmaC5sS0E1uKBvlX
yU2jxyYR5/wp3zPxGJA+7s98MMpFDj7a7QFZGJjObvENu86EU1J2iUZyNBB/
vH5mPYmL2gcvNSy7htfXuvGsbD4T3EiH0jRX0+Bwvw7FIyAKZZylUy9IYtDn
Ucho6R9FCxKlTddOYBDBVVxjev0TeqmrONeC5/8XtnHiWxYT9vXHY8cn1WAD
vXhVi14XAt9TT8TNMJj/KiAnbPUO+T53Y7Tg80FfnXzCL4gJ54ZNzKbweThU
5HDLc/NbZBTI0itOxaDS++HMvQv4/l6s7romSQOqVMSMksQk2tP8LTg/Dp+H
vAt3+oq5SNDUM7wP76/Tqr3r+68yQcj24fLQlTSIE66RPNc2jSyPnhH+8SoG
Xv7uVl65TBBe44Z5ydMgsPeMk4DoNBIGZ1Xfy3i/yX/pl7XhIl+WcVwWXo8h
6o89pTeZUEcpJL/G6/H/ekjazhatf0N4+EGq7gddM9Kih9MFtsrUJMLD2NxJ
+9V9hIfLBeulcshKix6WtdY71booLXro7lOWNHiV8LDJ9/im1peEh9L+leKR
KuRFD8+Je8ct3Ute9LCrPSrnXjLhIU8/ukK5m/BQ7kVyQY+88qKHZiaW3jl7
lBc9HJYobtW6THjInSr0WfmS8NDjvfPbjhUqix5+65stPKVHeCjfVrlnajfh
4c9095CEYMLDdSHFQoFXCQ+1Z/Yg1ER4KCvoekOBR3i45nh+Z9sqwsNJtl+u
IxAe0k+O7s50JzzUvBwiVZBEeDiQ1CXmWEF4aKxzvjlohPCw7shCi5UM4WGr
wUwnZxPh4ayjciPXhfAw+sudRJkEwkONz+2/sO8SHtKPPbBijRAeiowZom1S
hIeFB6JlzhoQHmY8v7vqkBvhIXfbpWnrBMLDNb37Fqq/8zAi61Wlxzjhoefw
83xFWcJDPcrXCDsgPIxSrd6Z9J2H7yJ19Re+89CD5gzvv/NQUqBTa+I7DwMH
5g7W/I2HQubqJ4+WEh4WRhrHlWOkRQ9jFcIK7f/Gw4n/8vDt7m3IRJi06OFJ
A/rejL88/I93DQkzZAnJ/987yZy5xKw5wru9LmUmD3Hv+J61XLkwooN7xveL
vnfn9rF/4FeJ+4Js1Qzh177586WduF98n5LO55pvxX3ie+Q09XvZPO4R3xv2
3NeBjn/gjcNPu8zruIQ3Kz+6zrBxb/ieCNjbBT3GPeH7Yf3LH1PhuB98H6w5
5xSccB/4HhgHGWdZ/QMPknoi77KmCQ/iLGISr+Me8PM+dfCF3Ar8//x8D7je
HVmPnxc/vzVOaJZcxfObn9fax8ZME/G85uex81OeqJgCkccC/75WLvbj4vv/
+P4vyI2hiQ==
        "], {{{}, 
          {RGBColor[
           0.6666666666666666, 0.6666666666666666, 0.6666666666666666], 
           Opacity[0.2], EdgeForm[None], 
           GraphicsGroupBox[
            PolygonBox[{{1, 205, 206, 50, 113, 96, 110, 82, 94, 108, 70, 79, 
             91, 105, 61, 68, 77, 89, 103, 54, 58, 65, 74, 86, 100, 49, 48, 
             47, 46, 45, 44, 43, 42, 41, 40, 39, 38, 37, 36, 35, 34, 33, 32, 
             31, 30, 29, 28, 27, 26, 25, 24, 23, 22, 21, 20, 19, 18, 17, 16, 
             15, 14, 13, 12, 11, 10, 9, 8, 7, 6, 5, 4, 53, 57, 64, 73, 85, 99,
              3, 60, 67, 76, 88, 102, 52, 81, 93, 107, 69, 112, 95, 109, 78, 
             111, 90, 104, 56, 80, 92, 106, 63, 72, 84, 98, 2, 59, 66, 75, 87,
              101, 51, 55, 62, 71, 83, 97}}]]}, {}, 
          {RGBColor[
           0.33333333333333337`, 0.33333333333333337`, 0.33333333333333337`], 
           Opacity[0.2], EdgeForm[None], 
           GraphicsGroupBox[
            PolygonBox[{{114, 203, 204, 163, 202, 193, 201, 185, 192, 200, 
             178, 184, 191, 199, 172, 177, 183, 190, 198, 167, 171, 176, 182, 
             189, 197, 162, 161, 160, 159, 158, 157, 156, 155, 154, 153, 152, 
             151, 150, 149, 148, 147, 146, 145, 144, 143, 142, 141, 140, 139, 
             138, 137, 136, 135, 134, 133, 132, 131, 130, 129, 128, 127, 126, 
             125, 124, 123, 122, 121, 120, 119, 118, 117, 166, 170, 175, 181, 
             188, 196, 116, 165, 169, 174, 180, 187, 195, 115, 164, 168, 173, 
             179, 186, 194}}]]}, {}, {}, {}, {}, {}, {}}, {{}, {}, 
          TagBox[
           {RGBColor[
            0.6666666666666666, 0.6666666666666666, 0.6666666666666666], 
            Thickness[0.002], Opacity[1.], 
            LineBox[{1, 97, 83, 71, 62, 55, 51, 101, 87, 75, 66, 59, 2, 98, 
             84, 72, 63, 106, 92, 80, 56, 104, 90, 111, 78, 109, 95, 112, 69, 
             107, 93, 81, 52, 102, 88, 76, 67, 60, 3, 99, 85, 73, 64, 57, 53, 
             4, 5, 6, 7, 8, 9, 10, 11, 12, 13, 14, 15, 16, 17, 18, 19, 20, 21,
              22, 23, 24, 25, 26, 27, 28, 29, 30, 31, 32, 33, 34, 35, 36, 37, 
             38, 39, 40, 41, 42, 43, 44, 45, 46, 47, 48, 49, 100, 86, 74, 65, 
             58, 54, 103, 89, 77, 68, 61, 105, 91, 79, 70, 108, 94, 82, 110, 
             96, 113, 50}]},
           Annotation[#, "Charting`Private`Tag#1"]& ], 
          TagBox[
           {RGBColor[
            0.33333333333333337`, 0.33333333333333337`, 0.33333333333333337`],
             Thickness[0.002], Opacity[1.], 
            LineBox[{114, 194, 186, 179, 173, 168, 164, 115, 195, 187, 180, 
             174, 169, 165, 116, 196, 188, 181, 175, 170, 166, 117, 118, 119, 
             120, 121, 122, 123, 124, 125, 126, 127, 128, 129, 130, 131, 132, 
             133, 134, 135, 136, 137, 138, 139, 140, 141, 142, 143, 144, 145, 
             146, 147, 148, 149, 150, 151, 152, 153, 154, 155, 156, 157, 158, 
             159, 160, 161, 162, 197, 189, 182, 176, 171, 167, 198, 190, 183, 
             177, 172, 199, 191, 184, 178, 200, 192, 185, 201, 193, 202, 
             163}]},
           Annotation[#, "Charting`Private`Tag#1"]& ]}}], {}},
      {"WolframDynamicHighlight", <|
       "Label" -> {"XYLabel"}, "Ball" -> {"InterpolatedBall"}|>}], 
     DynamicBox[(Charting`HighlightActionBox["DynamicHighlight", {}, 
       Slot["HighlightElements"], 
       Slot["LayoutOptions"], 
       Slot["Meta"], 
       Charting`HighlightActionFunction["DynamicHighlight", {
         GraphicsComplex[CompressedData["
1:eJyV1Xs0VHsbB3BHbim3JLHHYMZoqBPCRNHvMVrmuEQnkk7KEClpnOK4pdxD
xKEbOSQVuUQrJCdEJLcSErmFyLXMpBJdvPu86x279f5x3vfstfbaa6/9x/79
nt/zfD+qLl473AQFBASe4Pdfz9RvFq3UizlbeJk/BHUvx8Du+Uon4YBR1G2h
3VFzHAOTL72ZFb99Qo8nX3evvY9BgsiPuxPWCoIxVevR8kkMFrZKHTn8TRSC
DYaMOhVJkEfbsPSajSTw/sw/NLaDBErUkhd+iitg57bYXT6nSRAewXtnaSUH
Wp6JxbENJBivQm36XqvBUcOihbdUCUzSkg00HDEoZ98LGGIpQWmjzCuLaDLE
SD9beBKnBFLNFuKb76sAokx4Jz9RAmaG3KmeDRQwUi4rZUmTQTiNS5WtowJ1
3WfFcgcyVI1vj7TZQoORU0NZ9mlkWOZULUZ9rg6eVh3OBWNk6Kje5BV6gA5h
7iyDeF1lSPYxTBnu0QAt7aw7eYHKMGnz00j/r2thRoZ1M6RRGRjHe9/3TayD
nQ8udsYvUwGZlhB1n4j1EG2/VOWjvgowxC6mWSzTBtmn0aLWbBUY2H4rpq9O
G8L2S9VYR6tA281WEaMkHai0t5zFilWg6nbJCGn7Buhu7VCx7VMBznoyw1Rc
F3RHjPNmhVXBtTJeXv+ZLoirUdO3blAF+4/Vv+T8rgcuvjUpNXtUIYH5df24
oz40WcqX9UerQoxwhQ+HxoCCRPl7JiWqEPwrIvkOMIBtuqrjz35VqJhusDPP
2wgO1SH7apdRYHaV/HT6QQNgsQYyuvUpwCsemzekGIKrepgOzYkCuu4PLmZM
GoJg0ZEH87EUOFq970JM9iYQHQyZfVZCgY9aS9S3eG+GjSJFrgavKOBv5iH/
m44RpG6cz0+ToMKf7TsDeZNGYBQfnqu9kQqmv5lzDO8Yg+3KCRNLVyo0VC7U
LPHeAjHp4rvd4qlwgVSZm4IQnNhYEy5SToUk/5DQTUIAL6evtLWPUaGTEb5v
3BlgdtYz9PIKNYCFpUInHwF4d0c38pAaZGPHum3VTSDIdlSO6aEGHO8/DlmF
m0DnRHNVxVk12N1hUa05ZgIpWvpP71epATO229zCjAmX4z2S7k+oQepcAsWx
kAmfatdevqJAg0OyUZ9EAjrRzRwdDZutGNwp0tVQUXiHhtf4krVyMbgVkarJ
OfANDf4c+NnjGQYcpj6jPZAJkWvvl2sL0iDpzOG14gGPkF9Mefs5OgYD5Mqu
zI43aByrMG5PwcAfyl/LcT6j01pdCn80YND1WrQqns2EijBddf+PaiCknX+k
9tIgup27IXgpG4Mvu8Rec1gfUD/bIZNTjIFQuku+/HkmMF5+tRmXwPs8VC9R
OqAUfZBOuFGqiMGlwHHMLnsC9U74xTSdxsAxvbl2nDeHWsKyK3bVYiBhyIvw
tGWCYim3J5WrBnfLpsdZu/qQs/Neu3U7MHghnB7FujWDIm77R28pxMCQa3n0
QxQT/KRyxSTEaHDWuaHxUygXxSoPVJlcx+CpZcCoYSYT1G7djHooS4PTHnWO
SgHZSDbAULZBFgM/enDFOulx9LB9eyErHAPrx8+K2nXnEF2LU1hZjQF9yM29
x4oJzS4KpTffqMHvBzYfXXOwG6U/LK00tsSgvvdgV9HwOzQ0aXDjdj6eVylV
tq6hTJAxaxsiC9NgyVH6xkbPabTDoE9m1xUMJt6/abiRygQjkWJOpzQNKppt
A49vmUJiXy/tt0nC4NrpbwFx23johK+XfHE2fr6ZQsJNN5hQ+WtBctEqGnRs
nphhBFxElNbQ+p+lMTiwYC6ZsnUMub9FDyKD8fUMO+TVP/uE9r9nBPlUYVDC
yOhKMmdCgdfda4wpNfhiNKh3kduFbvFeedexMEA/PRGYOImv/3Bzh1ceBoNv
5muxk0x4IvyoJXsJDd6xZqIYV96iwzufap5Pw+tlTt/MTmaC5sS0E1uKBvlX
yU2jxyYR5/wp3zPxGJA+7s98MMpFDj7a7QFZGJjObvENu86EU1J2iUZyNBB/
vH5mPYmL2gcvNSy7htfXuvGsbD4T3EiH0jRX0+Bwvw7FIyAKZZylUy9IYtDn
Ucho6R9FCxKlTddOYBDBVVxjev0TeqmrONeC5/8XtnHiWxYT9vXHY8cn1WAD
vXhVi14XAt9TT8TNMJj/KiAnbPUO+T53Y7Tg80FfnXzCL4gJ54ZNzKbweThU
5HDLc/NbZBTI0itOxaDS++HMvQv4/l6s7romSQOqVMSMksQk2tP8LTg/Dp+H
vAt3+oq5SNDUM7wP76/Tqr3r+68yQcj24fLQlTSIE66RPNc2jSyPnhH+8SoG
Xv7uVl65TBBe44Z5ydMgsPeMk4DoNBIGZ1Xfy3i/yX/pl7XhIl+WcVwWXo8h
6o89pTeZUEcpJL/G6/H/ekjazhatf0N4+EGq7gddM9Kih9MFtsrUJMLD2NxJ
+9V9hIfLBeulcshKix6WtdY71booLXro7lOWNHiV8LDJ9/im1peEh9L+leKR
KuRFD8+Je8ct3Ute9LCrPSrnXjLhIU8/ukK5m/BQ7kVyQY+88qKHZiaW3jl7
lBc9HJYobtW6THjInSr0WfmS8NDjvfPbjhUqix5+65stPKVHeCjfVrlnajfh
4c9095CEYMLDdSHFQoFXCQ+1Z/Yg1ER4KCvoekOBR3i45nh+Z9sqwsNJtl+u
IxAe0k+O7s50JzzUvBwiVZBEeDiQ1CXmWEF4aKxzvjlohPCw7shCi5UM4WGr
wUwnZxPh4ayjciPXhfAw+sudRJkEwkONz+2/sO8SHtKPPbBijRAeiowZom1S
hIeFB6JlzhoQHmY8v7vqkBvhIXfbpWnrBMLDNb37Fqq/8zAi61Wlxzjhoefw
83xFWcJDPcrXCDsgPIxSrd6Z9J2H7yJ19Re+89CD5gzvv/NQUqBTa+I7DwMH
5g7W/I2HQubqJ4+WEh4WRhrHlWOkRQ9jFcIK7f/Gw4n/8vDt7m3IRJi06OFJ
A/rejL88/I93DQkzZAnJ/987yZy5xKw5wru9LmUmD3Hv+J61XLkwooN7xveL
vnfn9rF/4FeJ+4Js1Qzh177586WduF98n5LO55pvxX3ie+Q09XvZPO4R3xv2
3NeBjn/gjcNPu8zruIQ3Kz+6zrBxb/ieCNjbBT3GPeH7Yf3LH1PhuB98H6w5
5xSccB/4HhgHGWdZ/QMPknoi77KmCQ/iLGISr+Me8PM+dfCF3Ar8//x8D7je
HVmPnxc/vzVOaJZcxfObn9fax8ZME/G85uex81OeqJgCkccC/75WLvbj4vv/
+P4vyI2hiQ==
          "], {{{}, {
             EdgeForm[], 
             Directive[
              RGBColor[
              0.6666666666666666, 0.6666666666666666, 0.6666666666666666], 
              Opacity[0.2]], 
             GraphicsGroup[{
               
               Polygon[{{1, 205, 206, 50, 113, 96, 110, 82, 94, 108, 70, 79, 
                91, 105, 61, 68, 77, 89, 103, 54, 58, 65, 74, 86, 100, 49, 48,
                 47, 46, 45, 44, 43, 42, 41, 40, 39, 38, 37, 36, 35, 34, 33, 
                32, 31, 30, 29, 28, 27, 26, 25, 24, 23, 22, 21, 20, 19, 18, 
                17, 16, 15, 14, 13, 12, 11, 10, 9, 8, 7, 6, 5, 4, 53, 57, 64, 
                73, 85, 99, 3, 60, 67, 76, 88, 102, 52, 81, 93, 107, 69, 112, 
                95, 109, 78, 111, 90, 104, 56, 80, 92, 106, 63, 72, 84, 98, 2,
                 59, 66, 75, 87, 101, 51, 55, 62, 71, 83, 97}}]}]}, {}, {
             EdgeForm[], 
             Directive[
              RGBColor[
              0.33333333333333337`, 0.33333333333333337`, 
               0.33333333333333337`], 
              Opacity[0.2]], 
             GraphicsGroup[{
               
               Polygon[{{114, 203, 204, 163, 202, 193, 201, 185, 192, 200, 
                178, 184, 191, 199, 172, 177, 183, 190, 198, 167, 171, 176, 
                182, 189, 197, 162, 161, 160, 159, 158, 157, 156, 155, 154, 
                153, 152, 151, 150, 149, 148, 147, 146, 145, 144, 143, 142, 
                141, 140, 139, 138, 137, 136, 135, 134, 133, 132, 131, 130, 
                129, 128, 127, 126, 125, 124, 123, 122, 121, 120, 119, 118, 
                117, 166, 170, 175, 181, 188, 196, 116, 165, 169, 174, 180, 
                187, 195, 115, 164, 168, 173, 179, 186, 
                194}}]}]}, {}, {}, {}, {}, {}, {}}, {{}, {}, 
            Annotation[{
              Directive[
               Opacity[1.], 
               AbsoluteThickness[2], 
               RGBColor[
               0.6666666666666666, 0.6666666666666666, 0.6666666666666666], 
               Thickness[0.002]], 
              
              Line[{1, 97, 83, 71, 62, 55, 51, 101, 87, 75, 66, 59, 2, 98, 84,
                72, 63, 106, 92, 80, 56, 104, 90, 111, 78, 109, 95, 112, 69, 
               107, 93, 81, 52, 102, 88, 76, 67, 60, 3, 99, 85, 73, 64, 57, 
               53, 4, 5, 6, 7, 8, 9, 10, 11, 12, 13, 14, 15, 16, 17, 18, 19, 
               20, 21, 22, 23, 24, 25, 26, 27, 28, 29, 30, 31, 32, 33, 34, 35,
                36, 37, 38, 39, 40, 41, 42, 43, 44, 45, 46, 47, 48, 49, 100, 
               86, 74, 65, 58, 54, 103, 89, 77, 68, 61, 105, 91, 79, 70, 108, 
               94, 82, 110, 96, 113, 50}]}, "Charting`Private`Tag#1"], 
            Annotation[{
              Directive[
               Opacity[1.], 
               AbsoluteThickness[2], 
               RGBColor[
               0.33333333333333337`, 0.33333333333333337`, 
                0.33333333333333337`], 
               Thickness[0.002]], 
              
              Line[{114, 194, 186, 179, 173, 168, 164, 115, 195, 187, 180, 
               174, 169, 165, 116, 196, 188, 181, 175, 170, 166, 117, 118, 
               119, 120, 121, 122, 123, 124, 125, 126, 127, 128, 129, 130, 
               131, 132, 133, 134, 135, 136, 137, 138, 139, 140, 141, 142, 
               143, 144, 145, 146, 147, 148, 149, 150, 151, 152, 153, 154, 
               155, 156, 157, 158, 159, 160, 161, 162, 197, 189, 182, 176, 
               171, 167, 198, 190, 183, 177, 172, 199, 191, 184, 178, 200, 
               192, 185, 201, 193, 202, 163}]}, 
             "Charting`Private`Tag#1"]}}], {}}, <|
        "HighlightElements" -> <|
          "Label" -> {"XYLabel"}, "Ball" -> {"InterpolatedBall"}|>, 
         "LayoutOptions" -> <|
          "PlotRange" -> {{0., 37.36999923734694}, {5., 11.}}, 
           "Frame" -> {{False, False}, {False, False}}, 
           "AxesOrigin" -> {0, 5.000000000000011}, 
           "ImageSize" -> {280, 280/GoldenRatio}, "Axes" -> {True, True}, 
           "LabelStyle" -> {}, "AspectRatio" -> GoldenRatio^(-1), 
           "DefaultStyle" -> {
             Directive[
              Opacity[1.], 
              AbsoluteThickness[2], 
              RGBColor[
              0.33333333333333337`, 0.33333333333333337`, 
               0.33333333333333337`], 
              Thickness[0.002]]}, 
           "HighlightLabelingFunctions" -> <|"CoordinatesToolOptions" -> ({
               Identity[
                Part[#, 1]], 
               Identity[
                Part[#, 2]]}& ), 
             "ScalingFunctions" -> {{Identity, Identity}, {
               Identity, Identity}}|>, "Primitives" -> {{{{}, {
                EdgeForm[], 
                Directive[
                 RGBColor[
                 0.6666666666666666, 0.6666666666666666, 0.6666666666666666], 
                 Opacity[0.2]], 
                GraphicsGroup[{{
                   Polygon[CompressedData["
1:eJxd0Xsw1WsXB3Bv2UKJjqQ87NgXkUJkI5fn66dpH5eTTlQ6xykqKWmrQ9i6
uJZLpZMuyKGSUi4xUU6FiC4kKkRC0QVbZe9UdPXu9515/3nXzJo1n1kza+Y7
y2Bd8HL/CQoKCiHy/s/M/OH6kJt2wVGW869dnVMI/meF/9Z0ZH4+xPEpZvD/
HqszOXl6Fh993PlPy4sY3OYUs1/P5MNoacMRzUIG/rqbs+bKHRwR4B6cz4A1
x58Ea/NxJUeRde88g6ptF9NLZ/DhPOoYFnuWwT51r8P2WnwkG3SZ9pxhoOh5
a0rMdD4euIn7bXMY8EqKEm5p8iH58Lb+fCYDe6UyUbsGH+EuRna+6QzmSobX
+qrzURVya+T6cbmfzOzIncqHYva6Qu1jDATPvnsMqvFhK3Xb/jGBQbh6vrKa
Mh9eGdWeG2IYTFvyqI/N4qP37Zc6sodBE+tOc95EeZ6Z6bvDdzE4+tJpyZsJ
fIgYK0FLJIO9JjcqzOXueD2pOsWXQWWspWHEJx7UbGXxQZ4MdMqlTzOlPBj1
+Qc8dWfQuG5WedFbHi4LTnWkujC4GPxPruAND998HQ6/EzJY05NCdg7xwOzv
dHFdwuBkSmDqDQkPq9tca+YOOCHDzOrBjWoeRCF/b3aPc0K7pLG68ggPeeTP
Tk9DJ+zy7NdiAnnAuIrinjtASGdig4zy0C6IWzPoB4yOBsWc/ImH1IjomEWK
wLPh049aBrg4rluVn0EpdlvXxilVcFFfNV47McQRSdmqq/1TuHDe4SKyveIA
z+kSJ7cNXFxrWREpG7KHfUpcvrk1FxFLArV3LLBHpvWXwiw1Lj6ZTTR0DLGD
tVLpBpsXHGyvWXM8KW8RJvVGj7Ze5sAy4GbaqSFbTCjdevPLfg5kZQNfbDm2
2GAYu4C/loPRGdrD2ZtsIBQ+P9VpxUHlcL2XS4E1vGui19RN5iBqG9UNey6A
r/OMtms9BkhiVYaK+AJcPKx93emyAQ4x300Hfaxwz037ak+iAVZ+qvntwl8L
sS6sNqP2dwNsqErRtmq1hCqPm73YwgAiU7bAWdUSlq8cCkZZBqi+dPmV7jIL
dD5s0/fs1sejoodK9qkLULXSbZSU6eP5spKk7tvmiF2vXrs0UR8C5bQs18nm
0HyQOGmprz6mNUcbhsabInGliv4nK/l+Z9eHbsk8rLiZ1p4yWR9DHj+/6tlm
gpFpwqLohtlID7XNePnUGGbm564URM5GW82i4JiNRogNENqkWM7G5LU1ytzH
hghyb/O7OMBG9eCyvR6OfLza13duZRYbrCwpV/M2F9x5X3UqvNlgTmnte2rB
gf3sq+VCDTbUG11V7W7og3IkIelNeihvmPbCNZGNJI3W8aYDenDKSrcx9iGo
8L0u7hPqYbCaPrIKngkfY9dmmYoe4uJl793ctWAWdLhsf70u9LiXn4Tr/IQV
v+xfFZqsiwK+hUqux1TIrhVuHliui/HF6lu3/JiEKJs++3YdXRxSmr/6kMkE
OHDN7kwZIiiJz5wr2viD9v4a+TWwlSACFa+1RF9pslnHrL/rCXyyG+sGZZ9p
c2xe5ao6gqX3W0tbLD9TIzNRcVUNwd2X3gV3W8fo+g+CXaHVBPFSnTnOZ8fo
M0udz803CJy+deVU7hij94ded5rI/W2V8muR8CPt8fXOEZURPGFlJwhLRmj8
pYhEx2L5va5NHaUv39O+IZvzlwoJ6M9NCpI9cm9pbAsuIPjyXUGL5f6ehj32
FzTnE1wptTTWn/WevpwTxjaTOzf5h/jALzK6OyxYuyyPQPfT+pyb/VLqHWre
Ij5H0FFw/Ep3mZROcA6K6z5LcMSvvmEsRkr3z35e7ST3Uu1vPZoeUhomdDhw
LpdA9b7piKmulLb0nqifLPcBVu3Uo4+Gqdv2g6z5Zwgmbjeybggapsttuqet
Ok0Q2XVwrcKkYcqCn0HYSYL3wpEEwel3dMuKB3OPZRFsLvUuCbJ7R+0jhQvL
Mgmes6s6ctre0kFS6dCSQVDZ6Bm50/ENVf5+Yr1HKkHhGfa9/j+HqOjYvrCD
KQRc9fgRPbUh+nvjj6jCAwQnIgeJV56EdknCk+4lE4QbRVXO0xikt1qWFQvj
CDaOu0zNWDxAA97Rm3ujCLoDiwXNPf10XK38Xu5uAq/H09eyxP2009W8rXYn
gaJ54da6E730Ur5FlIovwT9XhweFq7qpn98fXvOWE/y10W77nE2dNPtWeZWD
m/yf9r0L06QdtET2IuS2kMDCqGxG88IOirB9TapL5Hk1E8aUxO206MICY4/F
BKkHt5ioiu/Q8KSKlqNGBK9iFh7WEJfTjxqHzpfrECQH3vbRE+dRTbGtZr0m
QZudZEQgTqOchzF3f9Ug2NKzgBMoTqCnjhhxj08l+DcbnCsZ
                    "]]}}]}, {}, {
                EdgeForm[], 
                Directive[
                 RGBColor[
                 0.33333333333333337`, 0.33333333333333337`, 
                  0.33333333333333337`], 
                 Opacity[0.2]], 
                GraphicsGroup[{{
                   Polygon[CompressedData["
1:eJxdz3s0lAkYBnCJknJrSHxjzO3T6EoyaxTf49NJg9BSm1LkFKUaFcVIIiTV
Nhkl0sXqSkpnS2rD0kWkjiSRWypyv0xE2jJr95z9Z99z3vOe33nO+8fD8Q/+
ebOqiorKuvH956aPOVfxTmfZKzInRNZPI/CfVf4dfaSPyrg+uTT+74iW0S2P
jEh84M1ryL9BY+NLxWSNcQvcniUzcmjYRdpdcZ1JIjg80DU4m4bF7g7HJEMS
dzPV1Cuu0fAb/dFSM4OE44j93oOXabhJThr5GpA4wmmc33yRhvn+2XkX9Um8
dJG2izJpCNav8uhgkOga6i2/lk7Dt+fE/W+6JMLEgsV+qeP/a8/2xOqQKAp5
MvgghYb0cn18mTYJtfP+OYanaJTLBlla4xYNuOz6kkCj8reUNksNEl5pxZ6b
YmjIT2WLl6qTeN/77TERNd53tVfki4njfWam7g+LpJH+/q3B9HFLaGthdQSN
o0YHc1erkqj7NLn4uB+NKBvB+oxhPrREirjtnjTW+993eDLAh+DD5sAGVxob
vp3Kr+3lI0+YUScX09Af3jTo18PHdz+7pD4nGsecE5Mud/NBH60XOy+joa1S
u6Criw/vGueS2R0OCCI3YqiYD0nI2a2usQ74HG9lrUzm4yqxu97TzAEJnJJV
8iA+oJyiFvUUWMT9EecFPmqFsRs6NwLbW9/kGDP4kIdHx9iqAXFXPhYFdfKQ
wizKTqMozGrcoCwp4KG8SPloYog9Blac6XeT8eC4RywR3bVDxpt7M7Zu5uGP
6lURiu4lyA04rJdsw0P4siDDPZZLMKlDRK3Q4WF4wUQz+5DFEOx+6OrUxsWu
kg0piVdtYf5X9Vq/e1xYBT48ndEtwuHvd5P0ZFwo7nR8E3FFGPExfTbgz8XI
DMP+81tsUGUzWCux5aKwv9xLfP0nlO5QVrrqcXFgJ8Xc2yKEneWp55FtHCSq
F4ZKSCFa5HUaPoUcyOgf8zt9rDH7QrTOTTkHq4dL1madWARBVLt3ZiAHm4qO
G1q/tkK3X1i2DziQzGcJHTWtMGtfTu2rGRwU/57XxvRYCIbqpmtGCjZe3aia
tERuCYvBdRRVwUaLx63EplILzI2+oxZxkQ2hxulzzlMtsFIQGC07wIZeZbRZ
aNx8GL4qWtfjPZ7vaxxq6pqLsaaR3EOL2Oh2X97WvHMOgoY29tVMZyM1VJTW
2mCOgZ7cUP13pqgpsQ2OCRCgVetO1YILppjqW6LBe2OGZQ4uIVnrTFHc6RHv
bk/C4G3qzQZDU6ifG+AxSnlQWB8uNK1ngc4wONSwkIu66oSsB6ks6Dx31lz8
JxsnNUOOTVnPQv4zvY/Oh1nQDS/SjGez4HAu1cbch0DF3n22Ve9M0FlMvbIO
nonA0Pvy9xdNEBun+OziaoD7VWW+j/1NYMLLextmPB3TVMt0slgmuE4unHLJ
XRtHs7tXz2xiQrlUZ8e2scnov+lpypMzIZs0z1s2RxVfdEonWC1j4lZc+mxJ
wBiVG293rIBgIhwFnwwkf1F93isoB3UmfM4/f9ypGKW0s0aTrowScHvx+na1
1SiVF6hkFA8SKGtdc73s9VdqzfJfxKUDBOIGjGc5Xv5KyRvi7zn1E3D43phZ
uOcrxfTwm1zWS+DubStzttFnSk1sFrUrn0ALq6gus6aX6iIK7arTCJyJ6CS8
rnZRjV1hiRVHCIQJDhTO1e2knlR75DrFEghQirXTlnZQgX3Uw/gDBJqCcoWV
ze2UUiu/4tJ+Al5v9H3Vpe1UvbNFzaN9BLYyEr5OktZSN7Iszd2XEpD/um2O
pvQpFZZYUH1SQKAtZlGSrjSf+qIru5ZvTOBIUKmPifQqxZCKGOUMAjWLuwaF
0tMUtyqmbKUugW3NltwgaQKVkSzgpWgT+BvKmHge
                    "]]}}]}, {}, {}, {}, {}, {}, {}}, {{}, {}, 
               Annotation[{
                 Directive[
                  Opacity[1.], 
                  AbsoluteThickness[2], 
                  RGBColor[
                  0.6666666666666666, 0.6666666666666666, 0.6666666666666666], 
                  Thickness[0.002]], 
                 Line[CompressedData["
1:eJwV0Xk01Psfx3G/MpISXUn5MDGLlEJkkOXz8tVpruWmG5V+16+otEgjlzBa
rGWpuLQgl0pKWeJE3MoaLaRUiISiBaMyk4pWv7l/vM/7PP56n+d5628KWO07
SUFBIVA+/+7Mn86PuGmX7GU5/9nXNZ1gZ+8Sjp84jp45Zsg9OYOg3UYyKhCn
Uc6jqLu/qxMk+t320hXnUQ2xtUajBsHrqKUp6uIK+kk9+WKFNkHq0Z1GKuI7
NDShsvW4IcEOjbhxJXEHLbq0ZIHbcgIzw7LZLUs7KUIOPVBZQfDdtm9pmrST
lsheBt0WEvy11SZw/vYumn2rotrOheCfayNDwnU91Mfnfx6LVhMomhbuajjV
R6/km0VM9SbweDJrI0s8QLucTdvr9xL0+BULWnoH6IRqxb3c/QRbJ5xmZCwf
pNve05sHIwhCDSOqFqkP0Vutq4qFMQSnwoeIR56EdktCE+4lEnDVYkd1VYfp
H80/IwqPEBSeY98b+HOYik4cCjmaRFDV7B6+1/4tVf5xarNbKsELdnVnTvs7
OkSq7Foz5L2lniX+Nu+pbbhwaVkmwQfhaJzg7Hu6c83DhSeyCMK7j25UmDJC
WfDRDzlNMDnQ0LLJf4SutuqZue4swRFW/Yzjj0eoS+BR1uJzBCr3jUeNdaS0
te9U47RcgpVa33s13KQ0RGh35ILcx3wam8ajpPTwvBe1DucJOgtOlveUSekk
R/+YHrl1Pm/OuTkgpZ7Bpq3iCwS5iT/FR36T0f0hAVpleQTlpeYL9OZ+oK/m
h7BN8gm+/lDQZLl+oCFPfAUtctNfHyhIDnyg/Tub2wMKCO52b+8sfSX3sNXF
K4UET1nZccKSURp7JSzevlj+z3XKb0TCT7TX2zNHVEbg8L07p2rPOL0//KbL
qIYgVqo93/H8OH1urv2lRe67rzwL7raN080fBfuCa+V999tKW82/UEMTUXF1
HYFXdnPDkOwLbYnOq1rXQBCGyjeaom800aRz7t+NBCWxmQtFW3/Svt/Dv/m1
ESQrLV6fbDQJdlyTO9OHCSaWq+3a+XMKIqz6bTu0dVDAN5ua6zYDsuuFOwZX
60CXe/VpqPYvWPPb4XXBiTqIiZV9cHHVhIl/StnhRh0M1dLHFgFz4LXAuUU2
VRcOWelWC7wIKr1viPuFuqhomvnSOZ6NBPW2iQdHdKHW7KxiU6MHypEEpT/Q
BXNG89AzMw5s512rEKqzwcqScjVuc8Fd9E270pON2qFVB93s+Xh9qP/C2iw2
pm2sU+Y+MYC/a7vP5UE22uuWBURtNUT0NqFVkvk8pAdbZ7x6tgAmphfKC8Ln
Ydjt19e9u40wOlNYFNk0D4K93R97JIuw5mZaR9I0PcxsiTQIjjVG/Nqpep8t
9CBQTstynmYKjYfxU1Z66+HFqpKEntumiN6sVr8yXg+Pix4p2aYuQfValzFS
pofaK1df66wyQ9ejdj33Hj2IjNkCRxVzmL+2Kxhj6WNLdZKWRZs5VHjc7OVm
+lj7ue6/l/5aik0h9Rn1f+gjmflhPORlgXsuWtd64/WRwKoKFvEFuJyidcPh
qj4idlOdkBcCeDvObr/eq4+qkUYPpwJLeNZFbmiYxsHYbK2R7O1WEApfnOmy
4EBWNvjVmmONLQbRS/gbOTDfdjPtzLA1JpXuuvn1MAeBdRtOJuQtw5S+yLG2
qxx8NplsYB9kA0ul0i1WLzkIW+GntWeJLTItvxZmqXJxvXVNuGzYFrZJMfmm
llw47nESWZfbwX2WxMFlCxeN1RP1k4PskZCtst43iYuTOtX5GZRiv2V9jFIl
F6lhkVHLFIHnI2cftw5y0SGI2TDkA4yN+Ued/oUHTExVPHAHCOqKb5JRHvLI
n13uBg7Y5z6gyfjxIAr6e4drjAM6JM21Vcd4WN/uXLdw0AEZJhYPa2p5YA53
OTmvYHA6yS+1RsLDd2+7lPdCBht6k8jeYR6uCs50pjoxuBzwT67gLQ+G/b7b
nrkyaN40t6LoHQ+q1rJYf3cG2hXSZ5lSHjrfTKlN8mZQFW1uEPZZfp+xELSG
MzhoVFNpOokPwznp+0P3MTj+ymHFW7n73n1tIAcYPGDdacmbzIdHRq37ligG
M1c87mez+LCWugR+imMQqpavrKrMh2L2pkKtEwwEz3+4DanyUR10a/TGSQYL
n87pzJ3BR6iToY13utySkY3eanxIPr5rvJjJwFapTNShzsdDF/GAdQ4DXklR
3C0NPhL1u417zzFQdL81PWoWH45j9iHR5xkcUvNIsdXkozxHkXXvIoPq3ZfT
S2fzERC2zTUgnwFrvi8J0JL3rGw6plHIwFdnR9bCOXz0cxc/qyhicJtTzH4j
d+aXZI5XMYPxBqPTZ+fy8X/4yyJI
                  "]]}, "Charting`Private`Tag#1"], 
               Annotation[{
                 Directive[
                  Opacity[1.], 
                  AbsoluteThickness[2], 
                  RGBColor[
                  0.33333333333333337`, 0.33333333333333337`, 
                   0.33333333333333337`], 
                  Thickness[0.002]], 
                 Line[CompressedData["
1:eJwVj3k0lAsAxSVKytZY+8aY7dNQiWSeIb7r41QjlV7qpWQ7SqmoKAaJEKrX
ZCqRFk9JtOi8Ql7xaBGpU0hkKRVljUmJFvPm/XHPPb9zzz33XE5g2O+bVFVU
VLyV+t+zJ9zreacKnOW5k2JbZxDY9tqGGyJJoXKOC3gZ2gSaHPtGhJJTFLc+
oWaVLoFDIdU+ppJ8iiERMWoZBLoTFqbrSkqpr7rSy6WzCMj+3DZHU/KIiky7
23hCQGArI2VsiqSZulZgY7HSjYDXS30/dclHqtXduul+DIGOkCLhs9cfKYVW
ad3FfQQ2K8TaWW49VPAn6l7yfgKRgv3lc3V7qYeNnkVLEgmcju4lvPL7qPa+
yLS6QwQ6WRUtuU2DVB9R7tSYRaDkpq0F2+QzpSY2j9tVSsDlZ3tu+Z4xiunp
P7VmkEDS8KzZrnljlKwt+faSIQI1Xeuu1LwYo9Yt/UNcPUxgxdMXNxttx6ni
YAWjcoSAz7knD3rl45R2wXj6pXECUbj7wSD0B/XJeznlos7EjaRsy9DNE1RR
stORuwQT0inzvKVzVPFVp3qS7WImFG46O7ZNTMXQ9dVmPBkTV8gF0y6u1Mbh
wv61xh1MmPKKX0XOmokZqjU6BSxTJCbJPy/zMEBZfY3fg0BT9FZSDXZhxgiO
KJO9vWAKl7OZ9hY+BOr2xjjUvzFF6WO99+6pLOhGVWgms1nQeeKu6fgvGyc0
w49M28gCnWNwsG0BFy2NKQV3MllQPzvMY1TzILdLLTdrZaGy1zN5pTMJg1eZ
19uMzDDdr0qD99Ici12WhRdsMENTlUNYwmYBurRu1c8/b4bMCFFWV5sFhgeK
IvTfmKF/5dLu1zvnIORLwKemmWwIY9q/dPTNxUTHt6KDC9nQexZvHpFkBaOG
ig0D3spc49RZ9+nWWCUIjpfuZ6PT80ZaR7U15sbfUou+wEbDtfopi2Q2sB7Z
QFF1bFT+XdzN9FwAhmrQZRM5G6FWLKGrpi1mx1xtbjDkIKjiqJHdC1v0+0cW
+oCDtaNV6wuOLYQg7qN3bjAHUvqXVa+PHSzPx+tcl3GQpl4eEUoK0Slr0fAp
52D/Toq5t1MIJ5uTT2K7OSgfqvUSX/kN1TsUzzz0uPhmaDR0bos96u1HmkMd
uJDf6vku4orwzcfs8XAgF7bB907l9IuQ+rMkXU/Kxa4q34y0fAdY/Ghc73+b
i9H5k82dwx0h2H3PY0k3F1GLQ4z22CzClB4RtVyHh38a10TL+xehaHOq3nF7
Hlz3iENFJU7IeXnbcOsmHmorFPcnhztjePnpoRVSHjKYFYVZFIXZ7b6Kqrs8
yKLiExzUgKRL7ytCenloFib69gYA27teXp3F4AOKaWpxj4CF3F9JXuAjn9jd
utrcBSmcqjWyED5Cw89s9Uh0wedkWzvFcT68m9yrLHtcEEIG4EslH/ThVrH7
YhraKs3z+/r4+OnvlP5pCY0j7mnpef18FAtzWmRiGvqjQSP+A3wI3m0KbvOg
4fv9ZGnzIB9aInnS9tU0NgaWuTwc5qPlw9TKo/404uwFG3NGlfu0nbAxmsZh
kwNFa1VJCIwz90XG0sh++8pg5mQSbwe/PyDiaKis9Yp9qmSvrMrVQQk0ZCcL
xW7qJETDy3Z9TaHx7K+MbhsNEmrnAq8anaRRKx1haWmTqAh/OHIng4YkrzW5
RsmRYoGjfyaNFevPDCTqkOj7Mlh7OZuG38Cxsu+6JJ4vk3wU5dIQbFzj2cMg
cYjTbvX6Ag2LfZbFF/RJuH5z3nsgT9kPPWHiZ0CiJFdNve4yDf/xX51NhiTC
ooI9wgppWO/ucU03Uv5Z8fg44yoNp1inSx7GJN7x5rWVXqMR8Fw+VcOERPa4
lOtTRCO6c3zLfSX/B4UHb00=
                  "]]}, "Charting`Private`Tag#1"]}}, {}}, "GCFlag" -> True|>, 
         "Meta" -> <|
          "DefaultHighlight" -> {"Dynamic", None}, "Index" -> {}, "Function" -> 
           Plot, "GroupHighlight" -> False|>|>]]& )[<|
       "HighlightElements" -> <|
         "Label" -> {"XYLabel"}, "Ball" -> {"InterpolatedBall"}|>, 
        "LayoutOptions" -> <|
         "PlotRange" -> {{0., 37.36999923734694}, {5., 11.}}, 
          "Frame" -> {{False, False}, {False, False}}, 
          "AxesOrigin" -> {0, 5.000000000000011}, 
          "ImageSize" -> {280, 280/GoldenRatio}, "Axes" -> {True, True}, 
          "LabelStyle" -> {}, "AspectRatio" -> GoldenRatio^(-1), 
          "DefaultStyle" -> {
            Directive[
             Opacity[1.], 
             AbsoluteThickness[2], 
             RGBColor[
             0.33333333333333337`, 0.33333333333333337`, 
              0.33333333333333337`], 
             Thickness[0.002]]}, 
          "HighlightLabelingFunctions" -> <|"CoordinatesToolOptions" -> ({
              Identity[
               Part[#, 1]], 
              Identity[
               Part[#, 2]]}& ), 
            "ScalingFunctions" -> {{Identity, Identity}, {
              Identity, Identity}}|>, "Primitives" -> {{{{}, {
               EdgeForm[], 
               Directive[
                RGBColor[
                0.6666666666666666, 0.6666666666666666, 0.6666666666666666], 
                Opacity[0.2]], 
               GraphicsGroup[{{
                  Polygon[CompressedData["
1:eJxd0Xsw1WsXB3Bv2UKJjqQ87NgXkUJkI5fn66dpH5eTTlQ6xykqKWmrQ9i6
uJZLpZMuyKGSUi4xUU6FiC4kKkRC0QVbZe9UdPXu9515/3nXzJo1n1kza+Y7
y2Bd8HL/CQoKCiHy/s/M/OH6kJt2wVGW869dnVMI/meF/9Z0ZH4+xPEpZvD/
HqszOXl6Fh993PlPy4sY3OYUs1/P5MNoacMRzUIG/rqbs+bKHRwR4B6cz4A1
x58Ea/NxJUeRde88g6ptF9NLZ/DhPOoYFnuWwT51r8P2WnwkG3SZ9pxhoOh5
a0rMdD4euIn7bXMY8EqKEm5p8iH58Lb+fCYDe6UyUbsGH+EuRna+6QzmSobX
+qrzURVya+T6cbmfzOzIncqHYva6Qu1jDATPvnsMqvFhK3Xb/jGBQbh6vrKa
Mh9eGdWeG2IYTFvyqI/N4qP37Zc6sodBE+tOc95EeZ6Z6bvDdzE4+tJpyZsJ
fIgYK0FLJIO9JjcqzOXueD2pOsWXQWWspWHEJx7UbGXxQZ4MdMqlTzOlPBj1
+Qc8dWfQuG5WedFbHi4LTnWkujC4GPxPruAND998HQ6/EzJY05NCdg7xwOzv
dHFdwuBkSmDqDQkPq9tca+YOOCHDzOrBjWoeRCF/b3aPc0K7pLG68ggPeeTP
Tk9DJ+zy7NdiAnnAuIrinjtASGdig4zy0C6IWzPoB4yOBsWc/ImH1IjomEWK
wLPh049aBrg4rluVn0EpdlvXxilVcFFfNV47McQRSdmqq/1TuHDe4SKyveIA
z+kSJ7cNXFxrWREpG7KHfUpcvrk1FxFLArV3LLBHpvWXwiw1Lj6ZTTR0DLGD
tVLpBpsXHGyvWXM8KW8RJvVGj7Ze5sAy4GbaqSFbTCjdevPLfg5kZQNfbDm2
2GAYu4C/loPRGdrD2ZtsIBQ+P9VpxUHlcL2XS4E1vGui19RN5iBqG9UNey6A
r/OMtms9BkhiVYaK+AJcPKx93emyAQ4x300Hfaxwz037ak+iAVZ+qvntwl8L
sS6sNqP2dwNsqErRtmq1hCqPm73YwgAiU7bAWdUSlq8cCkZZBqi+dPmV7jIL
dD5s0/fs1sejoodK9qkLULXSbZSU6eP5spKk7tvmiF2vXrs0UR8C5bQs18nm
0HyQOGmprz6mNUcbhsabInGliv4nK/l+Z9eHbsk8rLiZ1p4yWR9DHj+/6tlm
gpFpwqLohtlID7XNePnUGGbm564URM5GW82i4JiNRogNENqkWM7G5LU1ytzH
hghyb/O7OMBG9eCyvR6OfLza13duZRYbrCwpV/M2F9x5X3UqvNlgTmnte2rB
gf3sq+VCDTbUG11V7W7og3IkIelNeihvmPbCNZGNJI3W8aYDenDKSrcx9iGo
8L0u7hPqYbCaPrIKngkfY9dmmYoe4uJl793ctWAWdLhsf70u9LiXn4Tr/IQV
v+xfFZqsiwK+hUqux1TIrhVuHliui/HF6lu3/JiEKJs++3YdXRxSmr/6kMkE
OHDN7kwZIiiJz5wr2viD9v4a+TWwlSACFa+1RF9pslnHrL/rCXyyG+sGZZ9p
c2xe5ao6gqX3W0tbLD9TIzNRcVUNwd2X3gV3W8fo+g+CXaHVBPFSnTnOZ8fo
M0udz803CJy+deVU7hij94ded5rI/W2V8muR8CPt8fXOEZURPGFlJwhLRmj8
pYhEx2L5va5NHaUv39O+IZvzlwoJ6M9NCpI9cm9pbAsuIPjyXUGL5f6ehj32
FzTnE1wptTTWn/WevpwTxjaTOzf5h/jALzK6OyxYuyyPQPfT+pyb/VLqHWre
Ij5H0FFw/Ep3mZROcA6K6z5LcMSvvmEsRkr3z35e7ST3Uu1vPZoeUhomdDhw
LpdA9b7piKmulLb0nqifLPcBVu3Uo4+Gqdv2g6z5Zwgmbjeybggapsttuqet
Ok0Q2XVwrcKkYcqCn0HYSYL3wpEEwel3dMuKB3OPZRFsLvUuCbJ7R+0jhQvL
Mgmes6s6ctre0kFS6dCSQVDZ6Bm50/ENVf5+Yr1HKkHhGfa9/j+HqOjYvrCD
KQRc9fgRPbUh+nvjj6jCAwQnIgeJV56EdknCk+4lE4QbRVXO0xikt1qWFQvj
CDaOu0zNWDxAA97Rm3ujCLoDiwXNPf10XK38Xu5uAq/H09eyxP2009W8rXYn
gaJ54da6E730Ur5FlIovwT9XhweFq7qpn98fXvOWE/y10W77nE2dNPtWeZWD
m/yf9r0L06QdtET2IuS2kMDCqGxG88IOirB9TapL5Hk1E8aUxO206MICY4/F
BKkHt5ioiu/Q8KSKlqNGBK9iFh7WEJfTjxqHzpfrECQH3vbRE+dRTbGtZr0m
QZudZEQgTqOchzF3f9Ug2NKzgBMoTqCnjhhxj08l+DcbnCsZ
                   "]]}}]}, {}, {
               EdgeForm[], 
               Directive[
                RGBColor[
                0.33333333333333337`, 0.33333333333333337`, 
                 0.33333333333333337`], 
                Opacity[0.2]], 
               GraphicsGroup[{{
                  Polygon[CompressedData["
1:eJxdz3s0lAkYBnCJknJrSHxjzO3T6EoyaxTf49NJg9BSm1LkFKUaFcVIIiTV
Nhkl0sXqSkpnS2rD0kWkjiSRWypyv0xE2jJr95z9Z99z3vOe33nO+8fD8Q/+
ebOqiorKuvH956aPOVfxTmfZKzInRNZPI/CfVf4dfaSPyrg+uTT+74iW0S2P
jEh84M1ryL9BY+NLxWSNcQvcniUzcmjYRdpdcZ1JIjg80DU4m4bF7g7HJEMS
dzPV1Cuu0fAb/dFSM4OE44j93oOXabhJThr5GpA4wmmc33yRhvn+2XkX9Um8
dJG2izJpCNav8uhgkOga6i2/lk7Dt+fE/W+6JMLEgsV+qeP/a8/2xOqQKAp5
MvgghYb0cn18mTYJtfP+OYanaJTLBlla4xYNuOz6kkCj8reUNksNEl5pxZ6b
YmjIT2WLl6qTeN/77TERNd53tVfki4njfWam7g+LpJH+/q3B9HFLaGthdQSN
o0YHc1erkqj7NLn4uB+NKBvB+oxhPrREirjtnjTW+993eDLAh+DD5sAGVxob
vp3Kr+3lI0+YUScX09Af3jTo18PHdz+7pD4nGsecE5Mud/NBH60XOy+joa1S
u6Criw/vGueS2R0OCCI3YqiYD0nI2a2usQ74HG9lrUzm4yqxu97TzAEJnJJV
8iA+oJyiFvUUWMT9EecFPmqFsRs6NwLbW9/kGDP4kIdHx9iqAXFXPhYFdfKQ
wizKTqMozGrcoCwp4KG8SPloYog9Blac6XeT8eC4RywR3bVDxpt7M7Zu5uGP
6lURiu4lyA04rJdsw0P4siDDPZZLMKlDRK3Q4WF4wUQz+5DFEOx+6OrUxsWu
kg0piVdtYf5X9Vq/e1xYBT48ndEtwuHvd5P0ZFwo7nR8E3FFGPExfTbgz8XI
DMP+81tsUGUzWCux5aKwv9xLfP0nlO5QVrrqcXFgJ8Xc2yKEneWp55FtHCSq
F4ZKSCFa5HUaPoUcyOgf8zt9rDH7QrTOTTkHq4dL1madWARBVLt3ZiAHm4qO
G1q/tkK3X1i2DziQzGcJHTWtMGtfTu2rGRwU/57XxvRYCIbqpmtGCjZe3aia
tERuCYvBdRRVwUaLx63EplILzI2+oxZxkQ2hxulzzlMtsFIQGC07wIZeZbRZ
aNx8GL4qWtfjPZ7vaxxq6pqLsaaR3EOL2Oh2X97WvHMOgoY29tVMZyM1VJTW
2mCOgZ7cUP13pqgpsQ2OCRCgVetO1YILppjqW6LBe2OGZQ4uIVnrTFHc6RHv
bk/C4G3qzQZDU6ifG+AxSnlQWB8uNK1ngc4wONSwkIu66oSsB6ks6Dx31lz8
JxsnNUOOTVnPQv4zvY/Oh1nQDS/SjGez4HAu1cbch0DF3n22Ve9M0FlMvbIO
nonA0Pvy9xdNEBun+OziaoD7VWW+j/1NYMLLextmPB3TVMt0slgmuE4unHLJ
XRtHs7tXz2xiQrlUZ8e2scnov+lpypMzIZs0z1s2RxVfdEonWC1j4lZc+mxJ
wBiVG293rIBgIhwFnwwkf1F93isoB3UmfM4/f9ypGKW0s0aTrowScHvx+na1
1SiVF6hkFA8SKGtdc73s9VdqzfJfxKUDBOIGjGc5Xv5KyRvi7zn1E3D43phZ
uOcrxfTwm1zWS+DubStzttFnSk1sFrUrn0ALq6gus6aX6iIK7arTCJyJ6CS8
rnZRjV1hiRVHCIQJDhTO1e2knlR75DrFEghQirXTlnZQgX3Uw/gDBJqCcoWV
ze2UUiu/4tJ+Al5v9H3Vpe1UvbNFzaN9BLYyEr5OktZSN7Iszd2XEpD/um2O
pvQpFZZYUH1SQKAtZlGSrjSf+qIru5ZvTOBIUKmPifQqxZCKGOUMAjWLuwaF
0tMUtyqmbKUugW3NltwgaQKVkSzgpWgT+BvKmHge
                   "]]}}]}, {}, {}, {}, {}, {}, {}}, {{}, {}, 
              Annotation[{
                Directive[
                 Opacity[1.], 
                 AbsoluteThickness[2], 
                 RGBColor[
                 0.6666666666666666, 0.6666666666666666, 0.6666666666666666], 
                 Thickness[0.002]], 
                Line[CompressedData["
1:eJwV0Xk01Psfx3G/MpISXUn5MDGLlEJkkOXz8tVpruWmG5V+16+otEgjlzBa
rGWpuLQgl0pKWeJE3MoaLaRUiISiBaMyk4pWv7l/vM/7PP56n+d5628KWO07
SUFBIVA+/+7Mn86PuGmX7GU5/9nXNZ1gZ+8Sjp84jp45Zsg9OYOg3UYyKhCn
Uc6jqLu/qxMk+t320hXnUQ2xtUajBsHrqKUp6uIK+kk9+WKFNkHq0Z1GKuI7
NDShsvW4IcEOjbhxJXEHLbq0ZIHbcgIzw7LZLUs7KUIOPVBZQfDdtm9pmrST
lsheBt0WEvy11SZw/vYumn2rotrOheCfayNDwnU91Mfnfx6LVhMomhbuajjV
R6/km0VM9SbweDJrI0s8QLucTdvr9xL0+BULWnoH6IRqxb3c/QRbJ5xmZCwf
pNve05sHIwhCDSOqFqkP0Vutq4qFMQSnwoeIR56EdktCE+4lEnDVYkd1VYfp
H80/IwqPEBSeY98b+HOYik4cCjmaRFDV7B6+1/4tVf5xarNbKsELdnVnTvs7
OkSq7Foz5L2lniX+Nu+pbbhwaVkmwQfhaJzg7Hu6c83DhSeyCMK7j25UmDJC
WfDRDzlNMDnQ0LLJf4SutuqZue4swRFW/Yzjj0eoS+BR1uJzBCr3jUeNdaS0
te9U47RcgpVa33s13KQ0RGh35ILcx3wam8ajpPTwvBe1DucJOgtOlveUSekk
R/+YHrl1Pm/OuTkgpZ7Bpq3iCwS5iT/FR36T0f0hAVpleQTlpeYL9OZ+oK/m
h7BN8gm+/lDQZLl+oCFPfAUtctNfHyhIDnyg/Tub2wMKCO52b+8sfSX3sNXF
K4UET1nZccKSURp7JSzevlj+z3XKb0TCT7TX2zNHVEbg8L07p2rPOL0//KbL
qIYgVqo93/H8OH1urv2lRe67rzwL7raN080fBfuCa+V999tKW82/UEMTUXF1
HYFXdnPDkOwLbYnOq1rXQBCGyjeaom800aRz7t+NBCWxmQtFW3/Svt/Dv/m1
ESQrLV6fbDQJdlyTO9OHCSaWq+3a+XMKIqz6bTu0dVDAN5ua6zYDsuuFOwZX
60CXe/VpqPYvWPPb4XXBiTqIiZV9cHHVhIl/StnhRh0M1dLHFgFz4LXAuUU2
VRcOWelWC7wIKr1viPuFuqhomvnSOZ6NBPW2iQdHdKHW7KxiU6MHypEEpT/Q
BXNG89AzMw5s512rEKqzwcqScjVuc8Fd9E270pON2qFVB93s+Xh9qP/C2iw2
pm2sU+Y+MYC/a7vP5UE22uuWBURtNUT0NqFVkvk8pAdbZ7x6tgAmphfKC8Ln
Ydjt19e9u40wOlNYFNk0D4K93R97JIuw5mZaR9I0PcxsiTQIjjVG/Nqpep8t
9CBQTstynmYKjYfxU1Z66+HFqpKEntumiN6sVr8yXg+Pix4p2aYuQfValzFS
pofaK1df66wyQ9ejdj33Hj2IjNkCRxVzmL+2Kxhj6WNLdZKWRZs5VHjc7OVm
+lj7ue6/l/5aik0h9Rn1f+gjmflhPORlgXsuWtd64/WRwKoKFvEFuJyidcPh
qj4idlOdkBcCeDvObr/eq4+qkUYPpwJLeNZFbmiYxsHYbK2R7O1WEApfnOmy
4EBWNvjVmmONLQbRS/gbOTDfdjPtzLA1JpXuuvn1MAeBdRtOJuQtw5S+yLG2
qxx8NplsYB9kA0ul0i1WLzkIW+GntWeJLTItvxZmqXJxvXVNuGzYFrZJMfmm
llw47nESWZfbwX2WxMFlCxeN1RP1k4PskZCtst43iYuTOtX5GZRiv2V9jFIl
F6lhkVHLFIHnI2cftw5y0SGI2TDkA4yN+Ued/oUHTExVPHAHCOqKb5JRHvLI
n13uBg7Y5z6gyfjxIAr6e4drjAM6JM21Vcd4WN/uXLdw0AEZJhYPa2p5YA53
OTmvYHA6yS+1RsLDd2+7lPdCBht6k8jeYR6uCs50pjoxuBzwT67gLQ+G/b7b
nrkyaN40t6LoHQ+q1rJYf3cG2hXSZ5lSHjrfTKlN8mZQFW1uEPZZfp+xELSG
MzhoVFNpOokPwznp+0P3MTj+ymHFW7n73n1tIAcYPGDdacmbzIdHRq37ligG
M1c87mez+LCWugR+imMQqpavrKrMh2L2pkKtEwwEz3+4DanyUR10a/TGSQYL
n87pzJ3BR6iToY13utySkY3eanxIPr5rvJjJwFapTNShzsdDF/GAdQ4DXklR
3C0NPhL1u417zzFQdL81PWoWH45j9iHR5xkcUvNIsdXkozxHkXXvIoPq3ZfT
S2fzERC2zTUgnwFrvi8J0JL3rGw6plHIwFdnR9bCOXz0cxc/qyhicJtTzH4j
d+aXZI5XMYPxBqPTZ+fy8X/4yyJI
                 "]]}, "Charting`Private`Tag#1"], 
              Annotation[{
                Directive[
                 Opacity[1.], 
                 AbsoluteThickness[2], 
                 RGBColor[
                 0.33333333333333337`, 0.33333333333333337`, 
                  0.33333333333333337`], 
                 Thickness[0.002]], 
                Line[CompressedData["
1:eJwVj3k0lAsAxSVKytZY+8aY7dNQiWSeIb7r41QjlV7qpWQ7SqmoKAaJEKrX
ZCqRFk9JtOi8Ql7xaBGpU0hkKRVljUmJFvPm/XHPPb9zzz33XE5g2O+bVFVU
VLyV+t+zJ9zreacKnOW5k2JbZxDY9tqGGyJJoXKOC3gZ2gSaHPtGhJJTFLc+
oWaVLoFDIdU+ppJ8iiERMWoZBLoTFqbrSkqpr7rSy6WzCMj+3DZHU/KIiky7
23hCQGArI2VsiqSZulZgY7HSjYDXS30/dclHqtXduul+DIGOkCLhs9cfKYVW
ad3FfQQ2K8TaWW49VPAn6l7yfgKRgv3lc3V7qYeNnkVLEgmcju4lvPL7qPa+
yLS6QwQ6WRUtuU2DVB9R7tSYRaDkpq0F2+QzpSY2j9tVSsDlZ3tu+Z4xiunp
P7VmkEDS8KzZrnljlKwt+faSIQI1Xeuu1LwYo9Yt/UNcPUxgxdMXNxttx6ni
YAWjcoSAz7knD3rl45R2wXj6pXECUbj7wSD0B/XJeznlos7EjaRsy9DNE1RR
stORuwQT0inzvKVzVPFVp3qS7WImFG46O7ZNTMXQ9dVmPBkTV8gF0y6u1Mbh
wv61xh1MmPKKX0XOmokZqjU6BSxTJCbJPy/zMEBZfY3fg0BT9FZSDXZhxgiO
KJO9vWAKl7OZ9hY+BOr2xjjUvzFF6WO99+6pLOhGVWgms1nQeeKu6fgvGyc0
w49M28gCnWNwsG0BFy2NKQV3MllQPzvMY1TzILdLLTdrZaGy1zN5pTMJg1eZ
19uMzDDdr0qD99Ici12WhRdsMENTlUNYwmYBurRu1c8/b4bMCFFWV5sFhgeK
IvTfmKF/5dLu1zvnIORLwKemmWwIY9q/dPTNxUTHt6KDC9nQexZvHpFkBaOG
ig0D3spc49RZ9+nWWCUIjpfuZ6PT80ZaR7U15sbfUou+wEbDtfopi2Q2sB7Z
QFF1bFT+XdzN9FwAhmrQZRM5G6FWLKGrpi1mx1xtbjDkIKjiqJHdC1v0+0cW
+oCDtaNV6wuOLYQg7qN3bjAHUvqXVa+PHSzPx+tcl3GQpl4eEUoK0Slr0fAp
52D/Toq5t1MIJ5uTT2K7OSgfqvUSX/kN1TsUzzz0uPhmaDR0bos96u1HmkMd
uJDf6vku4orwzcfs8XAgF7bB907l9IuQ+rMkXU/Kxa4q34y0fAdY/Ghc73+b
i9H5k82dwx0h2H3PY0k3F1GLQ4z22CzClB4RtVyHh38a10TL+xehaHOq3nF7
Hlz3iENFJU7IeXnbcOsmHmorFPcnhztjePnpoRVSHjKYFYVZFIXZ7b6Kqrs8
yKLiExzUgKRL7ytCenloFib69gYA27teXp3F4AOKaWpxj4CF3F9JXuAjn9jd
utrcBSmcqjWyED5Cw89s9Uh0wedkWzvFcT68m9yrLHtcEEIG4EslH/ThVrH7
[truncated: 6,070,481 more chars]
